# Supplementary material for: Single-cell transcriptomic reveals molecular diversity and developmental heterogeneity of human stem cell-derived oligodendrocyte lineage cells
Source: Nat Commun. 2021 Jan 28;12:652. doi: 10.1038/s41467-021-20892-3 (PMC7844020; doi:10.1038/s41467-021-20892-3)
Supplement: Supplementary file 6 — Supplementary Data 1 [file 41467_2021_20892_MOESM6_ESM.xlsx]

## Sheet: All differentially expressed
	OPCs_tdTom_clustermarkers
gene	p_val	avg_logFC	pct.1	pct.2	p_val_adj	cluster
PLP1	1.39962e-48	-2.23436	0.091	0.415	2.77378e-44	0
MIR219A2	7.09809e-40	-1.34463	0.085	0.374	1.4067e-35	0
SLC44A1	2.7405e-39	-0.768595	0.111	0.43	5.43112e-35	0
KIF21A	6.89254e-38	-0.95717	0.055	0.328	1.36596e-33	0
BCAS1	8.23649e-37	-1.46783	0.087	0.356	1.63231e-32	0
C1orf61	9.25145e-36	0.399202	0.974	0.933	1.83345e-31	0
SIRT2	1.76776e-30	-0.86191	0.321	0.603	3.50335e-26	0
ARHGAP5	5.64651e-30	-0.684774	0.067	0.309	1.11902e-25	0
CNP	6.28664e-29	-0.996188	0.116	0.364	1.24589e-24	0
CENPF	3.02339e-27	-1.20754	0.082	0.304	5.99175e-23	0
TUBA1B	3.86348e-27	-0.569131	0.354	0.653	7.65665e-23	0
GFAP	3.17138e-26	-1.46589	0.097	0.314	6.28504e-22	0
ANP32B	1.76849e-25	-0.420373	0.144	0.409	3.5048e-21	0
DYNLL1	1.21814e-24	-0.50682	0.373	0.659	2.4141e-20	0
EPB41L2	1.33417e-24	-0.441552	0.138	0.397	2.64405e-20	0
PRDX1	1.90505e-24	-0.609316	0.458	0.725	3.77544e-20	0
HMGB2	9.86581e-24	-0.854033	0.087	0.291	1.95521e-19	0
GOLIM4	1.40961e-23	-0.579163	0.099	0.321	2.79356e-19	0
DST	1.44159e-23	-0.460325	0.197	0.467	2.85695e-19	0
RAB33A	1.60496e-23	-0.533545	0.121	0.359	3.18072e-19	0
CADM2	2.33076e-23	-0.532584	0.279	0.551	4.61911e-19	0
RDX	2.57304e-23	-0.396242	0.193	0.472	5.09926e-19	0
WASF1	2.59666e-22	-0.565365	0.082	0.286	5.14606e-18	0
HIPK2	1.46827e-21	-0.418702	0.15	0.392	2.90983e-17	0
MBP	4.97703e-21	-1.70276	0.077	0.256	9.86348e-17	0
TCF7L2	5.17736e-21	-0.467522	0.065	0.254	1.02605e-16	0
DUT	8.05326e-21	-0.379275	0.145	0.379	1.596e-16	0
UGT8	1.24196e-20	-0.719139	0.085	0.275	2.46132e-16	0
MPZL1	1.4713e-20	-0.368656	0.241	0.515	2.91582e-16	0
SMOC1	2.36737e-20	-0.424046	0.115	0.328	4.69165e-16	0
DSTN	2.52481e-20	-0.353401	0.248	0.525	5.00367e-16	0
ANP32E	4.41525e-20	-0.455735	0.224	0.475	8.75014e-16	0
HLA-B	4.77166e-20	-0.418126	0.106	0.311	9.45648e-16	0
SMC4	5.32877e-20	-0.578563	0.092	0.284	1.05606e-15	0
IGFBP5	1.11614e-19	-0.797931	0.089	0.273	2.21197e-15	0
HMP19	4.19282e-19	0.636443	0.506	0.391	8.30934e-15	0
HMGB1	4.52988e-19	-0.295987	0.316	0.598	8.97732e-15	0
ATP6V0E2	1.38051e-18	-0.256864	0.161	0.395	2.73589e-14	0
PPP2R2B	1.5738e-18	-0.37816	0.115	0.318	3.11897e-14	0
TSC22D4	1.59702e-18	-0.317189	0.176	0.414	3.16498e-14	0
SOX10	3.40602e-18	-0.373917	0.085	0.27	6.75005e-14	0
PFN2	7.60594e-18	-0.324842	0.352	0.634	1.50735e-13	0
HMGN2	9.78294e-18	-0.429585	0.174	0.389	1.93878e-13	0
SH3BGRL	1.48703e-17	-0.252977	0.255	0.52	2.947e-13	0
TUBA1A	2.39081e-17	-0.26524	0.88	0.959	4.7381e-13	0
CLU	4.78423e-17	-0.899173	0.138	0.318	9.4814e-13	0
SPARC	4.80221e-17	-0.7254	0.092	0.263	9.51703e-13	0
QKI	5.00855e-17	-0.290289	0.198	0.436	9.92594e-13	0
FYN	5.80393e-17	-0.3928	0.118	0.309	1.15022e-12	0
ARL6IP1	1.36497e-16	-0.32522	0.229	0.466	2.70509e-12	0
HLA-C	1.6837e-16	-0.356759	0.125	0.314	3.33675e-12	0
PGRMC1	1.89274e-16	-0.295172	0.256	0.51	3.75103e-12	0
NFIA	3.8774e-16	-0.311228	0.099	0.276	7.68423e-12	0
SCD	5.89906e-16	-0.279718	0.142	0.343	1.16908e-11	0
HIST1H4C	7.59227e-16	-0.671053	0.181	0.374	1.50463e-11	0
AP1S2	7.9826e-16	-0.293706	0.13	0.325	1.58199e-11	0
IFI6	1.27356e-15	-0.787203	0.147	0.324	2.52394e-11	0
PLPPR1	1.92857e-15	-0.308883	0.123	0.308	3.82204e-11	0
FABP7	3.3211e-15	0.618108	0.535	0.448	6.58176e-11	0
HMGCS1	5.13241e-15	-0.462341	0.373	0.601	1.01714e-10	0
SAT1	2.02747e-14	-0.367336	0.294	0.539	4.01804e-10	0
ARPC5	2.56511e-14	-0.255724	0.446	0.71	5.08353e-10	0
FGF12	2.66004e-14	-0.312709	0.097	0.26	5.27167e-10	0
FABP5	3.27325e-14	-0.340287	0.244	0.462	6.48693e-10	0
TMEM59	8.9101e-14	-0.257883	0.236	0.465	1.7658e-09	0
RTN4	2.84197e-13	-0.263125	0.52	0.788	5.63221e-09	0
SLC25A5	5.12649e-13	-0.382835	0.617	0.818	1.01597e-08	0
TUBB	1.25423e-12	-0.296662	0.446	0.68	2.48563e-08	0
CALM1	1.67807e-12	0.412786	0.747	0.795	3.3256e-08	0
CALM2	7.60853e-12	-0.26105	0.638	0.832	1.50786e-07	0
HES1	1.27478e-11	-0.314733	0.149	0.309	2.52635e-07	0
TNR	2.17098e-11	-0.289253	0.133	0.287	4.30244e-07	0
SOX2-OT	1.40009e-10	-0.252343	0.386	0.608	2.7747e-06	0
DBI	1.67062e-10	0.29488	0.783	0.813	3.31083e-06	0
B2M	2.5954e-09	-0.393005	0.552	0.695	5.14356e-05	0
RACK1	4.2135e-08	0.251011	0.797	0.831	0.000835031	0
PTPRZ1	7.95186e-08	0.329068	0.627	0.646	0.0015759	0
RAB31	1.83007e-07	0.37848	0.617	0.652	0.00362684	0
HIP1	2.37053e-06	0.593168	0.321	0.281	0.0469791	0
SCG3	1.0283e-05	0.54992	0.369	0.349	0.203789	0
OLIG1	0.000171622	0.432142	0.451	0.473	1	0
STMN4	0.000346011	0.563168	0.311	0.295	1	0
ID2	0.000360285	0.364025	0.429	0.413	1	0
NKAIN4	0.00531873	0.455291	0.337	0.348	1	0
NRXN1	0.00538747	0.56504	0.251	0.236	1	0
KCND2	0.00571814	0.471938	0.318	0.322	1	0
REV3L	0.0070691	0.37455	0.419	0.455	1	0
CCND2	0.00728707	0.421268	0.344	0.362	1	0
B2M	7.61582e-52	-1.12075	0.481	0.709	1.5093e-47	1
GFAP	3.28001e-38	-1.93398	0.057	0.321	6.50032e-34	1
EEF1A1	8.65818e-33	0.322583	0.945	0.92	1.71588e-28	1
MAP2	8.43621e-32	0.457161	0.855	0.722	1.67189e-27	1
HLA-C	2.905e-29	-0.860945	0.087	0.321	5.75714e-25	1
GAS5	8.49969e-29	0.377593	0.904	0.84	1.68447e-24	1
CLU	1.0284e-28	-1.35158	0.101	0.324	2.03809e-24	1
HLA-A	1.9938e-28	-0.748389	0.211	0.46	3.95132e-24	1
TUBA1B	9.95325e-28	-0.813759	0.453	0.63	1.97254e-23	1
RPL13A	9.03228e-27	0.26196	0.963	0.942	1.79002e-22	1
TUBA1A	1.58582e-25	-0.330906	0.913	0.952	3.14277e-21	1
HLA-B	3.8897e-24	-0.781276	0.099	0.311	7.7086e-20	1
IFI6	1.88584e-23	-1.15155	0.12	0.328	3.73735e-19	1
RPL18A	2.22421e-23	0.404476	0.784	0.658	4.40794e-19	1
HMGB2	3.62955e-22	-0.974635	0.097	0.288	7.19303e-18	1
SMC4	3.77621e-22	-0.829209	0.09	0.283	7.4837e-18	1
CENPF	4.71555e-22	-1.28579	0.106	0.297	9.34527e-18	1
CST3	1.81886e-21	-0.748057	0.184	0.392	3.60462e-17	1
NREP	1.92016e-21	-0.630075	0.23	0.449	3.80537e-17	1
RPS8	4.10806e-21	0.251376	0.943	0.911	8.14134e-17	1
PHLDA1	6.33125e-21	0.540294	0.458	0.29	1.25473e-16	1
RPL15	8.49752e-21	0.252483	0.913	0.913	1.68404e-16	1
RPL23	1.43229e-20	0.344562	0.878	0.789	2.83852e-16	1
RPL34	5.29381e-20	0.2758	0.912	0.873	1.04913e-15	1
SPARC	8.39575e-20	-1.01861	0.088	0.263	1.66387e-15	1
SOX6	9.37299e-19	0.526065	0.497	0.346	1.85754e-14	1
ARL4A	2.00885e-18	0.495836	0.366	0.213	3.98114e-14	1
ANXA5	7.75243e-18	-0.55372	0.138	0.32	1.53638e-13	1
CD9	3.00988e-17	-0.487337	0.145	0.332	5.96497e-13	1
RPS25	3.95365e-17	0.298893	0.848	0.793	7.83535e-13	1
RPS27	5.88267e-17	0.315707	0.864	0.848	1.16583e-12	1
RPL10A	7.05979e-17	0.260392	0.897	0.836	1.39911e-12	1
RPS28	1.55645e-16	0.32387	0.798	0.738	3.08456e-12	1
TRIO	2.82931e-16	0.660792	0.297	0.167	5.60713e-12	1
PARP1	2.68104e-15	-0.413605	0.444	0.609	5.31329e-11	1
KIF21A	3.0776e-15	-0.651396	0.147	0.307	6.09918e-11	1
RPL6	3.35206e-15	0.254051	0.887	0.852	6.64312e-11	1
RPS29	8.21943e-15	0.359357	0.71	0.635	1.62893e-10	1
MTATP6P1	1.1298e-14	0.406049	0.681	0.562	2.23904e-10	1
RPL21	1.50385e-14	0.289417	0.825	0.765	2.98033e-10	1
RPL13P12	2.28795e-14	0.427892	0.6	0.498	4.53425e-10	1
SOX4	2.50466e-14	0.272754	0.765	0.633	4.96374e-10	1
CNN3	2.82339e-14	-0.542029	0.26	0.433	5.59539e-10	1
CNP	3.80018e-14	-0.855686	0.193	0.347	7.53121e-10	1
LIMA1	5.81467e-14	0.426672	0.549	0.426	1.15235e-09	1
IGFBP5	1.2749e-13	-0.564917	0.119	0.266	2.52659e-09	1
STMN2	2.0068e-13	0.375703	0.32	0.19	3.97709e-09	1
CD63	2.28955e-13	-0.352204	0.396	0.562	4.53744e-09	1
PEA15	2.66334e-13	-0.518072	0.457	0.591	5.27821e-09	1
TAOK3	4.21557e-13	0.394535	0.575	0.445	8.35441e-09	1
FGF12	7.91556e-13	0.548624	0.327	0.211	1.5687e-08	1
GRIA2	9.43912e-13	0.368888	0.625	0.487	1.87065e-08	1
GPM6A	1.03266e-12	0.265182	0.819	0.753	2.04652e-08	1
ARHGAP5	1.37649e-12	-0.499781	0.145	0.29	2.72793e-08	1
H2AFZ	3.15446e-12	-0.493667	0.547	0.644	6.25151e-08	1
PLP1	3.19316e-12	-1.68731	0.257	0.378	6.32821e-08	1
AP1S2	3.85453e-12	-0.458535	0.168	0.316	7.63891e-08	1
RPS2P5	4.01394e-12	0.462184	0.395	0.278	7.95483e-08	1
ETV1	5.3426e-12	0.372688	0.503	0.368	1.0588e-07	1
BCAS1	6.32915e-12	-0.986576	0.202	0.33	1.25431e-07	1
HIST1H4C	1.24574e-11	-0.822713	0.223	0.364	2.46881e-07	1
RPL37	1.36742e-11	0.311692	0.722	0.648	2.70996e-07	1
NOVA1	2.07304e-11	0.355014	0.561	0.452	4.10836e-07	1
GNG5	3.39088e-11	-0.343153	0.182	0.332	6.72005e-07	1
HEY1	3.88577e-11	0.534848	0.28	0.174	7.70082e-07	1
CCND1	6.15997e-11	0.377607	0.388	0.267	1.22078e-06	1
CALM2	6.38537e-11	-0.277136	0.756	0.806	1.26545e-06	1
PLPPR1	7.26935e-11	0.431416	0.365	0.256	1.44064e-06	1
LAPTM4A	7.41685e-11	-0.413534	0.135	0.267	1.46987e-06	1
GOLIM4	9.15988e-11	-0.436572	0.166	0.305	1.81531e-06	1
ZFP36L1	1.01346e-10	-0.312606	0.12	0.255	2.00848e-06	1
ANP32E	1.13988e-10	-0.451437	0.315	0.454	2.25902e-06	1
HMGN2	1.23272e-10	-0.460857	0.234	0.375	2.443e-06	1
RPS21	2.94639e-10	0.292098	0.619	0.515	5.83916e-06	1
ID2	3.10682e-10	-0.503349	0.301	0.44	6.1571e-06	1
DYNLL1	7.74288e-10	-0.384684	0.504	0.629	1.53448e-05	1
RP4-765C7	8.45424e-10	0.435494	0.437	0.344	1.67546e-05	1
RPL39	8.56372e-10	0.455498	0.442	0.348	1.69716e-05	1
SCD5	1.15994e-09	0.274991	0.596	0.499	2.29878e-05	1
OLIG1	1.19996e-09	0.272974	0.563	0.45	2.37808e-05	1
MAP1B	1.36243e-09	-0.35846	0.388	0.525	2.70006e-05	1
EDNRB	1.48568e-09	-0.59615	0.149	0.265	2.94432e-05	1
ZFP36L2	1.70559e-09	0.493084	0.35	0.26	3.38014e-05	1
MYL6	1.90297e-09	-0.299509	0.586	0.698	3.77131e-05	1
TMSB4X	2.16973e-09	-0.281923	0.924	0.947	4.29997e-05	1
NKX2-2	4.00179e-09	0.433946	0.324	0.228	7.93074e-05	1
DCX	4.29305e-09	0.267306	0.545	0.433	8.50798e-05	1
SDCBP	4.58074e-09	-0.367463	0.193	0.325	9.07812e-05	1
EPN2	5.90513e-09	0.39756	0.434	0.333	0.000117028	1
BEX2	7.94843e-09	0.350822	0.411	0.313	0.000157522	1
ITM2B	8.64519e-09	-0.314271	0.531	0.638	0.000171331	1
RPL36	8.70809e-09	0.279477	0.641	0.55	0.000172577	1
DBI	1.265e-08	-0.270039	0.763	0.817	0.000250697	1
AC007969	1.40512e-08	0.360235	0.402	0.31	0.000278466	1
RP11-84E17	1.82633e-08	0.346096	0.559	0.486	0.000361943	1
MIF	7.71786e-08	0.290541	0.48	0.394	0.00152952	1
NUCB2	7.74273e-08	-0.294562	0.147	0.26	0.00153446	1
CA10	7.91643e-08	0.362379	0.327	0.236	0.00156888	1
CAMK2N1	8.80717e-08	-0.321275	0.193	0.312	0.00174541	1
RPL36A	8.87174e-08	0.399543	0.377	0.3	0.0017582	1
CANX	9.43516e-08	-0.259814	0.483	0.606	0.00186986	1
FEZ1	9.84377e-08	-0.258762	0.306	0.438	0.00195084	1
APP	1.28909e-07	-0.294079	0.147	0.26	0.00255471	1
PMP2	1.66851e-07	-0.265414	0.731	0.787	0.00330665	1
HIST3H2A	1.72356e-07	0.405582	0.381	0.298	0.00341576	1
PRDX6	2.57047e-07	-0.356815	0.25	0.366	0.00509416	1
HES5	2.57512e-07	0.422364	0.288	0.205	0.00510337	1
ATF6	2.9445e-07	-0.254253	0.202	0.323	0.00583541	1
NUCKS1	3.07562e-07	-0.251414	0.745	0.799	0.00609526	1
ACAT2	3.1979e-07	-0.326016	0.278	0.391	0.00633759	1
FABP7	3.6875e-07	0.312141	0.524	0.451	0.00730789	1
RPL41	3.77604e-07	0.322504	0.641	0.609	0.00748335	1
GABPB1-AS1	4.18709e-07	0.416414	0.356	0.275	0.00829798	1
RDX	4.36199e-07	-0.277636	0.319	0.443	0.00864458	1
COL11A1	4.76077e-07	0.383879	0.395	0.319	0.0094349	1
TRAF4	5.86645e-07	0.357263	0.294	0.211	0.0116261	1
SNHG8	6.26143e-07	0.330563	0.322	0.238	0.0124089	1
CKB	6.44483e-07	-0.286071	0.581	0.657	0.0127724	1
KHDRBS3	7.16969e-07	0.447382	0.262	0.19	0.0142089	1
TPM3	8.44908e-07	-0.2627	0.304	0.425	0.0167444	1
EPB41L4A-AS1	9.89254e-07	0.308482	0.288	0.211	0.019605	1
DUT	1.2302e-06	-0.25598	0.241	0.357	0.0243801	1
SCD	1.48461e-06	-0.328479	0.216	0.326	0.029422	1
RPL9P9	1.78927e-06	0.303245	0.49	0.424	0.0354597	1
RP11-343H5	1.9217e-06	0.364688	0.363	0.29	0.0380843	1
DANCR	3.12336e-06	0.355583	0.301	0.229	0.0618988	1
CADM1	3.77163e-06	-0.277176	0.188	0.29	0.0747461	1
SOX10	4.23009e-06	0.328706	0.301	0.223	0.0838319	1
HMGB3	4.62793e-06	-0.362919	0.195	0.288	0.0917164	1
FGFBP3	6.44705e-06	0.251935	0.444	0.369	0.127768	1
RAD21	7.72134e-06	-0.306701	0.395	0.487	0.153021	1
H3F3A	7.82208e-06	0.299677	0.453	0.393	0.155018	1
PSAP	7.90527e-06	-0.259585	0.421	0.525	0.156667	1
H2AFV	8.67986e-06	-0.25363	0.301	0.409	0.172017	1
UGT8	9.48675e-06	-0.586327	0.177	0.255	0.188008	1
MT-ATP8	1.09815e-05	0.302063	0.49	0.422	0.217632	1
EIF3E	1.44188e-05	0.272176	0.497	0.448	0.285752	1
ARL6IP1	1.74278e-05	-0.434659	0.352	0.439	0.345384	1
CENPV	2.25898e-05	0.30024	0.409	0.341	0.447685	1
KIF3A	2.60554e-05	0.308589	0.425	0.361	0.516367	1
TMEM59	3.03215e-05	-0.257954	0.343	0.441	0.600912	1
CASK	3.27638e-05	0.279068	0.26	0.195	0.649312	1
PPP2R2B	4.65027e-05	0.323418	0.329	0.272	0.92159	1
DSTN	4.87632e-05	-0.272185	0.398	0.491	0.96639	1
EGR1	5.7663e-05	0.483501	0.32	0.255	1	1
RPSAP58	6.02308e-05	0.364347	0.255	0.196	1	1
SNHG16	6.4204e-05	0.31472	0.342	0.281	1	1
CXADR	7.21552e-05	0.274311	0.251	0.188	1	1
GAP43	0.000104984	-0.255833	0.211	0.293	1	1
MMP16	0.000108623	0.337185	0.264	0.206	1	1
RPL22	0.000120858	0.255788	0.425	0.367	1	1
HES1	0.000123673	0.616101	0.324	0.271	1	1
TMEFF2	0.000145158	0.371981	0.288	0.233	1	1
FYN	0.000154231	-0.289649	0.209	0.289	1	1
RP4-604A21	0.000158388	0.267904	0.317	0.261	1	1
NIPSNAP1	0.000160012	0.308916	0.292	0.237	1	1
HMGCS1	0.000305504	-0.323642	0.503	0.572	1	1
RPL3P4	0.000392201	0.273233	0.299	0.248	1	1
SLC25A5	0.000457166	-0.277343	0.765	0.786	1	1
TRIM24	0.000593623	0.264852	0.265	0.212	1	1
RBM3	0.00083502	0.3108	0.299	0.254	1	1
PDE4B	0.000858145	0.298038	0.251	0.201	1	1
HSPA5	0.000932452	0.285053	0.623	0.598	1	1
TMSB15A	0.00102783	-0.265651	0.271	0.34	1	1
PPIAP22	0.00149313	0.25692	0.28	0.235	1	1
ATPIF1	0.00182012	0.252496	0.352	0.31	1	1
APEX1	0.00270647	0.279312	0.35	0.314	1	1
DNER	0.00417063	0.254316	0.306	0.268	1	1
GOLGA8A	0.00552915	0.317836	0.26	0.224	1	1
GFAP	3.79265e-286	2.77634	0.929	0.185	7.51627e-282	2
AQP4	6.79992e-249	2.20528	0.509	0.022	1.34761e-244	2
AGT	2.04749e-235	1.84861	0.612	0.053	4.05771e-231	2
CLU	1.09265e-226	2.24969	0.864	0.206	2.16541e-222	2
SPARCL1	2.133e-201	2.0904	0.552	0.053	4.22719e-197	2
CD99	1.89329e-185	1.65733	0.635	0.092	3.75212e-181	2
MGST1	2.20675e-183	1.45632	0.476	0.038	4.37334e-179	2
ID3	4.92639e-175	1.92468	0.567	0.071	9.76312e-171	2
S100A10	1.04047e-153	1.71186	0.559	0.081	2.06201e-149	2
CA2	9.76703e-149	1.16229	0.335	0.017	1.93563e-144	2
HSPB8	1.47824e-148	1.19972	0.368	0.025	2.92958e-144	2
F3	1.36274e-147	1.14686	0.327	0.016	2.70068e-143	2
NMB	2.82492e-132	1.48933	0.388	0.038	5.59843e-128	2
ANOS1	3.94212e-125	1.1536	0.335	0.026	7.81249e-121	2
CRYAB	1.05557e-118	1.27496	0.27	0.014	2.09192e-114	2
DCLK1	1.1294e-118	1.14595	0.433	0.06	2.23825e-114	2
SPARC	2.58958e-116	1.17735	0.652	0.175	5.13203e-112	2
EDNRB	2.00454e-115	1.52787	0.665	0.187	3.9726e-111	2
EZR	2.26052e-110	1.18812	0.438	0.068	4.47991e-106	2
TNC	8.54431e-105	1.0385	0.295	0.025	1.69331e-100	2
DTNA	8.68939e-102	1.17617	0.531	0.116	1.72206e-97	2
PEA15	7.11172e-100	1.14952	0.879	0.525	1.4094e-95	2
RGMA	2.40714e-99	1.0081	0.383	0.055	4.77046e-95	2
IGFBP7	2.46246e-98	1.01771	0.322	0.034	4.8801e-94	2
B2M	3.72739e-93	1.0321	0.929	0.634	7.38693e-89	2
VIM	1.22782e-92	1.24949	0.552	0.138	2.43329e-88	2
ATP1B2	4.11993e-92	1.11639	0.564	0.149	8.16488e-88	2
AHCYL1	2.21951e-91	1.33815	0.564	0.158	4.39862e-87	2
TGFB2	5.29652e-91	1.29714	0.37	0.058	1.04966e-86	2
ID4	2.6835e-89	1.07932	0.32	0.041	5.31817e-85	2
CCDC80	1.1414e-88	1.02698	0.441	0.087	2.26203e-84	2
ID1	3.01313e-85	1.15648	0.355	0.057	5.97143e-81	2
ID2	1.0689e-84	1.1553	0.801	0.363	2.11834e-80	2
SPON1	1.10946e-81	0.863512	0.358	0.059	2.19872e-77	2
PON2	2.73777e-74	0.936058	0.569	0.177	5.42572e-70	2
CNN3	8.46468e-74	1.13307	0.733	0.358	1.67753e-69	2
PSRC1	9.08497e-70	1.12029	0.423	0.107	1.80046e-65	2
FABP5	4.26805e-66	1.17049	0.728	0.381	8.45842e-62	2
PTMA	5.96741e-62	-0.726574	0.821	0.919	1.18262e-57	2
CST3	2.96062e-55	1.08969	0.657	0.315	5.86735e-51	2
OGFRL1	4.6702e-55	0.765868	0.259	0.045	9.2554e-51	2
MARCKSL1	2.77508e-52	-0.812063	0.68	0.843	5.49965e-48	2
NFIA	1.05195e-49	0.844317	0.521	0.206	2.08476e-45	2
LIMCH1	6.11278e-48	0.766668	0.358	0.099	1.21143e-43	2
HLA-C	8.40041e-46	0.818562	0.562	0.241	1.66479e-41	2
HOPX	1.25268e-45	0.944554	0.338	0.094	2.48256e-41	2
CXXC5	1.10005e-44	0.760895	0.463	0.17	2.18007e-40	2
RASSF4	9.82636e-44	0.618254	0.338	0.093	1.94739e-39	2
HLA-B	2.03898e-43	0.807057	0.552	0.236	4.04084e-39	2
IFI16	4.99865e-43	0.811129	0.423	0.145	9.90632e-39	2
HMP19	9.80059e-43	-1.3272	0.096	0.455	1.94228e-38	2
NLRP1	5.87575e-42	0.687844	0.33	0.095	1.16445e-37	2
PRPS1	1.47313e-39	0.698539	0.358	0.116	2.91945e-35	2
WLS	6.04286e-38	0.649065	0.335	0.104	1.19757e-33	2
TMEM255A	4.43333e-36	0.693593	0.275	0.076	8.78598e-32	2
OLIG1	1.80521e-35	-1.05127	0.196	0.507	3.57756e-31	2
ACTG1	3.84783e-35	-0.474679	0.887	0.92	7.62563e-31	2
LRRCC1	5.52863e-35	0.723854	0.343	0.118	1.09566e-30	2
RNF19A	1.27131e-34	0.696957	0.259	0.071	2.51949e-30	2
MALAT1	2.48734e-34	0.391313	0.995	0.992	4.92942e-30	2
MAP2	2.98295e-34	-0.760556	0.605	0.764	5.91161e-30	2
HSDL2	7.41808e-34	0.609359	0.358	0.125	1.47011e-29	2
BDH2	6.32739e-33	0.644421	0.365	0.134	1.25396e-28	2
RHOC	1.32299e-32	0.615718	0.39	0.149	2.62191e-28	2
SCRG1	2.79322e-32	-0.64311	0.713	0.809	5.53561e-28	2
RAB13	1.32378e-31	0.643826	0.393	0.155	2.62346e-27	2
DKK3	1.58062e-31	0.600038	0.31	0.102	3.13248e-27	2
VMP1	2.13249e-31	0.690429	0.39	0.154	4.22616e-27	2
PLA2G16	6.03948e-31	0.504865	0.254	0.073	1.1969e-26	2
ZFP36L1	7.71329e-31	0.613487	0.461	0.2	1.52862e-26	2
DST	9.40407e-30	0.580261	0.655	0.386	1.8637e-25	2
NTRK2	1.05653e-29	0.673341	0.368	0.145	2.09383e-25	2
SPTBN1	1.27813e-29	0.60602	0.423	0.184	2.533e-25	2
ATCAY	8.00438e-29	-0.989233	0.098	0.373	1.58631e-24	2
ITM2B	1.00587e-28	0.536553	0.771	0.598	1.99343e-24	2
ATP1A2	1.42191e-28	0.733993	0.264	0.085	2.81794e-24	2
SOX4	1.70615e-28	-0.780606	0.471	0.681	3.38124e-24	2
SIRT2	2.38902e-28	-1.16164	0.355	0.58	4.73455e-24	2
ADAM9	2.58385e-28	0.576206	0.29	0.099	5.12067e-24	2
YBX1	7.14003e-28	-0.48071	0.783	0.867	1.41501e-23	2
HSP90AB1	9.48234e-28	-0.422387	0.859	0.909	1.87921e-23	2
FOS	3.10443e-27	0.480984	0.592	0.322	6.15236e-23	2
PRDX6	1.78405e-26	0.806782	0.539	0.319	3.53563e-22	2
LIMA1	4.90998e-26	-0.899035	0.234	0.477	9.7306e-22	2
GNG4	6.51779e-26	-0.91048	0.146	0.402	1.2917e-21	2
ACTB	9.227e-26	-0.588358	0.599	0.736	1.82861e-21	2
CTNND2	1.11003e-25	0.532423	0.307	0.114	2.19987e-21	2
TIMP3	1.16721e-25	0.607877	0.31	0.117	2.31318e-21	2
TSC22D1	1.81215e-25	-0.66664	0.569	0.722	3.59131e-21	2
ANXA5	2.09071e-25	0.59684	0.494	0.261	4.14336e-21	2
DCX	3.90442e-25	-0.842443	0.232	0.483	7.73779e-21	2
PDLIM3	4.7964e-25	0.443999	0.27	0.092	9.50552e-21	2
GRIA2	4.96117e-25	-0.828488	0.305	0.54	9.83204e-21	2
STMN1	6.87291e-25	-0.748362	0.501	0.649	1.36207e-20	2
FHL1	1.09911e-24	0.523571	0.567	0.32	2.17822e-20	2
CTNNA1	1.17154e-24	0.535339	0.287	0.106	2.32176e-20	2
LAPTM4A	1.19458e-24	0.531373	0.453	0.215	2.36741e-20	2
CAMK2N1	2.43765e-24	0.547087	0.499	0.262	4.83093e-20	2
MIR219A2	6.44729e-24	-1.4552	0.111	0.352	1.27772e-19	2
AK2	1.15325e-23	0.544888	0.36	0.157	2.2855e-19	2
SPAG16	3.18296e-23	0.461706	0.317	0.127	6.30799e-19	2
CCND1	4.06309e-23	-0.949339	0.081	0.316	8.05223e-19	2
MIR100HG	5.02599e-23	0.551397	0.421	0.197	9.96051e-19	2
HNRNPA1	6.83665e-23	-0.45443	0.748	0.821	1.35489e-18	2
BAALC	1.34758e-22	0.485393	0.622	0.369	2.67063e-18	2
TMSB15A	1.52044e-22	-0.935993	0.123	0.356	3.0132e-18	2
PLPPR1	1.85936e-22	-0.897176	0.076	0.302	3.68487e-18	2
AP1S2	2.0726e-22	0.644059	0.474	0.265	4.10747e-18	2
PSAP	2.21842e-22	0.505888	0.69	0.482	4.39647e-18	2
JUN	4.84886e-22	0.349667	0.521	0.279	9.60948e-18	2
HLA-A	6.6022e-22	0.444755	0.635	0.387	1.30842e-17	2
MPC1	7.65213e-22	0.5292	0.456	0.24	1.5165e-17	2
WASF2	9.99851e-22	0.490472	0.31	0.128	1.98151e-17	2
FTH1	1.12007e-21	0.407024	0.95	0.906	2.21975e-17	2
PTTG1IP	1.31109e-21	0.507897	0.534	0.308	2.59831e-17	2
CANX	1.64588e-21	0.435172	0.756	0.561	3.26181e-17	2
TSPAN3	2.34711e-21	0.497171	0.635	0.41	4.65149e-17	2
SPECC1	2.45377e-21	0.50449	0.335	0.146	4.86287e-17	2
RAB29	4.01731e-21	0.488642	0.335	0.146	7.9615e-17	2
DAAM1	2.02392e-20	0.540337	0.292	0.122	4.011e-16	2
LAMP2	3.12712e-20	0.438214	0.353	0.16	6.19734e-16	2
TSPAN5	3.56911e-20	0.392589	0.287	0.117	7.07327e-16	2
OLIG2	8.56211e-20	-0.874848	0.06	0.264	1.69684e-15	2
HEY1	2.2406e-19	0.557484	0.358	0.17	4.44043e-15	2
REXO2	2.72283e-19	0.47358	0.325	0.146	5.3961e-15	2
SMOC1	3.12877e-19	-0.92773	0.106	0.315	6.20059e-15	2
CA10	5.10051e-19	-0.819024	0.076	0.276	1.01082e-14	2
DARS	7.09685e-19	0.518249	0.343	0.165	1.40645e-14	2
NPC2	8.02318e-19	0.372587	0.257	0.102	1.59003e-14	2
SOX10	9.12799e-19	-0.85061	0.065	0.26	1.80899e-14	2
GABARAPL2	1.02399e-18	0.417027	0.69	0.494	2.02934e-14	2
TUBB	1.19759e-18	-0.693876	0.534	0.652	2.37339e-14	2
ADK	2.63518e-18	0.419007	0.29	0.126	5.2224e-14	2
SLC25A5	2.79966e-18	-0.584709	0.736	0.789	5.54837e-14	2
SLC1A3	3.57677e-18	0.488167	0.338	0.161	7.08844e-14	2
MAP1B	4.15239e-18	0.526094	0.652	0.48	8.22921e-14	2
MTSS1	4.15778e-18	-0.720643	0.159	0.373	8.23989e-14	2
ATP2B4	4.57475e-18	0.448721	0.322	0.148	9.06624e-14	2
H2AFZ	5.2623e-18	-0.707612	0.539	0.64	1.04288e-13	2
MORN2	4.04451e-17	0.372088	0.267	0.113	8.0154e-13	2
C1orf198	4.9864e-17	0.413856	0.28	0.124	9.88204e-13	2
TMED10	5.23904e-17	0.46274	0.413	0.225	1.03827e-12	2
RIT1	7.23149e-17	0.358126	0.302	0.136	1.43314e-12	2
PMP2	9.07912e-17	0.509093	0.846	0.768	1.7993e-12	2
HES1	1.30668e-16	0.370679	0.461	0.255	2.58957e-12	2
WASF1	2.11913e-16	-0.873465	0.091	0.272	4.19968e-12	2
CENPF	2.89074e-16	-1.49379	0.108	0.286	5.72887e-12	2
TMEFF2	4.16561e-16	-0.819002	0.088	0.264	8.2554e-12	2
PHLDA1	6.07086e-16	-0.796125	0.159	0.341	1.20312e-11	2
NPM1	6.31632e-16	-0.405615	0.625	0.739	1.25177e-11	2
SLC3A2	7.50006e-16	0.382359	0.325	0.157	1.48636e-11	2
UGT8	9.51615e-16	-1.01518	0.088	0.262	1.88591e-11	2
QPRT	1.6995e-15	0.504111	0.267	0.122	3.36806e-11	2
RAB33A	2.1406e-15	-0.86594	0.156	0.339	4.24225e-11	2
NREP	2.80326e-15	0.294371	0.605	0.384	5.55549e-11	2
MT-ND5	3.17489e-15	0.289082	0.919	0.842	6.292e-11	2
DCLK2	7.84657e-15	0.410968	0.282	0.134	1.55503e-10	2
MEIS2	1.55104e-14	0.25787	0.34	0.172	3.07385e-10	2
PPIA	1.64046e-14	-0.350407	0.743	0.802	3.25106e-10	2
GNPTG	2.01833e-14	0.359283	0.315	0.158	3.99993e-10	2
CD63	2.08573e-14	0.346272	0.703	0.51	4.1335e-10	2
ZBTB20	2.42793e-14	0.328771	0.325	0.165	4.81168e-10	2
PLPP3	3.43794e-14	0.387911	0.353	0.186	6.8133e-10	2
FAM171B	3.71875e-14	0.430678	0.29	0.143	7.36981e-10	2
MT-RNR2	8.64328e-14	0.29925	1	0.998	1.71293e-09	2
NPAS3	9.33501e-14	0.349799	0.254	0.118	1.85001e-09	2
MPZL1	9.5612e-14	-0.63676	0.338	0.483	1.89484e-09	2
SULF2	9.79743e-14	0.461863	0.32	0.165	1.94166e-09	2
STAT3	1.35071e-13	0.358463	0.287	0.143	2.67684e-09	2
NKX2-2	1.40711e-13	-0.736949	0.106	0.264	2.7886e-09	2
NEAT1	1.87167e-13	0.622748	0.348	0.189	3.70928e-09	2
MYL6	2.1685e-13	0.358225	0.796	0.662	4.29753e-09	2
FABP7	2.18524e-13	-0.646561	0.317	0.484	4.33071e-09	2
ETV1	2.73618e-13	-0.702552	0.249	0.411	5.42257e-09	2
LINC00461	3.16828e-13	0.323415	0.534	0.344	6.27889e-09	2
CADM2	3.57606e-13	-0.655606	0.37	0.521	7.08704e-09	2
ADD3	5.72693e-13	0.436665	0.456	0.29	1.13496e-08	2
CAMTA1	5.76269e-13	0.408063	0.496	0.319	1.14205e-08	2
SLC44A1	6.42098e-13	-0.795008	0.237	0.392	1.27251e-08	2
CENPV	6.56859e-13	-0.661449	0.207	0.373	1.30176e-08	2
FERMT2	7.58093e-13	0.344596	0.305	0.159	1.50239e-08	2
RPL15	1.25806e-12	-0.277222	0.899	0.915	2.49322e-08	2
MLLT11	1.96537e-12	-0.444329	0.537	0.642	3.89497e-08	2
CALM1	2.48533e-12	-0.391391	0.736	0.793	4.92544e-08	2
TMOD1	2.66565e-12	0.379961	0.277	0.142	5.28279e-08	2
GOLM1	3.00638e-12	0.31359	0.388	0.222	5.95804e-08	2
UBB	3.7158e-12	-0.316227	0.768	0.824	7.36397e-08	2
ACO2	4.59027e-12	0.372759	0.27	0.137	9.097e-08	2
LAMP1	5.14612e-12	0.343678	0.305	0.163	1.01986e-07	2
HDAC2	5.63654e-12	-0.521695	0.322	0.47	1.11705e-07	2
APP	6.58991e-12	0.367706	0.375	0.222	1.30599e-07	2
SOX6	8.32541e-12	-0.651786	0.242	0.39	1.64993e-07	2
CTSB	1.14274e-11	0.36806	0.302	0.164	2.26468e-07	2
ENAH	1.1623e-11	0.35287	0.582	0.422	2.30344e-07	2
HMGB2	1.22683e-11	-0.961338	0.128	0.272	2.43134e-07	2
CALU	1.23884e-11	0.34326	0.37	0.215	2.45514e-07	2
GPM6A	1.61978e-11	-0.340189	0.72	0.77	3.21008e-07	2
NME3	1.67112e-11	0.291399	0.264	0.132	3.31182e-07	2
HIP1	1.69612e-11	-0.629534	0.151	0.308	3.36138e-07	2
PBX1	1.80438e-11	0.337193	0.338	0.191	3.57592e-07	2
NTPCR	2.53324e-11	0.342791	0.385	0.236	5.02037e-07	2
MARCKS	2.57159e-11	-0.329614	0.751	0.819	5.09638e-07	2
BCAS1	2.82468e-11	-1.15839	0.184	0.325	5.59794e-07	2
LAMTOR2	3.20235e-11	0.326333	0.466	0.301	6.34642e-07	2
CHD7	4.78632e-11	-0.593093	0.214	0.364	9.48553e-07	2
ARL4A	7.84701e-11	-0.629719	0.116	0.257	1.55512e-06	2
TXN	9.95475e-11	0.319654	0.662	0.531	1.97283e-06	2
SNX3	1.16559e-10	0.306638	0.531	0.372	2.30996e-06	2
MAP4	1.44972e-10	0.306621	0.355	0.21	2.87306e-06	2
CHURC1	1.46998e-10	0.279214	0.295	0.162	2.91321e-06	2
APC	1.4826e-10	0.352312	0.456	0.301	2.93821e-06	2
IFI6	1.50301e-10	0.524275	0.431	0.273	2.97866e-06	2
NETO2	1.50804e-10	-0.531591	0.123	0.268	2.98863e-06	2
FEZ2	2.19292e-10	0.306746	0.348	0.206	4.34592e-06	2
CKB	2.23925e-10	0.284844	0.778	0.626	4.43774e-06	2
BCAN	2.958e-10	-0.354953	0.786	0.825	5.86216e-06	2
PGRMC1	3.20386e-10	-0.546945	0.365	0.478	6.34941e-06	2
SDCBP	3.22759e-10	0.310456	0.436	0.284	6.39645e-06	2
KIF1B	3.88601e-10	0.308454	0.353	0.211	7.7013e-06	2
GSTM3	4.28743e-10	0.409294	0.368	0.23	8.49683e-06	2
CRMP1	5.73527e-10	-0.516724	0.149	0.292	1.13661e-05	2
SNX5	6.44418e-10	0.315736	0.305	0.175	1.27711e-05	2
WASL	8.24346e-10	0.315572	0.285	0.159	1.63369e-05	2
PCSK1N	8.36584e-10	0.275229	0.647	0.5	1.65794e-05	2
DNM3	9.37845e-10	-0.626491	0.136	0.265	1.85862e-05	2
NKAIN4	1.01941e-09	-0.5209	0.214	0.364	2.02026e-05	2
PHYHIPL	1.08364e-09	0.316614	0.592	0.438	2.14756e-05	2
BTG2	1.23404e-09	0.420862	0.292	0.168	2.44561e-05	2
LINC00998	1.33191e-09	0.31828	0.317	0.187	2.63957e-05	2
NUCKS1	1.35878e-09	-0.352152	0.761	0.793	2.69283e-05	2
SARAF	1.49034e-09	0.280092	0.632	0.471	2.95356e-05	2
HNRNPU	1.49927e-09	-0.278478	0.801	0.816	2.97125e-05	2
DDR1	1.86649e-09	0.282789	0.264	0.144	3.69901e-05	2
PTN	1.91963e-09	-0.275013	0.778	0.823	3.80432e-05	2
LSAMP	1.93724e-09	-0.429101	0.559	0.633	3.83922e-05	2
PDE4DIP	2.07063e-09	0.281542	0.31	0.181	4.10358e-05	2
BAZ2B	2.18231e-09	0.332709	0.282	0.16	4.32489e-05	2
BEX1	3.0109e-09	-0.468635	0.33	0.456	5.967e-05	2
DDX5	3.08646e-09	-0.307351	0.7	0.751	6.11676e-05	2
ZFAND6	3.14652e-09	0.308237	0.406	0.261	6.23578e-05	2
HADHB	4.3661e-09	0.297505	0.28	0.161	8.65273e-05	2
MRPS6	4.55028e-09	0.254155	0.38	0.239	9.01773e-05	2
HACD3	4.72123e-09	0.29046	0.494	0.339	9.35652e-05	2
GLUD1	5.48848e-09	0.333067	0.3	0.18	0.000108771	2
GAS5	5.52752e-09	-0.264863	0.834	0.853	0.000109544	2
ALDOA	7.62231e-09	0.2676	0.436	0.299	0.000151059	2
SCD5	8.13418e-09	-0.443567	0.428	0.527	0.000161203	2
HN1	1.02794e-08	-0.468456	0.385	0.489	0.000203716	2
GNG5	1.20063e-08	0.276776	0.436	0.288	0.00023794	2
RDX	1.20631e-08	0.262255	0.559	0.403	0.000239066	2
PDLIM5	1.2778e-08	0.39617	0.275	0.16	0.000253235	2
GNG2	1.39047e-08	-0.530213	0.179	0.302	0.000275563	2
RAB2A	1.58268e-08	-0.424467	0.406	0.512	0.000313655	2
HSPE1	1.76576e-08	0.268788	0.562	0.419	0.000349939	2
HNRNPH1	1.78263e-08	-0.419103	0.368	0.485	0.000353282	2
RBPJ	2.0118e-08	-0.457753	0.305	0.423	0.000398698	2
GAP43	2.19804e-08	0.487757	0.385	0.264	0.000435607	2
APLP2	2.23731e-08	0.252348	0.446	0.3	0.000443391	2
INSIG1	2.48809e-08	-0.499595	0.139	0.259	0.00049309	2
PPP1CB	2.59721e-08	0.296264	0.438	0.303	0.000514715	2
ANXA6	3.00705e-08	0.2779	0.275	0.162	0.000595936	2
SAT1	3.15796e-08	0.513923	0.602	0.48	0.000625844	2
HNRNPA3	3.48736e-08	-0.366647	0.529	0.6	0.000691124	2
HIST1H4C	3.86148e-08	-0.915113	0.244	0.352	0.000765269	2
ADAR	3.93856e-08	0.313758	0.33	0.209	0.000780544	2
HNRNPA2B1	4.18599e-08	-0.279014	0.809	0.81	0.000829579	2
HNRNPDL	4.20649e-08	-0.254745	0.771	0.789	0.000833643	2
NR2F1	5.86431e-08	0.343084	0.262	0.156	0.00116219	2
SRI	6.23265e-08	0.279474	0.615	0.477	0.00123519	2
TRIB2	7.14391e-08	-0.493749	0.151	0.274	0.00141578	2
HIGD1A	8.58408e-08	0.261848	0.383	0.254	0.00170119	2
SPG20	8.73505e-08	0.252173	0.277	0.167	0.00173111	2
PALLD	9.38863e-08	0.267226	0.32	0.204	0.00186064	2
CDC42BPA	1.06442e-07	0.2735	0.252	0.145	0.00210946	2
FBXO7	1.3534e-07	-0.441553	0.154	0.27	0.00268216	2
HNRNPR	1.40648e-07	-0.349363	0.579	0.637	0.00278736	2
ITM2C	1.42982e-07	0.298025	0.511	0.384	0.00283362	2
RPL23A	1.7183e-07	-0.274257	0.746	0.763	0.00340532	2
ST3GAL5	1.88716e-07	-0.424063	0.144	0.26	0.00373997	2
TMEM206	2.04693e-07	-0.60716	0.297	0.39	0.00405661	2
TTYH1	2.35955e-07	0.338909	0.395	0.276	0.00467615	2
CD59	2.41528e-07	0.286652	0.252	0.151	0.00478659	2
NONO	2.44885e-07	-0.443069	0.338	0.436	0.00485313	2
MATR3	3.38417e-07	-0.274458	0.723	0.746	0.00670676	2
PFDN2	3.42237e-07	-0.443792	0.338	0.432	0.00678245	2
SNRPE	3.47198e-07	-0.318191	0.542	0.607	0.00688078	2
FUS	4.04384e-07	-0.405325	0.375	0.474	0.00801407	2
MEST	4.48787e-07	0.293724	0.254	0.153	0.00889407	2
PCDH17	4.7007e-07	-0.489917	0.199	0.307	0.00931584	2
RPAIN	5.26774e-07	-0.44777	0.365	0.449	0.0104396	2
NASP	5.3359e-07	-0.373834	0.426	0.51	0.0105747	2
RHEB	5.53381e-07	0.250584	0.398	0.271	0.0109669	2
SSR2	5.56528e-07	-0.366495	0.474	0.547	0.0110293	2
RAN	5.79879e-07	-0.330907	0.592	0.624	0.011492	2
REV3L	6.24454e-07	-0.420213	0.355	0.462	0.0123754	2
GTF2H5	6.54618e-07	0.25583	0.353	0.235	0.0129732	2
SRSF3	7.93042e-07	-0.370798	0.494	0.553	0.0157165	2
BEX2	8.11941e-07	-0.513985	0.242	0.342	0.016091	2
HNRNPD	8.97138e-07	-0.386065	0.264	0.378	0.0177795	2
TNR	9.34554e-07	-0.579283	0.171	0.271	0.018521	2
CNTN1	9.90896e-07	-0.496432	0.176	0.278	0.0196376	2
SESN3	1.21932e-06	0.270415	0.257	0.157	0.0241646	2
HNRNPA0	1.30315e-06	-0.352763	0.307	0.413	0.0258257	2
NME1	2.4104e-06	-0.361567	0.418	0.498	0.0477692	2
MT-ND6	2.59125e-06	0.26474	0.426	0.307	0.0513533	2
ILF2	2.62837e-06	-0.343734	0.494	0.564	0.052089	2
EGR1	3.72635e-06	-0.543723	0.174	0.279	0.0738488	2
DPYSL3	3.76676e-06	0.261727	0.388	0.28	0.0746496	2
SOX11	4.99795e-06	-0.463143	0.169	0.267	0.0990495	2
FXYD6	5.35092e-06	-0.343134	0.569	0.612	0.106044	2
TMEM258	7.46974e-06	-0.392228	0.32	0.411	0.148035	2
SQLE	7.5605e-06	-0.364154	0.315	0.404	0.149834	2
DEK	7.93994e-06	-0.349088	0.287	0.386	0.157354	2
NCAM1	7.97985e-06	-0.324372	0.602	0.64	0.158145	2
COX8A	8.84502e-06	-0.345336	0.529	0.573	0.175291	2
DNER	9.24011e-06	-0.418415	0.191	0.286	0.18312	2
DYNLL1	9.24059e-06	-0.371431	0.557	0.614	0.18313	2
DNMT1	9.54303e-06	-0.468087	0.196	0.286	0.189124	2
FUBP1	9.87735e-06	-0.431729	0.254	0.348	0.195749	2
MIF	1.03201e-05	-0.383778	0.34	0.418	0.204524	2
EPN2	1.11977e-05	-0.401744	0.27	0.362	0.221915	2
TOMM20	1.12696e-05	-0.329794	0.514	0.573	0.223342	2
ACAT2	1.17637e-05	-0.352779	0.282	0.384	0.233133	2
TTC3	1.35956e-05	-0.271389	0.733	0.716	0.269438	2
EEA1	1.36776e-05	0.300884	0.282	0.192	0.271064	2
DTD1	1.38598e-05	-0.354815	0.184	0.283	0.274674	2
EIF2AK2	1.48549e-05	0.287108	0.297	0.205	0.294393	2
CALM3	1.87745e-05	-0.415864	0.401	0.46	0.372072	2
PRDX1	1.9023e-05	-0.446885	0.668	0.679	0.376998	2
LMO4	2.14179e-05	0.288959	0.27	0.18	0.424459	2
H3F3A	2.46505e-05	-0.409674	0.343	0.412	0.488523	2
SNRPB2	3.02891e-05	-0.420257	0.181	0.267	0.600269	2
TCF4	3.21013e-05	-0.38463	0.421	0.488	0.636183	2
SCG3	3.2721e-05	-0.295633	0.262	0.365	0.648465	2
HES6	5.6831e-05	-0.271249	0.184	0.277	1	2
HNRNPM	6.67941e-05	-0.360869	0.353	0.423	1	2
ZMYND8	7.16758e-05	-0.365541	0.202	0.288	1	2
HIST3H2A	7.80106e-05	-0.437242	0.247	0.321	1	2
HMGB3	8.36831e-05	-0.466805	0.204	0.281	1	2
KIF3A	9.75498e-05	-0.361059	0.305	0.382	1	2
TERF2IP	0.000104096	-0.347699	0.476	0.528	1	2
EPB41L2	0.000112153	-0.415056	0.28	0.36	1	2
TAOK3	0.000114923	-0.341033	0.408	0.476	1	2
ZCCHC17	0.000115945	-0.366929	0.272	0.351	1	2
S100B	0.000124153	-0.330408	0.491	0.539	1	2
SERPINE2	0.000135183	-0.412307	0.33	0.399	1	2
HMGN2	0.000136325	-0.494076	0.295	0.358	1	2
CCT8	0.000187363	-0.374588	0.254	0.327	1	2
SET	0.000196378	-0.296467	0.393	0.464	1	2
SNHG5	0.000198451	-0.329561	0.37	0.434	1	2
ARID4B	0.000233005	-0.332966	0.486	0.524	1	2
SRSF2	0.000233487	-0.3994	0.259	0.324	1	2
CNP	0.000248386	-0.729376	0.267	0.327	1	2
SELENOT	0.000258173	-0.327218	0.325	0.391	1	2
MORF4L2	0.000305372	-0.342016	0.413	0.462	1	2
DCTN3	0.000359504	-0.337109	0.27	0.343	1	2
C12orf57	0.000499883	-0.365613	0.322	0.384	1	2
SKA2	0.000503832	-0.320242	0.229	0.3	1	2
FDFT1	0.000559034	-0.370253	0.411	0.459	1	2
HIPK2	0.000621542	-0.351772	0.29	0.357	1	2
IDH1	0.000923281	-0.313687	0.254	0.323	1	2
IP6K2	0.00116024	-0.348047	0.254	0.316	1	2
EIF5A	0.00122422	-0.351388	0.249	0.309	1	2
MFF	0.00129051	-0.312344	0.325	0.38	1	2
OSBPL8	0.00135486	-0.332346	0.264	0.328	1	2
CNBP	0.00142947	-0.259536	0.521	0.546	1	2
ZKSCAN1	0.00164139	-0.348978	0.312	0.369	1	2
SNRPD1	0.00187055	-0.274569	0.335	0.39	1	2
RABEP1	0.00194407	-0.3738	0.232	0.292	1	2
EEF1B2	0.00202433	-0.253472	0.579	0.587	1	2
EIF3H	0.00227608	-0.285894	0.385	0.432	1	2
JMJD1C	0.00271337	-0.28063	0.264	0.326	1	2
EIF4A2	0.00280014	-0.262209	0.567	0.582	1	2
EIF3E	0.00291834	-0.25404	0.421	0.462	1	2
PSMB2	0.00296388	-0.269839	0.285	0.342	1	2
MPHOSPH8	0.00336394	-0.28278	0.222	0.276	1	2
JTB	0.00339082	-0.278104	0.514	0.528	1	2
ALCAM	0.00345376	-0.295054	0.453	0.484	1	2
SNRPB	0.00385318	-0.274097	0.202	0.259	1	2
SMC3	0.00442231	-0.284303	0.451	0.476	1	2
UBE2I	0.00526504	-0.295262	0.262	0.314	1	2
FKBP1A	0.00560177	-0.317802	0.275	0.322	1	2
ATXN7L3B	0.0056669	-0.321343	0.209	0.262	1	2
ANP32B	0.00570755	-0.301021	0.33	0.366	1	2
CEP170	0.00574069	-0.250115	0.365	0.411	1	2
PA2G4	0.00578237	-0.28706	0.282	0.333	1	2
CADM4	0.00645203	-0.298117	0.217	0.268	1	2
H2AFV	0.00700564	-0.307452	0.36	0.395	1	2
LSM7	0.00724027	-0.258932	0.413	0.448	1	2
KCND2	0.00737137	-0.355696	0.285	0.326	1	2
TMEM160	0.00758433	-0.266661	0.202	0.255	1	2
FYN	0.00827232	-0.411004	0.237	0.28	1	2
DSTN	0.00860629	-0.316795	0.463	0.477	1	2
2018-03-06	0.00924881	-0.334531	0.259	0.302	1	2
B2M	2.28288e-58	0.847912	0.957	0.643	4.52422e-54	3
H19	3.41065e-51	1.08638	0.3	0.056	6.75922e-47	3
IFI6	4.66541e-39	1.12128	0.596	0.264	9.24592e-35	3
HLA-A	2.19762e-38	0.831705	0.707	0.39	4.35524e-34	3
HLA-B	5.34289e-33	0.840941	0.554	0.248	1.05885e-28	3
HS3ST1	3.6819e-31	0.792587	0.318	0.095	7.2968e-27	3
IGFBP5	7.20907e-31	1.0087	0.493	0.217	1.42869e-26	3
PMP2	4.68413e-30	0.561882	0.946	0.762	9.28301e-26	3
RBP1	1.61588e-28	0.53485	0.9	0.611	3.20236e-24	3
HLA-C	1.70767e-26	0.785709	0.529	0.257	3.38426e-22	3
ISG15	2.76674e-25	1.03252	0.411	0.175	5.48313e-21	3
CD9	3.50826e-25	0.771467	0.539	0.277	6.95266e-21	3
TRIB2	4.61672e-19	0.582933	0.471	0.239	9.14942e-15	3
WWTR1	2.42653e-18	0.640953	0.332	0.145	4.80889e-14	3
DBI	5.91291e-18	0.392669	0.904	0.799	1.17182e-13	3
IFI16	3.90099e-17	0.627576	0.35	0.163	7.73099e-13	3
FOS	1.18764e-16	0.71324	0.554	0.336	2.35366e-12	3
FABP7	3.61682e-16	0.418457	0.689	0.443	7.16782e-12	3
BAALC	2.14751e-15	0.515531	0.596	0.381	4.25594e-11	3
C1orf21	4.12168e-15	0.449769	0.596	0.386	8.16835e-11	3
SAT1	4.19952e-14	0.478534	0.679	0.478	8.32261e-10	3
SCRG1	2.30671e-13	0.26631	0.921	0.786	4.57143e-09	3
SERPINE2	3.3903e-12	0.601697	0.554	0.375	6.71889e-08	3
RAB31	2.35441e-11	0.357017	0.789	0.632	4.66597e-07	3
CNTN1	1.71868e-10	0.515372	0.411	0.252	3.40608e-06	3
MTSS1	1.73714e-10	0.392853	0.5	0.332	3.44266e-06	3
NUPL2	1.9088e-10	0.488741	0.354	0.203	3.78286e-06	3
CST3	4.45186e-10	0.299295	0.518	0.341	8.82269e-06	3
S100B	6.63976e-10	0.28274	0.707	0.517	1.31587e-05	3
SOX2-OT	8.68323e-10	-0.612764	0.436	0.581	1.72084e-05	3
HMP19	1.09464e-09	0.360546	0.582	0.396	2.16936e-05	3
WSCD1	1.13787e-09	0.455885	0.264	0.135	2.25504e-05	3
CD63	1.91618e-09	0.310593	0.661	0.522	3.79749e-05	3
NDFIP1	2.29476e-09	0.3873	0.568	0.417	4.54775e-05	3
CCND1	2.6244e-09	0.422756	0.432	0.274	5.20105e-05	3
PLLP	2.82361e-09	0.472705	0.304	0.168	5.59583e-05	3
MIR219A2	3.00741e-09	-1.144	0.186	0.335	5.96009e-05	3
PPIB	3.42027e-09	0.270538	0.764	0.61	6.77829e-05	3
PTPRZ1	4.77995e-09	0.284393	0.775	0.63	9.4729e-05	3
RGS16	6.76946e-09	0.318597	0.264	0.137	0.000134157	3
SRI	2.1259e-08	0.307624	0.625	0.481	0.000421311	3
PHLDA1	4.4408e-08	0.335545	0.457	0.306	0.000880077	3
GFAP	4.68547e-08	-0.352191	0.446	0.259	0.000928566	3
ATP1B2	5.02373e-08	0.379989	0.318	0.188	0.000995602	3
HMGB2	5.59005e-08	-0.919562	0.132	0.266	0.00110784	3
TRIM9	5.70545e-08	0.332025	0.282	0.159	0.00113071	3
PLPP3	1.66101e-07	0.313256	0.321	0.196	0.00329179	3
HIP1	1.80138e-07	0.33885	0.418	0.276	0.00356998	3
REV3L	2.05026e-07	0.278272	0.579	0.437	0.00406321	3
CARS	2.39793e-07	0.427923	0.311	0.196	0.00475221	3
SCD5	2.47311e-07	0.284948	0.636	0.504	0.0049012	3
MALAT1	2.62278e-07	-0.315059	0.996	0.992	0.00519783	3
ADGRG1	3.17734e-07	0.307348	0.346	0.217	0.00629686	3
GPR37L1	1.06088e-06	0.385776	0.282	0.173	0.0210245	3
SMC4	1.29246e-06	-0.626293	0.139	0.26	0.025614	3
SEC11C	1.80282e-06	0.274434	0.571	0.453	0.0357283	3
SIRT2	2.8663e-06	-0.763813	0.5	0.558	0.0568043	3
CD59	2.87846e-06	0.344797	0.257	0.155	0.0570452	3
MT-ATP6	3.14531e-06	-0.278968	0.829	0.873	0.0623337	3
ANP32B	5.71329e-06	-0.408791	0.239	0.373	0.113226	3
ACTB	6.01929e-06	-0.289226	0.643	0.726	0.11929	3
WASF1	6.2087e-06	-0.53864	0.143	0.26	0.123044	3
TSC22D1	7.20267e-06	0.254354	0.804	0.694	0.142742	3
ITM2C	8.86517e-06	0.267718	0.511	0.389	0.17569	3
ARHGAP5	9.44748e-06	-0.499837	0.157	0.275	0.18723	3
RBPJ	1.21357e-05	0.288548	0.518	0.398	0.240506	3
LINC01351	1.32994e-05	0.302691	0.286	0.183	0.263568	3
MALSU1	1.99078e-05	0.367673	0.318	0.215	0.394532	3
CADM2	2.00143e-05	-0.495358	0.429	0.509	0.396644	3
NUCKS1	2.18575e-05	-0.32121	0.782	0.79	0.433172	3
KIF21A	2.42351e-05	-0.540428	0.179	0.289	0.48029	3
HMGB1	2.43586e-05	-0.42	0.479	0.554	0.482739	3
HMGCS1	5.05623e-05	-0.516135	0.493	0.566	1	3
HMGB3	6.19209e-05	-0.384234	0.168	0.282	1	3
AC114730	6.26919e-05	0.268914	0.257	0.165	1	3
MGLL	0.000165219	0.297615	0.289	0.204	1	3
MTATP6P1	0.000183869	-0.323145	0.504	0.59	1	3
HIST1H4C	0.000224286	-0.767691	0.257	0.347	1	3
ANXA5	0.000242292	0.256319	0.379	0.281	1	3
PPIAP22	0.000338661	-0.38813	0.161	0.251	1	3
GOLIM4	0.000418565	-0.418522	0.196	0.289	1	3
NCAM2	0.000424038	0.265514	0.304	0.222	1	3
CNP	0.000443096	-0.736431	0.246	0.327	1	3
MRPL51	0.00051395	-0.272125	0.211	0.315	1	3
COTL1	0.000540305	0.300623	0.268	0.19	1	3
SLC44A1	0.000561866	-0.52157	0.3	0.38	1	3
HMGN2	0.000582767	-0.301502	0.264	0.359	1	3
GPSM2	0.000588511	0.263143	0.275	0.199	1	3
PPP2R2B	0.000655985	-0.271763	0.189	0.29	1	3
FGFBP3	0.000775209	0.276243	0.45	0.376	1	3
SFPQ	0.000831921	-0.262903	0.439	0.528	1	3
MT-ATP8	0.000888753	-0.321414	0.346	0.442	1	3
TSPO	0.00109242	0.287217	0.307	0.23	1	3
MT-ND3	0.00135115	-0.29252	0.386	0.469	1	3
RANBP1	0.00188253	-0.287031	0.279	0.362	1	3
DCTN3	0.001942	-0.343261	0.261	0.341	1	3
ATP1B3	0.00312611	0.261345	0.329	0.26	1	3
IDI1	0.00324517	-0.319629	0.382	0.457	1	3
TXNIP	0.00487914	0.260764	0.432	0.356	1	3
PRDX1	0.00571399	-0.379233	0.686	0.677	1	3
RDX	0.00667611	-0.287282	0.357	0.428	1	3
GABPB1-AS1	0.00721579	-0.328796	0.221	0.295	1	3
BCAS1	1.71798e-130	1.78763	0.884	0.26	3.40469e-126	4
MIR219A2	1.58497e-114	1.71018	0.857	0.278	3.14109e-110	4
PLP1	5.8159e-95	1.25379	0.876	0.314	1.1526e-90	4
SIRT2	1.66412e-85	1.2936	0.932	0.522	3.29795e-81	4
PRDX1	7.90116e-77	1.13263	0.936	0.656	1.56585e-72	4
CNP	1.16737e-58	1.08077	0.721	0.287	2.31349e-54	4
KIF21A	1.30045e-58	1.27002	0.653	0.248	2.57724e-54	4
SLC44A1	4.00669e-56	1.09421	0.757	0.341	7.94046e-52	4
SLC25A5	2.45441e-53	0.83442	0.94	0.769	4.86415e-49	4
WASF1	5.96459e-51	1.19965	0.59	0.222	1.18206e-46	4
GPC3	5.35024e-49	1.13296	0.307	0.058	1.06031e-44	4
UGT8	1.31228e-48	1.10165	0.586	0.213	2.60067e-44	4
DYNLL1	2.75249e-44	0.927061	0.865	0.586	5.45488e-40	4
RAB33A	1.65484e-43	1.04831	0.649	0.289	3.27956e-39	4
CADM2	1.72224e-39	1.02424	0.757	0.481	3.41314e-35	4
SMOC1	6.79092e-38	0.986605	0.598	0.264	1.34582e-33	4
FERMT1	3.04472e-33	0.945944	0.279	0.068	6.03402e-29	4
ARHGAP5	2.04568e-32	0.965005	0.534	0.243	4.05412e-28	4
FABP7	4.1959e-31	-1.4897	0.112	0.493	8.31543e-27	4
LSAMP	6.85181e-31	0.670305	0.841	0.606	1.35789e-26	4
EPB41L2	9.86255e-31	1.06749	0.594	0.33	1.95456e-26	4
SGK1	4.3802e-29	1.03979	0.394	0.148	8.68068e-25	4
TUBA1A	5.97916e-29	0.451024	0.984	0.942	1.18495e-24	4
GALNT13	3.98594e-28	0.881404	0.367	0.131	7.89934e-24	4
NFASC	6.00919e-28	0.887697	0.382	0.136	1.1909e-23	4
TMEM206	4.56996e-27	0.880333	0.625	0.358	9.05674e-23	4
FAM13C	5.75539e-27	1.09115	0.422	0.175	1.1406e-22	4
ATCAY	2.19209e-26	0.827339	0.586	0.319	4.3443e-22	4
MARCKSL1	3.65294e-26	0.461376	0.956	0.812	7.23939e-22	4
GRIA2	1.08975e-25	0.725372	0.733	0.493	2.15968e-21	4
HMGCS1	6.09923e-25	0.654868	0.769	0.542	1.20875e-20	4
ID2	8.85457e-25	-1.3491	0.108	0.441	1.7548e-20	4
SCRG1	2.0014e-24	0.538229	0.9	0.789	3.96638e-20	4
FYN	2.79902e-24	0.887673	0.506	0.256	5.54709e-20	4
GPR17	5.00601e-24	0.846584	0.307	0.105	9.92091e-20	4
HIPK2	3.88986e-23	0.837248	0.582	0.329	7.70892e-19	4
PFN2	7.12947e-23	0.703563	0.733	0.571	1.41292e-18	4
NREP	1.59556e-22	-1.01897	0.112	0.436	3.16207e-18	4
ENPP6	5.95557e-22	0.708091	0.251	0.076	1.18027e-17	4
SOX2-OT	1.36342e-21	0.730497	0.749	0.553	2.70202e-17	4
C1orf61	1.55534e-21	-0.49952	0.904	0.943	3.08236e-17	4
CENPJ	3.20896e-21	0.872155	0.39	0.172	6.35952e-17	4
APOD	3.43247e-21	0.744131	0.371	0.153	6.80247e-17	4
SGCD	1.23239e-20	0.795148	0.347	0.141	2.44236e-16	4
TNR	2.29191e-19	0.776808	0.47	0.242	4.54211e-15	4
RBP1	3.64343e-19	-0.696894	0.375	0.658	7.22055e-15	4
SEMA6D	6.96494e-19	0.845755	0.271	0.099	1.38031e-14	4
ANP32E	7.63184e-19	-0.977493	0.167	0.452	1.51248e-14	4
MBP	1.15687e-18	0.487502	0.438	0.206	2.29268e-14	4
SOX10	1.92223e-18	0.741592	0.434	0.22	3.80948e-14	4
CNN3	3.58197e-18	-0.910757	0.143	0.425	7.09875e-14	4
ETV1	5.04874e-18	-0.972454	0.139	0.412	1.00056e-13	4
FRMD4B	9.37002e-18	0.837419	0.291	0.116	1.85695e-13	4
MT-CO1	1.51097e-17	0.26574	0.988	0.982	2.99445e-13	4
HMP19	1.67553e-17	-0.943627	0.163	0.432	3.32056e-13	4
CKB	1.83814e-17	-0.653072	0.406	0.664	3.64283e-13	4
CALM1	2.35258e-17	-0.582013	0.625	0.8	4.66234e-13	4
JUN	2.06795e-16	-1.08857	0.076	0.327	4.09826e-12	4
FOS	3.08422e-16	-1.15943	0.116	0.374	6.1123e-12	4
SOX9	3.86368e-16	-0.962237	0.04	0.276	7.65704e-12	4
BCAN	6.70504e-16	0.383754	0.92	0.812	1.3288e-11	4
E2F3	1.52258e-15	0.814789	0.307	0.137	3.01745e-11	4
PGRMC1	1.60153e-15	0.609283	0.633	0.451	3.17391e-11	4
GAP43	1.79747e-14	-0.81384	0.068	0.296	3.56223e-10	4
CRB1	2.12871e-14	0.715503	0.255	0.106	4.21869e-10	4
HES1	2.38339e-14	-1.02526	0.072	0.297	4.7234e-10	4
EDNRB	3.34868e-14	-1.04028	0.048	0.262	6.63641e-10	4
PPP2R2B	5.71589e-14	0.63141	0.454	0.267	1.13277e-09	4
TCF7L2	6.63615e-14	0.734451	0.382	0.206	1.31515e-09	4
PTMA	1.00579e-13	0.3383	0.96	0.903	1.99328e-09	4
RTN4	1.26132e-13	0.405312	0.841	0.731	2.49969e-09	4
EGR1	1.34126e-13	-0.925329	0.064	0.283	2.65811e-09	4
B2M	1.488e-13	-0.666782	0.486	0.685	2.94892e-09	4
CENPF	1.71017e-13	-1.5968	0.072	0.28	3.38921e-09	4
ARL6IP1	1.9174e-13	-0.847369	0.203	0.442	3.79991e-09	4
FXYD6	2.73138e-13	0.527823	0.733	0.596	5.41304e-09	4
REV3L	3.11192e-13	-0.648777	0.219	0.468	6.1672e-09	4
SMC4	3.76313e-13	-0.928325	0.06	0.266	7.45776e-09	4
NCAM1	1.45286e-12	0.500533	0.745	0.626	2.87928e-08	4
GNB4	2.47755e-12	0.679075	0.319	0.166	4.91001e-08	4
MT-CO3	2.57097e-12	0.264781	0.92	0.87	5.09515e-08	4
FDPS	3.06455e-12	0.54153	0.729	0.598	6.07332e-08	4
HMGN2	3.1822e-12	-0.812709	0.151	0.367	6.30649e-08	4
CLU	3.64146e-12	-1.21814	0.1	0.301	7.21665e-08	4
ASCL1	3.99388e-12	-0.744659	0.068	0.266	7.91507e-08	4
NFIA	4.15157e-12	-0.681641	0.06	0.259	8.22759e-08	4
TMSB4X	6.14798e-12	-0.421134	0.92	0.945	1.21841e-07	4
MAP4K5	1.71097e-11	0.635057	0.386	0.225	3.39081e-07	4
CAMSAP2	1.72283e-11	0.589098	0.506	0.339	3.4143e-07	4
FDFT1	1.73761e-11	0.480438	0.606	0.44	3.44359e-07	4
CST3	2.09606e-11	-0.610309	0.155	0.373	4.15396e-07	4
ACTB	2.88625e-11	0.364754	0.821	0.711	5.71998e-07	4
LAPTM4A	3.54681e-11	-0.631039	0.068	0.259	7.02907e-07	4
ACTG1	5.04382e-11	0.285068	0.944	0.914	9.99585e-07	4
CAMK2N1	5.14672e-11	-0.625653	0.108	0.306	1.01998e-06	4
PPFIBP1	7.48541e-11	0.620028	0.303	0.162	1.48346e-06	4
APLP2	9.57681e-11	-0.530789	0.124	0.334	1.89793e-06	4
MYO5A	1.19237e-10	0.648448	0.347	0.196	2.36303e-06	4
MOB3B	1.55372e-10	0.581011	0.319	0.172	3.07917e-06	4
HMGB2	2.27509e-10	-0.982573	0.092	0.268	4.50878e-06	4
CCSER2	3.10998e-10	0.660951	0.319	0.179	6.16336e-06	4
STMN4	3.24539e-10	-0.715347	0.127	0.312	6.43172e-06	4
ACAT2	3.61994e-10	0.580001	0.506	0.36	7.174e-06	4
NFIB	4.48103e-10	-0.484104	0.199	0.414	8.8805e-06	4
TMSB15A	6.10571e-10	-0.587923	0.147	0.343	1.21003e-05	4
KCND2	6.54542e-10	-0.654557	0.147	0.335	1.29717e-05	4
FGF12	7.38393e-10	0.634343	0.363	0.22	1.46335e-05	4
MPZL1	8.38689e-10	0.430876	0.602	0.454	1.66211e-05	4
GOLM1	9.1209e-10	-0.531748	0.08	0.256	1.80758e-05	4
TUBA1B	1.03108e-09	-0.729477	0.478	0.61	2.04339e-05	4
TRIB2	1.17585e-09	-0.663027	0.096	0.273	2.3303e-05	4
PTPRZ1	1.43741e-09	-0.434789	0.478	0.656	2.84865e-05	4
PCDH7	1.48082e-09	0.668407	0.303	0.172	2.93469e-05	4
NCALD	1.8258e-09	-0.522759	0.151	0.346	3.61838e-05	4
GFAP	2.83301e-09	-1.34261	0.12	0.288	5.61446e-05	4
PEA15	3.34034e-09	-0.529347	0.394	0.582	6.61988e-05	4
CCND1	3.36464e-09	-0.538579	0.12	0.302	6.66804e-05	4
TMOD1	3.40628e-09	0.608791	0.271	0.149	6.75057e-05	4
DSTN	3.56114e-09	0.4128	0.598	0.465	7.05746e-05	4
RPS19	4.13213e-09	-0.268309	0.88	0.942	8.18906e-05	4
SNX22	5.51239e-09	0.482493	0.263	0.136	0.000109244	4
SEC11C	6.63009e-09	-0.514896	0.291	0.477	0.000131395	4
SMS	6.73386e-09	-0.538255	0.124	0.301	0.000133452	4
TUBB	8.21913e-09	-0.515238	0.526	0.647	0.000162887	4
C1orf21	1.01845e-08	-0.415904	0.215	0.42	0.000201836	4
PEBP1	1.41386e-08	0.342471	0.793	0.726	0.000280199	4
ENO1	1.68761e-08	-0.397628	0.355	0.547	0.00033445	4
ANXA5	1.75132e-08	-0.527555	0.131	0.302	0.000347077	4
KHDRBS1	2.0576e-08	-0.406419	0.207	0.4	0.000407776	4
TSC22D4	2.6506e-08	0.444053	0.494	0.361	0.000525296	4
HIP1	2.70485e-08	-0.504999	0.131	0.302	0.000536047	4
ARL6IP5	2.90256e-08	-0.39708	0.319	0.522	0.000575229	4
FHL1	2.94787e-08	-0.408839	0.175	0.365	0.000584208	4
CACYBP	3.89216e-08	-0.421724	0.299	0.491	0.000771348	4
CALM2	4.1162e-08	-0.362925	0.729	0.803	0.000815749	4
CCND2	5.12687e-08	-0.450971	0.191	0.373	0.00101604	4
FABP5	5.31106e-08	-0.625218	0.267	0.436	0.00105254	4
GNG2	6.13358e-08	0.510077	0.406	0.277	0.00121555	4
ERBB3	6.49109e-08	0.579023	0.263	0.148	0.00128641	4
MSMO1	7.55316e-08	0.549174	0.486	0.362	0.00149689	4
PLPPR1	8.4606e-08	0.53653	0.39	0.265	0.00167672	4
HIST3H2A	1.09924e-07	0.425259	0.438	0.302	0.00217848	4
PMP2	1.12127e-07	-0.450329	0.717	0.782	0.00222213	4
BAALC	1.19698e-07	-0.429556	0.231	0.414	0.00237218	4
2018-09-11	1.25456e-07	-0.484405	0.207	0.377	0.0024863	4
PTGES3	1.26286e-07	-0.407859	0.195	0.373	0.00250274	4
ZEB2	1.31722e-07	0.605277	0.343	0.226	0.00261046	4
TNFRSF21	1.32265e-07	0.544047	0.271	0.16	0.00262122	4
HMGN1	1.32736e-07	-0.414584	0.315	0.493	0.00263057	4
SCD	1.44145e-07	0.612787	0.418	0.298	0.00285666	4
CCDC88A	1.93846e-07	-0.379116	0.402	0.593	0.00384163	4
LINC00461	2.10753e-07	-0.457785	0.211	0.38	0.0041767	4
CNIH4	2.19339e-07	-0.383958	0.127	0.293	0.00434686	4
ANP32B	2.74501e-07	0.494035	0.47	0.353	0.00544006	4
LAMTOR2	2.9146e-07	-0.328855	0.163	0.334	0.00577616	4
G3BP1	3.25703e-07	-0.354624	0.151	0.318	0.00645478	4
SCG3	3.3504e-07	-0.562432	0.207	0.365	0.00663983	4
NDUFB2	3.80973e-07	0.375768	0.586	0.491	0.00755013	4
KANK1	4.32443e-07	0.458532	0.303	0.185	0.00857015	4
NKX2-2	5.31436e-07	0.516651	0.355	0.236	0.010532	4
HMGB1	6.05521e-07	-0.364975	0.402	0.56	0.0120002	4
CISD1	6.90587e-07	-0.330016	0.191	0.356	0.013686	4
LINC01896	7.10889e-07	-0.375633	0.108	0.252	0.0140884	4
TPM4	7.26515e-07	-0.355058	0.155	0.314	0.0143981	4
MAP4K4	8.17278e-07	0.405855	0.41	0.291	0.0161968	4
EBP	8.8067e-07	0.531379	0.275	0.169	0.0174531	4
PTN	8.85079e-07	0.262626	0.861	0.814	0.0175405	4
TUBB2A	9.26462e-07	-0.399751	0.183	0.346	0.0183606	4
ARPC5	9.79212e-07	0.386095	0.741	0.656	0.019406	4
RAB31	9.98978e-07	-0.342544	0.518	0.656	0.0197977	4
HMGB3	1.09791e-06	-0.442939	0.135	0.283	0.0217583	4
SRI	1.14001e-06	-0.378351	0.331	0.507	0.0225928	4
HDGF	1.21495e-06	-0.325754	0.155	0.31	0.0240778	4
MRPS6	1.21814e-06	-0.331998	0.12	0.267	0.0241411	4
MYO10	1.57066e-06	-0.514651	0.143	0.283	0.0311273	4
TSC22D1	2.03543e-06	0.265878	0.781	0.697	0.0403382	4
HLA-C	2.0677e-06	-0.342314	0.143	0.292	0.0409777	4
HSD17B7	2.16453e-06	0.539149	0.275	0.175	0.0428967	4
THRAP3	2.50409e-06	-0.364319	0.215	0.374	0.0496261	4
RPL8	2.6759e-06	-0.278915	0.681	0.802	0.0530311	4
H2AFZ	3.05068e-06	-0.365903	0.518	0.636	0.0604584	4
PHYHIPL	3.28489e-06	0.312538	0.574	0.447	0.0650999	4
HSPD1	3.61096e-06	-0.309674	0.454	0.619	0.071562	4
SMC3	3.61849e-06	-0.362954	0.331	0.485	0.0717113	4
PIK3R1	3.98382e-06	-0.432319	0.227	0.372	0.0789513	4
ZEB1	4.40935e-06	-0.336041	0.159	0.311	0.0873845	4
TMEM97	4.65354e-06	0.491103	0.311	0.206	0.0922238	4
ANP32A	5.11735e-06	-0.353765	0.283	0.447	0.101416	4
GNG5	5.30302e-06	-0.334845	0.167	0.318	0.105095	4
SYNCRIP	6.32538e-06	-0.322001	0.155	0.299	0.125356	4
ALDH9A1	6.57809e-06	-0.385515	0.207	0.354	0.130365	4
NES	7.12636e-06	-0.287582	0.227	0.383	0.14123	4
PLCB1	7.28834e-06	0.647508	0.251	0.158	0.14444	4
ZKSCAN1	7.32746e-06	0.470941	0.45	0.355	0.145216	4
TAOK3	7.69359e-06	-0.347863	0.323	0.48	0.152472	4
CNTN1	8.76079e-06	-0.379197	0.139	0.276	0.173621	4
RPLP2	9.55454e-06	-0.252388	0.594	0.742	0.189352	4
PNISR	9.78728e-06	0.263535	0.769	0.701	0.193964	4
PDIA3	1.00327e-05	-0.286419	0.398	0.558	0.198827	4
CELF2	1.10442e-05	-0.320718	0.151	0.287	0.218874	4
SELENOT	1.2599e-05	0.429546	0.458	0.376	0.249688	4
GNAI1	1.34005e-05	0.489742	0.291	0.196	0.265571	4
TMEM59	1.54595e-05	0.428674	0.494	0.418	0.306377	4
PCMT1	1.58624e-05	-0.269997	0.143	0.28	0.314362	4
ZFYVE16	1.75994e-05	0.536454	0.263	0.173	0.348784	4
RPS7	2.08227e-05	-0.271402	0.602	0.73	0.412665	4
BCHE	2.38155e-05	-0.353204	0.171	0.302	0.471975	4
MT-RNR1	2.46083e-05	0.307476	0.57	0.482	0.487688	4
RHEB	2.52755e-05	-0.256413	0.159	0.297	0.50091	4
CPE	2.63557e-05	-0.342225	0.147	0.277	0.522318	4
ITM2C	2.65944e-05	-0.276707	0.255	0.412	0.527048	4
LCORL	2.72448e-05	0.421282	0.263	0.169	0.539937	4
APLP1	2.91614e-05	0.448686	0.263	0.169	0.57792	4
ARID4B	3.78587e-05	0.262125	0.586	0.514	0.750284	4
ACTR3	3.84352e-05	-0.252164	0.163	0.298	0.761708	4
CEP170	4.29687e-05	-0.306707	0.271	0.417	0.851554	4
RAD23A	4.92282e-05	-0.270525	0.159	0.289	0.975605	4
NUCKS1	5.21826e-05	-0.292486	0.729	0.794	1	4
SUPT16H	5.66234e-05	-0.329466	0.243	0.379	1	4
CLASP2	5.68142e-05	0.497535	0.263	0.178	1	4
EPN2	6.05871e-05	-0.374574	0.227	0.361	1	4
ST3GAL5	6.91991e-05	0.434129	0.327	0.239	1	4
ATP6V0E2	7.95987e-05	0.35927	0.43	0.347	1	4
FAM49B	7.97208e-05	0.38523	0.291	0.204	1	4
CD63	8.43101e-05	-0.326868	0.426	0.542	1	4
HNRNPF	8.65946e-05	-0.255671	0.171	0.304	1	4
NAE1	9.17329e-05	-0.379945	0.171	0.289	1	4
NAP1L1	9.72113e-05	-0.258406	0.582	0.694	1	4
DPYSL2	0.000100024	0.466103	0.367	0.285	1	4
LBR	0.000109835	-0.276796	0.255	0.392	1	4
SMARCA1	0.000110818	-0.282423	0.279	0.406	1	4
PCM1	0.000118855	-0.358137	0.195	0.314	1	4
ZFAND6	0.00013227	-0.281962	0.167	0.288	1	4
CCDC50	0.000140729	0.378399	0.343	0.259	1	4
IDI1	0.0001575	0.377042	0.522	0.445	1	4
HN1	0.000162159	-0.267532	0.355	0.486	1	4
KIF3A	0.000162911	0.308719	0.454	0.366	1	4
UPF3B	0.000166137	-0.300604	0.183	0.304	1	4
S100B	0.000170276	-0.307651	0.398	0.545	1	4
ACLY	0.000176119	0.468267	0.251	0.172	1	4
DUT	0.000204097	-0.331299	0.227	0.346	1	4
EMC4	0.000211284	-0.283026	0.191	0.31	1	4
RBM3	0.000215204	-0.260086	0.155	0.271	1	4
C12orf57	0.000219005	-0.261991	0.259	0.386	1	4
DEK	0.000225618	-0.264708	0.259	0.383	1	4
H2AFV	0.000316297	-0.25964	0.275	0.4	1	4
SYT11	0.000371578	0.311515	0.466	0.397	1	4
ENAH	0.000386315	-0.280147	0.319	0.452	1	4
UBE2D3	0.000405962	-0.271852	0.279	0.397	1	4
TCEAL2	0.000421269	-0.282018	0.215	0.331	1	4
PHLDA1	0.000452417	-0.310301	0.215	0.327	1	4
SRRM1	0.000499236	-0.254988	0.211	0.332	1	4
CAP1	0.00052613	0.467619	0.351	0.285	1	4
RAB1A	0.000652159	-0.262942	0.251	0.368	1	4
RANBP1	0.000677618	-0.26914	0.247	0.364	1	4
RCN2	0.000726223	-0.274888	0.231	0.342	1	4
NBDY	0.000764127	0.391307	0.343	0.272	1	4
SLC22A17	0.00102984	0.332959	0.311	0.24	1	4
UBE2E1	0.00110336	-0.272323	0.211	0.316	1	4
COA6	0.00112114	-0.267194	0.231	0.336	1	4
SUGP2	0.0011234	-0.272168	0.179	0.28	1	4
RP11-84E17	0.001137	-0.259402	0.382	0.508	1	4			1
SOX6	0.00115737	0.381509	0.434	0.367	1	4
TM7SF2	0.00122085	0.385343	0.283	0.212	1	4
JPX	0.00124011	0.328652	0.382	0.319	1	4
IDH1	0.00140163	0.288128	0.382	0.309	1	4
SEM1	0.00152809	-0.262981	0.271	0.375	1	4
MAP1A	0.00162004	0.370295	0.319	0.255	1	4
SNRPF	0.00164778	-0.260284	0.219	0.319	1	4
DST	0.00167151	0.296385	0.49	0.413	1	4
SPAG9	0.00185205	0.422959	0.371	0.308	1	4
SH3BGRL	0.00201698	0.335	0.51	0.469	1	4
DANCR	0.00205026	0.346222	0.303	0.236	1	4
HSPA5	0.0023333	-0.267633	0.518	0.609	1	4
ZNF608	0.00261351	0.353648	0.335	0.272	1	4
EIF3A	0.0026959	-0.257553	0.347	0.459	1	4
ZCCHC17	0.00310382	0.297018	0.402	0.336	1	4
QKI	0.0031712	0.378648	0.442	0.39	1	4
CD9	0.00342793	-0.262507	0.211	0.307	1	4
CFAP20	0.00350042	0.455604	0.251	0.197	1	4
RNF13	0.00388626	0.442263	0.375	0.332	1	4
KHDRBS3	0.0041763	0.272194	0.259	0.198	1	4
SAT1	0.00587386	-0.375555	0.406	0.502	1	4
SEMA5A	0.00779783	0.344034	0.275	0.221	1	4
HES6	0.00879758	-0.251722	0.191	0.272	1	4
BEX2	0.00895258	0.30267	0.378	0.326	1	4
WSB1	0.00971479	0.293019	0.574	0.523	1	4
PCLAF	7.62917e-193	1.51186	0.723	0.08	1.51195e-188	5
TOP2A	4.08262e-187	1.46228	0.904	0.138	8.09093e-183	5
NUSAP1	1.49297e-163	1.39542	0.759	0.107	2.95876e-159	5
HMGB2	9.18481e-153	1.40594	0.916	0.2	1.82025e-148	5
RRM2	1.31731e-148	1.23578	0.526	0.05	2.61064e-144	5
TPX2	1.62854e-146	1.20329	0.647	0.081	3.22744e-142	5
ESCO2	4.90361e-144	1.12766	0.482	0.042	9.71797e-140	5
MKI67	3.584e-141	1.33514	0.715	0.108	7.10276e-137	5
CENPF	3.52667e-140	1.17593	0.94	0.209	6.98916e-136	5
CDK1	9.71588e-137	1.25659	0.622	0.083	1.92549e-132	5
UBE2C	5.39539e-134	0.976264	0.671	0.094	1.06926e-129	5
HIST1H4C	1.18184e-123	1.95277	0.892	0.294	2.34218e-119	5
BIRC5	2.13384e-120	1.14865	0.586	0.084	4.22884e-116	5
PRC1	3.87437e-117	1.05365	0.635	0.101	7.67823e-113	5
TUBA1B	8.5125e-108	1.26662	0.996	0.567	1.68701e-103	5
ASPM	1.4057e-107	0.904724	0.663	0.115	2.78581e-103	5
SMC4	1.77783e-106	1.25279	0.803	0.205	3.5233e-102	5
CENPU	3.58334e-104	1.10175	0.514	0.075	7.10146e-100	5
SMC2	4.05973e-104	1.16984	0.699	0.149	8.04558e-100	5
PCNA	4.98445e-103	1.23983	0.707	0.159	9.87819e-99	5
ATAD2	1.42064e-101	1.04634	0.474	0.064	2.81542e-97	5
MAD2L1	9.00405e-100	1.06646	0.598	0.108	1.78442e-95	5
ZWINT	1.78951e-99	1.04139	0.506	0.077	3.54645e-95	5
NUF2	6.44036e-99	0.923722	0.578	0.094	1.27635e-94	5
KIF15	7.11524e-98	0.962649	0.426	0.052	1.4101e-93	5
TYMS	8.28349e-98	1.11634	0.606	0.116	1.64162e-93	5
CLSPN	1.55417e-97	0.960928	0.462	0.062	3.08006e-93	5
PTTG1	2.4026e-92	0.916317	0.667	0.137	4.76147e-88	5
NDC80	1.79986e-85	0.974869	0.422	0.06	3.56696e-81	5
DHFR	3.09339e-85	0.963139	0.466	0.076	6.13049e-81	5
HMGN2	3.62326e-85	1.18688	0.855	0.309	7.18057e-81	5
H2AFZ	1.84404e-84	1.00508	0.984	0.598	3.65452e-80	5
AURKB	1.84121e-82	0.79299	0.309	0.03	3.64891e-78	5
PBK	4.36566e-78	0.854879	0.373	0.05	8.65187e-74	5
RAD51AP1	1.16835e-77	0.823835	0.357	0.046	2.31545e-73	5
KNL1	4.74281e-77	1.04769	0.41	0.064	9.39929e-73	5
TUBB	6.9107e-77	0.971136	0.968	0.611	1.36956e-72	5
DTL	1.14613e-75	0.777303	0.337	0.041	2.27139e-71	5
HIST1H1D	1.49918e-75	1.22322	0.45	0.081	2.97108e-71	5
TK1	1.67696e-74	0.736972	0.301	0.032	3.3234e-70	5
CKAP2L	5.55167e-73	0.797408	0.333	0.042	1.10023e-68	5
CKS1B	1.70195e-71	0.874905	0.639	0.166	3.37292e-67	5
MIS18BP1	2.04886e-70	0.943489	0.482	0.096	4.06043e-66	5
FAM64A	8.247e-70	0.78719	0.353	0.05	1.63439e-65	5
MCM4	8.83435e-70	0.968183	0.494	0.104	1.75079e-65	5
CDCA5	1.59432e-69	0.682211	0.281	0.03	3.15962e-65	5
GINS2	2.06721e-68	0.846779	0.414	0.072	4.0968e-64	5
FEN1	6.15272e-68	0.850366	0.382	0.062	1.21935e-63	5
CKS2	7.99402e-67	0.880455	0.622	0.164	1.58426e-62	5
ANP32E	1.44372e-66	0.943898	0.896	0.392	2.86116e-62	5
DUT	4.26042e-66	1.02671	0.783	0.3	8.44329e-62	5
ATAD5	2.50092e-64	0.842278	0.398	0.071	4.95632e-60	5
SPC25	2.55485e-63	0.65539	0.277	0.033	5.0632e-59	5
CHAF1A	4.05688e-63	0.795558	0.325	0.048	8.03992e-59	5
TMSB15A	1.35312e-62	0.920001	0.783	0.291	2.68161e-58	5
KIF11	2.62924e-62	0.730417	0.321	0.046	5.21063e-58	5
MCM10	3.97414e-62	0.674247	0.273	0.033	7.87595e-58	5
ORC6	2.98157e-61	0.867244	0.406	0.078	5.90888e-57	5
KIF2C	3.51599e-61	0.775113	0.305	0.043	6.96799e-57	5
CENPK	4.86719e-61	0.801712	0.337	0.054	9.64579e-57	5
FBXO5	8.8102e-61	0.789647	0.349	0.058	1.746e-56	5
MXD3	1.59206e-60	0.714448	0.293	0.04	3.15514e-56	5
DLGAP5	2.95312e-59	0.691154	0.321	0.048	5.8525e-55	5
GMNN	6.2735e-59	0.884569	0.51	0.129	1.24328e-54	5
GTSE1	2.40085e-58	0.706754	0.333	0.053	4.75801e-54	5
CENPN	7.83715e-58	0.783753	0.341	0.058	1.55317e-53	5
KIF4A	3.32973e-57	0.728726	0.361	0.064	6.59886e-53	5
FANCI	4.03536e-55	0.776469	0.313	0.051	7.99727e-51	5
NUCKS1	5.78563e-55	0.686927	0.988	0.773	1.1466e-50	5
C21orf58	1.81267e-54	0.661766	0.289	0.043	3.59235e-50	5
KIF14	5.89147e-54	0.736448	0.369	0.07	1.16757e-49	5
CENPE	1.50574e-53	0.693948	0.406	0.083	2.98408e-49	5
RTKN2	2.19041e-53	0.804669	0.313	0.053	4.34096e-49	5
KIF22	4.55545e-53	0.738976	0.353	0.067	9.02798e-49	5
DSN1	2.63169e-52	0.676476	0.253	0.034	5.21548e-48	5
CENPM	6.95493e-51	0.647163	0.257	0.036	1.37833e-46	5
UBE2T	7.82124e-51	0.719183	0.337	0.064	1.55001e-46	5
TMPO	1.94308e-50	0.882614	0.574	0.186	3.8508e-46	5
NCAPH	2.62995e-50	0.659127	0.281	0.044	5.21204e-46	5
KIF20B	6.53753e-50	0.741698	0.394	0.086	1.29561e-45	5
HMGB1	2.17113e-49	0.782674	0.9	0.519	4.30275e-45	5
STMN1	4.94858e-48	0.750605	0.92	0.607	9.8071e-44	5
CHEK1	9.98967e-48	0.692571	0.285	0.048	1.97975e-43	5
MCM3	1.33694e-47	0.695894	0.329	0.064	2.64954e-43	5
CENPH	1.86355e-47	0.782297	0.378	0.085	3.69318e-43	5
LIG1	1.20268e-46	0.638166	0.297	0.053	2.38346e-42	5
SGO2	1.36897e-46	0.591037	0.361	0.075	2.71302e-42	5
DEK	1.69187e-45	0.843265	0.751	0.343	3.35294e-41	5
RRM1	1.92874e-45	0.73838	0.486	0.141	3.82238e-41	5
DNAJC9	3.26889e-45	0.713796	0.414	0.105	6.47829e-41	5
NCAPG	2.26438e-42	0.66111	0.269	0.049	4.48754e-38	5
MCM6	3.0976e-41	0.711119	0.317	0.068	6.13883e-37	5
RACGAP1	8.2206e-41	0.626155	0.301	0.062	1.62916e-36	5
USP1	1.33902e-40	0.718209	0.518	0.172	2.65367e-36	5
HELLS	2.32499e-40	0.679866	0.349	0.083	4.60766e-36	5
RFC3	4.69353e-40	0.632639	0.257	0.047	9.30163e-36	5
PRR11	1.08155e-39	0.606217	0.265	0.05	2.14342e-35	5
CEP152	1.10969e-39	0.674554	0.253	0.046	2.19918e-35	5
NASP	2.44627e-39	0.632791	0.876	0.469	4.84801e-35	5
MCM7	3.62224e-39	0.753354	0.418	0.119	7.17855e-35	5
BUB1B	5.85626e-38	0.543964	0.261	0.05	1.16059e-33	5
POLD3	3.52391e-37	0.597207	0.257	0.05	6.98369e-33	5
CENPW	6.85613e-37	0.716406	0.305	0.07	1.35875e-32	5
EZH2	6.89228e-37	0.604658	0.49	0.16	1.36591e-32	5
CKAP2	4.5148e-35	0.604867	0.526	0.185	8.94743e-31	5
RNASEH2A	2.07935e-34	0.510416	0.289	0.067	4.12085e-30	5
CCDC34	2.12481e-34	0.597297	0.341	0.09	4.21095e-30	5
VRK1	2.995e-34	0.646169	0.297	0.07	5.9355e-30	5
GGH	3.77026e-34	0.679206	0.39	0.117	7.47191e-30	5
CDKN3	1.63384e-33	0.512524	0.253	0.053	3.23793e-29	5
H2AFV	2.55524e-33	0.668975	0.719	0.363	5.06398e-29	5
TUBB4B	3.8033e-33	0.651628	0.442	0.145	7.53738e-29	5
HMGB3	1.01622e-32	0.617723	0.598	0.245	2.01394e-28	5
HMGN5	3.08117e-32	0.554849	0.554	0.211	6.10627e-28	5
PRIM1	1.12158e-31	0.685495	0.325	0.09	2.22275e-27	5
KIAA1524	2.10774e-31	0.576493	0.253	0.056	4.17712e-27	5
HIST1H1E	3.27767e-31	0.978803	0.494	0.201	6.49569e-27	5
SAE1	6.61846e-31	0.657679	0.45	0.161	1.31165e-26	5
HAT1	8.65422e-31	0.5214	0.373	0.113	1.71509e-26	5
RANBP1	1.50859e-30	0.613442	0.679	0.329	2.98972e-26	5
HIRIP3	2.94141e-30	0.583307	0.365	0.112	5.82929e-26	5
CMC2	3.49398e-30	0.600539	0.51	0.197	6.92437e-26	5
TMEM106C	7.93134e-30	0.57837	0.446	0.156	1.57183e-25	5
DNMT1	9.53372e-30	0.557661	0.594	0.249	1.88939e-25	5
RFC2	1.4464e-29	0.610519	0.277	0.07	2.86648e-25	5
RAD21	1.28578e-28	0.549602	0.795	0.444	2.54816e-24	5
PSIP1	2.35793e-28	0.532974	0.855	0.491	4.67294e-24	5
NUDT1	4.01428e-28	0.5357	0.309	0.087	7.9555e-24	5
LSM4	4.90011e-28	0.510274	0.691	0.328	9.71105e-24	5
CKAP5	9.85255e-28	0.587305	0.494	0.197	1.95258e-23	5
DTYMK	1.00095e-27	0.562848	0.41	0.142	1.98369e-23	5
H2AFX	1.26909e-27	0.573369	0.329	0.1	2.51509e-23	5
KPNA2	2.5423e-27	0.450503	0.426	0.148	5.03833e-23	5
SMC3	2.95577e-27	0.552107	0.791	0.447	5.85774e-23	5
HMGN1	6.92152e-27	0.532428	0.803	0.453	1.37171e-22	5
SNRPB	9.4695e-27	0.518551	0.538	0.228	1.87667e-22	5
TOPBP1	2.52652e-26	0.557618	0.333	0.105	5.00706e-22	5
RFC4	1.05779e-25	0.555379	0.337	0.107	2.09632e-21	5
CDCA7L	1.4064e-25	0.482185	0.39	0.135	2.7872e-21	5
GNG4	4.78422e-25	0.488548	0.699	0.343	9.48137e-21	5
ASRGL1	1.11848e-24	0.488862	0.494	0.206	2.2166e-20	5
RPA3	1.37128e-24	0.438655	0.269	0.075	2.71761e-20	5
ANAPC11	1.95172e-24	0.502512	0.843	0.546	3.86792e-20	5
SRSF2	4.9726e-24	0.539011	0.606	0.293	9.8547e-20	5
DDX39A	6.92498e-24	0.53665	0.438	0.175	1.37239e-19	5
SYNE2	3.02866e-23	0.51385	0.357	0.126	6.0022e-19	5
RPA2	9.24838e-23	0.474484	0.39	0.146	1.83284e-18	5
HIST1H1C	1.10039e-22	0.512595	0.329	0.113	2.18075e-18	5
RAN	3.51543e-22	0.441915	0.904	0.597	6.96688e-18	5
PARP2	1.06831e-21	0.499537	0.329	0.115	2.11718e-17	5
RBBP8	1.69214e-21	0.530781	0.313	0.108	3.35349e-17	5
ARL6IP1	1.83876e-21	0.424741	0.743	0.398	3.64406e-17	5
RNASEH2B	1.85636e-21	0.500479	0.305	0.103	3.67894e-17	5
TEX30	2.19991e-21	0.505799	0.257	0.078	4.35978e-17	5
CCDC167	4.85454e-21	0.505947	0.538	0.263	9.62073e-17	5
PHGDH	5.8394e-21	0.504787	0.414	0.173	1.15725e-16	5
COX8A	7.62946e-21	0.426197	0.831	0.546	1.51201e-16	5
HNRNPA2B1	1.09645e-20	0.35084	0.952	0.798	2.17295e-16	5
SSRP1	2.45439e-20	0.449434	0.562	0.276	4.86412e-16	5
MSH2	4.00287e-20	0.470234	0.269	0.088	7.93289e-16	5
EXOSC8	4.44227e-20	0.438196	0.514	0.24	8.80369e-16	5
HSPB11	5.338e-20	0.448021	0.325	0.118	1.05789e-15	5
CSE1L	1.10953e-19	0.464134	0.269	0.088	2.19887e-15	5
NSD2	1.33986e-19	0.442238	0.365	0.143	2.65534e-15	5
HNRNPD	4.13156e-19	0.460701	0.639	0.341	8.18792e-15	5
IDH2	5.77005e-19	0.407885	0.422	0.179	1.14351e-14	5
CALM2	1.18472e-18	0.343152	0.988	0.782	2.34787e-14	5
SNRPG	1.90137e-18	0.419575	0.574	0.294	3.76813e-14	5
BUB3	3.44649e-18	0.425364	0.45	0.205	6.83025e-14	5
PPIA	4.15033e-18	0.338706	0.936	0.783	8.22513e-14	5
LSM3	7.81117e-18	0.416348	0.486	0.232	1.54802e-13	5
ODC1	1.48898e-17	0.367805	0.353	0.142	2.95085e-13	5
SUZ12	1.78379e-17	0.445242	0.341	0.14	3.53511e-13	5
TUBG1	1.81607e-17	0.412961	0.269	0.095	3.59908e-13	5
CDK5RAP2	1.92498e-17	0.467708	0.317	0.125	3.81492e-13	5
SMC1A	2.2508e-17	0.434651	0.39	0.171	4.46064e-13	5
CHML	3.79567e-17	0.306723	0.277	0.097	7.52227e-13	5
CKLF	1.0535e-16	0.421833	0.285	0.107	2.08783e-12	5
SUPT16H	1.063e-16	0.453699	0.61	0.349	2.10666e-12	5
BAZ1B	2.1065e-16	0.375743	0.57	0.3	4.17467e-12	5
RBBP7	7.87837e-16	0.398316	0.643	0.367	1.56133e-11	5
RHEB	2.04239e-15	0.374762	0.518	0.267	4.04761e-11	5
SRSF10	2.44821e-15	0.4023	0.562	0.311	4.85187e-11	5
SPDL1	2.48925e-15	0.36563	0.273	0.104	4.9332e-11	5
MALAT1	2.76448e-15	-0.426404	1	0.992	5.47864e-11	5
EXOSC9	3.32152e-15	0.42395	0.281	0.11	6.58259e-11	5
HP1BP3	5.44923e-15	0.35897	0.751	0.455	1.07993e-10	5
CACYBP	5.63777e-15	0.394607	0.715	0.457	1.11729e-10	5
ANP32B	6.81372e-15	0.3716	0.598	0.342	1.35034e-10	5
HSP90AA1	7.19481e-15	0.319477	0.944	0.786	1.42587e-10	5
FUS	9.07973e-15	0.333765	0.695	0.442	1.79942e-10	5
HNRNPA3	1.12973e-14	0.344255	0.811	0.573	2.23891e-10	5
NUP107	1.28982e-14	0.421205	0.257	0.097	2.55616e-10	5
CTDSPL2	1.57792e-14	0.351574	0.265	0.103	3.12712e-10	5
SIVA1	1.69161e-14	0.373454	0.349	0.156	3.35243e-10	5
PAICS	1.94492e-14	0.326306	0.365	0.165	3.85445e-10	5
TPM4	3.55033e-14	0.270401	0.538	0.283	7.03604e-10	5
PPP1CC	3.67988e-14	0.316049	0.502	0.26	7.29279e-10	5
SRSF3	3.85369e-14	0.353884	0.799	0.525	7.63724e-10	5
CEP78	7.37573e-14	0.366512	0.325	0.143	1.46172e-09	5
MZT2A	7.38452e-14	0.341704	0.373	0.174	1.46346e-09	5
HN1	7.58246e-14	0.255704	0.767	0.452	1.50269e-09	5
MEA1	1.2999e-13	0.323024	0.337	0.151	2.57614e-09	5
CBX1	1.40075e-13	0.386362	0.586	0.339	2.776e-09	5
CENPX	1.40798e-13	0.434575	0.349	0.162	2.79033e-09	5
H2AFY	1.46924e-13	0.329034	0.598	0.342	2.91174e-09	5
TMX1	1.48155e-13	0.336681	0.434	0.221	2.93613e-09	5
VDAC3	2.13619e-13	0.331489	0.494	0.26	4.23351e-09	5
PTGES3	2.20437e-13	0.373017	0.578	0.341	4.36863e-09	5
CBX5	3.50669e-13	0.311382	0.606	0.347	6.94956e-09	5
PBRM1	6.16734e-13	0.289165	0.365	0.17	1.22224e-08	5
HMGA1	6.39935e-13	0.30981	0.349	0.161	1.26822e-08	5
NAP1L4	8.26685e-13	0.274475	0.514	0.277	1.63832e-08	5
SKA2	9.4886e-13	0.252114	0.518	0.273	1.88045e-08	5
SLBP	9.60571e-13	0.34344	0.273	0.114	1.90366e-08	5
GGCT	9.93758e-13	0.304677	0.305	0.134	1.96943e-08	5
HNRNPR	1.84561e-12	0.307908	0.863	0.611	3.65764e-08	5
HMGXB4	2.35786e-12	0.342014	0.253	0.105	4.6728e-08	5
PIN1	2.94672e-12	0.336174	0.382	0.189	5.83981e-08	5
YBX1	4.38013e-12	0.250063	0.96	0.849	8.68054e-08	5
DCXR	4.38123e-12	0.312327	0.353	0.171	8.68272e-08	5
SNRPD3	5.71338e-12	0.269243	0.49	0.267	1.13228e-07	5
PPIAP22	6.88783e-12	0.368116	0.434	0.227	1.36503e-07	5
CENPV	7.54941e-12	0.313899	0.578	0.334	1.49614e-07	5
MIR219A2	8.1159e-12	-1.4108	0.153	0.337	1.60841e-07	5
PAFAH1B3	1.03029e-11	0.264964	0.518	0.291	2.04184e-07	5
PCM1	1.0649e-11	0.287523	0.506	0.289	2.11043e-07	5
VPS29	1.07689e-11	0.261503	0.458	0.247	2.13417e-07	5
MYH10	1.57552e-11	0.31939	0.474	0.26	3.12236e-07	5
PLP1	1.581e-11	-2.11061	0.197	0.371	3.13323e-07	5
SNHG6	1.81308e-11	0.297387	0.667	0.415	3.59316e-07	5
H2AFY2	1.86512e-11	0.311705	0.277	0.122	3.6963e-07	5
NUDT21	2.2036e-11	0.285361	0.333	0.161	4.36709e-07	5
COA1	2.46673e-11	0.344126	0.39	0.201	4.88857e-07	5
POLR2E	2.55926e-11	0.297331	0.325	0.155	5.07194e-07	5
YWHAH	3.06885e-11	0.2874	0.293	0.135	6.08185e-07	5
NCL	3.07301e-11	0.263646	0.916	0.719	6.09009e-07	5
PARP1	7.15049e-11	0.253644	0.815	0.561	1.41708e-06	5
HNRNPF	9.23719e-11	0.310131	0.482	0.278	1.83063e-06	5
KPNB1	1.0302e-10	0.252807	0.546	0.323	2.04165e-06	5
COMMD4	1.11019e-10	0.300928	0.253	0.112	2.20018e-06	5
CCDC14	1.12212e-10	0.290058	0.333	0.167	2.22381e-06	5
MAPRE1	1.24968e-10	0.320609	0.462	0.266	2.47663e-06	5
SET	1.99151e-10	0.28946	0.687	0.436	3.94677e-06	5
TRA2B	2.06186e-10	0.286198	0.446	0.246	4.08618e-06	5
UQCRC1	2.7077e-10	0.25195	0.478	0.27	5.36613e-06	5
LSM5	3.27225e-10	0.283567	0.398	0.214	6.48495e-06	5
PEG10	3.6123e-10	0.285136	0.406	0.221	7.15885e-06	5
PNRC2	4.50206e-10	0.31006	0.353	0.185	8.92219e-06	5
EIF4A3	4.54818e-10	0.314383	0.378	0.202	9.01359e-06	5
IER2	5.24036e-10	0.294407	0.357	0.186	1.03853e-05	5
FGD5-AS1	6.32338e-10	0.282763	0.398	0.225	1.25317e-05	5
SNRPE	6.43807e-10	0.316179	0.783	0.584	1.2759e-05	5
TMSB10	7.15004e-10	0.255028	0.916	0.725	1.417e-05	5
APOO	9.35214e-10	0.281226	0.386	0.208	1.85341e-05	5
KDM5B	1.82503e-09	-0.673767	0.253	0.414	3.61686e-05	5
HNRNPL	2.27933e-09	0.280219	0.273	0.132	4.51717e-05	5
HPF1	2.33913e-09	0.275492	0.341	0.181	4.63569e-05	5
SOX4	2.82719e-09	-0.646117	0.618	0.659	5.60293e-05	5
LRRCC1	3.18332e-09	0.265206	0.277	0.134	6.3087e-05	5
LAGE3	3.39388e-09	0.282456	0.321	0.166	6.726e-05	5
ARL3	3.83071e-09	0.272613	0.494	0.297	7.59171e-05	5
TUBB2A	5.60859e-09	0.251772	0.518	0.318	0.000111151	5
GAS5	6.645e-09	-0.361291	0.871	0.849	0.000131691	5
RFC1	6.69834e-09	0.255727	0.313	0.164	0.000132748	5
SMCHD1	1.12054e-08	0.293228	0.305	0.162	0.000222068	5
HNRNPA0	1.70911e-08	0.251106	0.594	0.385	0.000338711	5
FTL	1.98353e-08	-0.467125	0.727	0.718	0.000393096	5
YEATS4	2.10985e-08	0.317359	0.321	0.175	0.00041813	5
H1F0	2.4067e-08	0.314611	0.39	0.231	0.000476959	5
PA2G4	3.97317e-08	0.266576	0.502	0.312	0.000787403	5
CCT5	4.20089e-08	0.29636	0.522	0.337	0.000832532	5
HIST3H2A	7.22247e-08	-0.678557	0.181	0.323	0.00143135	5
HSDL2	1.03382e-07	0.278343	0.273	0.144	0.00204882	5
PRDX1	1.19021e-07	-0.658717	0.699	0.676	0.00235877	5
RPL22L1	1.24124e-07	0.265481	0.434	0.268	0.00245989	5
PSMC3	1.33926e-07	0.256331	0.297	0.163	0.00265415	5
MARCKSL1	1.75998e-07	-0.346942	0.888	0.818	0.00348792	5
SRRT	3.1355e-07	0.257002	0.285	0.156	0.00621393	5
EEF1A1	4.30281e-07	-0.261746	0.972	0.92	0.00852732	5
RBBP4	5.32827e-07	0.253825	0.353	0.211	0.0105596	5
RPL5	7.27467e-07	-0.312756	0.831	0.785	0.0144169	5
BCAN	8.53714e-07	-0.401211	0.92	0.812	0.0169189	5
SLC25A1	1.37103e-06	0.261032	0.273	0.155	0.027171	5
EGR1	2.18168e-06	0.378229	0.41	0.254	0.0432365	5
POLD2	2.28685e-06	0.261715	0.269	0.155	0.0453207	5
BCAS1	2.79349e-06	-1.34723	0.217	0.315	0.0553613	5
SIRT2	5.97937e-06	-0.905216	0.566	0.552	0.118499	5
RTN4	1.57667e-05	-0.351886	0.803	0.735	0.312465	5
RPL34	2.59712e-05	-0.250999	0.924	0.876	0.514697	5
MT-RNR2	2.72702e-05	-0.25023	1	0.998	0.540442	5
WSB1	3.38085e-05	-0.488761	0.486	0.53	0.670017	5
TMEM206	0.000201095	-0.608784	0.321	0.384	1	5
LUC7L3	0.000231428	-0.268967	0.803	0.777	1	5
ZKSCAN1	0.000245809	-0.556609	0.297	0.368	1	5
GOLGB1	0.000262755	-0.402975	0.185	0.277	1	5
CNP	0.000328007	-0.927207	0.257	0.325	1	5
HMGCS1	0.000457921	-0.639625	0.578	0.558	1	5
KIF21A	0.000511724	-0.61662	0.205	0.285	1	5
PSAP	0.000630603	-0.416052	0.494	0.508	1	5
SCRG1	0.000857321	-0.270044	0.867	0.792	1	5
CLU	0.000948799	-0.971731	0.225	0.291	1	5
FYN	0.00225147	-0.554163	0.217	0.28	1	5
GOLIM4	0.00252082	-0.472079	0.213	0.287	1	5
MT-RNR1	0.00382857	-0.417578	0.474	0.49	1	5
TNR	0.005252	-0.541448	0.205	0.264	1	5
SLC44A1	0.00757572	-0.579746	0.353	0.375	1	5
ARHGAP5	0.00914035	-0.47812	0.213	0.27	1	5
SRP14	0.00954682	-0.281709	0.763	0.666	1	5
PCLAF	3.42062e-35	1.00232	0.387	0.11	6.77898e-31	6
TUBA1B	3.88936e-27	0.62546	0.853	0.582	7.70794e-23	6
CENPF	1.36531e-26	0.720147	0.576	0.242	2.70577e-22	6
H2AFZ	1.92865e-22	0.626001	0.843	0.612	3.8222e-18	6
TUBB	1.43849e-21	0.553935	0.829	0.624	2.85079e-17	6
MALAT1	1.23584e-20	-0.375366	0.972	0.994	2.44918e-16	6
CLSPN	1.81931e-20	0.928796	0.258	0.081	3.60551e-16	6
GINS2	2.33177e-20	0.789369	0.267	0.086	4.62111e-16	6
ORC6	2.8698e-17	0.75809	0.263	0.092	5.68736e-13	6
NUCKS1	7.79908e-17	0.449717	0.908	0.781	1.54562e-12	6
TYMS	1.95456e-16	0.765219	0.332	0.141	3.87355e-12	6
TOP2A	2.61315e-16	0.50925	0.419	0.18	5.17874e-12	6
HMGN2	7.53155e-14	0.708193	0.53	0.338	1.4926e-09	6
SMC2	1.04876e-13	0.691613	0.364	0.179	2.07844e-09	6
TMSB15A	3.94755e-13	0.65637	0.516	0.315	7.82325e-09	6
GFAP	9.56993e-13	-1.77503	0.069	0.29	1.89657e-08	6
NASP	1.926e-12	0.536558	0.645	0.489	3.81695e-08	6
MCM7	4.00235e-12	0.675026	0.286	0.132	7.93186e-08	6
BCAS1	4.19904e-12	-1.4604	0.106	0.322	8.32165e-08	6
MCM4	1.82386e-11	0.647795	0.272	0.124	3.61452e-07	6
MAD2L1	5.20866e-11	0.641308	0.286	0.135	1.03225e-06	6
MIR219A2	2.63933e-10	-1.25813	0.138	0.336	5.23063e-06	6
SIRT2	2.78733e-10	-0.911743	0.378	0.565	5.52393e-06	6
RPA2	5.25516e-10	0.604278	0.3	0.155	1.04147e-05	6
PLP1	5.45525e-10	-1.89144	0.18	0.37	1.08112e-05	6
KIF21A	8.96539e-10	-0.798406	0.097	0.292	1.77676e-05	6
TMEM59	2.94448e-09	-0.519515	0.221	0.438	5.83537e-05	6
DUT	3.70125e-09	0.684134	0.461	0.328	7.33514e-05	6
HSP90AB1	3.08872e-08	0.250687	0.885	0.904	0.000612123	6
SLC44A1	4.65589e-08	-0.730284	0.212	0.384	0.000922704	6
HIST1H4C	5.06831e-08	0.34104	0.493	0.328	0.00100444	6
ARHGAP5	6.69938e-08	-0.553292	0.106	0.277	0.00132768	6
HMGB2	1.64835e-07	0.336748	0.401	0.244	0.00326671	6
PCNA	2.7573e-07	0.541914	0.318	0.193	0.00546442	6
CACYBP	5.63078e-07	0.413069	0.59	0.468	0.0111591	6
SMC4	5.90402e-07	0.419572	0.387	0.24	0.0117006	6
TNR	6.217e-07	-0.550376	0.111	0.27	0.0123208	6
HMGB1	6.25036e-07	0.463244	0.636	0.542	0.012387	6
SNRPB	6.69774e-07	0.505191	0.364	0.244	0.0132736	6
SMOC1	8.82499e-07	-0.544252	0.143	0.3	0.0174894	6
UGT8	9.23863e-07	-0.732653	0.106	0.251	0.0183091	6
PPIA	1.01221e-06	0.251304	0.862	0.79	0.02006	6
PSAP	1.54845e-06	-0.419121	0.341	0.519	0.0306871	6
PTTG1IP	1.78014e-06	-0.388006	0.18	0.346	0.0352788	6
DST	1.82307e-06	-0.425204	0.253	0.431	0.0361297	6
CLU	2.1069e-06	-0.974998	0.152	0.295	0.0417546	6
WSB1	2.62202e-06	-0.383428	0.359	0.539	0.0519631	6
CNP	3.15802e-06	-0.808845	0.18	0.33	0.0625857	6
STMN1	3.21248e-06	0.273448	0.742	0.623	0.0636649	6
SMC3	3.29779e-06	0.428913	0.553	0.467	0.0653555	6
NAV1	3.68376e-06	-0.489252	0.12	0.267	0.0730048	6
SPAG9	3.7382e-06	-0.336862	0.157	0.324	0.0740837	6
HIST3H2A	3.9691e-06	-0.453554	0.166	0.323	0.0786596	6
RANBP1	6.23469e-06	0.538176	0.442	0.349	0.123559	6
SNRPE	9.62681e-06	0.314295	0.659	0.595	0.190784	6
KDM5B	1.51077e-05	-0.338085	0.244	0.413	0.299405	6
TERF2IP	1.9342e-05	-0.267443	0.359	0.533	0.38332	6
LSM4	2.64227e-05	0.355517	0.447	0.349	0.523646	6
RAN	2.78056e-05	0.285783	0.687	0.615	0.551051	6
SH3BGRL	2.9678e-05	-0.325478	0.323	0.483	0.588158	6
FABP7	3.14475e-05	0.304527	0.576	0.456	0.623228	6
HMGB3	3.24611e-05	0.412069	0.373	0.265	0.643313	6
SERINC1	3.38782e-05	-0.363352	0.143	0.279	0.671399	6
CADM2	3.42594e-05	-0.494051	0.382	0.511	0.678952	6
RRM1	3.47041e-05	0.460835	0.253	0.161	0.687766	6
FYN	3.68343e-05	-0.388263	0.147	0.284	0.729982	6
CHMP2A	3.7535e-05	-0.294803	0.147	0.288	0.743869	6
GOLGA4	4.15316e-05	-0.30832	0.152	0.292	0.823074	6
GOLIM4	4.84464e-05	-0.329837	0.157	0.29	0.96011	6
MPZL1	5.17345e-05	-0.370248	0.336	0.475	1	6
ZKSCAN1	5.61334e-05	-0.33341	0.221	0.372	1	6
SYT11	6.43118e-05	-0.254556	0.244	0.414	1	6
RTN4	6.5031e-05	-0.268654	0.622	0.748	1	6
TMEM206	6.84204e-05	-0.381638	0.24	0.389	1	6
EDNRB	6.8535e-05	-0.399442	0.129	0.253	1	6
HINT1	6.87553e-05	0.313857	0.7	0.646	1	6
HNRNPA3	7.16836e-05	0.291705	0.659	0.586	1	6
HSPD1	7.3181e-05	0.334591	0.654	0.603	1	6
FOS	7.62806e-05	-0.443098	0.221	0.364	1	6
HLA-B	7.84807e-05	-0.345407	0.147	0.284	1	6
GNG4	7.98504e-05	0.420348	0.452	0.365	1	6
PPP2R2B	8.90459e-05	-0.268946	0.157	0.29	1	6
TSC22D4	9.70196e-05	-0.308386	0.235	0.381	1	6
PRDX1	0.000103808	-0.493709	0.594	0.683	1	6
ST3GAL5	0.000112263	-0.299334	0.129	0.254	1	6
RPS27L	0.00011284	-0.309395	0.272	0.418	1	6
FTL	0.000146489	-0.262515	0.608	0.727	1	6
NORAD	0.00015351	-0.280996	0.171	0.31	1	6
RUFY3	0.000156285	-0.302689	0.198	0.327	1	6
HNRNPA2B1	0.000181955	0.258956	0.857	0.806	1	6
SUPT16H	0.000200297	0.499912	0.429	0.365	1	6
WASF1	0.000248594	-0.373729	0.147	0.257	1	6
DYNC1LI2	0.000259395	-0.288787	0.24	0.379	1	6
KIDINS220	0.0003113	-0.277549	0.157	0.273	1	6
ANAPC11	0.000369686	0.313268	0.627	0.565	1	6
HLA-C	0.000376067	-0.363155	0.171	0.288	1	6
HNRNPD	0.000435484	0.356673	0.433	0.359	1	6
HIPK2	0.000448732	-0.414108	0.235	0.357	1	6
TXNIP	0.000493677	-0.27131	0.24	0.372	1	6
TMED10	0.000498361	-0.293809	0.143	0.256	1	6
ATP1B1	0.000579003	-0.292417	0.35	0.484	1	6
ATCAY	0.000619104	-0.364416	0.23	0.347	1	6
SRSF2	0.000688167	0.45271	0.378	0.312	1	6
ASAH1	0.000733208	-0.315651	0.166	0.275	1	6
DYNLL1	0.000983849	-0.347816	0.521	0.614	1	6
EXOSC8	0.00102368	0.372677	0.327	0.256	1	6
SCD	0.00127681	-0.319656	0.207	0.314	1	6
RAB33A	0.00133475	-0.386018	0.217	0.324	1	6
GRIA2	0.00139061	-0.279963	0.396	0.519	1	6
B2M	0.00140191	-0.332925	0.604	0.675	1	6
PA2G4	0.00146909	0.382414	0.387	0.323	1	6
IFI6	0.00147368	-0.781043	0.203	0.299	1	6
SOX2-OT	0.00158025	-0.35161	0.488	0.574	1	6
BZW2	0.00198421	0.406317	0.29	0.22	1	6
PARP1	0.00201353	0.266929	0.627	0.577	1	6
NOP56	0.00236834	0.377855	0.396	0.335	1	6
NME1	0.00319603	0.292344	0.525	0.486	1	6
ETV1	0.00481668	0.278764	0.452	0.387	1	6
RNPS1	0.00556695	0.322788	0.276	0.213	1	6
CKS1B	0.00569328	0.427313	0.258	0.198	1	6
HTATSF1	0.00579085	0.300191	0.359	0.298	1	6
AP2S1	0.00604668	0.416418	0.3	0.239	1	6
H2AFV	0.00608727	0.330231	0.438	0.387	1	6
LINC01896	0.00640588	0.338959	0.3	0.236	1	6
BAZ1B	0.0066383	0.332342	0.369	0.317	1	6
FUS	0.00684006	0.287248	0.512	0.458	1	6
HMGCS1	0.00684522	-0.438659	0.488	0.565	1	6
NREP	0.0071266	-0.27498	0.318	0.417	1	6
ARL6IP1	0.00849047	0.501684	0.447	0.422	1	6
CKB	0.00958085	0.283074	0.682	0.641	1	6
HNRNPF	0.009709	0.314156	0.346	0.29	1	6
FUBP1	0.00977115	0.253091	0.387	0.333	1	6
MOG	6.01522e-72	0.381973	0.456	0.062	1.1921e-67	7
BCAS1	2.63932e-61	0.681054	0.886	0.272	5.2306e-57	7
FAM13C	1.24706e-60	0.491662	0.705	0.162	2.47142e-56	7
CRB1	1.06094e-57	0.335522	0.508	0.093	2.10258e-53	7
PLP1	1.80023e-57	0.714202	0.907	0.323	3.56769e-53	7
RP11-89N17	2.08568e-57	0.472151	0.42	0.067	4.1334e-53	7
RND2	3.39639e-57	0.395286	0.472	0.082	6.73097e-53	7
CHN2	1.14154e-56	0.311809	0.446	0.074	2.26231e-52	7
ARHGAP5	2.33917e-55	0.510498	0.834	0.23	4.63577e-51	7
FERMT1	3.42031e-55	0.428718	0.404	0.064	6.77838e-51	7
SGCD	1.06122e-54	0.302049	0.606	0.128	2.10313e-50	7
GPR17	3.4292e-54	0.318263	0.508	0.096	6.79599e-50	7
ENPP6	1.45207e-53	0.265139	0.42	0.069	2.87772e-49	7
PKP4	1.82715e-53	0.321051	0.466	0.085	3.62105e-49	7
CDK18	5.98677e-53	0.285923	0.389	0.061	1.18646e-48	7
GNB4	1.43166e-52	0.374161	0.642	0.148	2.83726e-48	7
UGT8	8.11377e-52	0.385237	0.772	0.208	1.60799e-47	7
NFASC	1.55425e-51	0.319883	0.585	0.128	3.08022e-47	7
NEU4	4.22523e-51	0.293515	0.601	0.133	8.37356e-47	7
CENPJ	8.546e-51	0.431656	0.653	0.159	1.69364e-46	7
ERBB3	2.07212e-50	0.326235	0.591	0.13	4.10654e-46	7
MIR219A2	3.19415e-50	0.382342	0.896	0.287	6.33016e-46	7
MOB3B	8.86207e-50	0.339289	0.653	0.153	1.75629e-45	7
MYO5A	3.74086e-49	0.372855	0.699	0.177	7.41363e-45	7
WASF1	4.36256e-49	0.456739	0.772	0.217	8.64573e-45	7
TMEM108	7.97078e-49	0.285958	0.466	0.09	1.57965e-44	7
TNS3	1.35151e-48	0.309562	0.404	0.071	2.67843e-44	7
CNP	1.71888e-46	0.406538	0.86	0.286	3.40648e-42	7
AFMID	3.3632e-46	0.284736	0.301	0.043	6.6652e-42	7
PLCB1	9.90071e-46	0.285933	0.585	0.138	1.96212e-41	7
FRMD4B	1.04538e-45	0.283531	0.497	0.107	2.07173e-41	7
MBP	2.78927e-45	0.40389	0.668	0.196	5.52777e-41	7
TNR	7.36559e-44	0.390624	0.777	0.227	1.45971e-39	7
FYN	4.62844e-43	0.413486	0.798	0.242	9.17264e-39	7
SMOC1	7.72349e-43	0.354587	0.834	0.255	1.53064e-38	7
SLC44A1	2.46388e-42	0.485758	0.917	0.339	4.88292e-38	7
KIF21A	7.45105e-41	0.402533	0.782	0.248	1.47665e-36	7
GPC3	7.74477e-39	0.297607	0.332	0.061	1.53486e-34	7
PIGM	1.03726e-38	0.306766	0.591	0.158	2.05563e-34	7
P2RX7	1.05421e-38	0.254686	0.554	0.141	2.08923e-34	7
GALNT13	3.34816e-38	0.280447	0.513	0.126	6.63539e-34	7
KANK1	4.84631e-37	0.282533	0.611	0.168	9.60443e-33	7
LCORL	3.81147e-36	0.261173	0.565	0.151	7.55358e-32	7
ICK	4.28045e-36	0.256233	0.415	0.094	8.48299e-32	7
RAB33A	1.94084e-35	0.312294	0.819	0.285	3.84636e-31	7
ATCAY	2.30556e-35	0.388537	0.876	0.306	4.56916e-31	7
E2F3	4.66907e-35	0.280237	0.497	0.128	9.25315e-31	7
SIRT2	7.30682e-35	0.51529	0.974	0.527	1.44806e-30	7
GNG2	2.16538e-32	0.288202	0.772	0.257	4.29136e-28	7
HIPK2	2.32832e-32	0.329975	0.86	0.316	4.61426e-28	7
APOD	1.96013e-31	0.261775	0.523	0.148	3.88458e-27	7
TALDO1	2.11175e-31	0.27183	0.772	0.255	4.18507e-27	7
RNF13	5.41104e-31	0.403336	0.85	0.303	1.07236e-26	7
EPB41L2	3.30609e-30	0.360092	0.839	0.32	6.55202e-26	7
PRDX1	3.05216e-27	0.460057	0.995	0.658	6.04876e-23	7
CADM2	4.73816e-26	0.398892	0.948	0.474	9.39009e-22	7
SOX6	7.0894e-25	0.25076	0.865	0.341	1.40498e-20	7
MPZL1	7.27282e-23	0.322928	0.917	0.437	1.44133e-18	7
IFI6	1.41654e-20	0.529094	0.637	0.271	2.8073e-16	7
DSTN	3.15953e-19	0.277439	0.933	0.446	6.26156e-15	7
GRIA2	2.90007e-18	0.290294	0.938	0.484	5.74736e-14	7
SLC25A5	4.84429e-18	0.348837	0.995	0.769	9.60041e-14	7
DYNLL1	7.80871e-17	0.307971	0.953	0.586	1.54753e-12	7
PFN2	1.59419e-16	0.295791	0.959	0.56	3.15935e-12	7
FXYD6	2.17687e-15	0.305562	0.974	0.583	4.31412e-11	7
SOX2-OT	2.93846e-15	0.270861	0.969	0.543	5.82345e-11	7
GFAP	4.9105e-14	-0.470102	0.606	0.255	9.73162e-10	7
SPARC	1.10723e-09	-0.408554	0.492	0.216	2.1943e-05	7
CALD1	2.86424e-09	-0.273512	0.316	0.129	5.67636e-05	7
VIM	9.88639e-08	-0.52404	0.389	0.176	0.00195928	7
MEIS2	1.48656e-07	-0.309148	0.394	0.179	0.00294607	7
ZFP36L1	1.98925e-07	-0.255718	0.456	0.217	0.00394229	7
RIT2	7.85195e-07	-0.25107	0.275	0.122	0.015561	7
MEST	3.56311e-06	-0.284746	0.326	0.156	0.0706136	7
CST3	4.03454e-06	-0.293928	0.668	0.337	0.0799564	7
IFI16	1.02117e-05	-0.269073	0.342	0.169	0.202375	7
EDNRB	1.28169e-05	-0.304361	0.446	0.233	0.254004	7
HEY1	2.72775e-05	-0.30998	0.358	0.182	0.540586	7
C1orf61	9.1535e-05	-0.281112	1	0.936	1	7
NREP	0.000107411	-0.265837	0.736	0.391	1	7
SOX9	0.0002416	-0.367748	0.451	0.246	1	7
ID2	0.00024745	-0.407807	0.725	0.396	1	7
LAPTM4A	0.000642723	-0.287383	0.42	0.233	1	7
MT-ND5	0.00237621	-0.27336	0.995	0.842	1	7
FABP7	0.00795076	-0.338974	0.746	0.446	1	7
CLDN11	1.49114e-220	2.11292	0.649	0.04	2.95514e-216	8
RP11-89N17	1.09351e-215	2.17675	0.697	0.051	2.16713e-211	8			1
MBP	3.94791e-204	3.2929	0.984	0.178	7.82396e-200	8
KCTD12	6.18837e-182	1.91269	0.622	0.048	1.22641e-177	8
PTGDS	1.24854e-180	2.01777	0.633	0.052	2.47436e-176	8
SEMA4D	1.01795e-167	1.75913	0.532	0.036	2.01737e-163	8
PLP1	7.27328e-153	2.80688	1	0.318	1.44142e-148	8
CDK18	1.4445e-152	1.56519	0.574	0.05	2.86271e-148	8
MAG	3.29828e-149	1.27686	0.319	0.008	6.53653e-145	8
CNP	1.01314e-138	2.20659	0.957	0.281	2.00785e-134	8
UGT8	4.41225e-135	1.97981	0.878	0.202	8.7442e-131	8
BCAS1	2.68404e-127	1.95092	0.952	0.269	5.31922e-123	8
MOG	4.67456e-122	1.4536	0.537	0.058	9.26404e-118	8
NFASC	2.83508e-117	1.6568	0.707	0.122	5.61857e-113	8
ZNF488	1.03141e-115	1.18305	0.356	0.021	2.04405e-111	8
CHN2	1.0401e-115	1.49403	0.553	0.068	2.06126e-111	8
MIR219A2	4.25144e-107	1.77461	0.941	0.285	8.4255e-103	8
SIRT2	1.39376e-106	1.68818	0.995	0.526	2.76215e-102	8
APLP1	2.30199e-106	1.64265	0.713	0.143	4.56208e-102	8
SLC44A1	7.48081e-101	1.55787	0.931	0.339	1.48255e-96	8
PRICKLE1	1.40946e-98	1.18515	0.314	0.02	2.79327e-94	8
ARHGAP5-AS1	4.48103e-95	1.27734	0.447	0.05	8.88051e-91	8
SLC7A14	1.8938e-93	1.17942	0.303	0.02	3.75313e-89	8
TMCC3	1.372e-85	1.04178	0.319	0.026	2.71903e-81	8
DLG1	5.54347e-85	1.49998	0.484	0.072	1.09861e-80	8
SLC24A2	2.2345e-83	1.07138	0.293	0.021	4.42834e-79	8
HMGCS1	2.26137e-82	1.6112	0.947	0.536	4.48158e-78	8
FAM131C	4.60489e-82	0.891634	0.266	0.017	9.12597e-78	8
ENPP6	3.28637e-79	1.34497	0.457	0.067	6.51292e-75	8
ARHGAP5	9.84826e-79	1.41541	0.777	0.234	1.95173e-74	8
TMEM63A	6.24346e-78	1.16972	0.356	0.038	1.23733e-73	8
APCDD1	1.28134e-77	1.11152	0.42	0.056	2.53936e-73	8
RND2	1.84791e-74	1.33003	0.484	0.082	3.66219e-70	8
PRDX1	2.24619e-73	1.29295	0.957	0.66	4.4515e-69	8
TNR	1.87636e-71	1.3646	0.755	0.229	3.71858e-67	8
CENPJ	1.55609e-70	1.39072	0.633	0.161	3.08385e-66	8
SGCD	1.84672e-70	1.29705	0.585	0.13	3.65982e-66	8
FRMD4B	2.3788e-69	1.26839	0.527	0.105	4.7143e-65	8
KIF21A	8.79035e-69	1.42641	0.755	0.25	1.74207e-64	8
CPM	7.33759e-68	1.04343	0.261	0.022	1.45416e-63	8
MYRF	7.22591e-67	1.0844	0.324	0.037	1.43203e-62	8
SMOC1	8.60305e-65	1.22579	0.766	0.26	1.70495e-60	8
PLEKHA1	1.50063e-64	1.24437	0.473	0.089	2.97395e-60	8
FBXO32	4.15155e-64	1.26899	0.271	0.026	8.22754e-60	8
BCAN	4.1693e-64	1.05967	0.979	0.811	8.26273e-60	8
TM7SF3	5.90983e-64	1.33689	0.574	0.143	1.17121e-59	8
WASF1	1.84839e-63	1.22439	0.713	0.222	3.66315e-59	8
PADI2	6.0812e-63	1.13103	0.319	0.039	1.20517e-58	8
FAM13C	1.09774e-61	1.30758	0.617	0.168	2.1755e-57	8
RGS16	1.66213e-61	1.75854	0.532	0.125	3.294e-57	8
RASGEF1B	3.91814e-60	1.11155	0.362	0.053	7.76497e-56	8
TMEM206	1.44194e-59	1.19855	0.824	0.352	2.85763e-55	8
TRIM2	1.9149e-59	1.27923	0.585	0.158	3.79496e-55	8
FRMD4A	3.55747e-59	1.45865	0.532	0.128	7.0502e-55	8
PLCB1	1.11855e-57	1.12934	0.559	0.141	2.21674e-53	8
FDFT1	1.00332e-56	1.17208	0.851	0.429	1.98838e-52	8
FYN	2.74243e-55	1.27626	0.702	0.249	5.43494e-51	8
GPR17	7.48576e-55	1.16013	0.463	0.1	1.48353e-50	8
RAB33A	8.58591e-55	1.38569	0.739	0.291	1.70156e-50	8
FMNL2	4.09582e-54	1.10266	0.516	0.126	8.11711e-50	8
GOLIM4	1.31511e-53	1.29141	0.697	0.256	2.60629e-49	8
DYNLL1	1.36651e-53	1.11797	0.904	0.589	2.70814e-49	8
MPZL1	1.99432e-53	1.15369	0.846	0.442	3.95234e-49	8
GNB4	2.09796e-53	1.20488	0.559	0.154	4.15774e-49	8
TMEM108	5.38116e-53	1.20409	0.436	0.093	1.06644e-48	8
SOX2-OT	1.71865e-52	1.08567	0.883	0.549	3.40603e-48	8
PIGM	1.00429e-51	1.1909	0.569	0.16	1.99029e-47	8
RPS19	2.16257e-51	-0.925255	0.814	0.945	4.28578e-47	8
TMEM163	3.43719e-51	1.02852	0.34	0.055	6.81182e-47	8
RPL13	2.84456e-49	-0.822237	0.867	0.954	5.63735e-45	8
TECPR2	4.51549e-49	0.855022	0.314	0.048	8.94879e-45	8
HIPK2	6.01638e-48	1.1812	0.745	0.324	1.19232e-43	8
STX4	6.66734e-47	0.99844	0.441	0.101	1.32133e-42	8
SLC25A5	9.90849e-47	1.14419	0.947	0.772	1.96366e-42	8
RPS4X	1.79828e-46	-0.742861	0.894	0.964	3.56382e-42	8
RTN4	3.10539e-46	0.812819	0.952	0.727	6.15427e-42	8
TCF7L2	5.36272e-46	1.18263	0.596	0.197	1.06278e-41	8
PKP4	7.15828e-46	1.08498	0.404	0.089	1.41863e-41	8
STRN	7.11701e-45	0.902587	0.277	0.041	1.41045e-40	8
KANK1	7.0588e-44	1.08546	0.553	0.173	1.39891e-39	8
ZFYVE16	1.14536e-43	1.0275	0.532	0.158	2.26987e-39	8
TECR	3.16766e-43	1.039	0.5	0.143	6.27767e-39	8
ACLY	1.07029e-42	1.12435	0.516	0.157	2.12111e-38	8
RPL13A	1.14493e-42	-0.738943	0.878	0.95	2.26902e-38	8
2018-09-07	1.25347e-42	0.961243	0.915	0.72	2.48413e-38	8
LSAMP	1.70035e-42	0.815534	0.91	0.606	3.36976e-38	8
RPL7	2.16817e-42	-0.746556	0.851	0.942	4.29687e-38	8
CADM2	5.14191e-42	0.950616	0.867	0.48	1.01902e-37	8
RPS3A	6.95045e-42	-0.768199	0.846	0.933	1.37744e-37	8
MYO5A	3.29519e-41	1.03941	0.564	0.186	6.53041e-37	8
BIN1	1.59637e-40	0.939514	0.447	0.119	3.16368e-36	8
ARPC5	4.46689e-40	0.837297	0.888	0.649	8.85248e-36	8
TUBA1A	1.15327e-39	0.592353	0.995	0.942	2.28555e-35	8
CTD-2636A23	1.16799e-39	1.32674	0.426	0.112	2.31473e-35	8
RPLP0	1.23836e-39	-0.811382	0.771	0.916	2.45419e-35	8
SLC12A2	5.27136e-39	0.883818	0.271	0.045	1.04468e-34	8
RP4-555D20	6.27398e-39	1.01241	0.356	0.079	1.24338e-34	8
LCORL	2.91501e-38	0.977024	0.5	0.156	5.77697e-34	8
SPOCK1	3.9508e-38	0.943191	0.287	0.053	7.8297e-34	8
ATP1B1	5.79932e-38	0.851896	0.83	0.453	1.14931e-33	8
TNFRSF21	8.71445e-38	1.05108	0.489	0.149	1.72703e-33	8
RPLP1	4.20528e-37	-0.823538	0.745	0.89	8.33403e-33	8
RPL10	4.1747e-36	-0.653659	0.904	0.953	8.27341e-32	8
RBP1	4.70035e-36	-1.488	0.197	0.663	9.31516e-32	8
DIXDC1	1.36842e-35	0.729956	0.271	0.049	2.71193e-31	8
RPS27A	3.18102e-35	-0.78062	0.718	0.892	6.30415e-31	8
ITPR2	3.49202e-35	0.937705	0.457	0.14	6.92049e-31	8
MARCKSL1	1.26124e-34	0.661529	0.947	0.815	2.49952e-30	8
MAP4K4	1.95744e-34	1.07971	0.633	0.28	3.87926e-30	8
RPS8	2.29477e-34	-0.721726	0.824	0.922	4.54777e-30	8
SCARB1	3.79726e-34	0.839507	0.34	0.079	7.5254e-30	8
MGLL	2.0219e-33	0.900761	0.537	0.192	4.00701e-29	8
ANKS1B	1.4119e-32	0.896516	0.335	0.08	2.7981e-28	8
SCD	2.1985e-32	0.920077	0.638	0.287	4.35698e-28	8
RPS6	3.70484e-32	-0.657183	0.856	0.925	7.34225e-28	8
TMEM59	5.40785e-32	0.987943	0.755	0.404	1.07173e-27	8
HAS2	5.63008e-32	0.87395	0.309	0.07	1.11577e-27	8
RPS15	9.61494e-32	-0.680589	0.84	0.911	1.90549e-27	8
NAV1	3.74473e-31	0.955631	0.574	0.238	7.42132e-27	8
SOX10	4.60877e-31	0.818165	0.564	0.217	9.13366e-27	8
SLC1A1	6.64211e-31	0.876766	0.383	0.109	1.31633e-26	8
RIMS2	7.10652e-31	1.00361	0.277	0.059	1.40837e-26	8
RPL34	7.45452e-31	-0.791178	0.766	0.887	1.47734e-26	8
DSTN	1.25498e-30	0.847159	0.766	0.457	2.48712e-26	8
RNF144A	1.55759e-30	0.82719	0.383	0.108	3.08683e-26	8
E2F3	1.87545e-30	0.940238	0.42	0.133	3.71677e-26	8
OSBPL1A	3.25527e-30	0.89273	0.356	0.097	6.4513e-26	8
B3GAT1	6.49938e-30	0.797466	0.287	0.065	1.28805e-25	8
RPS18	3.8756e-29	-0.677523	0.766	0.9	7.68066e-25	8
GNB1	4.14355e-29	1.06214	0.521	0.212	8.2117e-25	8
MOB3B	4.14801e-29	0.868629	0.468	0.165	8.22053e-25	8
RPL32	5.75415e-29	-0.693765	0.745	0.885	1.14036e-24	8
DPYSL2	6.28048e-29	0.920342	0.596	0.272	1.24467e-24	8
MFSD2A	2.62421e-28	0.759585	0.261	0.056	5.20066e-24	8
CKB	4.15256e-28	-1.13121	0.293	0.666	8.22955e-24	8
MALAT1	7.00531e-28	0.533975	1	0.992	1.38831e-23	8
SEMA6D	8.06975e-28	0.845721	0.346	0.098	1.59926e-23	8
FABP7	2.37359e-27	-1.64146	0.074	0.488	4.70398e-23	8
RPS2	5.49319e-27	-0.620861	0.846	0.931	1.08864e-22	8
GALNT13	5.52928e-27	0.834773	0.41	0.133	1.09579e-22	8
C1orf61	5.70252e-27	-0.661452	0.947	0.94	1.13013e-22	8
POLB	8.79142e-27	0.752828	0.282	0.068	1.74228e-22	8
ERBB3	2.12152e-26	0.863413	0.415	0.141	4.20444e-22	8
MAP4K5	2.19363e-26	0.762441	0.537	0.219	4.34733e-22	8
SH3BGRL	2.72276e-26	0.723376	0.755	0.455	5.39596e-22	8
TMSB4X	3.13577e-26	-0.684396	0.899	0.946	6.21447e-22	8
PCDH7	4.45597e-26	0.861378	0.447	0.165	8.83084e-22	8
RPS13	4.77115e-26	-0.689592	0.713	0.873	9.45547e-22	8
RPS11	5.0507e-26	-0.643746	0.782	0.895	1.00095e-21	8
MSMO1	1.34418e-25	0.746529	0.676	0.353	2.6639e-21	8
RPS12	1.97534e-25	-0.731678	0.644	0.83	3.91472e-21	8
RPL10A	2.13448e-25	-0.689311	0.713	0.854	4.23012e-21	8
TSC22D4	2.76315e-25	0.865895	0.654	0.354	5.47601e-21	8
PLLP	3.24065e-25	0.85001	0.447	0.163	6.42232e-21	8
HMP19	5.17197e-25	-1.5541	0.043	0.434	1.02498e-20	8
SKIL	5.8212e-25	0.77535	0.383	0.126	1.15364e-20	8
TNS2	6.52382e-25	0.764026	0.287	0.075	1.29289e-20	8
RPS16	7.24833e-25	-0.716304	0.649	0.834	1.43648e-20	8
NCOR2	8.59369e-25	0.806084	0.255	0.061	1.7031e-20	8
PTPRZ1	1.54978e-24	-1.09392	0.346	0.661	3.07136e-20	8
QKI	1.55288e-24	0.775684	0.686	0.376	3.07751e-20	8
ST3GAL5	2.69274e-24	0.744471	0.527	0.228	5.33648e-20	8
RPL15	1.94251e-23	-0.554904	0.83	0.918	3.84966e-19	8
RNF13	7.66216e-23	0.879641	0.612	0.318	1.51849e-18	8
PGRMC1	8.7611e-23	0.76018	0.707	0.45	1.73627e-18	8
RPL19	8.87875e-23	-0.576355	0.793	0.901	1.75959e-18	8
RPL3	9.53725e-23	-0.527636	0.883	0.929	1.89009e-18	8
CCSER2	9.63975e-23	0.797082	0.447	0.175	1.91041e-18	8
RPS14	1.02695e-22	-0.503467	0.862	0.928	2.0352e-18	8
PPP2R2B	1.14471e-22	0.81552	0.564	0.264	2.26859e-18	8
TNS3	2.09684e-22	0.751853	0.282	0.079	4.15551e-18	8
PARP1	2.6424e-22	0.637407	0.819	0.566	5.23671e-18	8
PEBP1	3.63746e-22	0.541286	0.899	0.721	7.20872e-18	8
FSCN1	5.56879e-22	0.78762	0.473	0.205	1.10362e-17	8
PPP1R12B	7.33133e-22	0.765894	0.303	0.091	1.45292e-17	8
EEF1A1	8.67307e-22	-0.539798	0.872	0.927	1.71883e-17	8
RPS17	9.61127e-22	-0.677307	0.644	0.826	1.90476e-17	8
TNIK	9.66125e-22	0.685249	0.335	0.108	1.91467e-17	8
RAP2A	3.88919e-21	0.693801	0.372	0.133	7.7076e-17	8
CAP1	6.30338e-21	0.730718	0.553	0.274	1.2492e-16	8
LRRN3	7.97791e-21	0.834797	0.473	0.207	1.58106e-16	8
RPL31	9.79629e-21	-0.694618	0.67	0.82	1.94143e-16	8
LSS	1.05507e-20	0.845229	0.303	0.095	2.09095e-16	8
ZCCHC17	1.15029e-20	0.771999	0.601	0.326	2.27964e-16	8
RPL27A	4.20283e-20	-0.678009	0.612	0.798	8.32916e-16	8
RPL6	4.29534e-20	-0.569405	0.755	0.864	8.5125e-16	8
PTN	5.73483e-20	0.492172	0.926	0.811	1.13653e-15	8
RACK1	8.08708e-20	-0.618767	0.633	0.837	1.6027e-15	8
GOLGA4	1.18773e-19	0.72043	0.537	0.267	2.35385e-15	8
ETV1	1.43596e-19	-1.31659	0.085	0.41	2.84578e-15	8
ID2	1.59668e-19	-1.43818	0.101	0.435	3.16431e-15	8
BACE1	1.73912e-19	0.71658	0.303	0.099	3.4466e-15	8
RPL5	3.65866e-19	-0.646235	0.638	0.797	7.25073e-15	8
CUEDC2	3.86849e-19	0.790015	0.511	0.251	7.66657e-15	8
WSB1	5.93137e-19	0.696221	0.745	0.513	1.17548e-14	8
RPS5	8.16631e-19	-0.682743	0.59	0.777	1.6184e-14	8
RPLP2	1.15572e-18	-0.692791	0.532	0.742	2.29041e-14	8
RPL23A	1.67217e-18	-0.66721	0.569	0.772	3.31392e-14	8
INTS13	2.32717e-18	0.576006	0.287	0.092	4.61198e-14	8
FDPS	4.5566e-18	0.5773	0.814	0.596	9.03027e-14	8
SCG3	8.53035e-18	-1.21113	0.064	0.37	1.69055e-13	8
CALM2	8.80535e-18	-0.652545	0.66	0.806	1.74504e-13	8
RPSA	1.12789e-17	-0.64266	0.617	0.792	2.23525e-13	8
HNRNPA1	1.96147e-17	-0.602286	0.686	0.82	3.88724e-13	8
SRP14	2.26676e-17	0.624297	0.862	0.662	4.49227e-13	8
RPS15A	2.45208e-17	-0.555166	0.713	0.837	4.85954e-13	8
IDI1	2.64352e-17	0.649737	0.676	0.437	5.23892e-13	8
RPL18A	2.94533e-17	-0.760391	0.468	0.693	5.83706e-13	8
RPL8	4.39582e-17	-0.609246	0.606	0.804	8.71163e-13	8
B2M	4.84294e-17	-0.949137	0.463	0.682	9.59774e-13	8
SEMA5A	5.09787e-17	0.661948	0.457	0.211	1.0103e-12	8
REV3L	6.84311e-17	-1.05323	0.165	0.466	1.35617e-12	8
EPS8	1.51406e-16	0.789973	0.388	0.174	3.00057e-12	8
RPS23	2.12679e-16	-0.557658	0.702	0.82	4.21488e-12	8
SGK1	2.20854e-16	0.729807	0.372	0.154	4.37689e-12	8
RDX	3.62018e-16	0.714459	0.638	0.409	7.17447e-12	8
SELENOW	4.09539e-16	0.520673	0.846	0.685	8.11624e-12	8
CADM1	4.87656e-16	0.6448	0.505	0.258	9.66436e-12	8
RPL11	5.17249e-16	-0.570528	0.638	0.8	1.02508e-11	8
GPM6A	5.42383e-16	-0.57524	0.574	0.776	1.07489e-11	8
BAALC	9.47063e-16	-1.04275	0.133	0.416	1.87689e-11	8
SELENOT	1.21392e-15	0.554569	0.622	0.368	2.40575e-11	8
RPL4	1.51986e-15	-0.610121	0.617	0.779	3.01205e-11	8
TSC22D1	2.30182e-15	0.457117	0.883	0.692	4.56175e-11	8
ACAT2	2.31771e-15	0.656025	0.596	0.358	4.59323e-11	8
GLTP	4.20876e-15	0.713258	0.404	0.189	8.34092e-11	8
SCARB2	4.30492e-15	0.545386	0.468	0.225	8.5315e-11	8
RDH11	4.98721e-15	0.589942	0.559	0.317	9.88365e-11	8
RPS25	5.23e-15	-0.557202	0.681	0.81	1.03648e-10	8
SHISA4	6.23251e-15	0.639755	0.362	0.155	1.23516e-10	8
SERPINE2	6.76637e-15	-0.98059	0.128	0.406	1.34096e-10	8
PABPC1	7.01552e-15	-0.710514	0.463	0.678	1.39034e-10	8
RHOB	1.12711e-14	0.661655	0.298	0.116	2.23371e-10	8
SCRG1	1.31423e-14	0.491583	0.91	0.79	2.60453e-10	8
S100B	1.3193e-14	0.708627	0.697	0.524	2.61459e-10	8
RPL24	2.63249e-14	-0.557427	0.617	0.774	5.21707e-10	8
RPL30	3.4746e-14	-0.548537	0.628	0.768	6.88596e-10	8
RPL23	3.54107e-14	-0.548905	0.718	0.81	7.0177e-10	8
RPS3	4.54487e-14	-0.412067	0.83	0.893	9.00703e-10	8
CCND1	4.97265e-14	-1.06534	0.048	0.302	9.8548e-10	8
NDUFB2	5.74658e-14	0.600736	0.702	0.486	1.13886e-09	8
HES1	6.30012e-14	-1.25425	0.043	0.295	1.24856e-09	8
RPS24	6.67074e-14	-0.518325	0.723	0.821	1.32201e-09	8
C1orf21	1.09326e-13	-0.849364	0.149	0.42	2.16663e-09	8
TUBA1B	1.38961e-13	-1.00467	0.426	0.61	2.75392e-09	8
NEAT1	1.65262e-13	0.654443	0.404	0.196	3.27517e-09	8
NKAIN4	2.24141e-13	-0.942374	0.101	0.361	4.44203e-09	8
TRIB2	2.28306e-13	-1.03685	0.032	0.273	4.52457e-09	8
RPS27	2.47292e-13	-0.547213	0.782	0.855	4.90082e-09	8
RPL35A	2.6523e-13	-0.465526	0.771	0.858	5.25633e-09	8
MAP7D1	2.76051e-13	0.617025	0.293	0.118	5.47079e-09	8
ARID4B	3.45235e-13	0.540191	0.723	0.507	6.84187e-09	8
NAP1L1	3.83076e-13	-0.601965	0.532	0.695	7.5918e-09	8
CNDP2	5.28723e-13	0.678851	0.351	0.161	1.04782e-08	8
HOOK3	6.07073e-13	0.504057	0.415	0.204	1.2031e-08	8
ARHGEF7	6.5351e-13	0.610952	0.277	0.109	1.29513e-08	8
REEP3	7.04815e-13	0.512971	0.372	0.172	1.3968e-08	8
PEA15	7.09633e-13	-0.853136	0.372	0.58	1.40635e-08	8
CTBP2	7.24029e-13	0.655817	0.372	0.18	1.43488e-08	8
CENPF	7.85748e-13	-1.74636	0.043	0.278	1.5572e-08	8
DHCR7	8.7242e-13	0.538535	0.383	0.183	1.72896e-08	8
SRI	9.73054e-13	-0.791706	0.261	0.508	1.9284e-08	8
SHTN1	1.29197e-12	0.576431	0.287	0.116	2.56043e-08	8
KCND2	1.31778e-12	-0.873049	0.085	0.335	2.61158e-08	8
BCHE	1.35764e-12	-0.867853	0.064	0.306	2.69058e-08	8
RSRP1	1.45326e-12	0.6847	0.351	0.163	2.88007e-08	8
GAP43	1.4979e-12	-0.921949	0.053	0.293	2.96854e-08	8
PPIA	1.85092e-12	-0.473154	0.707	0.8	3.66816e-08	8
RPL35	2.04637e-12	-0.543649	0.596	0.738	4.05551e-08	8
ZEB1	2.0692e-12	-0.812115	0.069	0.313	4.10075e-08	8
RAB31	2.20658e-12	-0.680946	0.457	0.657	4.37299e-08	8
SMS	2.41224e-12	-0.882712	0.064	0.301	4.78057e-08	8
GCC2	2.51526e-12	0.593126	0.319	0.142	4.98474e-08	8
ASCL1	2.69981e-12	-0.937359	0.037	0.264	5.35048e-08	8
TUBB	2.7563e-12	-0.78285	0.516	0.645	5.46243e-08	8
GNPTAB	2.79216e-12	0.494116	0.282	0.114	5.5335e-08	8
CCND2	2.84467e-12	-0.836866	0.122	0.373	5.63757e-08	8
RPS7	3.29154e-12	-0.543215	0.569	0.73	6.52317e-08	8
DNM3	3.48807e-12	0.554353	0.441	0.237	6.91266e-08	8
SOX9	4.94513e-12	-1.06708	0.048	0.271	9.80026e-08	8
RPL21	5.204e-12	-0.505976	0.633	0.784	1.03133e-07	8
EGR1	5.40208e-12	-1.29574	0.053	0.279	1.07058e-07	8
RPS28	5.60123e-12	-0.559029	0.622	0.756	1.11005e-07	8
CYP51A1	7.4047e-12	0.61649	0.42	0.223	1.46746e-07	8
ZKSCAN1	9.51299e-12	0.572597	0.559	0.35	1.88528e-07	8
PHACTR3	1.17562e-11	0.550533	0.351	0.168	2.32984e-07	8
NCALD	1.24428e-11	-0.904861	0.117	0.344	2.46591e-07	8
LRRTM2	1.27126e-11	0.569647	0.282	0.118	2.51939e-07	8
ICK	1.64457e-11	0.75212	0.255	0.104	3.25922e-07	8
ANP32E	1.66285e-11	-0.91924	0.229	0.442	3.29544e-07	8
GPR155	1.80265e-11	0.49443	0.372	0.183	3.57248e-07	8
RPL27	2.07212e-11	-0.451097	0.755	0.812	4.10653e-07	8
SFT2D1	2.21497e-11	0.509064	0.356	0.173	4.38963e-07	8
GNAI1	2.72249e-11	0.525083	0.383	0.192	5.39542e-07	8
RPL18	3.10235e-11	-0.462194	0.681	0.777	6.14823e-07	8
RPL12	3.11319e-11	-0.54261	0.489	0.675	6.16972e-07	8
PCDH11X	3.26214e-11	0.535343	0.261	0.107	6.46491e-07	8
CST3	3.53694e-11	-0.935026	0.144	0.369	7.00951e-07	8
RPL7A	4.72332e-11	-0.514628	0.633	0.749	9.36069e-07	8
ACTG1	4.85887e-11	0.294189	0.947	0.914	9.6293e-07	8
FOS	6.73378e-11	-1.1224	0.138	0.367	1.3345e-06	8
PTPRO	7.07515e-11	0.543899	0.277	0.12	1.40215e-06	8
MARCKS	7.44478e-11	0.393052	0.894	0.805	1.47541e-06	8
SYT11	8.64871e-11	0.491273	0.585	0.391	1.714e-06	8
RBPJ	9.7397e-11	0.472255	0.617	0.396	1.93021e-06	8
SMARCA4	1.43085e-10	0.519359	0.452	0.258	2.83566e-06	8
YBX1	1.44005e-10	-0.401884	0.84	0.858	2.85388e-06	8
NRXN1	1.57454e-10	-0.862389	0.048	0.251	3.12043e-06	8
ANP32B	1.74189e-10	0.553239	0.543	0.351	3.45208e-06	8
FABP5	1.75549e-10	-0.948297	0.218	0.435	3.47902e-06	8
DPYSL3	1.94907e-10	-0.713234	0.085	0.306	3.86267e-06	8
CRB1	1.96565e-10	0.571321	0.255	0.109	3.89552e-06	8
HMGCR	2.07756e-10	0.540581	0.399	0.216	4.11731e-06	8
JUN	2.41298e-10	-0.984836	0.101	0.321	4.78205e-06	8
CAMK2N1	2.54666e-10	-0.81105	0.09	0.303	5.04697e-06	8
HSPD1	2.54752e-10	-0.588297	0.441	0.616	5.04868e-06	8
NDUFS2	3.02607e-10	0.469726	0.691	0.501	5.99707e-06	8
SECISBP2L	4.30525e-10	0.465779	0.309	0.145	8.53215e-06	8
UBL3	4.45621e-10	0.640134	0.33	0.165	8.83131e-06	8
H2AFZ	5.12347e-10	-0.685795	0.495	0.635	1.01537e-05	8
ENO1	5.17292e-10	-0.641312	0.351	0.543	1.02517e-05	8
PCSK1N	6.50427e-10	-0.650908	0.314	0.53	1.28902e-05	8
CLU	7.4848e-10	-1.29978	0.096	0.297	1.48334e-05	8
ATCAY	9.25375e-10	0.47193	0.532	0.328	1.83391e-05	8
RPL26	9.73535e-10	-0.533673	0.601	0.707	1.92935e-05	8
CA14	1.37007e-09	0.526301	0.266	0.121	2.71521e-05	8
PIK3R1	1.61211e-09	-0.819289	0.176	0.372	3.19487e-05	8
CCDC88A	1.63777e-09	-0.546272	0.356	0.592	3.24573e-05	8
RPS9	2.56751e-09	-0.379824	0.697	0.795	5.08829e-05	8
FNTA	2.57317e-09	0.520109	0.261	0.119	5.0995e-05	8
NFIA	2.60548e-09	-0.74224	0.064	0.255	5.16353e-05	8
CRYL1	2.68861e-09	0.468098	0.255	0.114	5.32828e-05	8
CALM1	2.81503e-09	-0.467362	0.676	0.793	5.57883e-05	8
ACTB	2.82809e-09	0.360185	0.819	0.713	5.6047e-05	8
ZEB2	3.10312e-09	0.53214	0.394	0.225	6.14977e-05	8
RPL9	3.10473e-09	-0.415152	0.718	0.808	6.15295e-05	8
IDH1	3.19977e-09	0.472451	0.489	0.304	6.34131e-05	8
ANGPTL2	3.29754e-09	0.465174	0.367	0.196	6.53506e-05	8
HSP90AB1	3.31687e-09	-0.350405	0.846	0.906	6.57338e-05	8
MTSS1	3.37966e-09	-0.790892	0.16	0.358	6.69781e-05	8
KTN1	3.38455e-09	0.491631	0.58	0.399	6.7075e-05	8
LAPTM4A	3.43433e-09	-0.768609	0.069	0.255	6.80616e-05	8
RPL14	3.78576e-09	-0.587741	0.452	0.601	7.50262e-05	8
MMAB	4.20196e-09	0.479124	0.324	0.165	8.32745e-05	8
NUCKS1	4.81147e-09	-0.486195	0.798	0.789	9.53537e-05	8
LBH	5.03483e-09	0.53196	0.319	0.163	9.97802e-05	8
CORO1C	5.12888e-09	0.54195	0.324	0.17	0.000101644	8
CBX5	5.38148e-09	-0.61683	0.165	0.379	0.00010665	8
RPAIN	5.62365e-09	0.430341	0.612	0.428	0.00011145	8
HMGB2	6.93944e-09	-1.1296	0.085	0.265	0.000137526	8
TTYH1	7.47285e-09	0.384881	0.468	0.28	0.000148097	8
DSTYK	7.54363e-09	0.518409	0.293	0.146	0.0001495	8
C12orf57	8.41275e-09	-0.648836	0.181	0.388	0.000166724	8
RRBP1	8.86266e-09	0.606566	0.33	0.178	0.00017564	8
FHL1	9.39415e-09	-0.691958	0.17	0.361	0.000186173	8
UCHL1	9.57744e-09	-0.61735	0.346	0.531	0.000189806	8
GPR37L1	1.02773e-08	0.495608	0.33	0.173	0.000203676	8
CELF2	1.03458e-08	-0.720464	0.101	0.288	0.000205033	8
BTF3	1.06046e-08	-0.476359	0.553	0.691	0.000210162	8
NREP	1.08221e-08	0.645163	0.548	0.403	0.000214471	8
SH3BGRL3	1.10826e-08	0.570362	0.282	0.142	0.000219634	8
SEC11C	1.22307e-08	-0.590051	0.271	0.475	0.000242388	8
TMEM97	1.34129e-08	0.514033	0.362	0.205	0.000265817	8
APBB1	1.39055e-08	0.54554	0.271	0.135	0.00027558	8
ANK3	1.41951e-08	0.428509	0.287	0.14	0.000281318	8
TIMP2	1.47491e-08	0.674911	0.298	0.155	0.000292298	8
SMC4	1.47861e-08	-0.890722	0.08	0.26	0.00029303	8
MYO10	1.54218e-08	-0.758838	0.101	0.283	0.000305629	8
CLDND1	2.15817e-08	0.456096	0.367	0.211	0.000427706	8
SAT1	2.35571e-08	-0.571878	0.303	0.507	0.000466854	8
TAOK3	2.51625e-08	-0.614404	0.282	0.479	0.000498671	8
NOVA1	3.51545e-08	-0.563837	0.287	0.482	0.000696692	8
PYCR2	4.51195e-08	0.486793	0.255	0.124	0.000894178	8
UBA52	5.12122e-08	-0.454227	0.516	0.652	0.00101492	8
RPL37A	5.24244e-08	-0.415191	0.691	0.773	0.00103895	8
TERF2IP	6.04843e-08	0.347208	0.67	0.512	0.00119868	8
MIDN	6.3362e-08	0.4929	0.261	0.128	0.00125571	8
RAN	6.56717e-08	-0.501173	0.495	0.628	0.00130148	8
EDNRB	6.91466e-08	-0.764479	0.08	0.255	0.00137035	8
PSIP1	7.47524e-08	-0.546279	0.367	0.528	0.00148144	8
EPB41L2	7.80508e-08	0.42171	0.505	0.341	0.00154681	8
EBP	7.91194e-08	0.453742	0.314	0.168	0.00156799	8
AKAP9	8.37058e-08	0.402203	0.537	0.367	0.00165888	8
FGFR1OP2	8.41228e-08	0.361837	0.287	0.144	0.00166715	8
SS18L2	8.54403e-08	0.523239	0.287	0.15	0.00169326	8
MYH10	9.55876e-08	-0.545626	0.106	0.286	0.00189436	8
ZFP36L2	1.06471e-07	-0.691376	0.112	0.286	0.00211004	8
ZNF24	1.26463e-07	0.443997	0.394	0.241	0.00250624	8
CAMSAP2	1.32874e-07	0.371978	0.516	0.342	0.0026333	8
RPL13P12	1.45821e-07	-0.548681	0.346	0.526	0.00288989	8
ZFAND5	1.52453e-07	0.472434	0.33	0.187	0.00302131	8
FAU	1.5723e-07	-0.376199	0.622	0.744	0.00311598	8
INSIG1	1.60801e-07	0.549229	0.394	0.235	0.00318676	8
EEF1B2	1.62462e-07	-0.480066	0.441	0.595	0.00321968	8
GPM6B	2.01222e-07	0.29713	0.936	0.838	0.00398781	8
GAS5	2.176e-07	-0.349589	0.824	0.852	0.00431239	8
TCF4	2.29074e-07	-0.523854	0.314	0.49	0.0045398	8
CNN3	2.5807e-07	-0.661108	0.239	0.413	0.00511444	8
FAM118A	2.69602e-07	0.47418	0.298	0.159	0.00534296	8
HLA-B	3.1159e-07	-0.602328	0.112	0.284	0.00617509	8
RPL29	3.66698e-07	-0.45469	0.378	0.541	0.00726722	8
ATP2B1	5.09762e-07	0.548376	0.346	0.212	0.0101025	8
RPS20	5.09786e-07	-0.356312	0.734	0.77	0.0101029	8
RPL41	6.37975e-07	-0.478605	0.484	0.622	0.0126434	8
MVD	7.13949e-07	0.429607	0.277	0.149	0.014149	8
SCD5	7.4239e-07	-0.49538	0.351	0.525	0.0147127	8
EIF3E	7.58448e-07	-0.521838	0.298	0.466	0.0150309	8
HINT1	8.45013e-07	-0.403166	0.505	0.659	0.0167465	8
H2AFV	8.46077e-07	-0.573881	0.234	0.4	0.0167676	8
ARMCX3	9.40836e-07	0.414036	0.468	0.321	0.0186455	8
TXN	1.05332e-06	-0.50617	0.415	0.555	0.0208747	8
RAC1	1.15904e-06	0.284244	0.713	0.551	0.0229699	8
PPA1	1.15981e-06	-0.539194	0.181	0.349	0.0229852	8
ATP5A1	1.22495e-06	-0.411405	0.543	0.66	0.024276	8
HIP1	1.26809e-06	-0.640027	0.138	0.298	0.025131	8
RP11-84E17	1.31034e-06	-0.522028	0.351	0.507	0.0259684	8			2
MT-RNR1	1.38792e-06	0.442225	0.617	0.481	0.0275058	8
PHLDA1	1.41005e-06	-0.607365	0.165	0.328	0.0279443	8
RAB7A	1.49084e-06	0.464864	0.314	0.184	0.0295456	8
AC007969	1.56961e-06	-0.488814	0.165	0.335	0.0311065	8			1
PLPPR1	1.64717e-06	0.461321	0.404	0.267	0.0326436	8
NACA	2.07521e-06	-0.341835	0.66	0.779	0.0411265	8
HMGN2	2.09257e-06	-0.775158	0.218	0.359	0.0414705	8
NFIB	2.21985e-06	-0.551729	0.239	0.407	0.043993	8
ARHGAP35	2.29527e-06	0.471455	0.266	0.147	0.0454877	8
PAPSS1	2.31087e-06	0.429422	0.394	0.259	0.0457968	8
HNRNPR	3.43288e-06	-0.417448	0.527	0.636	0.0680329	8
ALDH9A1	3.52665e-06	-0.559216	0.197	0.351	0.0698911	8
LINC00461	3.65957e-06	-0.46407	0.213	0.376	0.0725253	8
BEX1	3.65987e-06	-0.428739	0.277	0.451	0.0725313	8
ALCAM	3.80606e-06	-0.469105	0.33	0.49	0.0754285	8
COX7C	3.90503e-06	-0.399846	0.58	0.683	0.0773899	8
[truncated: 1,560 more rows]

## Sheet: CyP1
gene	p_val	avg_logFC	pct.1	pct.2	p_val_adj	cluster
ASPM	2.56439e-182	2.53905	0.937	0.122	5.08212e-178	9
CENPF	8.77006e-133	2.52354	0.986	0.232	1.73805e-128	9
UBE2C	6.57571e-187	2.51565	0.901	0.103	1.30318e-182	9
PTTG1	1.27124e-176	2.37419	0.972	0.141	2.51934e-172	9
TOP2A	2.18114e-147	2.3129	0.937	0.162	4.32259e-143	9
CCNB1	2.08363e-269	2.23921	0.824	0.044	4.12933e-265	9
CENPE	1.70217e-193	2.16115	0.831	0.074	3.37335e-189	9
NUF2	2.93438e-202	2.14215	0.923	0.095	5.81534e-198	9
HMGB2	2.11603e-121	2.11679	0.951	0.223	4.19355e-117	9
NUSAP1	7.54281e-155	2.06745	0.887	0.123	1.49484e-150	9
TPX2	4.34399e-168	1.99545	0.831	0.092	8.60892e-164	9
MKI67	6.70978e-157	1.98305	0.894	0.121	1.32975e-152	9
CKS2	1.13596e-122	1.9353	0.88	0.168	2.25125e-118	9
PRC1	2.3657e-128	1.92354	0.782	0.113	4.68833e-124	9
KPNA2	1.35099e-106	1.91994	0.775	0.141	2.67738e-102	9
SGO2	3.30648e-157	1.8749	0.718	0.069	6.55277e-153	9
NEK2	1.62354e-200	1.77353	0.592	0.027	3.21754e-196	9
KIF14	4.43287e-179	1.74791	0.754	0.063	8.78506e-175	9
BIRC5	6.06374e-120	1.71754	0.718	0.095	1.20171e-115	9
SMC4	4.48255e-98	1.6978	0.894	0.221	8.88352e-94	9
AURKA	1.72776e-205	1.66335	0.683	0.039	3.42407e-201	9
ARL6IP1	3.8384e-72	1.65088	0.923	0.401	7.60694e-68	9
CDK1	1.1004e-97	1.61488	0.662	0.1	2.18078e-93	9
DLGAP5	6.56546e-161	1.57171	0.62	0.044	1.30114e-156	9
MAD2L1	3.24491e-99	1.55609	0.725	0.119	6.43077e-95	9
FAM64A	1.10777e-165	1.55553	0.648	0.047	2.19537e-161	9
CDC20	6.104e-200	1.54811	0.542	0.021	1.20969e-195	9
GTSE1	9.4231e-124	1.541	0.57	0.052	1.86747e-119	9
CCNB2	1.81914e-179	1.54018	0.627	0.038	3.60517e-175	9
CDKN3	1.1402e-131	1.4549	0.563	0.045	2.25964e-127	9
CKAP2	3.09008e-74	1.4363	0.761	0.186	6.12393e-70	9
KNL1	5.24757e-111	1.42819	0.606	0.066	1.03996e-106	9
CCNA2	1.47239e-155	1.42764	0.577	0.037	2.91799e-151	9
KIF4A	1.28597e-119	1.42619	0.613	0.063	2.54853e-115	9
CKS1B	3.2452e-66	1.42515	0.711	0.179	6.43134e-62	9
HMGB3	1.2469e-63	1.41532	0.824	0.247	2.47111e-59	9
ANP32E	4.75701e-66	1.40699	0.923	0.408	9.42743e-62	9
TUBB4B	1.45226e-79	1.40097	0.711	0.143	2.8781e-75	9
KIF20B	2.87617e-84	1.3807	0.592	0.088	5.7e-80	9
NDC80	3.45566e-120	1.37953	0.62	0.064	6.84843e-116	9
MIS18BP1	7.06449e-74	1.36028	0.599	0.104	1.40004e-69	9
CKAP2L	7.79387e-122	1.35741	0.528	0.043	1.54459e-117	9
RACGAP1	1.39957e-114	1.35569	0.577	0.057	2.77367e-110	9
TUBA1B	1.12922e-65	1.3269	0.972	0.583	2.2379e-61	9
RAD21	7.24316e-61	1.30574	0.937	0.45	1.43545e-56	9
KNSTRN	8.52775e-96	1.30003	0.563	0.066	1.69003e-91	9
BUB1B	1.03112e-103	1.29577	0.5	0.046	2.04348e-99	9
TROAP	4.64625e-171	1.29261	0.493	0.021	9.20794e-167	9
GAS2L3	3.26595e-136	1.27616	0.401	0.018	6.47245e-132	9
CDCA8	3.30634e-104	1.26834	0.415	0.03	6.55251e-100	9
KIF2C	6.8768e-113	1.26152	0.507	0.043	1.36284e-108	9
KIF11	1.83156e-95	1.23977	0.486	0.048	3.62979e-91	9
BUB1	2.72587e-113	1.23409	0.444	0.031	5.40213e-109	9
CKAP5	9.28714e-47	1.23253	0.669	0.199	1.84053e-42	9
CDCA3	5.34164e-105	1.21014	0.415	0.029	1.05861e-100	9
TTK	1.04993e-103	1.20079	0.465	0.039	2.08075e-99	9
ECT2	3.233e-101	1.1963	0.437	0.035	6.40715e-97	9
KIF18A	1.25308e-104	1.19461	0.387	0.025	2.48336e-100	9
PBK	6.0202e-92	1.18703	0.507	0.055	1.19308e-87	9
H2AFZ	7.2472e-59	1.17247	0.965	0.612	1.43625e-54	9
PLK1	6.5172e-168	1.15378	0.43	0.014	1.29158e-163	9
SMC2	4.28737e-44	1.13724	0.62	0.172	8.4967e-40	9
KIFC1	3.4357e-105	1.12931	0.415	0.029	6.80887e-101	9
HMMR	3.49824e-106	1.11927	0.401	0.026	6.93282e-102	9
MXD3	9.95448e-87	1.10192	0.437	0.042	1.97278e-82	9
KIF15	3.13781e-64	1.0972	0.451	0.063	6.21852e-60	9
TMPO	8.47273e-47	1.09014	0.676	0.195	1.67913e-42	9
NMU	1.61498e-109	1.08318	0.38	0.021	3.20057e-105	9
HMGN2	3.3976e-46	1.08132	0.824	0.329	6.73337e-42	9
KIF23	1.16946e-91	1.08021	0.43	0.038	2.31763e-87	9
PRR11	7.83733e-65	1.07457	0.408	0.051	1.5532e-60	9
PIF1	1.05887e-161	1.05571	0.345	0.007	2.09848e-157	9
BUB3	7.26781e-32	1.04766	0.592	0.207	1.44033e-27	9
UBE2T	1.45414e-43	1.03732	0.394	0.071	2.88181e-39	9
TACC3	1.74603e-74	1.02629	0.359	0.033	3.46028e-70	9
KIF22	5.36557e-58	1.0054	0.458	0.072	1.06335e-53	9
NCAPG	3.83098e-49	1.00264	0.359	0.052	7.59223e-45	9
H2AFX	3.06852e-47	1.00195	0.493	0.1	6.08118e-43	9
CEP70	1.26022e-37	0.996062	0.5	0.129	2.4975e-33	9
TUBB	5.28473e-45	0.988852	0.944	0.624	1.04733e-40	9
NUCKS1	1.11002e-51	0.983566	0.979	0.781	2.19984e-47	9
NCAPH	1.43781e-47	0.978269	0.345	0.049	2.84945e-43	9
CENPW	8.80813e-71	0.970208	0.5	0.069	1.74559e-66	9
STMN1	2.80803e-48	0.967196	0.944	0.617	5.56494e-44	9
AURKB	7.30964e-69	0.963888	0.366	0.037	1.44862e-64	9
G2E3	1.92665e-54	0.95829	0.423	0.065	3.81823e-50	9
LBR	1.32575e-31	0.942784	0.789	0.363	2.62736e-27	9
CCDC18	2.429e-33	0.940928	0.296	0.05	4.8138e-29	9
SGO1	5.76288e-82	0.939218	0.408	0.038	1.14209e-77	9
TYMS	3.75637e-32	0.931714	0.5	0.138	7.44438e-28	9
MZT1	4.15036e-40	0.916585	0.324	0.051	8.22518e-36	9
HN1	6.26663e-28	0.910141	0.81	0.461	1.24192e-23	9
KIAA1524	1.47871e-46	0.893187	0.373	0.058	2.93051e-42	9
CALM2	4.48055e-45	0.888428	0.965	0.79	8.87956e-41	9
DBF4	2.81401e-53	0.886305	0.43	0.067	5.5768e-49	9
SPC25	7.75989e-40	0.884562	0.289	0.041	1.53786e-35	9
ZWINT	1.87021e-39	0.871215	0.444	0.095	3.70637e-35	9
CDKN2C	2.04102e-41	0.870429	0.289	0.039	4.0449e-37	9
ARHGAP11A	1.62355e-60	0.868702	0.359	0.041	3.21755e-56	9
DEPDC1	2.737e-91	0.861046	0.331	0.02	5.42419e-87	9
LMNB1	7.50082e-35	0.853106	0.401	0.087	1.48651e-30	9
CDCA2	1.98656e-76	0.851541	0.338	0.027	3.93696e-72	9
EZH2	8.88012e-27	0.839162	0.521	0.17	1.75986e-22	9
DTYMK	2.7849e-32	0.835722	0.514	0.147	5.51911e-28	9
SPDL1	6.82037e-24	0.832348	0.373	0.105	1.35166e-19	9
LSM5	2.80019e-21	0.82984	0.528	0.214	5.54941e-17	9
HP1BP3	2.19305e-26	0.822216	0.796	0.463	4.34618e-22	9
HIST1H4C	1.93463e-09	0.818908	0.535	0.33	3.83405e-05	9
HMGN5	3.18479e-22	0.817457	0.549	0.223	6.31162e-18	9
PSRC1	1.21018e-24	0.816546	0.437	0.132	2.39833e-20	9
DCTN3	2.65251e-28	0.816071	0.732	0.316	5.25675e-24	9
PPP2R5C	1.68811e-29	0.814113	0.577	0.194	3.34549e-25	9
TUBB6	2.49595e-37	0.801952	0.261	0.035	4.94647e-33	9
DDX39A	3.95067e-23	0.79039	0.507	0.181	7.82944e-19	9
SKA2	1.42344e-25	0.78917	0.655	0.275	2.82097e-21	9
H2AFV	1.55501e-22	0.786198	0.739	0.375	3.08172e-18	9
HJURP	8.15296e-65	0.782755	0.296	0.024	1.61575e-60	9
OIP5	1.15105e-55	0.779724	0.324	0.035	2.28115e-51	9
RANGAP1	2.52902e-38	0.774166	0.31	0.048	5.01201e-34	9
PHF19	3.61847e-51	0.77043	0.338	0.043	7.17109e-47	9
SPAG5	6.21526e-55	0.770189	0.289	0.028	1.23174e-50	9
FBXO5	3.10128e-33	0.753363	0.345	0.068	6.14612e-29	9
TMSB15A	8.06959e-23	0.744997	0.697	0.311	1.59923e-18	9
HDGF	1.52922e-16	0.739622	0.585	0.285	3.0306e-12	9
EMC9	2.62728e-26	0.738119	0.31	0.068	5.20675e-22	9
RRM2	9.10449e-29	0.733166	0.345	0.075	1.80433e-24	9
KIAA0586	8.91971e-24	0.731587	0.317	0.077	1.76771e-19	9
GMNN	8.9009e-23	0.713973	0.451	0.145	1.76398e-18	9
DEPDC1B	1.97487e-54	0.713396	0.254	0.021	3.9138e-50	9
DCXR	3.17991e-24	0.711204	0.507	0.17	6.30194e-20	9
CENPL	2.75141e-32	0.700115	0.268	0.043	5.45274e-28	9
CNIH4	1.29295e-21	0.686534	0.627	0.264	2.56237e-17	9
ILF2	1.70303e-20	0.684654	0.838	0.543	3.37506e-16	9
MDH1	4.30423e-16	0.683986	0.669	0.37	8.53012e-12	9
RAN	1.15409e-24	0.683916	0.894	0.608	2.28718e-20	9
CNTRL	1.39564e-22	0.681376	0.268	0.058	2.76587e-18	9
CCDC34	1.42208e-28	0.676705	0.394	0.097	2.81829e-24	9
CENPN	3.54801e-24	0.672133	0.303	0.069	7.03145e-20	9
SHCBP1	1.23893e-49	0.665069	0.303	0.035	2.45531e-45	9
CENPU	1.54976e-19	0.661865	0.338	0.098	3.07131e-15	9
RTKN2	1.65412e-27	0.658948	0.303	0.062	3.27814e-23	9
CMC2	1.26823e-16	0.656343	0.493	0.209	2.51338e-12	9
CDKN1B	2.56497e-13	0.654039	0.408	0.173	5.08325e-09	9
DCAF7	8.32877e-17	0.648219	0.514	0.225	1.6506e-12	9
CDC42BPA	8.59503e-17	0.625098	0.408	0.147	1.70336e-12	9
HMGB1	4.89574e-18	0.624278	0.796	0.537	9.70237e-14	9
PSMD10	2.2922e-13	0.617905	0.606	0.326	4.54268e-09	9
RANGRF	2.18711e-21	0.613236	0.331	0.088	4.33442e-17	9
NUDCD2	1.9635e-13	0.608507	0.486	0.23	3.89127e-09	9
CEP135	7.60856e-24	0.605323	0.345	0.087	1.50786e-19	9
HNRNPA2B1	9.87508e-23	0.600529	0.965	0.802	1.95704e-18	9
GPSM2	7.37484e-17	0.594459	0.479	0.193	1.46155e-12	9
CEP152	1.54301e-25	0.590925	0.268	0.052	3.05793e-21	9
CALM3	3.21897e-14	0.589627	0.711	0.441	6.37936e-10	9
GNG5	2.3147e-14	0.588793	0.585	0.294	4.58727e-10	9
KIF5B	5.44987e-18	0.586188	0.789	0.482	1.08005e-13	9
CEP97	2.47146e-16	0.585449	0.303	0.092	4.89794e-12	9
ESCO2	2.61377e-25	0.578584	0.303	0.065	5.17996e-21	9
RBMX	2.18356e-13	0.576432	0.585	0.303	4.32738e-09	9
SFPQ	1.29024e-13	0.575774	0.739	0.51	2.557e-09	9
NUDT1	4.9361e-20	0.570611	0.338	0.094	9.78236e-16	9
PHGDH	1.8957e-14	0.56351	0.437	0.18	3.7569e-10	9
SCLT1	2.49777e-16	0.560252	0.31	0.095	4.95008e-12	9
VRK1	1.1375e-14	0.555616	0.268	0.08	2.2543e-10	9
SAE1	5.91382e-14	0.548483	0.423	0.172	1.172e-09	9
HMGN1	2.66049e-14	0.547872	0.782	0.466	5.27255e-10	9
TMEM19	4.15932e-17	0.533504	0.254	0.065	8.24293e-13	9
MORF4L2	6.21933e-12	0.525977	0.704	0.445	1.23255e-07	9
EXOSC8	2.00369e-10	0.511621	0.486	0.25	3.97092e-06	9
CENPC	2.02828e-13	0.505068	0.261	0.081	4.01965e-09	9
CDC27	9.28067e-14	0.503329	0.275	0.086	1.83924e-09	9
SUGP2	2.67261e-13	0.502018	0.542	0.26	5.29658e-09	9
TIMELESS	7.38403e-17	0.500963	0.254	0.066	1.46337e-12	9
DESI2	5.4091e-11	0.497413	0.437	0.201	1.07198e-06	9
ACTR1A	3.03962e-13	0.495537	0.479	0.216	6.02393e-09	9
SRSF3	1.25413e-13	0.495267	0.81	0.534	2.48544e-09	9
RP11-620J15	8.36689e-11	0.493232	0.268	0.098	1.65815e-06	9
PSME2	1.46106e-10	0.493119	0.444	0.215	2.89552e-06	9
ARMC1	8.97473e-11	0.489119	0.366	0.161	1.77861e-06	9
ASCL1	4.1235e-12	0.483318	0.507	0.239	8.17195e-08	9
PTGES3	3.2415e-12	0.481515	0.634	0.347	6.42401e-08	9
UBB	4.3774e-17	0.480419	0.951	0.811	8.67514e-13	9
SMARCA1	1.80444e-11	0.479403	0.655	0.385	3.57605e-07	9
STMN2	2.31045e-11	0.479276	0.437	0.202	4.57885e-07	9
CKB	1.15348e-12	0.479231	0.873	0.634	2.28598e-08	9
FUBP1	1.39241e-13	0.474989	0.655	0.322	2.75948e-09	9
CENPH	1.8023e-12	0.473488	0.289	0.099	3.57179e-08	9
CBX1	9.6218e-13	0.46952	0.648	0.345	1.90685e-08	9
PCLAF	2.04538e-09	0.468693	0.296	0.121	4.05354e-05	9
RHEB	2.24894e-09	0.468263	0.507	0.276	4.45695e-05	9
HNRNPH3	3.39564e-09	0.46693	0.549	0.311	6.72947e-05	9
CCT5	1.41703e-09	0.466872	0.577	0.341	2.80827e-05	9
BRD8	8.85475e-10	0.460188	0.38	0.172	1.75483e-05	9
MYEF2	8.42622e-11	0.456294	0.458	0.227	1.66991e-06	9
TUBB2A	4.25205e-09	0.455728	0.563	0.323	8.42671e-05	9
KHDRBS1	1.56462e-10	0.450042	0.648	0.373	3.10077e-06	9
HMGN3	6.29743e-10	0.449017	0.683	0.447	1.24802e-05	9
GGH	1.95869e-10	0.448722	0.317	0.129	3.88174e-06	9
CENPK	3.78046e-16	0.446573	0.254	0.067	7.49213e-12	9
SRSF7	8.33457e-07	0.442236	0.415	0.234	0.0165174	9
IFI16	1.4438e-05	0.440134	0.317	0.173	0.286133	9
POU3F3	2.4612e-06	0.437761	0.275	0.135	0.0487761	9
TMEM160	8.29822e-10	0.436121	0.472	0.238	1.64454e-05	9
DKC1	8.91922e-10	0.432755	0.317	0.132	1.76761e-05	9
DDAH2	3.92588e-08	0.429018	0.352	0.171	0.00077803	9
COX8A	6.93377e-09	0.428311	0.746	0.56	0.000137414	9
VDAC3	2.58027e-10	0.422978	0.521	0.267	5.11358e-06	9
SMS	7.67017e-10	0.421572	0.514	0.277	1.52007e-05	9
SYNE2	6.45751e-11	0.418328	0.338	0.135	1.27975e-06	9
FKBP2	7.46853e-08	0.41655	0.408	0.221	0.00148011	9
TCP1	3.06554e-07	0.41612	0.408	0.224	0.00607529	9
HNRNPA0	3.15636e-11	0.412944	0.676	0.388	6.25527e-07	9
UPF3B	4.4411e-08	0.411409	0.514	0.285	0.000880137	9
ITGAE	7.57595e-06	0.410763	0.415	0.253	0.15014	9
MZT2B	2.54384e-09	0.408596	0.592	0.343	5.04138e-05	9
CACYBP	4.48368e-08	0.406951	0.697	0.466	0.000888576	9
PEG10	9.7021e-09	0.406563	0.444	0.225	0.000192276	9
R3HDM1	5.16335e-07	0.405245	0.268	0.127	0.0102327	9
LSM4	8.22009e-09	0.401817	0.599	0.344	0.000162906	9
HSP90B1	6.33579e-11	0.401421	0.88	0.68	1.25563e-06	9
PNRC2	1.22402e-08	0.397886	0.387	0.19	0.000242577	9
MRPL51	2.61647e-10	0.393702	0.549	0.295	5.18532e-06	9
PSIP1	5.62074e-08	0.391176	0.754	0.508	0.00111392	9
HNRNPH1	3.04568e-07	0.383277	0.683	0.461	0.00603593	9
TPM4	4.16221e-08	0.383126	0.521	0.292	0.000824866	9
NSD2	3.83833e-08	0.380951	0.331	0.152	0.00076068	9
ELAVL1	2.91292e-06	0.379921	0.324	0.172	0.0577283	9
ENAH	7.11901e-06	0.379648	0.627	0.433	0.141085	9
ECI2	5.05511e-07	0.377532	0.338	0.172	0.0100182	9
HNRNPR	6.06965e-09	0.376096	0.838	0.621	0.000120288	9
HNRNPA1	8.778e-12	0.375479	0.937	0.807	1.73962e-07	9
RRM1	1.56409e-06	0.375095	0.317	0.16	0.0309972	9
KRAS	4.37511e-06	0.375073	0.331	0.179	0.0867058	9
STRBP	1.6094e-09	0.375065	0.261	0.098	3.1895e-05	9
PCNA	6.21148e-06	0.372344	0.352	0.194	0.123099	9
KDM1A	6.45599e-05	0.369361	0.324	0.191	1	9
DTD1	8.95557e-06	0.36888	0.437	0.263	0.177481	9
ARPC5	2.41806e-10	0.355299	0.866	0.654	4.79211e-06	9
FBXL5	7.22971e-08	0.354805	0.324	0.151	0.00143279	9
ATP5F1	1.23333e-05	0.354749	0.606	0.409	0.244422	9
CEP78	0.000210914	0.354715	0.268	0.152	1	9
CYCS	5.4026e-07	0.354322	0.606	0.392	0.0107069	9
PHF20	0.00015472	0.353692	0.289	0.168	1	9
CTDSPL2	8.96807e-09	0.353113	0.268	0.108	0.000177729	9
HIRIP3	2.22456e-11	0.353026	0.324	0.122	4.40863e-07	9
PDE6D	2.41654e-07	0.351402	0.458	0.254	0.00478909	9
RSRC1	8.55323e-07	0.350729	0.254	0.116	0.0169508	9
UBE2E3	1.05947e-07	0.349556	0.451	0.244	0.00209967	9
NDUFA2	3.70007e-06	0.34921	0.444	0.263	0.073328	9
TSPAN13	1.43081e-08	0.344875	0.359	0.166	0.000283559	9
FAM136A	9.10837e-08	0.344735	0.268	0.117	0.0018051	9
YWHAH	2.99227e-06	0.343276	0.282	0.141	0.0593007	9
BTG3	1.30467e-06	0.343088	0.338	0.179	0.0258559	9
KLF6	1.74546e-06	0.342407	0.401	0.226	0.0345915	9
NRDC	7.92756e-09	0.341647	0.486	0.251	0.000157108	9
HNRNPUL1	5.16261e-06	0.341171	0.324	0.174	0.102313	9
PTMS	1.25913e-06	0.340833	0.324	0.163	0.0249534	9
ORC6	6.64143e-10	0.337786	0.261	0.096	1.3162e-05	9
HINT1	5.75501e-08	0.334632	0.81	0.643	0.00114053	9
TSN	0.00183748	0.333501	0.254	0.155	1	9
PSMA4	6.55332e-06	0.333415	0.683	0.453	0.129874	9
LSM3	7.58239e-10	0.333405	0.493	0.24	1.50268e-05	9
RUVBL2	1.07562e-07	0.330008	0.261	0.111	0.00213166	9
SNRPD1	1.90124e-05	0.328347	0.57	0.375	0.376788	9
SMC3	3.21013e-06	0.327914	0.683	0.463	0.0636184	9
HSPA8	0.000444403	0.326529	0.746	0.616	1	9
SRSF1	5.03965e-06	0.325757	0.408	0.237	0.0998758	9
SMC1A	4.3536e-06	0.324998	0.338	0.181	0.0862796	9
USP1	1.90246e-06	0.322612	0.359	0.191	0.0377029	9
ZNF714	2.50357e-07	0.322315	0.275	0.124	0.00496157	9
PCM1	4.16775e-07	0.321366	0.514	0.296	0.00825964	9
DDX6	7.0632e-06	0.320631	0.437	0.258	0.139979	9
PLEKHB2	2.06622e-05	0.31939	0.415	0.251	0.409483	9
BAZ1B	0.000179634	0.317571	0.486	0.313	1	9
G3BP1	1.67705e-09	0.317299	0.549	0.294	3.32357e-05	9
COX20	6.84499e-05	0.317132	0.592	0.398	1	9
RUVBL1	6.25405e-06	0.314893	0.282	0.141	0.123943	9
NIPBL	0.000230101	0.314865	0.394	0.254	1	9
DZIP3	1.50717e-06	0.314733	0.261	0.122	0.0298692	9
HNRNPD	3.57461e-06	0.314288	0.577	0.354	0.0708417	9
YEATS4	7.78782e-06	0.311194	0.331	0.18	0.154339	9
PPP2R5E	2.04638e-06	0.311099	0.331	0.17	0.0405551	9
GNG4	1.11798e-06	0.309938	0.585	0.361	0.0221562	9
RBM8A	1.37323e-05	0.30972	0.599	0.414	0.272147	9
STIP1	2.04047e-05	0.309153	0.359	0.208	0.40438	9
AZIN1	8.14528e-05	0.305736	0.317	0.184	1	9
ODC1	0.000108119	0.303885	0.275	0.153	1	9
NDUFB4	1.27474e-05	0.303738	0.556	0.362	0.252627	9
UBE2D3	1.32273e-06	0.303324	0.599	0.378	0.0262138	9
PRKAR2A	0.000294754	0.302629	0.261	0.148	1	9
SUZ12	2.37124e-05	0.301934	0.282	0.149	0.469933	9
UGP2	4.80363e-06	0.301023	0.289	0.146	0.0951983	9
RNF5	1.13599e-05	0.300434	0.373	0.215	0.22513	9
HSP90AA1	5.4793e-08	0.300117	0.915	0.793	0.00108589	9
CHTOP	0.000647989	0.299627	0.338	0.221	1	9
BCHE	3.36177e-06	0.298062	0.472	0.284	0.0666235	9
PGP	2.32611e-08	0.296804	0.359	0.169	0.000460989	9
MYH10	6.33144e-07	0.2966	0.472	0.267	0.0125476	9
TRA2B	6.2906e-05	0.294347	0.408	0.255	1	9
HNRNPM	1.02424e-06	0.294158	0.62	0.405	0.0202984	9
TMEM97	2.82763e-05	0.293919	0.366	0.207	0.560381	9
PSPC1	2.17566e-06	0.291936	0.387	0.211	0.0431172	9
APOO	0.000457556	0.29138	0.338	0.216	1	9
SSR2	6.20835e-06	0.291126	0.711	0.53	0.123037	9
FUS	2.42667e-06	0.29061	0.676	0.452	0.0480918	9
STARD3NL	7.30979e-05	0.290173	0.345	0.2	1	9
FXR1	3.34892e-06	0.289859	0.451	0.261	0.0663688	9
IMMP1L	2.31147e-05	0.288167	0.261	0.133	0.458087	9
OIP5-AS1	1.23949e-05	0.28705	0.331	0.181	0.245643	9
UBE2A	0.000306754	0.285718	0.387	0.244	1	9
TMEM161B-AS1	0.00196931	0.283637	0.289	0.184	1	9
ZCRB1	8.71445e-05	0.28108	0.521	0.345	1	9
WBP11	0.000135562	0.280675	0.317	0.186	1	9
C19orf43	2.2718e-05	0.279863	0.415	0.248	0.450226	9
PHIP	4.95044e-06	0.27954	0.331	0.175	0.0981078	9
SNRPF	6.00485e-05	0.27917	0.479	0.303	1	9
TIPRL	1.42721e-05	0.278183	0.507	0.315	0.282844	9
CFDP1	0.000312207	0.275201	0.324	0.196	1	9
CAPZA2	0.000752448	0.27379	0.43	0.291	1	9
RANBP1	2.65922e-05	0.273054	0.535	0.347	0.527004	9
MAD2L2	0.00059991	0.272651	0.275	0.167	1	9
SUGT1	0.00169093	0.272636	0.303	0.19	1	9
CCDC88A	7.95993e-06	0.272402	0.782	0.57	0.15775	9
MAPRE1	1.02828e-05	0.27176	0.458	0.273	0.203784	9
MED19	7.77362e-05	0.271667	0.282	0.155	1	9
ABCF1	0.00236081	0.27102	0.296	0.195	1	9
ARL8A	0.000199732	0.270048	0.254	0.137	1	9
MDH2	0.000934813	0.269576	0.444	0.298	1	9
CCDC167	0.00066796	0.26757	0.415	0.278	1	9
CD47	1.26701e-05	0.266743	0.31	0.163	0.251096	9
GLRX5	3.00041e-09	0.266693	0.296	0.119	5.9462e-05	9
VBP1	1.7868e-05	0.265993	0.451	0.275	0.354108	9
GSPT1	0.000204512	0.264571	0.373	0.237	1	9
COX17	0.000502168	0.26438	0.345	0.212	1	9
RP11-382A20	8.83986e-05	0.263835	0.359	0.212	1	9
SYNCRIP	0.000161295	0.262972	0.437	0.281	1	9
ESD	1.70047e-05	0.26155	0.493	0.308	0.337	9
LSM8	1.62812e-05	0.25928	0.31	0.167	0.32266	9
NUDT5	0.000232587	0.258698	0.366	0.226	1	9
REV3L	2.50784e-05	0.258536	0.655	0.439	0.497004	9
SLC39A6	0.000853897	0.258339	0.408	0.275	1	9
POU3F2	2.5019e-05	0.25615	0.345	0.192	0.495826	9
PBDC1	3.35286e-07	0.25508	0.423	0.222	0.00664469	9
TMSB10	5.61602e-06	0.253016	0.887	0.733	0.111298	9
CBX5	1.33493e-05	0.252798	0.549	0.358	0.264556	9
YWHAZ	0.000156664	0.251935	0.662	0.473	1	9
CD59	5.46789e-05	0.251267	0.289	0.158	1	9
GTF2A2	0.000170654	0.250301	0.472	0.309	1	9
SUMO2	6.6511e-06	0.250221	0.754	0.558	0.131811	9
MALAT1	6.36687e-05	-0.250375	0.993	0.992	1	9
RPL7	8.16001e-07	-0.253173	0.958	0.936	0.0161715	9
RPL37A	0.00473284	-0.258792	0.732	0.77	1	9
RPL13	8.51524e-07	-0.264438	0.958	0.949	0.0168755	9
RPL5	0.000346754	-0.274491	0.789	0.788	1	9
MT-CO2	2.94458e-05	-0.276906	0.908	0.915	0.583557	9
SCRG1	0.0049292	-0.277531	0.803	0.797	1	9
SELENOW	0.00318244	-0.28546	0.676	0.695	1	9
RPS4X	1.14958e-08	-0.286322	0.958	0.96	0.000227823	9
RPS5	0.00322208	-0.292691	0.782	0.765	1	9
CANX	0.00407706	-0.294658	0.535	0.587	1	9
RPS18	9.0175e-06	-0.301012	0.831	0.895	0.178709	9
GABARAPL2	0.003115	-0.3027	0.472	0.52	1	9
RPL32	6.14755e-06	-0.303729	0.901	0.876	0.121832	9
RPL26	0.00629927	-0.30387	0.704	0.701	1	9
RPL23	6.61378e-05	-0.307903	0.754	0.807	1	9
MT-CO1	4.5446e-12	-0.316313	0.986	0.983	9.00649e-08	9
RPL18	0.000147997	-0.317248	0.754	0.773	1	9
MT-CYB	6.3177e-06	-0.322721	0.866	0.851	0.125204	9
MT-ND4	0.000461384	-0.325278	0.782	0.795	1	9
COX5B	0.00831096	-0.341448	0.507	0.548	1	9
MARCKSL1	9.66098e-05	-0.342212	0.803	0.824	1	9
RPL31	5.43931e-05	-0.34574	0.81	0.811	1	9
MRPS21	0.00554069	-0.346671	0.507	0.546	1	9
RPS17	1.73287e-05	-0.349678	0.817	0.816	0.343421	9
PTTG1IP	0.0039883	-0.350044	0.239	0.339	1	9
RPL9	2.09431e-06	-0.350356	0.768	0.805	0.041505	9
MT-ATP6	4.14042e-06	-0.356252	0.88	0.869	0.0820548	9
RPL37	0.000767278	-0.366951	0.613	0.663	1	9
RPL27	1.02299e-06	-0.367415	0.789	0.809	0.0202736	9
MT-ND2	5.07214e-05	-0.367417	0.725	0.765	1	9
MT-CO3	9.34154e-07	-0.367692	0.873	0.874	0.0185131	9
RPS14	7.55821e-11	-0.37267	0.901	0.925	1.49789e-06	9
LAMTOR5	0.00610234	-0.381847	0.373	0.446	1	9
MT-RNR2	3.49225e-07	-0.38432	1	0.998	0.00692094	9
MT-ND1	5.3778e-06	-0.392356	0.789	0.793	0.106577	9
PMP2	0.000660791	-0.405664	0.824	0.775	1	9
UQCR11	0.00143518	-0.406705	0.437	0.519	1	9
RPL34	2.76313e-08	-0.417006	0.887	0.88	0.000547597	9
SLC25A5	0.00112794	-0.42067	0.775	0.783	1	9
GAS5	1.91769e-07	-0.422847	0.838	0.851	0.00380049	9
EIF4A2	0.0015041	-0.423157	0.549	0.581	1	9
MAP2	0.000223067	-0.426199	0.775	0.744	1	9
SRP14	0.000102805	-0.427512	0.613	0.676	1	9
TSPAN3	0.0049973	-0.431376	0.373	0.44	1	9
LSAMP	0.000741809	-0.431463	0.62	0.624	1	9
RPL7L1	0.00179182	-0.4423	0.218	0.327	1	9
TERF2IP	0.00217566	-0.443628	0.472	0.524	1	9
RPL36	0.00235894	-0.443685	0.556	0.566	1	9
LUC7L3	3.1015e-07	-0.44974	0.697	0.783	0.00614655	9
CLNS1A	0.0010107	-0.450893	0.141	0.259	1	9
DST	0.00120834	-0.466666	0.31	0.424	1	9
SOX2-OT	0.00534785	-0.467007	0.556	0.569	1	9
ZKSCAN1	0.00604359	-0.512813	0.289	0.366	1	9
FABP5	0.00568741	-0.513922	0.338	0.427	1	9
SCD	0.00671219	-0.514641	0.225	0.311	1	9
ATP1B1	0.000359668	-0.518402	0.373	0.479	1	9
RNF13	0.00524376	-0.527298	0.254	0.339	1	9
FTL	4.23064e-08	-0.547911	0.613	0.724	0.000838428	9
BCAN	1.50576e-10	-0.590755	0.803	0.821	2.98412e-06	9
WASF1	0.00857794	-0.601075	0.176	0.253	1	9
SOX4	1.12758e-07	-0.613794	0.556	0.66	0.00223464	9
CUTA	3.16022e-05	-0.61922	0.31	0.435	0.626293	9
HIST3H2A	0.000200713	-0.640524	0.197	0.317	1	9
BEX2	0.000106785	-0.650583	0.204	0.336	1	9
PRDX1	8.83148e-06	-0.652543	0.648	0.679	0.175022	9
TMEM206	0.00100592	-0.656412	0.296	0.383	1	9
SLC44A1	0.00295801	-0.705964	0.31	0.376	1	9
CADM2	9.6174e-05	-0.709712	0.444	0.505	1	9
GRIA2	3.66301e-06	-0.741393	0.408	0.516	0.0725935	9
ID2	6.04029e-05	-0.767932	0.282	0.422	1	9
SMOC1	1.14683e-05	-0.787517	0.141	0.296	0.227278	9
TNR	3.66221e-06	-0.861083	0.106	0.266	0.0725776	9
SIRT2	1.87388e-08	-1.07734	0.423	0.559	0.000371366	9
CNP	6.50048e-05	-1.11907	0.204	0.325	1	9
CLU	2.69698e-06	-1.24898	0.127	0.293	0.0534487	9
MIR219A2	1.94657e-06	-1.34041	0.169	0.329	0.0385771	9
BCAS1	3.01642e-06	-1.54974	0.162	0.314	0.0597794	9
GFAP	1.10904e-06	-1.78501	0.113	0.283	0.0219789	9
PLP1	1.68573e-08	-2.22832	0.169	0.366	0.000334079	9

## Sheet: CyP2
gene	p_val	avg_logFC	pct.1	pct.2	p_val_adj	cluster
PCLAF	3.42062e-35	1.00232	0.387	0.11	6.77898e-31	6
CLSPN	1.81931e-20	0.928796	0.258	0.081	3.60551e-16	6
GINS2	2.33177e-20	0.789369	0.267	0.086	4.62111e-16	6
TYMS	1.95456e-16	0.765219	0.332	0.141	3.87355e-12	6
ORC6	2.8698e-17	0.75809	0.263	0.092	5.68736e-13	6
CENPF	1.36531e-26	0.720147	0.576	0.242	2.70577e-22	6
HMGN2	7.53155e-14	0.708193	0.53	0.338	1.4926e-09	6
SMC2	1.04876e-13	0.691613	0.364	0.179	2.07844e-09	6
DUT	3.70125e-09	0.684134	0.461	0.328	7.33514e-05	6
MCM7	4.00235e-12	0.675026	0.286	0.132	7.93186e-08	6
TMSB15A	3.94755e-13	0.65637	0.516	0.315	7.82325e-09	6
MCM4	1.82386e-11	0.647795	0.272	0.124	3.61452e-07	6
MAD2L1	5.20866e-11	0.641308	0.286	0.135	1.03225e-06	6
H2AFZ	1.92865e-22	0.626001	0.843	0.612	3.8222e-18	6
TUBA1B	3.88936e-27	0.62546	0.853	0.582	7.70794e-23	6
RPA2	5.25516e-10	0.604278	0.3	0.155	1.04147e-05	6
TUBB	1.43849e-21	0.553935	0.829	0.624	2.85079e-17	6
PCNA	2.7573e-07	0.541914	0.318	0.193	0.00546442	6
RANBP1	6.23469e-06	0.538176	0.442	0.349	0.123559	6
NASP	1.926e-12	0.536558	0.645	0.489	3.81695e-08	6
TOP2A	2.61315e-16	0.50925	0.419	0.18	5.17874e-12	6
SNRPB	6.69774e-07	0.505191	0.364	0.244	0.0132736	6
ARL6IP1	0.00849047	0.501684	0.447	0.422	1	6
SUPT16H	0.000200297	0.499912	0.429	0.365	1	6
HMGB1	6.25036e-07	0.463244	0.636	0.542	0.012387	6
RRM1	3.47041e-05	0.460835	0.253	0.161	0.687766	6
SRSF2	0.000688167	0.45271	0.378	0.312	1	6
NUCKS1	7.79908e-17	0.449717	0.908	0.781	1.54562e-12	6
SMC3	3.29779e-06	0.428913	0.553	0.467	0.0653555	6
CKS1B	0.00569328	0.427313	0.258	0.198	1	6
GNG4	7.98504e-05	0.420348	0.452	0.365	1	6
SMC4	5.90402e-07	0.419572	0.387	0.24	0.0117006	6
AP2S1	0.00604668	0.416418	0.3	0.239	1	6
CACYBP	5.63078e-07	0.413069	0.59	0.468	0.0111591	6
HMGB3	3.24611e-05	0.412069	0.373	0.265	0.643313	6
BZW2	0.00198421	0.406317	0.29	0.22	1	6
PA2G4	0.00146909	0.382414	0.387	0.323	1	6
NOP56	0.00236834	0.377855	0.396	0.335	1	6
EXOSC8	0.00102368	0.372677	0.327	0.256	1	6
HNRNPD	0.000435484	0.356673	0.433	0.359	1	6
LSM4	2.64227e-05	0.355517	0.447	0.349	0.523646	6
HIST1H4C	5.06831e-08	0.34104	0.493	0.328	0.00100444	6
LINC01896	0.00640588	0.338959	0.3	0.236	1	6
HMGB2	1.64835e-07	0.336748	0.401	0.244	0.00326671	6
HSPD1	7.3181e-05	0.334591	0.654	0.603	1	6
BAZ1B	0.0066383	0.332342	0.369	0.317	1	6
H2AFV	0.00608727	0.330231	0.438	0.387	1	6
RNPS1	0.00556695	0.322788	0.276	0.213	1	6
SNRPE	9.62681e-06	0.314295	0.659	0.595	0.190784	6
HNRNPF	0.009709	0.314156	0.346	0.29	1	6
HINT1	6.87553e-05	0.313857	0.7	0.646	1	6
ANAPC11	0.000369686	0.313268	0.627	0.565	1	6
FABP7	3.14475e-05	0.304527	0.576	0.456	0.623228	6
HTATSF1	0.00579085	0.300191	0.359	0.298	1	6
NME1	0.00319603	0.292344	0.525	0.486	1	6
HNRNPA3	7.16836e-05	0.291705	0.659	0.586	1	6
FUS	0.00684006	0.287248	0.512	0.458	1	6
RAN	2.78056e-05	0.285783	0.687	0.615	0.551051	6
CKB	0.00958085	0.283074	0.682	0.641	1	6
ETV1	0.00481668	0.278764	0.452	0.387	1	6
STMN1	3.21248e-06	0.273448	0.742	0.623	0.0636649	6
PARP1	0.00201353	0.266929	0.627	0.577	1	6
HNRNPA2B1	0.000181955	0.258956	0.857	0.806	1	6
FUBP1	0.00977115	0.253091	0.387	0.333	1	6
PPIA	1.01221e-06	0.251304	0.862	0.79	0.02006	6
HSP90AB1	3.08872e-08	0.250687	0.885	0.904	0.000612123	6
SYT11	6.43118e-05	-0.254556	0.244	0.414	1	6
FTL	0.000146489	-0.262515	0.608	0.727	1	6
TERF2IP	1.9342e-05	-0.267443	0.359	0.533	0.38332	6
RTN4	6.5031e-05	-0.268654	0.622	0.748	1	6
PPP2R2B	8.90459e-05	-0.268946	0.157	0.29	1	6
TXNIP	0.000493677	-0.27131	0.24	0.372	1	6
NREP	0.0071266	-0.27498	0.318	0.417	1	6
KIDINS220	0.0003113	-0.277549	0.157	0.273	1	6
GRIA2	0.00139061	-0.279963	0.396	0.519	1	6
NORAD	0.00015351	-0.280996	0.171	0.31	1	6
DYNC1LI2	0.000259395	-0.288787	0.24	0.379	1	6
ATP1B1	0.000579003	-0.292417	0.35	0.484	1	6
TMED10	0.000498361	-0.293809	0.143	0.256	1	6
CHMP2A	3.7535e-05	-0.294803	0.147	0.288	0.743869	6
ST3GAL5	0.000112263	-0.299334	0.129	0.254	1	6
RUFY3	0.000156285	-0.302689	0.198	0.327	1	6
GOLGA4	4.15316e-05	-0.30832	0.152	0.292	0.823074	6
TSC22D4	9.70196e-05	-0.308386	0.235	0.381	1	6
RPS27L	0.00011284	-0.309395	0.272	0.418	1	6
ASAH1	0.000733208	-0.315651	0.166	0.275	1	6
SCD	0.00127681	-0.319656	0.207	0.314	1	6
SH3BGRL	2.9678e-05	-0.325478	0.323	0.483	0.588158	6
GOLIM4	4.84464e-05	-0.329837	0.157	0.29	0.96011	6
B2M	0.00140191	-0.332925	0.604	0.675	1	6
ZKSCAN1	5.61334e-05	-0.33341	0.221	0.372	1	6
SPAG9	3.7382e-06	-0.336862	0.157	0.324	0.0740837	6
KDM5B	1.51077e-05	-0.338085	0.244	0.413	0.299405	6
HLA-B	7.84807e-05	-0.345407	0.147	0.284	1	6
DYNLL1	0.000983849	-0.347816	0.521	0.614	1	6
SOX2-OT	0.00158025	-0.35161	0.488	0.574	1	6
HLA-C	0.000376067	-0.363155	0.171	0.288	1	6
SERINC1	3.38782e-05	-0.363352	0.143	0.279	0.671399	6
ATCAY	0.000619104	-0.364416	0.23	0.347	1	6
MPZL1	5.17345e-05	-0.370248	0.336	0.475	1	6
WASF1	0.000248594	-0.373729	0.147	0.257	1	6
MALAT1	1.23584e-20	-0.375366	0.972	0.994	2.44918e-16	6
TMEM206	6.84204e-05	-0.381638	0.24	0.389	1	6
WSB1	2.62202e-06	-0.383428	0.359	0.539	0.0519631	6
RAB33A	0.00133475	-0.386018	0.217	0.324	1	6
PTTG1IP	1.78014e-06	-0.388006	0.18	0.346	0.0352788	6
FYN	3.68343e-05	-0.388263	0.147	0.284	0.729982	6
EDNRB	6.8535e-05	-0.399442	0.129	0.253	1	6
HIPK2	0.000448732	-0.414108	0.235	0.357	1	6
PSAP	1.54845e-06	-0.419121	0.341	0.519	0.0306871	6
DST	1.82307e-06	-0.425204	0.253	0.431	0.0361297	6
HMGCS1	0.00684522	-0.438659	0.488	0.565	1	6
FOS	7.62806e-05	-0.443098	0.221	0.364	1	6
HIST3H2A	3.9691e-06	-0.453554	0.166	0.323	0.0786596	6
NAV1	3.68376e-06	-0.489252	0.12	0.267	0.0730048	6
PRDX1	0.000103808	-0.493709	0.594	0.683	1	6
CADM2	3.42594e-05	-0.494051	0.382	0.511	0.678952	6
TMEM59	2.94448e-09	-0.519515	0.221	0.438	5.83537e-05	6
SMOC1	8.82499e-07	-0.544252	0.143	0.3	0.0174894	6
TNR	6.217e-07	-0.550376	0.111	0.27	0.0123208	6
ARHGAP5	6.69938e-08	-0.553292	0.106	0.277	0.00132768	6
SLC44A1	4.65589e-08	-0.730284	0.212	0.384	0.000922704	6
UGT8	9.23863e-07	-0.732653	0.106	0.251	0.0183091	6
IFI6	0.00147368	-0.781043	0.203	0.299	1	6
KIF21A	8.96539e-10	-0.798406	0.097	0.292	1.77676e-05	6
CNP	3.15802e-06	-0.808845	0.18	0.33	0.0625857	6
SIRT2	2.78733e-10	-0.911743	0.378	0.565	5.52393e-06	6
CLU	2.1069e-06	-0.974998	0.152	0.295	0.0417546	6
MIR219A2	2.63933e-10	-1.25813	0.138	0.336	5.23063e-06	6
BCAS1	4.19904e-12	-1.4604	0.106	0.322	8.32165e-08	6
GFAP	9.56993e-13	-1.77503	0.069	0.29	1.89657e-08	6
PLP1	5.45525e-10	-1.89144	0.18	0.37	1.08112e-05	6

## Sheet: CyP3
gene	p_val	avg_logFC	pct.1	pct.2	p_val_adj	cluster
HIST1H4C	1.18184e-123	1.95277	0.892	0.294	2.34218e-119	5
PCLAF	7.62917e-193	1.51186	0.723	0.08	1.51195e-188	5
TOP2A	4.08262e-187	1.46228	0.904	0.138	8.09093e-183	5
HMGB2	9.18481e-153	1.40594	0.916	0.2	1.82025e-148	5
NUSAP1	1.49297e-163	1.39542	0.759	0.107	2.95876e-159	5
MKI67	3.584e-141	1.33514	0.715	0.108	7.10276e-137	5
TUBA1B	8.5125e-108	1.26662	0.996	0.567	1.68701e-103	5
CDK1	9.71588e-137	1.25659	0.622	0.083	1.92549e-132	5
SMC4	1.77783e-106	1.25279	0.803	0.205	3.5233e-102	5
PCNA	4.98445e-103	1.23983	0.707	0.159	9.87819e-99	5
RRM2	1.31731e-148	1.23578	0.526	0.05	2.61064e-144	5
HIST1H1D	1.49918e-75	1.22322	0.45	0.081	2.97108e-71	5
TPX2	1.62854e-146	1.20329	0.647	0.081	3.22744e-142	5
HMGN2	3.62326e-85	1.18688	0.855	0.309	7.18057e-81	5
CENPF	3.52667e-140	1.17593	0.94	0.209	6.98916e-136	5
SMC2	4.05973e-104	1.16984	0.699	0.149	8.04558e-100	5
BIRC5	2.13384e-120	1.14865	0.586	0.084	4.22884e-116	5
ESCO2	4.90361e-144	1.12766	0.482	0.042	9.71797e-140	5
TYMS	8.28349e-98	1.11634	0.606	0.116	1.64162e-93	5
CENPU	3.58334e-104	1.10175	0.514	0.075	7.10146e-100	5
MAD2L1	9.00405e-100	1.06646	0.598	0.108	1.78442e-95	5
PRC1	3.87437e-117	1.05365	0.635	0.101	7.67823e-113	5
KNL1	4.74281e-77	1.04769	0.41	0.064	9.39929e-73	5
ATAD2	1.42064e-101	1.04634	0.474	0.064	2.81542e-97	5
ZWINT	1.78951e-99	1.04139	0.506	0.077	3.54645e-95	5
DUT	4.26042e-66	1.02671	0.783	0.3	8.44329e-62	5
H2AFZ	1.84404e-84	1.00508	0.984	0.598	3.65452e-80	5
HIST1H1E	3.27767e-31	0.978803	0.494	0.201	6.49569e-27	5
UBE2C	5.39539e-134	0.976264	0.671	0.094	1.06926e-129	5
NDC80	1.79986e-85	0.974869	0.422	0.06	3.56696e-81	5
TUBB	6.9107e-77	0.971136	0.968	0.611	1.36956e-72	5
MCM4	8.83435e-70	0.968183	0.494	0.104	1.75079e-65	5
DHFR	3.09339e-85	0.963139	0.466	0.076	6.13049e-81	5
KIF15	7.11524e-98	0.962649	0.426	0.052	1.4101e-93	5
CLSPN	1.55417e-97	0.960928	0.462	0.062	3.08006e-93	5
ANP32E	1.44372e-66	0.943898	0.896	0.392	2.86116e-62	5
MIS18BP1	2.04886e-70	0.943489	0.482	0.096	4.06043e-66	5
NUF2	6.44036e-99	0.923722	0.578	0.094	1.27635e-94	5
TMSB15A	1.35312e-62	0.920001	0.783	0.291	2.68161e-58	5
PTTG1	2.4026e-92	0.916317	0.667	0.137	4.76147e-88	5
ASPM	1.4057e-107	0.904724	0.663	0.115	2.78581e-103	5
GMNN	6.2735e-59	0.884569	0.51	0.129	1.24328e-54	5
TMPO	1.94308e-50	0.882614	0.574	0.186	3.8508e-46	5
CKS2	7.99402e-67	0.880455	0.622	0.164	1.58426e-62	5
CKS1B	1.70195e-71	0.874905	0.639	0.166	3.37292e-67	5
ORC6	2.98157e-61	0.867244	0.406	0.078	5.90888e-57	5
PBK	4.36566e-78	0.854879	0.373	0.05	8.65187e-74	5
FEN1	6.15272e-68	0.850366	0.382	0.062	1.21935e-63	5
GINS2	2.06721e-68	0.846779	0.414	0.072	4.0968e-64	5
DEK	1.69187e-45	0.843265	0.751	0.343	3.35294e-41	5
ATAD5	2.50092e-64	0.842278	0.398	0.071	4.95632e-60	5
RAD51AP1	1.16835e-77	0.823835	0.357	0.046	2.31545e-73	5
RTKN2	2.19041e-53	0.804669	0.313	0.053	4.34096e-49	5
CENPK	4.86719e-61	0.801712	0.337	0.054	9.64579e-57	5
CKAP2L	5.55167e-73	0.797408	0.333	0.042	1.10023e-68	5
CHAF1A	4.05688e-63	0.795558	0.325	0.048	8.03992e-59	5
AURKB	1.84121e-82	0.79299	0.309	0.03	3.64891e-78	5
FBXO5	8.8102e-61	0.789647	0.349	0.058	1.746e-56	5
FAM64A	8.247e-70	0.78719	0.353	0.05	1.63439e-65	5
CENPN	7.83715e-58	0.783753	0.341	0.058	1.55317e-53	5
HMGB1	2.17113e-49	0.782674	0.9	0.519	4.30275e-45	5
CENPH	1.86355e-47	0.782297	0.378	0.085	3.69318e-43	5
DTL	1.14613e-75	0.777303	0.337	0.041	2.27139e-71	5
FANCI	4.03536e-55	0.776469	0.313	0.051	7.99727e-51	5
KIF2C	3.51599e-61	0.775113	0.305	0.043	6.96799e-57	5
MCM7	3.62224e-39	0.753354	0.418	0.119	7.17855e-35	5
STMN1	4.94858e-48	0.750605	0.92	0.607	9.8071e-44	5
KIF20B	6.53753e-50	0.741698	0.394	0.086	1.29561e-45	5
KIF22	4.55545e-53	0.738976	0.353	0.067	9.02798e-49	5
RRM1	1.92874e-45	0.73838	0.486	0.141	3.82238e-41	5
TK1	1.67696e-74	0.736972	0.301	0.032	3.3234e-70	5
KIF14	5.89147e-54	0.736448	0.369	0.07	1.16757e-49	5
KIF11	2.62924e-62	0.730417	0.321	0.046	5.21063e-58	5
KIF4A	3.32973e-57	0.728726	0.361	0.064	6.59886e-53	5
UBE2T	7.82124e-51	0.719183	0.337	0.064	1.55001e-46	5
USP1	1.33902e-40	0.718209	0.518	0.172	2.65367e-36	5
CENPW	6.85613e-37	0.716406	0.305	0.07	1.35875e-32	5
MXD3	1.59206e-60	0.714448	0.293	0.04	3.15514e-56	5
DNAJC9	3.26889e-45	0.713796	0.414	0.105	6.47829e-41	5
MCM6	3.0976e-41	0.711119	0.317	0.068	6.13883e-37	5
GTSE1	2.40085e-58	0.706754	0.333	0.053	4.75801e-54	5
MCM3	1.33694e-47	0.695894	0.329	0.064	2.64954e-43	5
CENPE	1.50574e-53	0.693948	0.406	0.083	2.98408e-49	5
CHEK1	9.98967e-48	0.692571	0.285	0.048	1.97975e-43	5
DLGAP5	2.95312e-59	0.691154	0.321	0.048	5.8525e-55	5
NUCKS1	5.78563e-55	0.686927	0.988	0.773	1.1466e-50	5
PRIM1	1.12158e-31	0.685495	0.325	0.09	2.22275e-27	5
CDCA5	1.59432e-69	0.682211	0.281	0.03	3.15962e-65	5
HELLS	2.32499e-40	0.679866	0.349	0.083	4.60766e-36	5
GGH	3.77026e-34	0.679206	0.39	0.117	7.47191e-30	5
DSN1	2.63169e-52	0.676476	0.253	0.034	5.21548e-48	5
CEP152	1.10969e-39	0.674554	0.253	0.046	2.19918e-35	5
MCM10	3.97414e-62	0.674247	0.273	0.033	7.87595e-58	5
H2AFV	2.55524e-33	0.668975	0.719	0.363	5.06398e-29	5
C21orf58	1.81267e-54	0.661766	0.289	0.043	3.59235e-50	5
NCAPG	2.26438e-42	0.66111	0.269	0.049	4.48754e-38	5
NCAPH	2.62995e-50	0.659127	0.281	0.044	5.21204e-46	5
SAE1	6.61846e-31	0.657679	0.45	0.161	1.31165e-26	5
SPC25	2.55485e-63	0.65539	0.277	0.033	5.0632e-59	5
TUBB4B	3.8033e-33	0.651628	0.442	0.145	7.53738e-29	5
CENPM	6.95493e-51	0.647163	0.257	0.036	1.37833e-46	5
VRK1	2.995e-34	0.646169	0.297	0.07	5.9355e-30	5
LIG1	1.20268e-46	0.638166	0.297	0.053	2.38346e-42	5
NASP	2.44627e-39	0.632791	0.876	0.469	4.84801e-35	5
RFC3	4.69353e-40	0.632639	0.257	0.047	9.30163e-36	5
RACGAP1	8.2206e-41	0.626155	0.301	0.062	1.62916e-36	5
HMGB3	1.01622e-32	0.617723	0.598	0.245	2.01394e-28	5
RANBP1	1.50859e-30	0.613442	0.679	0.329	2.98972e-26	5
RFC2	1.4464e-29	0.610519	0.277	0.07	2.86648e-25	5
PRR11	1.08155e-39	0.606217	0.265	0.05	2.14342e-35	5
CKAP2	4.5148e-35	0.604867	0.526	0.185	8.94743e-31	5
EZH2	6.89228e-37	0.604658	0.49	0.16	1.36591e-32	5
CMC2	3.49398e-30	0.600539	0.51	0.197	6.92437e-26	5
CCDC34	2.12481e-34	0.597297	0.341	0.09	4.21095e-30	5
POLD3	3.52391e-37	0.597207	0.257	0.05	6.98369e-33	5
SGO2	1.36897e-46	0.591037	0.361	0.075	2.71302e-42	5
CKAP5	9.85255e-28	0.587305	0.494	0.197	1.95258e-23	5
HIRIP3	2.94141e-30	0.583307	0.365	0.112	5.82929e-26	5
TMEM106C	7.93134e-30	0.57837	0.446	0.156	1.57183e-25	5
KIAA1524	2.10774e-31	0.576493	0.253	0.056	4.17712e-27	5
H2AFX	1.26909e-27	0.573369	0.329	0.1	2.51509e-23	5
DTYMK	1.00095e-27	0.562848	0.41	0.142	1.98369e-23	5
DNMT1	9.53372e-30	0.557661	0.594	0.249	1.88939e-25	5
TOPBP1	2.52652e-26	0.557618	0.333	0.105	5.00706e-22	5
RFC4	1.05779e-25	0.555379	0.337	0.107	2.09632e-21	5
HMGN5	3.08117e-32	0.554849	0.554	0.211	6.10627e-28	5
SMC3	2.95577e-27	0.552107	0.791	0.447	5.85774e-23	5
RAD21	1.28578e-28	0.549602	0.795	0.444	2.54816e-24	5
BUB1B	5.85626e-38	0.543964	0.261	0.05	1.16059e-33	5
SRSF2	4.9726e-24	0.539011	0.606	0.293	9.8547e-20	5
DDX39A	6.92498e-24	0.53665	0.438	0.175	1.37239e-19	5
NUDT1	4.01428e-28	0.5357	0.309	0.087	7.9555e-24	5
PSIP1	2.35793e-28	0.532974	0.855	0.491	4.67294e-24	5
HMGN1	6.92152e-27	0.532428	0.803	0.453	1.37171e-22	5
RBBP8	1.69214e-21	0.530781	0.313	0.108	3.35349e-17	5
HAT1	8.65422e-31	0.5214	0.373	0.113	1.71509e-26	5
SNRPB	9.4695e-27	0.518551	0.538	0.228	1.87667e-22	5
SYNE2	3.02866e-23	0.51385	0.357	0.126	6.0022e-19	5
HIST1H1C	1.10039e-22	0.512595	0.329	0.113	2.18075e-18	5
CDKN3	1.63384e-33	0.512524	0.253	0.053	3.23793e-29	5
RNASEH2A	2.07935e-34	0.510416	0.289	0.067	4.12085e-30	5
LSM4	4.90011e-28	0.510274	0.691	0.328	9.71105e-24	5
CCDC167	4.85454e-21	0.505947	0.538	0.263	9.62073e-17	5
TEX30	2.19991e-21	0.505799	0.257	0.078	4.35978e-17	5
PHGDH	5.8394e-21	0.504787	0.414	0.173	1.15725e-16	5
ANAPC11	1.95172e-24	0.502512	0.843	0.546	3.86792e-20	5
RNASEH2B	1.85636e-21	0.500479	0.305	0.103	3.67894e-17	5
PARP2	1.06831e-21	0.499537	0.329	0.115	2.11718e-17	5
ASRGL1	1.11848e-24	0.488862	0.494	0.206	2.2166e-20	5
GNG4	4.78422e-25	0.488548	0.699	0.343	9.48137e-21	5
CDCA7L	1.4064e-25	0.482185	0.39	0.135	2.7872e-21	5
RPA2	9.24838e-23	0.474484	0.39	0.146	1.83284e-18	5
MSH2	4.00287e-20	0.470234	0.269	0.088	7.93289e-16	5
CDK5RAP2	1.92498e-17	0.467708	0.317	0.125	3.81492e-13	5
CSE1L	1.10953e-19	0.464134	0.269	0.088	2.19887e-15	5
HNRNPD	4.13156e-19	0.460701	0.639	0.341	8.18792e-15	5
SUPT16H	1.063e-16	0.453699	0.61	0.349	2.10666e-12	5
KPNA2	2.5423e-27	0.450503	0.426	0.148	5.03833e-23	5
SSRP1	2.45439e-20	0.449434	0.562	0.276	4.86412e-16	5
HSPB11	5.338e-20	0.448021	0.325	0.118	1.05789e-15	5
SUZ12	1.78379e-17	0.445242	0.341	0.14	3.53511e-13	5
NSD2	1.33986e-19	0.442238	0.365	0.143	2.65534e-15	5
RAN	3.51543e-22	0.441915	0.904	0.597	6.96688e-18	5
RPA3	1.37128e-24	0.438655	0.269	0.075	2.71761e-20	5
EXOSC8	4.44227e-20	0.438196	0.514	0.24	8.80369e-16	5
SMC1A	2.2508e-17	0.434651	0.39	0.171	4.46064e-13	5
CENPX	1.40798e-13	0.434575	0.349	0.162	2.79033e-09	5
COX8A	7.62946e-21	0.426197	0.831	0.546	1.51201e-16	5
BUB3	3.44649e-18	0.425364	0.45	0.205	6.83025e-14	5
ARL6IP1	1.83876e-21	0.424741	0.743	0.398	3.64406e-17	5
EXOSC9	3.32152e-15	0.42395	0.281	0.11	6.58259e-11	5
CKLF	1.0535e-16	0.421833	0.285	0.107	2.08783e-12	5
NUP107	1.28982e-14	0.421205	0.257	0.097	2.55616e-10	5
SNRPG	1.90137e-18	0.419575	0.574	0.294	3.76813e-14	5
LSM3	7.81117e-18	0.416348	0.486	0.232	1.54802e-13	5
TUBG1	1.81607e-17	0.412961	0.269	0.095	3.59908e-13	5
IDH2	5.77005e-19	0.407885	0.422	0.179	1.14351e-14	5
SRSF10	2.44821e-15	0.4023	0.562	0.311	4.85187e-11	5
RBBP7	7.87837e-16	0.398316	0.643	0.367	1.56133e-11	5
CACYBP	5.63777e-15	0.394607	0.715	0.457	1.11729e-10	5
CBX1	1.40075e-13	0.386362	0.586	0.339	2.776e-09	5
EGR1	2.18168e-06	0.378229	0.41	0.254	0.0432365	5
BAZ1B	2.1065e-16	0.375743	0.57	0.3	4.17467e-12	5
RHEB	2.04239e-15	0.374762	0.518	0.267	4.04761e-11	5
SIVA1	1.69161e-14	0.373454	0.349	0.156	3.35243e-10	5
PTGES3	2.20437e-13	0.373017	0.578	0.341	4.36863e-09	5
ANP32B	6.81372e-15	0.3716	0.598	0.342	1.35034e-10	5
PPIAP22	6.88783e-12	0.368116	0.434	0.227	1.36503e-07	5
ODC1	1.48898e-17	0.367805	0.353	0.142	2.95085e-13	5
CEP78	7.37573e-14	0.366512	0.325	0.143	1.46172e-09	5
SPDL1	2.48925e-15	0.36563	0.273	0.104	4.9332e-11	5
HP1BP3	5.44923e-15	0.35897	0.751	0.455	1.07993e-10	5
SRSF3	3.85369e-14	0.353884	0.799	0.525	7.63724e-10	5
CTDSPL2	1.57792e-14	0.351574	0.265	0.103	3.12712e-10	5
HNRNPA2B1	1.09645e-20	0.35084	0.952	0.798	2.17295e-16	5
HNRNPA3	1.12973e-14	0.344255	0.811	0.573	2.23891e-10	5
COA1	2.46673e-11	0.344126	0.39	0.201	4.88857e-07	5
SLBP	9.60571e-13	0.34344	0.273	0.114	1.90366e-08	5
CALM2	1.18472e-18	0.343152	0.988	0.782	2.34787e-14	5
HMGXB4	2.35786e-12	0.342014	0.253	0.105	4.6728e-08	5
MZT2A	7.38452e-14	0.341704	0.373	0.174	1.46346e-09	5
PPIA	4.15033e-18	0.338706	0.936	0.783	8.22513e-14	5
TMX1	1.48155e-13	0.336681	0.434	0.221	2.93613e-09	5
PIN1	2.94672e-12	0.336174	0.382	0.189	5.83981e-08	5
FUS	9.07973e-15	0.333765	0.695	0.442	1.79942e-10	5
VDAC3	2.13619e-13	0.331489	0.494	0.26	4.23351e-09	5
H2AFY	1.46924e-13	0.329034	0.598	0.342	2.91174e-09	5
PAICS	1.94492e-14	0.326306	0.365	0.165	3.85445e-10	5
MEA1	1.2999e-13	0.323024	0.337	0.151	2.57614e-09	5
MAPRE1	1.24968e-10	0.320609	0.462	0.266	2.47663e-06	5
HSP90AA1	7.19481e-15	0.319477	0.944	0.786	1.42587e-10	5
MYH10	1.57552e-11	0.31939	0.474	0.26	3.12236e-07	5
YEATS4	2.10985e-08	0.317359	0.321	0.175	0.00041813	5
SNRPE	6.43807e-10	0.316179	0.783	0.584	1.2759e-05	5
PPP1CC	3.67988e-14	0.316049	0.502	0.26	7.29279e-10	5
H1F0	2.4067e-08	0.314611	0.39	0.231	0.000476959	5
EIF4A3	4.54818e-10	0.314383	0.378	0.202	9.01359e-06	5
CENPV	7.54941e-12	0.313899	0.578	0.334	1.49614e-07	5
DCXR	4.38123e-12	0.312327	0.353	0.171	8.68272e-08	5
H2AFY2	1.86512e-11	0.311705	0.277	0.122	3.6963e-07	5
CBX5	3.50669e-13	0.311382	0.606	0.347	6.94956e-09	5
HNRNPF	9.23719e-11	0.310131	0.482	0.278	1.83063e-06	5
PNRC2	4.50206e-10	0.31006	0.353	0.185	8.92219e-06	5
HMGA1	6.39935e-13	0.30981	0.349	0.161	1.26822e-08	5
HNRNPR	1.84561e-12	0.307908	0.863	0.611	3.65764e-08	5
CHML	3.79567e-17	0.306723	0.277	0.097	7.52227e-13	5
GGCT	9.93758e-13	0.304677	0.305	0.134	1.96943e-08	5
COMMD4	1.11019e-10	0.300928	0.253	0.112	2.20018e-06	5
SNHG6	1.81308e-11	0.297387	0.667	0.415	3.59316e-07	5
POLR2E	2.55926e-11	0.297331	0.325	0.155	5.07194e-07	5
CCT5	4.20089e-08	0.29636	0.522	0.337	0.000832532	5
IER2	5.24036e-10	0.294407	0.357	0.186	1.03853e-05	5
SMCHD1	1.12054e-08	0.293228	0.305	0.162	0.000222068	5
CCDC14	1.12212e-10	0.290058	0.333	0.167	2.22381e-06	5
SET	1.99151e-10	0.28946	0.687	0.436	3.94677e-06	5
PBRM1	6.16734e-13	0.289165	0.365	0.17	1.22224e-08	5
PCM1	1.0649e-11	0.287523	0.506	0.289	2.11043e-07	5
YWHAH	3.06885e-11	0.2874	0.293	0.135	6.08185e-07	5
TRA2B	2.06186e-10	0.286198	0.446	0.246	4.08618e-06	5
NUDT21	2.2036e-11	0.285361	0.333	0.161	4.36709e-07	5
PEG10	3.6123e-10	0.285136	0.406	0.221	7.15885e-06	5
LSM5	3.27225e-10	0.283567	0.398	0.214	6.48495e-06	5
FGD5-AS1	6.32338e-10	0.282763	0.398	0.225	1.25317e-05	5
LAGE3	3.39388e-09	0.282456	0.321	0.166	6.726e-05	5
APOO	9.35214e-10	0.281226	0.386	0.208	1.85341e-05	5
HNRNPL	2.27933e-09	0.280219	0.273	0.132	4.51717e-05	5
HSDL2	1.03382e-07	0.278343	0.273	0.144	0.00204882	5
HPF1	2.33913e-09	0.275492	0.341	0.181	4.63569e-05	5
NAP1L4	8.26685e-13	0.274475	0.514	0.277	1.63832e-08	5
ARL3	3.83071e-09	0.272613	0.494	0.297	7.59171e-05	5
TPM4	3.55033e-14	0.270401	0.538	0.283	7.03604e-10	5
SNRPD3	5.71338e-12	0.269243	0.49	0.267	1.13228e-07	5
PA2G4	3.97317e-08	0.266576	0.502	0.312	0.000787403	5
RPL22L1	1.24124e-07	0.265481	0.434	0.268	0.00245989	5
LRRCC1	3.18332e-09	0.265206	0.277	0.134	6.3087e-05	5
PAFAH1B3	1.03029e-11	0.264964	0.518	0.291	2.04184e-07	5
NCL	3.07301e-11	0.263646	0.916	0.719	6.09009e-07	5
POLD2	2.28685e-06	0.261715	0.269	0.155	0.0453207	5
VPS29	1.07689e-11	0.261503	0.458	0.247	2.13417e-07	5
SLC25A1	1.37103e-06	0.261032	0.273	0.155	0.027171	5
SRRT	3.1355e-07	0.257002	0.285	0.156	0.00621393	5
PSMC3	1.33926e-07	0.256331	0.297	0.163	0.00265415	5
RFC1	6.69834e-09	0.255727	0.313	0.164	0.000132748	5
HN1	7.58246e-14	0.255704	0.767	0.452	1.50269e-09	5
TMSB10	7.15004e-10	0.255028	0.916	0.725	1.417e-05	5
RBBP4	5.32827e-07	0.253825	0.353	0.211	0.0105596	5
PARP1	7.15049e-11	0.253644	0.815	0.561	1.41708e-06	5
KPNB1	1.0302e-10	0.252807	0.546	0.323	2.04165e-06	5
SKA2	9.4886e-13	0.252114	0.518	0.273	1.88045e-08	5
UQCRC1	2.7077e-10	0.25195	0.478	0.27	5.36613e-06	5
TUBB2A	5.60859e-09	0.251772	0.518	0.318	0.000111151	5
HNRNPA0	1.70911e-08	0.251106	0.594	0.385	0.000338711	5
YBX1	4.38013e-12	0.250063	0.96	0.849	8.68054e-08	5
MT-RNR2	2.72702e-05	-0.25023	1	0.998	0.540442	5
RPL34	2.59712e-05	-0.250999	0.924	0.876	0.514697	5
EEF1A1	4.30281e-07	-0.261746	0.972	0.92	0.00852732	5
LUC7L3	0.000231428	-0.268967	0.803	0.777	1	5
SCRG1	0.000857321	-0.270044	0.867	0.792	1	5
SRP14	0.00954682	-0.281709	0.763	0.666	1	5
RPL5	7.27467e-07	-0.312756	0.831	0.785	0.0144169	5
MARCKSL1	1.75998e-07	-0.346942	0.888	0.818	0.00348792	5
RTN4	1.57667e-05	-0.351886	0.803	0.735	0.312465	5
GAS5	6.645e-09	-0.361291	0.871	0.849	0.000131691	5
BCAN	8.53714e-07	-0.401211	0.92	0.812	0.0169189	5
GOLGB1	0.000262755	-0.402975	0.185	0.277	1	5
PSAP	0.000630603	-0.416052	0.494	0.508	1	5
MT-RNR1	0.00382857	-0.417578	0.474	0.49	1	5
MALAT1	2.76448e-15	-0.426404	1	0.992	5.47864e-11	5
FTL	1.98353e-08	-0.467125	0.727	0.718	0.000393096	5
GOLIM4	0.00252082	-0.472079	0.213	0.287	1	5
ARHGAP5	0.00914035	-0.47812	0.213	0.27	1	5
WSB1	3.38085e-05	-0.488761	0.486	0.53	0.670017	5
TNR	0.005252	-0.541448	0.205	0.264	1	5
FYN	0.00225147	-0.554163	0.217	0.28	1	5
ZKSCAN1	0.000245809	-0.556609	0.297	0.368	1	5
SLC44A1	0.00757572	-0.579746	0.353	0.375	1	5
TMEM206	0.000201095	-0.608784	0.321	0.384	1	5
KIF21A	0.000511724	-0.61662	0.205	0.285	1	5
HMGCS1	0.000457921	-0.639625	0.578	0.558	1	5
SOX4	2.82719e-09	-0.646117	0.618	0.659	5.60293e-05	5
PRDX1	1.19021e-07	-0.658717	0.699	0.676	0.00235877	5
KDM5B	1.82503e-09	-0.673767	0.253	0.414	3.61686e-05	5
HIST3H2A	7.22247e-08	-0.678557	0.181	0.323	0.00143135	5
SIRT2	5.97937e-06	-0.905216	0.566	0.552	0.118499	5
CNP	0.000328007	-0.927207	0.257	0.325	1	5
CLU	0.000948799	-0.971731	0.225	0.291	1	5
BCAS1	2.79349e-06	-1.34723	0.217	0.315	0.0553613	5
MIR219A2	8.1159e-12	-1.4108	0.153	0.337	1.60841e-07	5
PLP1	1.581e-11	-2.11061	0.197	0.371	3.13323e-07	5

## Sheet: OPC1
gene	p_val	avg_logFC	pct.1	pct.2	p_val_adj	cluster
RTN1	2.07208e-40	1.82811	0.463	0.085	4.10644e-36	11
CRABP1	4.79687e-25	1.67627	0.347	0.071	9.50644e-21	11
STMN2	1.11849e-12	1.60494	0.453	0.205	2.21662e-08	11
ELAVL4	2.30493e-24	1.37673	0.453	0.123	4.56792e-20	11
NNAT	2.01806e-12	1.21526	0.368	0.141	3.99939e-08	11
SOX4	3.81144e-23	1.11028	0.863	0.65	7.55351e-19	11
DCX	2.14752e-15	1.05041	0.705	0.445	4.25596e-11	11
SOX11	4.54731e-09	1.02169	0.453	0.249	9.01185e-05	11
MIAT	5.79107e-13	1.01213	0.347	0.12	1.14768e-08	11
NREP	5.52017e-12	0.934159	0.632	0.404	1.09399e-07	11
ETV1	3.15525e-14	0.91025	0.653	0.384	6.25307e-10	11
HMP19	1.10995e-13	0.879385	0.684	0.403	2.19971e-09	11
PEG10	0.000120915	0.79723	0.358	0.231	1	11
NRXN1	1.76245e-06	0.782876	0.4	0.234	0.0349282	11
TAGLN3	2.03517e-06	0.774064	0.295	0.143	0.0403331	11
FTX	7.86876e-06	0.74414	0.337	0.185	0.155943	11
CD24	0.000300353	0.726753	0.337	0.22	1	11
TERF2IP	7.77777e-10	0.722914	0.695	0.516	1.5414e-05	11
PIK3R1	0.000135292	0.705565	0.474	0.358	1	11
CEP170	9.44434e-09	0.697214	0.589	0.4	0.000187168	11
NFIB	0.000148566	0.695325	0.505	0.395	1	11
KDM5B	5.9813e-06	0.684607	0.547	0.397	0.118537	11
HES6	0.00277714	0.677344	0.358	0.263	1	11
FNBP1L	0.00409315	0.661156	0.253	0.166	1	11
CRMP1	0.000854324	0.650953	0.379	0.271	1	11
TCF12	0.000516413	0.632268	0.421	0.321	1	11
DLL3	0.00392013	0.631911	0.253	0.163	1	11
PKIA	0.00727351	0.630528	0.274	0.19	1	11
TTC3	5.9191e-07	0.626099	0.779	0.716	0.0117305	11
STMN4	0.000246314	0.612694	0.421	0.294	1	11
MAP1B	0.000868107	0.607194	0.568	0.499	1	11
FAM110B	0.0011332	0.600128	0.253	0.148	1	11
STMN1	1.85688e-06	0.591722	0.747	0.628	0.0367996	11
ZNF292	0.00955356	0.581727	0.326	0.243	1	11
SLC38A1	0.00490826	0.570223	0.263	0.174	1	11
TCF4	0.0070789	0.530823	0.516	0.479	1	11
MAP2	7.15624e-08	0.529189	0.789	0.744	0.00141822	11
HDAC2	0.00162333	0.523756	0.526	0.45	1	11
MLLT11	0.000218705	0.501591	0.674	0.628	1	11
KIFAP3	0.000122803	0.500703	0.484	0.358	1	11
ID2	0.00634233	0.496169	0.516	0.413	1	11
CALM1	7.95921e-06	0.481121	0.811	0.786	0.157736	11
UCHL1	0.00828843	0.476782	0.558	0.519	1	11
RBP1	0.000877789	0.456419	0.695	0.634	1	11
TMSB4X	1.31871e-08	0.456027	0.989	0.942	0.000261341	11
POLR2B	0.00717714	0.454362	0.274	0.188	1	11
MATR3	8.23443e-07	0.443418	0.832	0.741	0.016319	11
HMGB3	0.00491095	0.403062	0.368	0.269	1	11
RTN4	0.00154987	0.395091	0.789	0.738	1	11
H3F3B	7.46986e-05	0.354692	0.874	0.833	1	11
RSF1	0.00819185	0.35261	0.537	0.488	1	11
SEC11C	0.0003474	0.349769	0.568	0.46	1	11
CKB	0.00912839	0.319722	0.684	0.643	1	11
TUBA1A	2.99735e-05	0.314755	0.989	0.944	0.594015	11
GPM6A	0.000174069	0.286663	0.821	0.763	1	11
HSP90AA1	8.58737e-05	0.283791	0.842	0.797	1	11
MALAT1	4.00269e-06	0.280996	1	0.992	0.0793253	11
SCAF11	0.00350357	-0.250025	0.116	0.268	1	11
TMEM258	0.00706943	-0.250523	0.232	0.405	1	11
SNX3	0.000582103	-0.250829	0.189	0.398	1	11
PRDX4	0.0012446	-0.251291	0.295	0.514	1	11
GNAS	0.00334454	-0.252077	0.442	0.645	1	11
CAP1	0.00349968	-0.252974	0.137	0.294	1	11
TALDO1	0.00118157	-0.254269	0.126	0.291	1	11
ATP6V0E2	0.00804103	-0.259254	0.2	0.358	1	11
DBI	0.000563194	-0.259834	0.611	0.814	1	11
SELENOF	0.00492371	-0.260682	0.126	0.274	1	11
NDUFB8	0.00217995	-0.262719	0.211	0.404	1	11
MRPL55	0.00605318	-0.263951	0.158	0.311	1	11
CCDC47	0.00564262	-0.269269	0.189	0.344	1	11
RPL13P12	0.0052582	-0.278127	0.337	0.521	1	11
DSTN	0.00819961	-0.28342	0.305	0.48	1	11
2018-09-02	0.000783928	-0.286783	0.411	0.65	1	11
DNM3	0.00286317	-0.290263	0.105	0.253	1	11
NDUFA5	0.00915661	-0.293201	0.179	0.322	1	11
2018-09-07	0.00412243	-0.295045	0.589	0.736	1	11
PSMD7	0.00106964	-0.299646	0.158	0.347	1	11
RDX	0.000961203	-0.30316	0.211	0.428	1	11
C14orf2	0.00192421	-0.304072	0.253	0.453	1	11
ANAPC11	0.00862087	-0.304928	0.389	0.574	1	11
MRPL24	0.00711378	-0.30697	0.168	0.311	1	11
PAPSS1	0.00406149	-0.308412	0.126	0.271	1	11
RPL3P4	0.00359111	-0.309884	0.116	0.261	1	11
POLR2G	0.00976331	-0.311901	0.2	0.344	1	11
COPS6	0.00025158	-0.313445	0.105	0.301	1	11
FTH1	9.99487e-05	-0.31346	0.832	0.914	1	11
UQCRFS1	0.000436731	-0.314441	0.242	0.462	1	11
ATRAID	0.00268393	-0.31547	0.158	0.32	1	11
CNPY2	0.000493662	-0.319659	0.137	0.328	1	11
SCCPDH	0.00608908	-0.320052	0.126	0.262	1	11
TPI1	0.00203163	-0.32432	0.379	0.584	1	11
CHCHD2	0.00109432	-0.324362	0.505	0.688	1	11
NDUFV1	0.00404302	-0.32651	0.116	0.258	1	11
MDH2	0.00223331	-0.328629	0.147	0.309	1	11
HADHA	0.00349489	-0.32975	0.221	0.401	1	11
DEK	0.00278381	-0.333632	0.2	0.379	1	11
GNG5	0.00178326	-0.337707	0.147	0.311	1	11
TMEM14B	0.00626764	-0.338742	0.189	0.344	1	11
SRSF9	0.000505262	-0.338908	0.147	0.342	1	11
RPL8	6.91922e-05	-0.341152	0.579	0.799	1	11
ACAT2	0.00163551	-0.34298	0.2	0.377	1	11
LSM4	0.00363328	-0.345237	0.2	0.36	1	11
BAALC	0.00074572	-0.347269	0.2	0.406	1	11
ENOPH1	0.00108954	-0.347386	0.126	0.294	1	11
CADM2	0.0060132	-0.354341	0.337	0.507	1	11
MT-CO2	1.06205e-05	-0.356495	0.832	0.917	0.210477	11
ADD3	0.000460784	-0.357059	0.126	0.315	1	11
NTM	0.0008762	-0.361855	0.105	0.273	1	11
ATP6V0E1	0.000356587	-0.362787	0.179	0.394	1	11
KTN1	0.000295393	-0.364597	0.2	0.415	1	11
TIMM13	0.000717599	-0.365144	0.158	0.347	1	11
RPL22L1	0.000765789	-0.366423	0.116	0.286	1	11
NDUFA6	0.000408238	-0.37095	0.137	0.326	1	11
RHOA	0.00100834	-0.375411	0.232	0.433	1	11
ARPC5	0.00069359	-0.376605	0.484	0.668	1	11
HSPA5	0.000285904	-0.377206	0.379	0.609	1	11
C14orf166	4.46764e-05	-0.38008	0.137	0.369	0.885397	11
RPL28	0.00119768	-0.386231	0.295	0.486	1	11
ALDOA	0.00202575	-0.391371	0.158	0.32	1	11
DYNLL1	0.00324546	-0.400224	0.432	0.613	1	11
GLO1	9.83405e-05	-0.402448	0.137	0.357	1	11
HMGN2	0.00186971	-0.40468	0.189	0.355	1	11
KIF21A	0.00882109	-0.40585	0.147	0.283	1	11
MT-RNR1	0.000849346	-0.407336	0.284	0.495	1	11
NDUFB5	0.000371658	-0.407836	0.116	0.295	1	11
QKI	0.000741729	-0.408374	0.211	0.399	1	11
ATPIF1	0.000531002	-0.411396	0.137	0.323	1	11
CALR	0.000128817	-0.411738	0.126	0.334	1	11
CD63	0.000196888	-0.413817	0.316	0.54	1	11
SOX6	0.000772482	-0.414565	0.189	0.378	1	11
TMED10	0.00217443	-0.416915	0.105	0.253	1	11
PPIB	3.86926e-05	-0.422832	0.368	0.631	0.76681	11
FYN	0.0024389	-0.422946	0.126	0.28	1	11
GSTP1	7.71684e-05	-0.425208	0.389	0.635	1	11
HIPK2	0.00129719	-0.426629	0.179	0.354	1	11
GOLIM4	0.000892373	-0.428443	0.116	0.286	1	11
SDCBP	9.92253e-05	-0.431399	0.116	0.308	1	11
RNF13	0.00042531	-0.432713	0.147	0.341	1	11
NSL1	7.67645e-05	-0.43889	0.084	0.282	1	11
CNN3	0.000541497	-0.442946	0.211	0.409	1	11
PSMB2	0.000440359	-0.44393	0.158	0.34	1	11
ATP5G3	8.96546e-06	-0.44635	0.358	0.633	0.177677	11
PRDX6	0.00105028	-0.446704	0.179	0.351	1	11
CADM4	0.00092152	-0.454289	0.105	0.266	1	11
RDH11	0.000271251	-0.460713	0.147	0.336	1	11
PSMD10	0.000387334	-0.46662	0.158	0.344	1	11
MSMO1	4.13273e-05	-0.47657	0.158	0.378	0.819024	11
ANP32B	0.000333205	-0.47668	0.168	0.367	1	11
HLA-A	1.23771e-05	-0.479009	0.168	0.424	0.24529	11
VDAC1	0.000444184	-0.482087	0.158	0.348	1	11
EPN2	0.000397924	-0.484275	0.168	0.356	1	11
PDHB	0.000183252	-0.509999	0.084	0.265	1	11
FAM96B	5.83908e-05	-0.513823	0.105	0.314	1	11
GLUL	0.000105409	-0.517927	0.074	0.259	1	11
SCRG1	1.64197e-07	-0.522288	0.547	0.805	0.00325406	11
FGFBP3	9.39909e-05	-0.52582	0.179	0.388	1	11
COX4I1	1.14869e-06	-0.529569	0.442	0.693	0.0227647	11
TMEM206	0.000371158	-0.536756	0.189	0.384	1	11
MAPRE1	4.24262e-05	-0.540069	0.084	0.287	0.840803	11
NAV1	0.000351717	-0.545098	0.095	0.262	1	11
QDPR	2.13916e-05	-0.559477	0.063	0.267	0.423939	11
NENF	1.91323e-06	-0.570187	0.137	0.406	0.0379163	11
MPZL1	2.50188e-05	-0.572678	0.232	0.473	0.495822	11
TUBA1B	5.05435e-05	-0.587327	0.389	0.606	1	11
COA3	9.11707e-05	-0.592339	0.074	0.254	1	11
SMC4	4.30658e-05	-0.599361	0.063	0.256	0.853478	11
ANP32E	1.30105e-05	-0.6078	0.189	0.437	0.257842	11
FDPS	2.10727e-07	-0.629333	0.316	0.617	0.00417618	11
TNR	0.000598124	-0.631099	0.105	0.264	1	11
SBDS	2.79928e-06	-0.643631	0.105	0.345	0.0554761	11
CD9	2.53502e-05	-0.64577	0.095	0.306	0.502391	11
SMOC1	5.02054e-05	-0.652537	0.105	0.295	0.99497	11
COL11A1	6.35234e-06	-0.659765	0.105	0.338	0.125891	11
RAB33A	1.23916e-05	-0.664698	0.105	0.323	0.245576	11
EPB41L2	5.02901e-06	-0.673335	0.116	0.357	0.099665	11
NAXE	1.39821e-07	-0.687898	0.158	0.462	0.00277097	11
TSC22D4	2.00683e-06	-0.689635	0.126	0.378	0.0397714	11
TCEAL9	3.90473e-06	-0.69615	0.116	0.353	0.0773839	11
PPP2R2B	2.04674e-05	-0.704956	0.084	0.287	0.405623	11
HLA-C	1.44382e-05	-0.715034	0.074	0.287	0.286136	11
FDFT1	7.90242e-07	-0.728544	0.189	0.461	0.015661	11
SLC25A5	1.78809e-08	-0.729168	0.558	0.789	0.000354363	11
PMP2	6.61449e-11	-0.738536	0.463	0.787	1.31086e-06	11
IDI1	1.33252e-06	-0.745124	0.2	0.458	0.026408	11
PRDX1	1.05054e-06	-0.747426	0.453	0.684	0.0208196	11
CST3	2.64231e-06	-0.749745	0.116	0.363	0.0523653	11
SCD	1.80447e-05	-0.754401	0.105	0.313	0.35761	11
HLA-B	5.90213e-06	-0.80733	0.063	0.281	0.116969	11
DUT	3.43522e-07	-0.834467	0.084	0.345	0.00680792	11
ANXA5	5.2009e-08	-0.905223	0.032	0.297	0.00103071	11
S100B	3.76982e-10	-0.917912	0.2	0.543	7.47103e-06	11
HMGB2	0.000100345	-0.946032	0.084	0.26	1	11
SIRT2	5.13663e-06	-0.946046	0.347	0.559	0.101798	11
CLU	0.000711365	-1.00127	0.137	0.29	1	11
HES1	9.62767e-07	-1.0027	0.053	0.287	0.0190801	11
FABP5	2.00942e-07	-1.02691	0.168	0.43	0.00398226	11
HMGCS1	1.30763e-09	-1.03017	0.242	0.569	2.59146e-05	11
IFI6	5.50524e-07	-1.05525	0.053	0.299	0.0109103	11
SAT1	4.22539e-09	-1.06362	0.179	0.504	8.37388e-05	11
CENPF	0.000280895	-1.07577	0.105	0.269	1	11
SLC44A1	9.4279e-09	-1.10509	0.084	0.382	0.000186842	11
CNP	2.58864e-06	-1.12253	0.095	0.327	0.0513017	11
MIR219A2	7.00288e-05	-1.22136	0.147	0.328	1	11
FOS	1.04654e-08	-1.41344	0.074	0.363	0.000207404	11
B2M	3.79836e-17	-1.47155	0.242	0.683	7.52759e-13	11
BCAS1	1.27435e-08	-1.80662	0.042	0.316	0.000252551	11
GFAP	1.66151e-06	-1.87223	0.063	0.282	0.0329277	11
PLP1	1.33305e-11	-2.66022	0.021	0.367	2.64183e-07	11

## Sheet: OPC2
gene	p_val	avg_logFC	pct.1	pct.2	p_val_adj	cluster
HMP19	4.19282e-19	0.636443	0.506	0.391	8.30934e-15	0
FABP7	3.3211e-15	0.618108	0.535	0.448	6.58176e-11	0
HIP1	2.37053e-06	0.593168	0.321	0.281	0.0469791	0
NRXN1	0.00538747	0.56504	0.251	0.236	1	0
STMN4	0.000346011	0.563168	0.311	0.295	1	0
SCG3	1.0283e-05	0.54992	0.369	0.349	0.203789	0
KCND2	0.00571814	0.471938	0.318	0.322	1	0
NKAIN4	0.00531873	0.455291	0.337	0.348	1	0
OLIG1	0.000171622	0.432142	0.451	0.473	1	0
CCND2	0.00728707	0.421268	0.344	0.362	1	0
CALM1	1.67807e-12	0.412786	0.747	0.795	3.3256e-08	0
C1orf61	9.25145e-36	0.399202	0.974	0.933	1.83345e-31	0
RAB31	1.83007e-07	0.37848	0.617	0.652	0.00362684	0
REV3L	0.0070691	0.37455	0.419	0.455	1	0
ID2	0.000360285	0.364025	0.429	0.413	1	0
PTPRZ1	7.95186e-08	0.329068	0.627	0.646	0.0015759	0
DBI	1.67062e-10	0.29488	0.783	0.813	3.31083e-06	0
RACK1	4.2135e-08	0.251011	0.797	0.831	0.000835031	0
SOX2-OT	1.40009e-10	-0.252343	0.386	0.608	2.7747e-06	0
SH3BGRL	1.48703e-17	-0.252977	0.255	0.52	2.947e-13	0
ARPC5	2.56511e-14	-0.255724	0.446	0.71	5.08353e-10	0
ATP6V0E2	1.38051e-18	-0.256864	0.161	0.395	2.73589e-14	0
TMEM59	8.9101e-14	-0.257883	0.236	0.465	1.7658e-09	0
CALM2	7.60853e-12	-0.26105	0.638	0.832	1.50786e-07	0
RTN4	2.84197e-13	-0.263125	0.52	0.788	5.63221e-09	0
TUBA1A	2.39081e-17	-0.26524	0.88	0.959	4.7381e-13	0
SCD	5.89906e-16	-0.279718	0.142	0.343	1.16908e-11	0
TNR	2.17098e-11	-0.289253	0.133	0.287	4.30244e-07	0
QKI	5.00855e-17	-0.290289	0.198	0.436	9.92594e-13	0
AP1S2	7.9826e-16	-0.293706	0.13	0.325	1.58199e-11	0
PGRMC1	1.89274e-16	-0.295172	0.256	0.51	3.75103e-12	0
HMGB1	4.52988e-19	-0.295987	0.316	0.598	8.97732e-15	0
TUBB	1.25423e-12	-0.296662	0.446	0.68	2.48563e-08	0
PLPPR1	1.92857e-15	-0.308883	0.123	0.308	3.82204e-11	0
NFIA	3.8774e-16	-0.311228	0.099	0.276	7.68423e-12	0
FGF12	2.66004e-14	-0.312709	0.097	0.26	5.27167e-10	0
HES1	1.27478e-11	-0.314733	0.149	0.309	2.52635e-07	0
TSC22D4	1.59702e-18	-0.317189	0.176	0.414	3.16498e-14	0
PFN2	7.60594e-18	-0.324842	0.352	0.634	1.50735e-13	0
ARL6IP1	1.36497e-16	-0.32522	0.229	0.466	2.70509e-12	0
FABP5	3.27325e-14	-0.340287	0.244	0.462	6.48693e-10	0
DSTN	2.52481e-20	-0.353401	0.248	0.525	5.00367e-16	0
HLA-C	1.6837e-16	-0.356759	0.125	0.314	3.33675e-12	0
SAT1	2.02747e-14	-0.367336	0.294	0.539	4.01804e-10	0
MPZL1	1.4713e-20	-0.368656	0.241	0.515	2.91582e-16	0
SOX10	3.40602e-18	-0.373917	0.085	0.27	6.75005e-14	0
PPP2R2B	1.5738e-18	-0.37816	0.115	0.318	3.11897e-14	0
DUT	8.05326e-21	-0.379275	0.145	0.379	1.596e-16	0
SLC25A5	5.12649e-13	-0.382835	0.617	0.818	1.01597e-08	0
FYN	5.80393e-17	-0.3928	0.118	0.309	1.15022e-12	0
B2M	2.5954e-09	-0.393005	0.552	0.695	5.14356e-05	0
RDX	2.57304e-23	-0.396242	0.193	0.472	5.09926e-19	0
HLA-B	4.77166e-20	-0.418126	0.106	0.311	9.45648e-16	0
HIPK2	1.46827e-21	-0.418702	0.15	0.392	2.90983e-17	0
ANP32B	1.76849e-25	-0.420373	0.144	0.409	3.5048e-21	0
SMOC1	2.36737e-20	-0.424046	0.115	0.328	4.69165e-16	0
HMGN2	9.78294e-18	-0.429585	0.174	0.389	1.93878e-13	0
EPB41L2	1.33417e-24	-0.441552	0.138	0.397	2.64405e-20	0
ANP32E	4.41525e-20	-0.455735	0.224	0.475	8.75014e-16	0
DST	1.44159e-23	-0.460325	0.197	0.467	2.85695e-19	0
HMGCS1	5.13241e-15	-0.462341	0.373	0.601	1.01714e-10	0
TCF7L2	5.17736e-21	-0.467522	0.065	0.254	1.02605e-16	0
DYNLL1	1.21814e-24	-0.50682	0.373	0.659	2.4141e-20	0
CADM2	2.33076e-23	-0.532584	0.279	0.551	4.61911e-19	0
RAB33A	1.60496e-23	-0.533545	0.121	0.359	3.18072e-19	0
WASF1	2.59666e-22	-0.565365	0.082	0.286	5.14606e-18	0
TUBA1B	3.86348e-27	-0.569131	0.354	0.653	7.65665e-23	0
SMC4	5.32877e-20	-0.578563	0.092	0.284	1.05606e-15	0
GOLIM4	1.40961e-23	-0.579163	0.099	0.321	2.79356e-19	0
PRDX1	1.90505e-24	-0.609316	0.458	0.725	3.77544e-20	0
HIST1H4C	7.59227e-16	-0.671053	0.181	0.374	1.50463e-11	0
ARHGAP5	5.64651e-30	-0.684774	0.067	0.309	1.11902e-25	0
UGT8	1.24196e-20	-0.719139	0.085	0.275	2.46132e-16	0
SPARC	4.80221e-17	-0.7254	0.092	0.263	9.51703e-13	0
SLC44A1	2.7405e-39	-0.768595	0.111	0.43	5.43112e-35	0
IFI6	1.27356e-15	-0.787203	0.147	0.324	2.52394e-11	0
IGFBP5	1.11614e-19	-0.797931	0.089	0.273	2.21197e-15	0
HMGB2	9.86581e-24	-0.854033	0.087	0.291	1.95521e-19	0
SIRT2	1.76776e-30	-0.86191	0.321	0.603	3.50335e-26	0
CLU	4.78423e-17	-0.899173	0.138	0.318	9.4814e-13	0
KIF21A	6.89254e-38	-0.95717	0.055	0.328	1.36596e-33	0
CNP	6.28664e-29	-0.996188	0.116	0.364	1.24589e-24	0
B2M	7.61582e-52	-1.12075	0.481	0.709	1.5093e-47	1
CENPF	3.02339e-27	-1.20754	0.082	0.304	5.99175e-23	0
MIR219A2	7.09809e-40	-1.34463	0.085	0.374	1.4067e-35	0
GFAP	3.17138e-26	-1.46589	0.097	0.314	6.28504e-22	0
BCAS1	8.23649e-37	-1.46783	0.087	0.356	1.63231e-32	0
MBP	4.97703e-21	-1.70276	0.077	0.256	9.86348e-17	0
PLP1	1.39962e-48	-2.23436	0.091	0.415	2.77378e-44	0

## Sheet: OPC3
gene	p_val	avg_logFC	pct.1	pct.2	p_val_adj	cluster
IFI6	4.66541e-39	1.12128	0.596	0.264	9.24592e-35	3
H19	3.41065e-51	1.08638	0.3	0.056	6.75922e-47	3
ISG15	2.76674e-25	1.03252	0.411	0.175	5.48313e-21	3
IGFBP5	7.20907e-31	1.0087	0.493	0.217	1.42869e-26	3
B2M	2.28288e-58	0.847912	0.957	0.643	4.52422e-54	3
HLA-B	5.34289e-33	0.840941	0.554	0.248	1.05885e-28	3
HLA-A	2.19762e-38	0.831705	0.707	0.39	4.35524e-34	3
HS3ST1	3.6819e-31	0.792587	0.318	0.095	7.2968e-27	3
HLA-C	1.70767e-26	0.785709	0.529	0.257	3.38426e-22	3
CD9	3.50826e-25	0.771467	0.539	0.277	6.95266e-21	3
FOS	1.18764e-16	0.71324	0.554	0.336	2.35366e-12	3
WWTR1	2.42653e-18	0.640953	0.332	0.145	4.80889e-14	3
IFI16	3.90099e-17	0.627576	0.35	0.163	7.73099e-13	3
SERPINE2	3.3903e-12	0.601697	0.554	0.375	6.71889e-08	3
TRIB2	4.61672e-19	0.582933	0.471	0.239	9.14942e-15	3
PMP2	4.68413e-30	0.561882	0.946	0.762	9.28301e-26	3
RBP1	1.61588e-28	0.53485	0.9	0.611	3.20236e-24	3
BAALC	2.14751e-15	0.515531	0.596	0.381	4.25594e-11	3
CNTN1	1.71868e-10	0.515372	0.411	0.252	3.40608e-06	3
NUPL2	1.9088e-10	0.488741	0.354	0.203	3.78286e-06	3
SAT1	4.19952e-14	0.478534	0.679	0.478	8.32261e-10	3
PLLP	2.82361e-09	0.472705	0.304	0.168	5.59583e-05	3
WSCD1	1.13787e-09	0.455885	0.264	0.135	2.25504e-05	3
C1orf21	4.12168e-15	0.449769	0.596	0.386	8.16835e-11	3
CARS	2.39793e-07	0.427923	0.311	0.196	0.00475221	3
CCND1	2.6244e-09	0.422756	0.432	0.274	5.20105e-05	3
FABP7	3.61682e-16	0.418457	0.689	0.443	7.16782e-12	3
MTSS1	1.73714e-10	0.392853	0.5	0.332	3.44266e-06	3
DBI	5.91291e-18	0.392669	0.904	0.799	1.17182e-13	3
NDFIP1	2.29476e-09	0.3873	0.568	0.417	4.54775e-05	3
GPR37L1	1.06088e-06	0.385776	0.282	0.173	0.0210245	3
ATP1B2	5.02373e-08	0.379989	0.318	0.188	0.000995602	3
MALSU1	1.99078e-05	0.367673	0.318	0.215	0.394532	3
HMP19	1.09464e-09	0.360546	0.582	0.396	2.16936e-05	3
RAB31	2.35441e-11	0.357017	0.789	0.632	4.66597e-07	3
CD59	2.87846e-06	0.344797	0.257	0.155	0.0570452	3
HIP1	1.80138e-07	0.33885	0.418	0.276	0.00356998	3
PHLDA1	4.4408e-08	0.335545	0.457	0.306	0.000880077	3
TRIM9	5.70545e-08	0.332025	0.282	0.159	0.00113071	3
RGS16	6.76946e-09	0.318597	0.264	0.137	0.000134157	3
PLPP3	1.66101e-07	0.313256	0.321	0.196	0.00329179	3
CD63	1.91618e-09	0.310593	0.661	0.522	3.79749e-05	3
SRI	2.1259e-08	0.307624	0.625	0.481	0.000421311	3
ADGRG1	3.17734e-07	0.307348	0.346	0.217	0.00629686	3
LINC01351	1.32994e-05	0.302691	0.286	0.183	0.263568	3
COTL1	0.000540305	0.300623	0.268	0.19	1	3
CST3	4.45186e-10	0.299295	0.518	0.341	8.82269e-06	3
MGLL	0.000165219	0.297615	0.289	0.204	1	3
RBPJ	1.21357e-05	0.288548	0.518	0.398	0.240506	3
TSPO	0.00109242	0.287217	0.307	0.23	1	3
SCD5	2.47311e-07	0.284948	0.636	0.504	0.0049012	3
PTPRZ1	4.77995e-09	0.284393	0.775	0.63	9.4729e-05	3
S100B	6.63976e-10	0.28274	0.707	0.517	1.31587e-05	3
REV3L	2.05026e-07	0.278272	0.579	0.437	0.00406321	3
FGFBP3	0.000775209	0.276243	0.45	0.376	1	3
SEC11C	1.80282e-06	0.274434	0.571	0.453	0.0357283	3
PPIB	3.42027e-09	0.270538	0.764	0.61	6.77829e-05	3
AC114730	6.26919e-05	0.268914	0.257	0.165	1	3
ITM2C	8.86517e-06	0.267718	0.511	0.389	0.17569	3
SCRG1	2.30671e-13	0.26631	0.921	0.786	4.57143e-09	3
NCAM2	0.000424038	0.265514	0.304	0.222	1	3
GPSM2	0.000588511	0.263143	0.275	0.199	1	3
ATP1B3	0.00312611	0.261345	0.329	0.26	1	3
TXNIP	0.00487914	0.260764	0.432	0.356	1	3
ANXA5	0.000242292	0.256319	0.379	0.281	1	3
TSC22D1	7.20267e-06	0.254354	0.804	0.694	0.142742	3
SFPQ	0.000831921	-0.262903	0.439	0.528	1	3
PPP2R2B	0.000655985	-0.271763	0.189	0.29	1	3
MRPL51	0.00051395	-0.272125	0.211	0.315	1	3
MT-ATP6	3.14531e-06	-0.278968	0.829	0.873	0.0623337	3
RANBP1	0.00188253	-0.287031	0.279	0.362	1	3
RDX	0.00667611	-0.287282	0.357	0.428	1	3
ACTB	6.01929e-06	-0.289226	0.643	0.726	0.11929	3
MT-ND3	0.00135115	-0.29252	0.386	0.469	1	3
HMGN2	0.000582767	-0.301502	0.264	0.359	1	3
MALAT1	2.62278e-07	-0.315059	0.996	0.992	0.00519783	3
IDI1	0.00324517	-0.319629	0.382	0.457	1	3
NUCKS1	2.18575e-05	-0.32121	0.782	0.79	0.433172	3
MT-ATP8	0.000888753	-0.321414	0.346	0.442	1	3
MTATP6P1	0.000183869	-0.323145	0.504	0.59	1	3
GABPB1-AS1	0.00721579	-0.328796	0.221	0.295	1	3
DCTN3	0.001942	-0.343261	0.261	0.341	1	3
GFAP	4.68547e-08	-0.352191	0.446	0.259	0.000928566	3
PRDX1	0.00571399	-0.379233	0.686	0.677	1	3
HMGB3	6.19209e-05	-0.384234	0.168	0.282	1	3
PPIAP22	0.000338661	-0.38813	0.161	0.251	1	3
ANP32B	5.71329e-06	-0.408791	0.239	0.373	0.113226	3
GOLIM4	0.000418565	-0.418522	0.196	0.289	1	3
HMGB1	2.43586e-05	-0.42	0.479	0.554	0.482739	3
CADM2	2.00143e-05	-0.495358	0.429	0.509	0.396644	3
ARHGAP5	9.44748e-06	-0.499837	0.157	0.275	0.18723	3
HMGCS1	5.05623e-05	-0.516135	0.493	0.566	1	3
SLC44A1	0.000561866	-0.52157	0.3	0.38	1	3
WASF1	6.2087e-06	-0.53864	0.143	0.26	0.123044	3
KIF21A	2.42351e-05	-0.540428	0.179	0.289	0.48029	3
SOX2-OT	8.68323e-10	-0.612764	0.436	0.581	1.72084e-05	3
SMC4	1.29246e-06	-0.626293	0.139	0.26	0.025614	3
CNP	0.000443096	-0.736431	0.246	0.327	1	3
SIRT2	2.8663e-06	-0.763813	0.5	0.558	0.0568043	3
HIST1H4C	0.000224286	-0.767691	0.257	0.347	1	3
HMGB2	5.59005e-08	-0.919562	0.132	0.266	0.00110784	3
MIR219A2	3.00741e-09	-1.144	0.186	0.335	5.96009e-05	3

## Sheet: OPC4
gene	p_val	avg_logFC	pct.1	pct.2	p_val_adj	cluster
TRIO	2.82931e-16	0.660792	0.297	0.167	5.60713e-12	1
HES1	0.000123673	0.616101	0.324	0.271	1	1
FGF12	7.91556e-13	0.548624	0.327	0.211	1.5687e-08	1
PHLDA1	6.33125e-21	0.540294	0.458	0.29	1.25473e-16	1
HEY1	3.88577e-11	0.534848	0.28	0.174	7.70082e-07	1
SOX6	9.37299e-19	0.526065	0.497	0.346	1.85754e-14	1
ARL4A	2.00885e-18	0.495836	0.366	0.213	3.98114e-14	1
ZFP36L2	1.70559e-09	0.493084	0.35	0.26	3.38014e-05	1
EGR1	5.7663e-05	0.483501	0.32	0.255	1	1
RPS2P5	4.01394e-12	0.462184	0.395	0.278	7.95483e-08	1
MAP2	8.43621e-32	0.457161	0.855	0.722	1.67189e-27	1
RPL39	8.56372e-10	0.455498	0.442	0.348	1.69716e-05	1
KHDRBS3	7.16969e-07	0.447382	0.262	0.19	0.0142089	1
RP4-765C7	8.45424e-10	0.435494	0.437	0.344	1.67546e-05	1
NKX2-2	4.00179e-09	0.433946	0.324	0.228	7.93074e-05	1
PLPPR1	7.26935e-11	0.431416	0.365	0.256	1.44064e-06	1
RPL13P12	2.28795e-14	0.427892	0.6	0.498	4.53425e-10	1
LIMA1	5.81467e-14	0.426672	0.549	0.426	1.15235e-09	1
HES5	2.57512e-07	0.422364	0.288	0.205	0.00510337	1
GABPB1-AS1	4.18709e-07	0.416414	0.356	0.275	0.00829798	1
MTATP6P1	1.1298e-14	0.406049	0.681	0.562	2.23904e-10	1
HIST3H2A	1.72356e-07	0.405582	0.381	0.298	0.00341576	1
RPL18A	2.22421e-23	0.404476	0.784	0.658	4.40794e-19	1
RPL36A	8.87174e-08	0.399543	0.377	0.3	0.0017582	1
EPN2	5.90513e-09	0.39756	0.434	0.333	0.000117028	1
TAOK3	4.21557e-13	0.394535	0.575	0.445	8.35441e-09	1
COL11A1	4.76077e-07	0.383879	0.395	0.319	0.0094349	1
CCND1	6.15997e-11	0.377607	0.388	0.267	1.22078e-06	1
GAS5	8.49969e-29	0.377593	0.904	0.84	1.68447e-24	1
STMN2	2.0068e-13	0.375703	0.32	0.19	3.97709e-09	1
ETV1	5.3426e-12	0.372688	0.503	0.368	1.0588e-07	1
TMEFF2	0.000145158	0.371981	0.288	0.233	1	1
GRIA2	9.43912e-13	0.368888	0.625	0.487	1.87065e-08	1
RP11-343H5	1.9217e-06	0.364688	0.363	0.29	0.0380843	1
RPSAP58	6.02308e-05	0.364347	0.255	0.196	1	1
CA10	7.91643e-08	0.362379	0.327	0.236	0.00156888	1
AC007969	1.40512e-08	0.360235	0.402	0.31	0.000278466	1
RPS29	8.21943e-15	0.359357	0.71	0.635	1.62893e-10	1
TRAF4	5.86645e-07	0.357263	0.294	0.211	0.0116261	1
DANCR	3.12336e-06	0.355583	0.301	0.229	0.0618988	1
NOVA1	2.07304e-11	0.355014	0.561	0.452	4.10836e-07	1
BEX2	7.94843e-09	0.350822	0.411	0.313	0.000157522	1
RP11-84E17	1.82633e-08	0.346096	0.559	0.486	0.000361943	1
RPL23	1.43229e-20	0.344562	0.878	0.789	2.83852e-16	1
MMP16	0.000108623	0.337185	0.264	0.206	1	1
SNHG8	6.26143e-07	0.330563	0.322	0.238	0.0124089	1
SOX10	4.23009e-06	0.328706	0.301	0.223	0.0838319	1
RPS28	1.55645e-16	0.32387	0.798	0.738	3.08456e-12	1
PPP2R2B	4.65027e-05	0.323418	0.329	0.272	0.92159	1
EEF1A1	8.65818e-33	0.322583	0.945	0.92	1.71588e-28	1
RPL41	3.77604e-07	0.322504	0.641	0.609	0.00748335	1
GOLGA8A	0.00552915	0.317836	0.26	0.224	1	1
RPS27	5.88267e-17	0.315707	0.864	0.848	1.16583e-12	1
SNHG16	6.4204e-05	0.31472	0.342	0.281	1	1
FABP7	3.6875e-07	0.312141	0.524	0.451	0.00730789	1
RPL37	1.36742e-11	0.311692	0.722	0.648	2.70996e-07	1
RBM3	0.00083502	0.3108	0.299	0.254	1	1
NIPSNAP1	0.000160012	0.308916	0.292	0.237	1	1
KIF3A	2.60554e-05	0.308589	0.425	0.361	0.516367	1
EPB41L4A-AS1	9.89254e-07	0.308482	0.288	0.211	0.019605	1
RPL9P9	1.78927e-06	0.303245	0.49	0.424	0.0354597	1
MT-ATP8	1.09815e-05	0.302063	0.49	0.422	0.217632	1
CENPV	2.25898e-05	0.30024	0.409	0.341	0.447685	1
H3F3A	7.82208e-06	0.299677	0.453	0.393	0.155018	1
RPS25	3.95365e-17	0.298893	0.848	0.793	7.83535e-13	1
PDE4B	0.000858145	0.298038	0.251	0.201	1	1
RPS21	2.94639e-10	0.292098	0.619	0.515	5.83916e-06	1
MIF	7.71786e-08	0.290541	0.48	0.394	0.00152952	1
RPL21	1.50385e-14	0.289417	0.825	0.765	2.98033e-10	1
HSPA5	0.000932452	0.285053	0.623	0.598	1	1
RPL36	8.70809e-09	0.279477	0.641	0.55	0.000172577	1
APEX1	0.00270647	0.279312	0.35	0.314	1	1
CASK	3.27638e-05	0.279068	0.26	0.195	0.649312	1
RPL34	5.29381e-20	0.2758	0.912	0.873	1.04913e-15	1
SCD5	1.15994e-09	0.274991	0.596	0.499	2.29878e-05	1
CXADR	7.21552e-05	0.274311	0.251	0.188	1	1
RPL3P4	0.000392201	0.273233	0.299	0.248	1	1
OLIG1	1.19996e-09	0.272974	0.563	0.45	2.37808e-05	1
SOX4	2.50466e-14	0.272754	0.765	0.633	4.96374e-10	1
EIF3E	1.44188e-05	0.272176	0.497	0.448	0.285752	1
RP4-604A21	0.000158388	0.267904	0.317	0.261	1	1
DCX	4.29305e-09	0.267306	0.545	0.433	8.50798e-05	1
GPM6A	1.03266e-12	0.265182	0.819	0.753	2.04652e-08	1
TRIM24	0.000593623	0.264852	0.265	0.212	1	1
RPL13A	9.03228e-27	0.26196	0.963	0.942	1.79002e-22	1
RPL10A	7.05979e-17	0.260392	0.897	0.836	1.39911e-12	1
PPIAP22	0.00149313	0.25692	0.28	0.235	1	1
RPL22	0.000120858	0.255788	0.425	0.367	1	1
DNER	0.00417063	0.254316	0.306	0.268	1	1
RPL6	3.35206e-15	0.254051	0.887	0.852	6.64312e-11	1
ATPIF1	0.00182012	0.252496	0.352	0.31	1	1
RPL15	8.49752e-21	0.252483	0.913	0.913	1.68404e-16	1
FGFBP3	6.44705e-06	0.251935	0.444	0.369	0.127768	1
RPS8	4.10806e-21	0.251376	0.943	0.911	8.14134e-17	1
NUCKS1	3.07562e-07	-0.251414	0.745	0.799	0.00609526	1
H2AFV	8.67986e-06	-0.25363	0.301	0.409	0.172017	1
ATF6	2.9445e-07	-0.254253	0.202	0.323	0.00583541	1
GAP43	0.000104984	-0.255833	0.211	0.293	1	1
DUT	1.2302e-06	-0.25598	0.241	0.357	0.0243801	1
TMEM59	3.03215e-05	-0.257954	0.343	0.441	0.600912	1
FEZ1	9.84377e-08	-0.258762	0.306	0.438	0.00195084	1
PSAP	7.90527e-06	-0.259585	0.421	0.525	0.156667	1
CANX	9.43516e-08	-0.259814	0.483	0.606	0.00186986	1
TPM3	8.44908e-07	-0.2627	0.304	0.425	0.0167444	1
PMP2	1.66851e-07	-0.265414	0.731	0.787	0.00330665	1
TMSB15A	0.00102783	-0.265651	0.271	0.34	1	1
DBI	1.265e-08	-0.270039	0.763	0.817	0.000250697	1
DSTN	4.87632e-05	-0.272185	0.398	0.491	0.96639	1
CALM2	6.38537e-11	-0.277136	0.756	0.806	1.26545e-06	1
CADM1	3.77163e-06	-0.277176	0.188	0.29	0.0747461	1
SLC25A5	0.000457166	-0.277343	0.765	0.786	1	1
RDX	4.36199e-07	-0.277636	0.319	0.443	0.00864458	1
TMSB4X	2.16973e-09	-0.281923	0.924	0.947	4.29997e-05	1
CKB	6.44483e-07	-0.286071	0.581	0.657	0.0127724	1
FYN	0.000154231	-0.289649	0.209	0.289	1	1
APP	1.28909e-07	-0.294079	0.147	0.26	0.00255471	1
NUCB2	7.74273e-08	-0.294562	0.147	0.26	0.00153446	1
MYL6	1.90297e-09	-0.299509	0.586	0.698	3.77131e-05	1
RAD21	7.72134e-06	-0.306701	0.395	0.487	0.153021	1
ZFP36L1	1.01346e-10	-0.312606	0.12	0.255	2.00848e-06	1
ITM2B	8.64519e-09	-0.314271	0.531	0.638	0.000171331	1
CAMK2N1	8.80717e-08	-0.321275	0.193	0.312	0.00174541	1
HMGCS1	0.000305504	-0.323642	0.503	0.572	1	1
ACAT2	3.1979e-07	-0.326016	0.278	0.391	0.00633759	1
SCD	1.48461e-06	-0.328479	0.216	0.326	0.029422	1
TUBA1A	1.58582e-25	-0.330906	0.913	0.952	3.14277e-21	1
GNG5	3.39088e-11	-0.343153	0.182	0.332	6.72005e-07	1
CD63	2.28955e-13	-0.352204	0.396	0.562	4.53744e-09	1
PRDX6	2.57047e-07	-0.356815	0.25	0.366	0.00509416	1
MAP1B	1.36243e-09	-0.35846	0.388	0.525	2.70006e-05	1
HMGB3	4.62793e-06	-0.362919	0.195	0.288	0.0917164	1
SDCBP	4.58074e-09	-0.367463	0.193	0.325	9.07812e-05	1
DYNLL1	7.74288e-10	-0.384684	0.504	0.629	1.53448e-05	1
LAPTM4A	7.41685e-11	-0.413534	0.135	0.267	1.46987e-06	1
PARP1	2.68104e-15	-0.413605	0.444	0.609	5.31329e-11	1
ARL6IP1	1.74278e-05	-0.434659	0.352	0.439	0.345384	1
GOLIM4	9.15988e-11	-0.436572	0.166	0.305	1.81531e-06	1
ANP32E	1.13988e-10	-0.451437	0.315	0.454	2.25902e-06	1
AP1S2	3.85453e-12	-0.458535	0.168	0.316	7.63891e-08	1
HMGN2	1.23272e-10	-0.460857	0.234	0.375	2.443e-06	1
CD9	3.00988e-17	-0.487337	0.145	0.332	5.96497e-13	1
H2AFZ	3.15446e-12	-0.493667	0.547	0.644	6.25151e-08	1
ARHGAP5	1.37649e-12	-0.499781	0.145	0.29	2.72793e-08	1
ID2	3.10682e-10	-0.503349	0.301	0.44	6.1571e-06	1
PEA15	2.66334e-13	-0.518072	0.457	0.591	5.27821e-09	1
CNN3	2.82339e-14	-0.542029	0.26	0.433	5.59539e-10	1
ANXA5	7.75243e-18	-0.55372	0.138	0.32	1.53638e-13	1
IGFBP5	1.2749e-13	-0.564917	0.119	0.266	2.52659e-09	1
UGT8	9.48675e-06	-0.586327	0.177	0.255	0.188008	1
EDNRB	1.48568e-09	-0.59615	0.149	0.265	2.94432e-05	1
NREP	1.92016e-21	-0.630075	0.23	0.449	3.80537e-17	1
KIF21A	3.0776e-15	-0.651396	0.147	0.307	6.09918e-11	1
CST3	1.81886e-21	-0.748057	0.184	0.392	3.60462e-17	1
HLA-A	1.9938e-28	-0.748389	0.211	0.46	3.95132e-24	1
HLA-B	3.8897e-24	-0.781276	0.099	0.311	7.7086e-20	1
TUBA1B	9.95325e-28	-0.813759	0.453	0.63	1.97254e-23	1
HIST1H4C	1.24574e-11	-0.822713	0.223	0.364	2.46881e-07	1
SMC4	3.77621e-22	-0.829209	0.09	0.283	7.4837e-18	1
CNP	3.80018e-14	-0.855686	0.193	0.347	7.53121e-10	1
HLA-C	2.905e-29	-0.860945	0.087	0.321	5.75714e-25	1
HMGB2	3.62955e-22	-0.974635	0.097	0.288	7.19303e-18	1
BCAS1	6.32915e-12	-0.986576	0.202	0.33	1.25431e-07	1
SPARC	8.39575e-20	-1.01861	0.088	0.263	1.66387e-15	1
IFI6	1.88584e-23	-1.15155	0.12	0.328	3.73735e-19	1
CENPF	4.71555e-22	-1.28579	0.106	0.297	9.34527e-18	1
CLU	1.0284e-28	-1.35158	0.101	0.324	2.03809e-24	1
PLP1	3.19316e-12	-1.68731	0.257	0.378	6.32821e-08	1
GFAP	3.28001e-38	-1.93398	0.057	0.321	6.50032e-34	1

## Sheet: OPC5
gene	p_val	avg_logFC	pct.1	pct.2	p_val_adj	cluster
PLP1	1.80023e-57	0.714202	0.907	0.323	3.56769e-53	7
BCAS1	2.63932e-61	0.681054	0.886	0.272	5.2306e-57	7
IFI6	1.41654e-20	0.529094	0.637	0.271	2.8073e-16	7
SIRT2	7.30682e-35	0.51529	0.974	0.527	1.44806e-30	7
ARHGAP5	2.33917e-55	0.510498	0.834	0.23	4.63577e-51	7
FAM13C	1.24706e-60	0.491662	0.705	0.162	2.47142e-56	7
SLC44A1	2.46388e-42	0.485758	0.917	0.339	4.88292e-38	7
RP11-89N17	2.08568e-57	0.472151	0.42	0.067	4.1334e-53	7
PRDX1	3.05216e-27	0.460057	0.995	0.658	6.04876e-23	7
WASF1	4.36256e-49	0.456739	0.772	0.217	8.64573e-45	7
CENPJ	8.546e-51	0.431656	0.653	0.159	1.69364e-46	7
FERMT1	3.42031e-55	0.428718	0.404	0.064	6.77838e-51	7
FYN	4.62844e-43	0.413486	0.798	0.242	9.17264e-39	7
CNP	1.71888e-46	0.406538	0.86	0.286	3.40648e-42	7
MBP	2.78927e-45	0.40389	0.668	0.196	5.52777e-41	7
RNF13	5.41104e-31	0.403336	0.85	0.303	1.07236e-26	7
KIF21A	7.45105e-41	0.402533	0.782	0.248	1.47665e-36	7
CADM2	4.73816e-26	0.398892	0.948	0.474	9.39009e-22	7
RND2	3.39639e-57	0.395286	0.472	0.082	6.73097e-53	7
TNR	7.36559e-44	0.390624	0.777	0.227	1.45971e-39	7
ATCAY	2.30556e-35	0.388537	0.876	0.306	4.56916e-31	7
UGT8	8.11377e-52	0.385237	0.772	0.208	1.60799e-47	7
MIR219A2	3.19415e-50	0.382342	0.896	0.287	6.33016e-46	7
MOG	6.01522e-72	0.381973	0.456	0.062	1.1921e-67	7
GNB4	1.43166e-52	0.374161	0.642	0.148	2.83726e-48	7
MYO5A	3.74086e-49	0.372855	0.699	0.177	7.41363e-45	7
EPB41L2	3.30609e-30	0.360092	0.839	0.32	6.55202e-26	7
SMOC1	7.72349e-43	0.354587	0.834	0.255	1.53064e-38	7
SLC25A5	4.84429e-18	0.348837	0.995	0.769	9.60041e-14	7
MOB3B	8.86207e-50	0.339289	0.653	0.153	1.75629e-45	7
CRB1	1.06094e-57	0.335522	0.508	0.093	2.10258e-53	7
HIPK2	2.32832e-32	0.329975	0.86	0.316	4.61426e-28	7
ERBB3	2.07212e-50	0.326235	0.591	0.13	4.10654e-46	7
MPZL1	7.27282e-23	0.322928	0.917	0.437	1.44133e-18	7
PKP4	1.82715e-53	0.321051	0.466	0.085	3.62105e-49	7
NFASC	1.55425e-51	0.319883	0.585	0.128	3.08022e-47	7
GPR17	3.4292e-54	0.318263	0.508	0.096	6.79599e-50	7
RAB33A	1.94084e-35	0.312294	0.819	0.285	3.84636e-31	7
CHN2	1.14154e-56	0.311809	0.446	0.074	2.26231e-52	7
TNS3	1.35151e-48	0.309562	0.404	0.071	2.67843e-44	7
DYNLL1	7.80871e-17	0.307971	0.953	0.586	1.54753e-12	7
PIGM	1.03726e-38	0.306766	0.591	0.158	2.05563e-34	7
FXYD6	2.17687e-15	0.305562	0.974	0.583	4.31412e-11	7
SGCD	1.06122e-54	0.302049	0.606	0.128	2.10313e-50	7
GPC3	7.74477e-39	0.297607	0.332	0.061	1.53486e-34	7
PFN2	1.59419e-16	0.295791	0.959	0.56	3.15935e-12	7
NEU4	4.22523e-51	0.293515	0.601	0.133	8.37356e-47	7
GRIA2	2.90007e-18	0.290294	0.938	0.484	5.74736e-14	7
GNG2	2.16538e-32	0.288202	0.772	0.257	4.29136e-28	7
TMEM108	7.97078e-49	0.285958	0.466	0.09	1.57965e-44	7
PLCB1	9.90071e-46	0.285933	0.585	0.138	1.96212e-41	7
CDK18	5.98677e-53	0.285923	0.389	0.061	1.18646e-48	7
AFMID	3.3632e-46	0.284736	0.301	0.043	6.6652e-42	7
FRMD4B	1.04538e-45	0.283531	0.497	0.107	2.07173e-41	7
KANK1	4.84631e-37	0.282533	0.611	0.168	9.60443e-33	7
GALNT13	3.34816e-38	0.280447	0.513	0.126	6.63539e-34	7
E2F3	4.66907e-35	0.280237	0.497	0.128	9.25315e-31	7
DSTN	3.15953e-19	0.277439	0.933	0.446	6.26156e-15	7
TALDO1	2.11175e-31	0.27183	0.772	0.255	4.18507e-27	7
SOX2-OT	2.93846e-15	0.270861	0.969	0.543	5.82345e-11	7
ENPP6	1.45207e-53	0.265139	0.42	0.069	2.87772e-49	7
APOD	1.96013e-31	0.261775	0.523	0.148	3.88458e-27	7
LCORL	3.81147e-36	0.261173	0.565	0.151	7.55358e-32	7
ICK	4.28045e-36	0.256233	0.415	0.094	8.48299e-32	7
P2RX7	1.05421e-38	0.254686	0.554	0.141	2.08923e-34	7
SOX6	7.0894e-25	0.25076	0.865	0.341	1.40498e-20	7
RIT2	7.85195e-07	-0.25107	0.275	0.122	0.015561	7
ZFP36L1	1.98925e-07	-0.255718	0.456	0.217	0.00394229	7
NREP	0.000107411	-0.265837	0.736	0.391	1	7
IFI16	1.02117e-05	-0.269073	0.342	0.169	0.202375	7
MT-ND5	0.00237621	-0.27336	0.995	0.842	1	7
CALD1	2.86424e-09	-0.273512	0.316	0.129	5.67636e-05	7
C1orf61	9.1535e-05	-0.281112	1	0.936	1	7
MEST	3.56311e-06	-0.284746	0.326	0.156	0.0706136	7
LAPTM4A	0.000642723	-0.287383	0.42	0.233	1	7
CST3	4.03454e-06	-0.293928	0.668	0.337	0.0799564	7
EDNRB	1.28169e-05	-0.304361	0.446	0.233	0.254004	7
MEIS2	1.48656e-07	-0.309148	0.394	0.179	0.00294607	7
HEY1	2.72775e-05	-0.30998	0.358	0.182	0.540586	7
FABP7	0.00795076	-0.338974	0.746	0.446	1	7
SOX9	0.0002416	-0.367748	0.451	0.246	1	7
ID2	0.00024745	-0.407807	0.725	0.396	1	7
SPARC	1.10723e-09	-0.408554	0.492	0.216	2.1943e-05	7
GFAP	4.9105e-14	-0.470102	0.606	0.255	9.73162e-10	7
VIM	9.88639e-08	-0.52404	0.389	0.176	0.00195928	7

## Sheet: OL1
gene	p_val	avg_logFC	pct.1	pct.2	p_val_adj	cluster
BCAS1	1.71798e-130	1.78763	0.884	0.26	3.40469e-126	4
MIR219A2	1.58497e-114	1.71018	0.857	0.278	3.14109e-110	4
SIRT2	1.66412e-85	1.2936	0.932	0.522	3.29795e-81	4
KIF21A	1.30045e-58	1.27002	0.653	0.248	2.57724e-54	4
PLP1	5.8159e-95	1.25379	0.876	0.314	1.1526e-90	4
WASF1	5.96459e-51	1.19965	0.59	0.222	1.18206e-46	4
GPC3	5.35024e-49	1.13296	0.307	0.058	1.06031e-44	4
PRDX1	7.90116e-77	1.13263	0.936	0.656	1.56585e-72	4
UGT8	1.31228e-48	1.10165	0.586	0.213	2.60067e-44	4
SLC44A1	4.00669e-56	1.09421	0.757	0.341	7.94046e-52	4
FAM13C	5.75539e-27	1.09115	0.422	0.175	1.1406e-22	4
CNP	1.16737e-58	1.08077	0.721	0.287	2.31349e-54	4
EPB41L2	9.86255e-31	1.06749	0.594	0.33	1.95456e-26	4
RAB33A	1.65484e-43	1.04831	0.649	0.289	3.27956e-39	4
SGK1	4.3802e-29	1.03979	0.394	0.148	8.68068e-25	4
CADM2	1.72224e-39	1.02424	0.757	0.481	3.41314e-35	4
SMOC1	6.79092e-38	0.986605	0.598	0.264	1.34582e-33	4
ARHGAP5	2.04568e-32	0.965005	0.534	0.243	4.05412e-28	4
FERMT1	3.04472e-33	0.945944	0.279	0.068	6.03402e-29	4
DYNLL1	2.75249e-44	0.927061	0.865	0.586	5.45488e-40	4
NFASC	6.00919e-28	0.887697	0.382	0.136	1.1909e-23	4
FYN	2.79902e-24	0.887673	0.506	0.256	5.54709e-20	4
GALNT13	3.98594e-28	0.881404	0.367	0.131	7.89934e-24	4
TMEM206	4.56996e-27	0.880333	0.625	0.358	9.05674e-23	4
CENPJ	3.20896e-21	0.872155	0.39	0.172	6.35952e-17	4
GPR17	5.00601e-24	0.846584	0.307	0.105	9.92091e-20	4
SEMA6D	6.96494e-19	0.845755	0.271	0.099	1.38031e-14	4
FRMD4B	9.37002e-18	0.837419	0.291	0.116	1.85695e-13	4
HIPK2	3.88986e-23	0.837248	0.582	0.329	7.70892e-19	4
SLC25A5	2.45441e-53	0.83442	0.94	0.769	4.86415e-49	4
ATCAY	2.19209e-26	0.827339	0.586	0.319	4.3443e-22	4
E2F3	1.52258e-15	0.814789	0.307	0.137	3.01745e-11	4
SGCD	1.23239e-20	0.795148	0.347	0.141	2.44236e-16	4
TNR	2.29191e-19	0.776808	0.47	0.242	4.54211e-15	4
APOD	3.43247e-21	0.744131	0.371	0.153	6.80247e-17	4
SOX10	1.92223e-18	0.741592	0.434	0.22	3.80948e-14	4
TCF7L2	6.63615e-14	0.734451	0.382	0.206	1.31515e-09	4
ENPP6	5.95557e-22	0.708091	0.251	0.076	1.18027e-17	4
SOX2-OT	1.36342e-21	0.730497	0.749	0.553	2.70202e-17	4
GRIA2	1.08975e-25	0.725372	0.733	0.493	2.15968e-21	4
CRB1	2.12871e-14	0.715503	0.255	0.106	4.21869e-10	4
PFN2	7.12947e-23	0.703563	0.733	0.571	1.41292e-18	4
GNB4	2.47755e-12	0.679075	0.319	0.166	4.91001e-08	4
LSAMP	6.85181e-31	0.670305	0.841	0.606	1.35789e-26	4
PCDH7	1.48082e-09	0.668407	0.303	0.172	2.93469e-05	4
CCSER2	3.10998e-10	0.660951	0.319	0.179	6.16336e-06	4
HMGCS1	6.09923e-25	0.654868	0.769	0.542	1.20875e-20	4
MYO5A	1.19237e-10	0.648448	0.347	0.196	2.36303e-06	4
PLCB1	7.28834e-06	0.647508	0.251	0.158	0.14444	4
MAP4K5	1.71097e-11	0.635057	0.386	0.225	3.39081e-07	4
FGF12	7.38393e-10	0.634343	0.363	0.22	1.46335e-05	4
PPP2R2B	5.71589e-14	0.63141	0.454	0.267	1.13277e-09	4
PPFIBP1	7.48541e-11	0.620028	0.303	0.162	1.48346e-06	4
SCD	1.44145e-07	0.612787	0.418	0.298	0.00285666	4
PGRMC1	1.60153e-15	0.609283	0.633	0.451	3.17391e-11	4
TMOD1	3.40628e-09	0.608791	0.271	0.149	6.75057e-05	4
ZEB2	1.31722e-07	0.605277	0.343	0.226	0.00261046	4
CAMSAP2	1.72283e-11	0.589098	0.506	0.339	3.4143e-07	4
MOB3B	1.55372e-10	0.581011	0.319	0.172	3.07917e-06	4
ACAT2	3.61994e-10	0.580001	0.506	0.36	7.174e-06	4
ERBB3	6.49109e-08	0.579023	0.263	0.148	0.00128641	4
MSMO1	7.55316e-08	0.549174	0.486	0.362	0.00149689	4
TNFRSF21	1.32265e-07	0.544047	0.271	0.16	0.00262122	4
FDPS	3.06455e-12	0.54153	0.729	0.598	6.07332e-08	4
HSD17B7	2.16453e-06	0.539149	0.275	0.175	0.0428967	4
SCRG1	2.0014e-24	0.538229	0.9	0.789	3.96638e-20	4
PLPPR1	8.4606e-08	0.53653	0.39	0.265	0.00167672	4
ZFYVE16	1.75994e-05	0.536454	0.263	0.173	0.348784	4
EBP	8.8067e-07	0.531379	0.275	0.169	0.0174531	4
FXYD6	2.73138e-13	0.527823	0.733	0.596	5.41304e-09	4
NKX2-2	5.31436e-07	0.516651	0.355	0.236	0.010532	4
GNG2	6.13358e-08	0.510077	0.406	0.277	0.00121555	4
NCAM1	1.45286e-12	0.500533	0.745	0.626	2.87928e-08	4
CLASP2	5.68142e-05	0.497535	0.263	0.178	1	4
ANP32B	2.74501e-07	0.494035	0.47	0.353	0.00544006	4
TMEM97	4.65354e-06	0.491103	0.311	0.206	0.0922238	4
GNAI1	1.34005e-05	0.489742	0.291	0.196	0.265571	4
MBP	1.15687e-18	0.487502	0.438	0.206	2.29268e-14	4
SNX22	5.51239e-09	0.482493	0.263	0.136	0.000109244	4
FDFT1	1.73761e-11	0.480438	0.606	0.44	3.44359e-07	4
ZKSCAN1	7.32746e-06	0.470941	0.45	0.355	0.145216	4
ACLY	0.000176119	0.468267	0.251	0.172	1	4
CAP1	0.00052613	0.467619	0.351	0.285	1	4
DPYSL2	0.000100024	0.466103	0.367	0.285	1	4
MARCKSL1	3.65294e-26	0.461376	0.956	0.812	7.23939e-22	4
KANK1	4.32443e-07	0.458532	0.303	0.185	0.00857015	4
CFAP20	0.00350042	0.455604	0.251	0.197	1	4
TUBA1A	5.97916e-29	0.451024	0.984	0.942	1.18495e-24	4
APLP1	2.91614e-05	0.448686	0.263	0.169	0.57792	4
TSC22D4	2.6506e-08	0.444053	0.494	0.361	0.000525296	4
RNF13	0.00388626	0.442263	0.375	0.332	1	4
ST3GAL5	6.91991e-05	0.434129	0.327	0.239	1	4
MPZL1	8.38689e-10	0.430876	0.602	0.454	1.66211e-05	4
SELENOT	1.2599e-05	0.429546	0.458	0.376	0.249688	4
TMEM59	1.54595e-05	0.428674	0.494	0.418	0.306377	4
HIST3H2A	1.09924e-07	0.425259	0.438	0.302	0.00217848	4
SPAG9	0.00185205	0.422959	0.371	0.308	1	4
LCORL	2.72448e-05	0.421282	0.263	0.169	0.539937	4
DSTN	3.56114e-09	0.4128	0.598	0.465	7.05746e-05	4
MAP4K4	8.17278e-07	0.405855	0.41	0.291	0.0161968	4
RTN4	1.26132e-13	0.405312	0.841	0.731	2.49969e-09	4
NBDY	0.000764127	0.391307	0.343	0.272	1	4
ARPC5	9.79212e-07	0.386095	0.741	0.656	0.019406	4
TM7SF2	0.00122085	0.385343	0.283	0.212	1	4
FAM49B	7.97208e-05	0.38523	0.291	0.204	1	4
BCAN	6.70504e-16	0.383754	0.92	0.812	1.3288e-11	4
SOX6	0.00115737	0.381509	0.434	0.367	1	4
QKI	0.0031712	0.378648	0.442	0.39	1	4
CCDC50	0.000140729	0.378399	0.343	0.259	1	4
IDI1	0.0001575	0.377042	0.522	0.445	1	4
NDUFB2	3.80973e-07	0.375768	0.586	0.491	0.00755013	4
MAP1A	0.00162004	0.370295	0.319	0.255	1	4
ACTB	2.88625e-11	0.364754	0.821	0.711	5.71998e-07	4
ATP6V0E2	7.95987e-05	0.35927	0.43	0.347	1	4
ZNF608	0.00261351	0.353648	0.335	0.272	1	4
DANCR	0.00205026	0.346222	0.303	0.236	1	4
SEMA5A	0.00779783	0.344034	0.275	0.221	1	4
PEBP1	1.41386e-08	0.342471	0.793	0.726	0.000280199	4
PTMA	1.00579e-13	0.3383	0.96	0.903	1.99328e-09	4
SH3BGRL	0.00201698	0.335	0.51	0.469	1	4
SLC22A17	0.00102984	0.332959	0.311	0.24	1	4
JPX	0.00124011	0.328652	0.382	0.319	1	4
PHYHIPL	3.28489e-06	0.312538	0.574	0.447	0.0650999	4
SYT11	0.000371578	0.311515	0.466	0.397	1	4
KIF3A	0.000162911	0.308719	0.454	0.366	1	4
MT-RNR1	2.46083e-05	0.307476	0.57	0.482	0.487688	4
BEX2	0.00895258	0.30267	0.378	0.326	1	4
ZCCHC17	0.00310382	0.297018	0.402	0.336	1	4
DST	0.00167151	0.296385	0.49	0.413	1	4
WSB1	0.00971479	0.293019	0.574	0.523	1	4
IDH1	0.00140163	0.288128	0.382	0.309	1	4
ACTG1	5.04382e-11	0.285068	0.944	0.914	9.99585e-07	4
KHDRBS3	0.0041763	0.272194	0.259	0.198	1	4
TSC22D1	2.03543e-06	0.265878	0.781	0.697	0.0403382	4
MT-CO1	1.51097e-17	0.26574	0.988	0.982	2.99445e-13	4
MT-CO3	2.57097e-12	0.264781	0.92	0.87	5.09515e-08	4
PNISR	9.78728e-06	0.263535	0.769	0.701	0.193964	4
PTN	8.85079e-07	0.262626	0.861	0.814	0.0175405	4
ARID4B	3.78587e-05	0.262125	0.586	0.514	0.750284	4
HES6	0.00879758	-0.251722	0.191	0.272	1	4
ACTR3	3.84352e-05	-0.252164	0.163	0.298	0.761708	4
RPLP2	9.55454e-06	-0.252388	0.594	0.742	0.189352	4
SRRM1	0.000499236	-0.254988	0.211	0.332	1	4
HNRNPF	8.65946e-05	-0.255671	0.171	0.304	1	4
RHEB	2.52755e-05	-0.256413	0.159	0.297	0.50091	4
EIF3A	0.0026959	-0.257553	0.347	0.459	1	4
NAP1L1	9.72113e-05	-0.258406	0.582	0.694	1	4
RP11-84E17	0.001137	-0.259402	0.382	0.508	1	4
H2AFV	0.000316297	-0.25964	0.275	0.4	1	4
RBM3	0.000215204	-0.260086	0.155	0.271	1	4
SNRPF	0.00164778	-0.260284	0.219	0.319	1	4
C12orf57	0.000219005	-0.261991	0.259	0.386	1	4
CD9	0.00342793	-0.262507	0.211	0.307	1	4
RAB1A	0.000652159	-0.262942	0.251	0.368	1	4
SEM1	0.00152809	-0.262981	0.271	0.375	1	4
DEK	0.000225618	-0.264708	0.259	0.383	1	4
COA6	0.00112114	-0.267194	0.231	0.336	1	4
HN1	0.000162159	-0.267532	0.355	0.486	1	4
HSPA5	0.0023333	-0.267633	0.518	0.609	1	4
RPS19	4.13213e-09	-0.268309	0.88	0.942	8.18906e-05	4
RANBP1	0.000677618	-0.26914	0.247	0.364	1	4
PCMT1	1.58624e-05	-0.269997	0.143	0.28	0.314362	4
RAD23A	4.92282e-05	-0.270525	0.159	0.289	0.975605	4
RPS7	2.08227e-05	-0.271402	0.602	0.73	0.412665	4
UBE2D3	0.000405962	-0.271852	0.279	0.397	1	4
SUGP2	0.0011234	-0.272168	0.179	0.28	1	4
UBE2E1	0.00110336	-0.272323	0.211	0.316	1	4
RCN2	0.000726223	-0.274888	0.231	0.342	1	4
ITM2C	2.65944e-05	-0.276707	0.255	0.412	0.527048	4
LBR	0.000109835	-0.276796	0.255	0.392	1	4
RPL8	2.6759e-06	-0.278915	0.681	0.802	0.0530311	4
ENAH	0.000386315	-0.280147	0.319	0.452	1	4
ZFAND6	0.00013227	-0.281962	0.167	0.288	1	4
TCEAL2	0.000421269	-0.282018	0.215	0.331	1	4
SMARCA1	0.000110818	-0.282423	0.279	0.406	1	4
EMC4	0.000211284	-0.283026	0.191	0.31	1	4
PDIA3	1.00327e-05	-0.286419	0.398	0.558	0.198827	4
NES	7.12636e-06	-0.287582	0.227	0.383	0.14123	4
NUCKS1	5.21826e-05	-0.292486	0.729	0.794	1	4
UPF3B	0.000166137	-0.300604	0.183	0.304	1	4
CEP170	4.29687e-05	-0.306707	0.271	0.417	0.851554	4
S100B	0.000170276	-0.307651	0.398	0.545	1	4
HSPD1	3.61096e-06	-0.309674	0.454	0.619	0.071562	4
PHLDA1	0.000452417	-0.310301	0.215	0.327	1	4
CELF2	1.10442e-05	-0.320718	0.151	0.287	0.218874	4
SYNCRIP	6.32538e-06	-0.322001	0.155	0.299	0.125356	4
HDGF	1.21495e-06	-0.325754	0.155	0.31	0.0240778	4
CD63	8.43101e-05	-0.326868	0.426	0.542	1	4
LAMTOR2	2.9146e-07	-0.328855	0.163	0.334	0.00577616	4
SUPT16H	5.66234e-05	-0.329466	0.243	0.379	1	4
CISD1	6.90587e-07	-0.330016	0.191	0.356	0.013686	4
DUT	0.000204097	-0.331299	0.227	0.346	1	4
MRPS6	1.21814e-06	-0.331998	0.12	0.267	0.0241411	4
GNG5	5.30302e-06	-0.334845	0.167	0.318	0.105095	4
ZEB1	4.40935e-06	-0.336041	0.159	0.311	0.0873845	4
CPE	2.63557e-05	-0.342225	0.147	0.277	0.522318	4
HLA-C	2.0677e-06	-0.342314	0.143	0.292	0.0409777	4
RAB31	9.98978e-07	-0.342544	0.518	0.656	0.0197977	4
TAOK3	7.69359e-06	-0.347863	0.323	0.48	0.152472	4
BCHE	2.38155e-05	-0.353204	0.171	0.302	0.471975	4
ANP32A	5.11735e-06	-0.353765	0.283	0.447	0.101416	4
G3BP1	3.25703e-07	-0.354624	0.151	0.318	0.00645478	4
TPM4	7.26515e-07	-0.355058	0.155	0.314	0.0143981	4
PCM1	0.000118855	-0.358137	0.195	0.314	1	4
CALM2	4.1162e-08	-0.362925	0.729	0.803	0.000815749	4
SMC3	3.61849e-06	-0.362954	0.331	0.485	0.0717113	4
THRAP3	2.50409e-06	-0.364319	0.215	0.374	0.0496261	4
HMGB1	6.05521e-07	-0.364975	0.402	0.56	0.0120002	4
H2AFZ	3.05068e-06	-0.365903	0.518	0.636	0.0604584	4
EPN2	6.05871e-05	-0.374574	0.227	0.361	1	4
SAT1	0.00587386	-0.375555	0.406	0.502	1	4
LINC01896	7.10889e-07	-0.375633	0.108	0.252	0.0140884	4
SRI	1.14001e-06	-0.378351	0.331	0.507	0.0225928	4
CCDC88A	1.93846e-07	-0.379116	0.402	0.593	0.00384163	4
CNTN1	8.76079e-06	-0.379197	0.139	0.276	0.173621	4
NAE1	9.17329e-05	-0.379945	0.171	0.289	1	4
CNIH4	2.19339e-07	-0.383958	0.127	0.293	0.00434686	4
ALDH9A1	6.57809e-06	-0.385515	0.207	0.354	0.130365	4
ARL6IP5	2.90256e-08	-0.39708	0.319	0.522	0.000575229	4
ENO1	1.68761e-08	-0.397628	0.355	0.547	0.00033445	4
TUBB2A	9.26462e-07	-0.399751	0.183	0.346	0.0183606	4
KHDRBS1	2.0576e-08	-0.406419	0.207	0.4	0.000407776	4
PTGES3	1.26286e-07	-0.407859	0.195	0.373	0.00250274	4
FHL1	2.94787e-08	-0.408839	0.175	0.365	0.000584208	4
HMGN1	1.32736e-07	-0.414584	0.315	0.493	0.00263057	4
C1orf21	1.01845e-08	-0.415904	0.215	0.42	0.000201836	4
TMSB4X	6.14798e-12	-0.421134	0.92	0.945	1.21841e-07	4
CACYBP	3.89216e-08	-0.421724	0.299	0.491	0.000771348	4
BAALC	1.19698e-07	-0.429556	0.231	0.414	0.00237218	4
PIK3R1	3.98382e-06	-0.432319	0.227	0.372	0.0789513	4
PTPRZ1	1.43741e-09	-0.434789	0.478	0.656	2.84865e-05	4
HMGB3	1.09791e-06	-0.442939	0.135	0.283	0.0217583	4
PMP2	1.12127e-07	-0.450329	0.717	0.782	0.00222213	4
CCND2	5.12687e-08	-0.450971	0.191	0.373	0.00101604	4
LINC00461	2.10753e-07	-0.457785	0.211	0.38	0.0041767	4
NFIB	4.48103e-10	-0.484104	0.199	0.414	8.8805e-06	4
2018-09-11	1.25456e-07	-0.484405	0.207	0.377	0.0024863	4
C1orf61	1.55534e-21	-0.49952	0.904	0.943	3.08236e-17	4
HIP1	2.70485e-08	-0.504999	0.131	0.302	0.000536047	4
MYO10	1.57066e-06	-0.514651	0.143	0.283	0.0311273	4
SEC11C	6.63009e-09	-0.514896	0.291	0.477	0.000131395	4
TUBB	8.21913e-09	-0.515238	0.526	0.647	0.000162887	4
NCALD	1.8258e-09	-0.522759	0.151	0.346	3.61838e-05	4
ANXA5	1.75132e-08	-0.527555	0.131	0.302	0.000347077	4
PEA15	3.34034e-09	-0.529347	0.394	0.582	6.61988e-05	4
APLP2	9.57681e-11	-0.530789	0.124	0.334	1.89793e-06	4
GOLM1	9.1209e-10	-0.531748	0.08	0.256	1.80758e-05	4
SMS	6.73386e-09	-0.538255	0.124	0.301	0.000133452	4
CCND1	3.36464e-09	-0.538579	0.12	0.302	6.66804e-05	4
SCG3	3.3504e-07	-0.562432	0.207	0.365	0.00663983	4
CALM1	2.35258e-17	-0.582013	0.625	0.8	4.66234e-13	4
TMSB15A	6.10571e-10	-0.587923	0.147	0.343	1.21003e-05	4
CST3	2.09606e-11	-0.610309	0.155	0.373	4.15396e-07	4
FABP5	5.31106e-08	-0.625218	0.267	0.436	0.00105254	4
CAMK2N1	5.14672e-11	-0.625653	0.108	0.306	1.01998e-06	4
LAPTM4A	3.54681e-11	-0.631039	0.068	0.259	7.02907e-07	4
REV3L	3.11192e-13	-0.648777	0.219	0.468	6.1672e-09	4
CKB	1.83814e-17	-0.653072	0.406	0.664	3.64283e-13	4
KCND2	6.54542e-10	-0.654557	0.147	0.335	1.29717e-05	4
TRIB2	1.17585e-09	-0.663027	0.096	0.273	2.3303e-05	4
B2M	1.488e-13	-0.666782	0.486	0.685	2.94892e-09	4
NFIA	4.15157e-12	-0.681641	0.06	0.259	8.22759e-08	4
RBP1	3.64343e-19	-0.696894	0.375	0.658	7.22055e-15	4
STMN4	3.24539e-10	-0.715347	0.127	0.312	6.43172e-06	4
TUBA1B	1.03108e-09	-0.729477	0.478	0.61	2.04339e-05	4
ASCL1	3.99388e-12	-0.744659	0.068	0.266	7.91507e-08	4
HMGN2	3.1822e-12	-0.812709	0.151	0.367	6.30649e-08	4
GAP43	1.79747e-14	-0.81384	0.068	0.296	3.56223e-10	4
ARL6IP1	1.9174e-13	-0.847369	0.203	0.442	3.79991e-09	4
CNN3	3.58197e-18	-0.910757	0.143	0.425	7.09875e-14	4
EGR1	1.34126e-13	-0.925329	0.064	0.283	2.65811e-09	4
SMC4	3.76313e-13	-0.928325	0.06	0.266	7.45776e-09	4
HMP19	1.67553e-17	-0.943627	0.163	0.432	3.32056e-13	4
SOX9	3.86368e-16	-0.962237	0.04	0.276	7.65704e-12	4
ETV1	5.04874e-18	-0.972454	0.139	0.412	1.00056e-13	4
ANP32E	7.63184e-19	-0.977493	0.167	0.452	1.51248e-14	4
HMGB2	2.27509e-10	-0.982573	0.092	0.268	4.50878e-06	4
NREP	1.59556e-22	-1.01897	0.112	0.436	3.16207e-18	4
HES1	2.38339e-14	-1.02526	0.072	0.297	4.7234e-10	4
EDNRB	3.34868e-14	-1.04028	0.048	0.262	6.63641e-10	4
JUN	2.06795e-16	-1.08857	0.076	0.327	4.09826e-12	4
FOS	3.08422e-16	-1.15943	0.116	0.374	6.1123e-12	4
CLU	3.64146e-12	-1.21814	0.1	0.301	7.21665e-08	4
GFAP	2.83301e-09	-1.34261	0.12	0.288	5.61446e-05	4
ID2	8.85457e-25	-1.3491	0.108	0.441	1.7548e-20	4
FABP7	4.1959e-31	-1.4897	0.112	0.493	8.31543e-27	4
CENPF	1.71017e-13	-1.5968	0.072	0.28	3.38921e-09	4

[truncated: 4 more sheets: OL2, Astro 1, Astro 2, Pericytes]
