# Supplementary material for: Single-cell transcriptomic reveals molecular diversity and developmental heterogeneity of human stem cell-derived oligodendrocyte lineage cells
Source: Nat Commun. 2021 Jan 28;12:652. doi: 10.1038/s41467-021-20892-3 (PMC7844020; doi:10.1038/s41467-021-20892-3)
Supplement: Supplementary file 7 — Supplementary Data 2 [file 41467_2021_20892_MOESM7_ESM.xlsx]

## Sheet: Supplemental Table 2_OPC marker
p_val	avg_logFC	pct.1	pct.2	p_val_adj	cluster	gene
5.62477e-186	1.82366	0.904	0.128	1.11472e-181	CyP2	TOP2A
5.92522e-176	1.70277	0.759	0.081	1.17426e-171	CyP2	NUSAP1
1.14801e-161	1.48193	0.647	0.056	2.27512e-157	CyP2	TPX2
1.84672e-157	1.69284	0.916	0.185	3.65984e-153	CyP2	HMGB2
1.61064e-152	1.43932	0.671	0.068	3.19197e-148	CyP2	UBE2C
3.64936e-147	1.45641	0.723	0.091	7.23229e-143	CyP2	PCLAF
7.82843e-144	1.57122	0.715	0.091	1.55144e-139	CyP2	MKI67
2.4109e-136	1.52466	0.94	0.211	4.77791e-132	CyP2	CENPF
2.52854e-134	1.40993	0.622	0.07	5.01107e-130	CyP2	CDK1
2.75077e-129	1.34118	0.586	0.063	5.45147e-125	CyP2	BIRC5
8.29454e-126	1.29381	0.635	0.081	1.64381e-121	CyP2	PRC1
3.04955e-121	1.2431	0.526	0.05	6.0436e-117	CyP2	RRM2
1.05839e-120	1.13883	0.482	0.038	2.09751e-116	CyP2	ESCO2
1.06212e-117	1.32132	0.663	0.096	2.1049e-113	CyP2	ASPM
4.15007e-116	1.20001	0.578	0.068	8.22461e-112	CyP2	NUF2
5.37816e-115	1.43512	0.803	0.176	1.06584e-110	CyP2	SMC4
1.23249e-113	1.96603	0.892	0.293	2.44255e-109	CyP2	HIST1H4C
1.55434e-109	1.33943	0.996	0.546	3.08039e-105	CyP2	TUBA1B
1.42344e-103	1.25659	0.667	0.114	2.82098e-99	CyP2	PTTG1
5.85244e-97	1.16041	0.598	0.097	1.15984e-92	CyP2	MAD2L1
1.62267e-96	1.20569	0.699	0.144	3.21581e-92	CyP2	SMC2
3.61718e-94	1.09867	0.422	0.042	7.16853e-90	CyP2	NDC80
2.70921e-92	1.01795	0.426	0.043	5.36912e-88	CyP2	KIF15
3.18644e-89	1.0686	0.506	0.073	6.31488e-85	CyP2	ZWINT
9.2676e-89	0.948109	0.353	0.027	1.83665e-84	CyP2	FAM64A
2.05486e-88	1.19753	0.707	0.162	4.07231e-84	CyP2	PCNA
7.41108e-88	0.93321	0.333	0.023	1.46873e-83	CyP2	CKAP2L
5.79286e-87	1.09878	0.514	0.077	1.14803e-82	CyP2	CENPU
6.95484e-84	0.8561	0.309	0.02	1.37831e-79	CyP2	AURKB
5.77035e-82	1.03079	0.639	0.137	1.14357e-77	CyP2	CKS1B
5.95854e-82	1.01015	0.474	0.067	1.18086e-77	CyP2	ATAD2
6.54349e-82	1.10121	0.606	0.121	1.29679e-77	CyP2	TYMS
1.57155e-81	1.16277	0.41	0.049	3.1145e-77	CyP2	KNL1
3.52758e-81	0.943607	0.373	0.038	6.99096e-77	CyP2	PBK
2.65497e-80	1.00008	0.984	0.609	5.26161e-76	CyP2	H2AFZ
8.26344e-80	1.17922	0.855	0.299	1.63765e-75	CyP2	HMGN2
1.08693e-77	0.855447	0.321	0.026	2.15407e-73	CyP2	DLGAP5
2.14287e-74	1.10196	0.622	0.144	4.24675e-70	CyP2	CKS2
5.98453e-73	0.948522	0.466	0.075	1.18601e-68	CyP2	DHFR
9.71681e-73	1.07056	0.896	0.358	1.92568e-68	CyP2	ANP32E
1.43839e-71	1.01678	0.482	0.083	2.85061e-67	CyP2	MIS18BP1
1.79445e-70	0.888924	0.462	0.075	3.55624e-66	CyP2	CLSPN
4.2242e-70	0.827276	0.321	0.032	8.37152e-66	CyP2	KIF11
4.5695e-70	0.886627	0.305	0.028	9.05584e-66	CyP2	KIF2C
4.94933e-70	0.853152	0.333	0.035	9.80858e-66	CyP2	GTSE1
5.85571e-70	0.794408	0.293	0.024	1.16049e-65	CyP2	MXD3
1.07932e-69	0.911799	0.369	0.046	2.13899e-65	CyP2	KIF14
4.96434e-69	0.916222	0.968	0.627	9.83832e-65	CyP2	TUBB
9.07712e-69	0.990041	0.406	0.057	1.7989e-64	CyP2	CENPE
7.75269e-67	0.844322	0.361	0.045	1.53643e-62	CyP2	KIF4A
8.32365e-65	0.818047	0.357	0.045	1.64958e-60	CyP2	RAD51AP1
3.30946e-63	1.19827	0.45	0.084	6.55868e-59	CyP2	HIST1H1D
1.47835e-62	1.00066	0.783	0.282	2.92978e-58	CyP2	DUT
3.12882e-61	0.828183	0.349	0.048	6.2007e-57	CyP2	FBXO5
6.98524e-60	0.70798	0.277	0.027	1.38434e-55	CyP2	SPC25
1.51093e-59	0.726602	0.301	0.034	2.99436e-55	CyP2	TK1
4.70264e-58	0.654478	0.213	0.013	9.3197e-54	CyP2	HIST1H1B
1.34129e-57	0.67578	0.281	0.029	2.65816e-53	CyP2	CDCA5
2.45147e-57	0.793924	0.361	0.055	4.85833e-53	CyP2	SGO2
1.14428e-56	0.903791	0.51	0.12	2.26772e-52	CyP2	GMNN
1.13553e-55	0.808232	0.353	0.055	2.2504e-51	CyP2	KIF22
2.79453e-55	0.715649	0.241	0.021	5.53819e-51	CyP2	SPC24
5.4385e-55	0.854503	0.313	0.042	1.0778e-50	CyP2	RTKN2
5.8563e-55	0.71638	0.988	0.757	1.1606e-50	CyP2	NUCKS1
1.68072e-54	0.806291	0.341	0.052	3.33084e-50	CyP2	CENPN
2.58674e-53	0.838783	0.394	0.073	5.1264e-49	CyP2	KIF20B
3.3149e-53	0.821635	0.382	0.069	6.56947e-49	CyP2	FEN1
3.88813e-52	0.802352	0.398	0.076	7.70549e-48	CyP2	ATAD5
5.2922e-52	0.879235	0.494	0.12	1.04881e-47	CyP2	MCM4
7.6612e-52	0.618494	0.221	0.019	1.5183e-47	CyP2	BUB1
1.14862e-51	0.617334	0.229	0.021	2.27633e-47	CyP2	TACC3
2.08065e-51	0.715647	0.337	0.053	4.12342e-47	CyP2	DTL
2.17867e-51	0.784416	0.337	0.055	4.31769e-47	CyP2	CENPK
1.5028e-50	0.649893	0.245	0.026	2.97824e-46	CyP2	TTK
2.80037e-50	0.776399	0.325	0.051	5.54978e-46	CyP2	CHAF1A
5.1628e-50	0.714745	0.281	0.037	1.02316e-45	CyP2	NCAPH
4.29946e-49	0.794216	0.9	0.493	8.52067e-45	CyP2	HMGB1
4.89071e-49	0.823061	0.406	0.085	9.69241e-45	CyP2	ORC6
5.5135e-49	0.732775	0.301	0.044	1.09267e-44	CyP2	RACGAP1
8.50332e-49	0.762787	0.337	0.058	1.68519e-44	CyP2	UBE2T
4.1194e-48	0.675268	0.289	0.041	8.16382e-44	CyP2	C21orf58
1.7189e-47	0.594203	0.209	0.019	3.40651e-43	CyP2	CDCA3
2.21282e-47	0.808243	0.783	0.328	4.38537e-43	CyP2	TMSB15A
3.59926e-47	0.753714	0.414	0.089	7.13301e-43	CyP2	GINS2
1.32812e-46	0.690032	0.233	0.026	2.63206e-42	CyP2	CCNA2
2.2295e-46	0.56621	0.189	0.014	4.41842e-42	CyP2	HJURP
4.94132e-46	0.646784	0.261	0.035	9.79272e-42	CyP2	BUB1B
3.52594e-45	0.694013	0.265	0.037	6.98772e-41	CyP2	PRR11
5.00817e-45	0.743831	0.237	0.028	9.92519e-41	CyP2	MND1
7.51477e-45	0.812525	0.442	0.109	1.48928e-40	CyP2	TUBB4B
1.80394e-44	0.594455	0.205	0.02	3.57505e-40	CyP2	CDCA8
1.89891e-44	0.643656	0.273	0.04	3.76326e-40	CyP2	MCM10
2.50463e-44	0.700189	0.229	0.027	4.96367e-40	CyP2	KIF23
3.76047e-44	0.566931	0.181	0.014	7.45249e-40	CyP2	SKA3
1.2736e-43	0.859124	0.574	0.194	2.52403e-39	CyP2	TMPO
1.59422e-43	0.719295	0.92	0.619	3.15942e-39	CyP2	STMN1
1.69531e-43	0.75098	0.313	0.056	3.35977e-39	CyP2	FANCI
1.00422e-41	0.633614	0.253	0.037	1.99016e-37	CyP2	CDKN3
1.04024e-41	0.660637	0.341	0.069	2.06155e-37	CyP2	CCDC34
1.09244e-41	0.626832	0.217	0.025	2.165e-37	CyP2	SHCBP1
1.5643e-41	0.715137	0.269	0.043	3.10013e-37	CyP2	NCAPG
1.72361e-41	0.721604	0.486	0.137	3.41585e-37	CyP2	RRM1
2.87799e-41	0.645258	0.213	0.025	5.7036e-37	CyP2	PKMYT1
3.63316e-41	0.627482	0.257	0.038	7.2002e-37	CyP2	CENPM
5.99728e-41	0.662021	0.253	0.037	1.18854e-36	CyP2	DSN1
3.04058e-40	0.491712	0.181	0.017	6.02581e-36	CyP2	CDCA2
4.86253e-40	0.709955	0.526	0.164	9.63655e-36	CyP2	CKAP2
3.23033e-39	0.624945	0.297	0.055	6.40188e-35	CyP2	LIG1
3.43144e-39	0.699111	0.253	0.039	6.80042e-35	CyP2	CEP152
3.26745e-38	0.670943	0.285	0.052	6.47544e-34	CyP2	CHEK1
3.85575e-38	0.73395	0.378	0.092	7.64132e-34	CyP2	CENPH
4.39127e-38	0.700151	0.518	0.167	8.70262e-34	CyP2	USP1
4.80219e-38	0.673334	0.414	0.109	9.51697e-34	CyP2	DNAJC9
5.46621e-38	0.776699	0.751	0.351	1.08329e-33	CyP2	DEK
5.95365e-38	0.749354	0.305	0.061	1.17989e-33	CyP2	CENPW
1.04296e-37	0.629383	0.213	0.028	2.06693e-33	CyP2	CCNB2
2.34419e-37	0.58369	0.217	0.029	4.64571e-33	CyP2	AURKA
2.7048e-36	0.495736	0.197	0.024	5.36038e-32	CyP2	NCAPG2
9.30767e-36	0.513995	0.197	0.025	1.84459e-31	CyP2	DIAPH3
2.43231e-35	0.529662	0.221	0.033	4.82034e-31	CyP2	CCNB1
3.53898e-35	0.431901	0.157	0.014	7.01355e-31	CyP2	SKA1
1.35727e-34	0.502294	0.185	0.022	2.68984e-30	CyP2	MELK
1.56075e-34	0.62407	0.253	0.045	3.09309e-30	CyP2	KIAA1524
1.73541e-34	0.608429	0.49	0.158	3.43924e-30	CyP2	EZH2
2.33056e-34	0.612782	0.329	0.075	4.61871e-30	CyP2	MCM3
2.79891e-34	0.584449	0.213	0.032	5.54689e-30	CyP2	ARHGAP11A
3.32456e-34	0.662611	0.426	0.124	6.58861e-30	CyP2	KPNA2
3.94978e-34	0.496767	0.201	0.027	7.82767e-30	CyP2	EXO1
6.2447e-34	0.628623	0.257	0.048	1.23757e-29	CyP2	RFC3
8.46164e-34	0.530197	0.177	0.021	1.67693e-29	CyP2	SPAG5
1.11809e-33	0.50841	0.161	0.017	2.21584e-29	CyP2	KIF18A
1.30348e-33	0.422282	0.141	0.011	2.58324e-29	CyP2	ASF1B
3.11866e-33	0.377853	0.149	0.013	6.18057e-29	CyP2	POC1A
3.4651e-33	0.650596	0.795	0.411	6.86714e-29	CyP2	RAD21
7.66216e-33	0.647164	0.51	0.177	1.51849e-28	CyP2	CMC2
1.39229e-32	0.675615	0.494	0.171	2.75925e-28	CyP2	CKAP5
2.00889e-32	0.508756	0.165	0.019	3.98122e-28	CyP2	FOXM1
7.32111e-32	0.666729	0.598	0.24	1.4509e-27	CyP2	HMGB3
7.42731e-32	0.660612	0.329	0.083	1.47194e-27	CyP2	H2AFX
7.43035e-32	0.673457	0.39	0.114	1.47255e-27	CyP2	GGH
8.8897e-32	0.639875	0.241	0.045	1.76176e-27	CyP2	FAM111B
1.19535e-31	0.587938	0.257	0.051	2.36895e-27	CyP2	POLD3
1.25784e-31	0.55712	0.876	0.476	2.49279e-27	CyP2	NASP
1.52264e-31	0.608608	0.349	0.091	3.01758e-27	CyP2	HELLS
6.13959e-31	0.512344	0.249	0.049	1.21674e-26	CyP2	XRCC2
7.25341e-31	0.493969	0.221	0.038	1.43748e-26	CyP2	FANCD2
1.18626e-30	0.650374	0.719	0.357	2.35094e-26	CyP2	H2AFV
1.37442e-30	0.666717	0.45	0.152	2.72382e-26	CyP2	SAE1
1.48357e-30	0.474665	0.181	0.025	2.94014e-26	CyP2	HIST2H2AC
1.50573e-30	0.657303	0.317	0.079	2.98405e-26	CyP2	MCM6
2.15109e-30	0.508719	0.289	0.068	4.26304e-26	CyP2	RNASEH2A
3.73622e-30	0.680808	0.418	0.132	7.40443e-26	CyP2	MCM7
5.40769e-30	0.644405	0.297	0.071	1.0717e-25	CyP2	VRK1
7.94012e-30	0.516245	0.373	0.105	1.57357e-25	CyP2	HAT1
2.28033e-29	0.937827	0.494	0.195	4.51916e-25	CyP2	HIST1H1E
2.68867e-29	0.496937	0.181	0.026	5.32841e-25	CyP2	GINS1
3.61766e-29	0.586444	0.41	0.129	7.16949e-25	CyP2	DTYMK
1.31497e-28	0.535596	0.197	0.033	2.606e-24	CyP2	SGO1
1.75931e-28	0.550563	0.309	0.079	3.4866e-24	CyP2	NUDT1
4.15412e-28	0.412506	0.133	0.013	8.23264e-24	CyP2	DEPDC1
5.30101e-28	0.476752	0.193	0.033	1.05055e-23	CyP2	NCAPD2
5.72168e-28	0.337233	0.12	0.01	1.13392e-23	CyP2	IQGAP3
6.70787e-28	0.394457	0.161	0.021	1.32936e-23	CyP2	TRIP13
7.73945e-28	0.510803	0.554	0.218	1.53381e-23	CyP2	HMGN5
1.42464e-27	0.438459	0.173	0.025	2.82334e-23	CyP2	CDC45
1.69326e-27	0.429742	0.153	0.02	3.35571e-23	CyP2	NEK2
1.90682e-27	0.566695	0.446	0.155	3.77895e-23	CyP2	TMEM106C
2.41192e-27	0.54589	0.169	0.025	4.77995e-23	CyP2	ECT2
2.69531e-27	0.499998	0.177	0.027	5.34156e-23	CyP2	OIP5
3.95697e-27	0.479479	0.269	0.064	7.84193e-23	CyP2	RPA3
5.17911e-27	0.499479	0.193	0.034	1.0264e-22	CyP2	BRCA1
9.68659e-27	0.555361	0.679	0.326	1.91969e-22	CyP2	RANBP1
2.44391e-26	0.538415	0.365	0.113	4.84334e-22	CyP2	HIRIP3
6.99191e-26	0.380643	0.129	0.014	1.38566e-21	CyP2	CDCA4
1.92426e-25	0.519022	0.803	0.435	3.8135e-21	CyP2	HMGN1
8.36523e-25	0.495061	0.189	0.035	1.65782e-20	CyP2	PHF19
1.65852e-24	0.531315	0.157	0.024	3.28686e-20	CyP2	KIFC1
1.79799e-24	0.472807	0.691	0.326	3.56326e-20	CyP2	LSM4
2.03063e-24	0.480047	0.229	0.051	4.02431e-20	CyP2	MCM2
2.13383e-24	0.44124	0.988	0.758	4.22883e-20	CyP2	CALM2
3.31181e-24	0.540749	0.333	0.103	6.56334e-20	CyP2	TOPBP1
5.58673e-24	0.472824	0.594	0.258	1.10718e-19	CyP2	DNMT1
6.08581e-24	0.487737	0.855	0.489	1.20608e-19	CyP2	PSIP1
7.07527e-24	0.574452	0.277	0.075	1.40218e-19	CyP2	RFC2
9.44872e-24	0.505732	0.357	0.116	1.87255e-19	CyP2	SYNE2
1.41141e-23	0.611768	0.325	0.103	2.79713e-19	CyP2	PRIM1
1.74194e-23	0.557888	0.317	0.098	3.45217e-19	CyP2	CDK5RAP2
5.51531e-23	0.451615	0.177	0.033	1.09302e-18	CyP2	BRCA2
8.43571e-23	0.483212	0.843	0.53	1.67179e-18	CyP2	ANAPC11
9.76439e-23	0.518546	0.743	0.381	1.93511e-18	CyP2	ARL6IP1
1.02403e-22	0.516766	0.337	0.109	2.02942e-18	CyP2	RFC4
1.53128e-22	0.465249	0.538	0.234	3.0347e-18	CyP2	SNRPB
1.60927e-22	0.403617	0.145	0.022	3.18926e-18	CyP2	RAD51
1.88271e-22	0.479996	0.185	0.037	3.73116e-18	CyP2	MCM8
1.9471e-22	0.542522	0.438	0.174	3.85876e-18	CyP2	DDX39A
2.62025e-22	0.480602	0.791	0.446	5.19282e-18	CyP2	SMC3
1.72901e-21	0.396483	0.153	0.026	3.42655e-17	CyP2	RAD18
2.72985e-21	0.435435	0.494	0.21	5.41002e-17	CyP2	ASRGL1
2.88157e-21	0.409934	0.129	0.019	5.71069e-17	CyP2	CDC6
4.17398e-21	0.45374	0.39	0.144	8.27198e-17	CyP2	RPA2
5.534e-21	0.510623	0.538	0.251	1.09673e-16	CyP2	CCDC167
5.87264e-21	0.3551	0.149	0.025	1.16384e-16	CyP2	CSRP2
1.37306e-20	0.488637	0.598	0.294	2.72112e-16	CyP2	ANP32B
1.37617e-20	0.399874	0.161	0.031	2.72729e-16	CyP2	DUTP8
1.46156e-20	0.391961	0.173	0.035	2.89652e-16	CyP2	PSMC3IP
3.50412e-20	0.478039	0.325	0.112	6.94446e-16	CyP2	HSPB11
4.83513e-20	0.426198	0.514	0.229	9.58227e-16	CyP2	EXOSC8
6.87987e-20	0.41554	0.161	0.032	1.36345e-15	CyP2	CDKN2C
7.1153e-20	0.502945	0.414	0.169	1.41011e-15	CyP2	PHGDH
1.25966e-19	0.388553	0.137	0.023	2.49639e-15	CyP2	MASTL
1.76538e-19	0.474471	0.45	0.194	3.49862e-15	CyP2	BUB3
1.77061e-19	0.42955	0.145	0.026	3.50899e-15	CyP2	CCNE2
2.08073e-19	0.481092	0.305	0.102	4.12358e-15	CyP2	RNASEH2B
3.36212e-19	0.457366	0.233	0.065	6.66306e-15	CyP2	ARL6IP6
3.49859e-19	0.395112	0.205	0.052	6.93351e-15	CyP2	MIS18A
4.29061e-19	0.434865	0.518	0.234	8.50313e-15	CyP2	RHEB
4.657e-19	0.453093	0.606	0.303	9.22924e-15	CyP2	SRSF2
6.73419e-19	0.461339	0.225	0.062	1.33458e-14	CyP2	TIMELESS
7.30406e-19	0.368098	0.153	0.03	1.44752e-14	CyP2	WDR76
1.26567e-18	0.49032	0.249	0.076	2.5083e-14	CyP2	CEP135
2.35855e-18	0.50704	0.313	0.112	4.67417e-14	CyP2	RBBP8
2.44245e-18	0.402233	0.112	0.017	4.84044e-14	CyP2	NMU
2.50971e-18	0.445672	0.269	0.086	4.97374e-14	CyP2	CSE1L
2.79055e-18	0.471127	0.329	0.121	5.53031e-14	CyP2	PARP2
3.4495e-18	0.388573	0.422	0.173	6.83622e-14	CyP2	IDH2
5.42907e-18	0.4439	0.329	0.122	1.07593e-13	CyP2	HIST1H1C
7.01188e-18	0.301954	0.124	0.021	1.38961e-13	CyP2	TUBB6
7.29767e-18	0.431172	0.269	0.088	1.44625e-13	CyP2	MSH2
1.45093e-17	0.451712	0.341	0.133	2.87544e-13	CyP2	SUZ12
1.64856e-17	0.44952	0.257	0.083	3.26711e-13	CyP2	TEX30
1.70386e-17	0.383079	0.486	0.22	3.37671e-13	CyP2	LSM3
1.81291e-17	0.337253	0.124	0.022	3.59282e-13	CyP2	HMMR
1.92919e-17	0.411752	0.193	0.05	3.82326e-13	CyP2	C19orf48
2.54357e-17	0.392092	0.904	0.6	5.04085e-13	CyP2	RAN
2.81409e-17	0.386403	0.699	0.379	5.57696e-13	CyP2	GNG4
2.87172e-17	0.342793	0.137	0.026	5.69118e-13	CyP2	DONSON
3.08055e-17	0.322507	0.952	0.787	6.10504e-13	CyP2	HNRNPA2B1
3.96006e-17	0.433907	0.277	0.095	7.84804e-13	CyP2	LRRCC1
4.16938e-17	0.391297	0.193	0.051	8.26288e-13	CyP2	WDR34
4.7973e-17	0.399048	0.562	0.282	9.5073e-13	CyP2	SSRP1
7.22798e-17	0.36491	0.39	0.16	1.43244e-12	CyP2	CDCA7L
7.26081e-17	0.319353	0.137	0.027	1.43895e-12	CyP2	NCAPD3
7.72435e-17	0.398486	0.365	0.147	1.53081e-12	CyP2	NSD2
1.24947e-16	0.402772	0.273	0.095	2.4762e-12	CyP2	SPDL1
1.27668e-16	0.383664	0.574	0.292	2.53013e-12	CyP2	SNRPG
1.45229e-16	0.411562	0.39	0.168	2.87815e-12	CyP2	SMC1A
1.77228e-16	0.39635	0.751	0.427	3.51231e-12	CyP2	HP1BP3
2.69351e-16	0.379781	0.57	0.288	5.338e-12	CyP2	BAZ1B
2.91961e-16	0.359023	0.831	0.553	5.78608e-12	CyP2	COX8A
3.01237e-16	0.346205	0.145	0.032	5.96992e-12	CyP2	NRM
3.93617e-16	0.281766	0.104	0.017	7.8007e-12	CyP2	TROAP
4.2982e-16	0.322604	0.133	0.027	8.51817e-12	CyP2	HMGN2P5
5.46458e-16	0.34466	0.944	0.76	1.08297e-11	CyP2	HSP90AA1
6.10015e-16	-0.313782	0.972	0.956	1.20893e-11	CyP2	RPL13
1.0237e-15	0.362123	0.249	0.085	2.02877e-11	CyP2	LMNB1
1.06374e-15	0.339477	0.245	0.081	2.10813e-11	CyP2	MMD
1.2984e-15	0.375712	0.269	0.095	2.57316e-11	CyP2	TUBG1
1.64333e-15	0.389946	0.285	0.105	3.25675e-11	CyP2	CKLF
1.7516e-15	0.400089	0.157	0.039	3.47133e-11	CyP2	CENPL
2.27154e-15	-0.462366	0.871	0.856	4.50174e-11	CyP2	GAS5
3.17838e-15	0.377616	0.643	0.352	6.29892e-11	CyP2	RBBP7
3.31925e-15	0.343255	0.157	0.039	6.57808e-11	CyP2	SCML1
3.39563e-15	0.416007	0.313	0.125	6.72947e-11	CyP2	CENPJ
5.26281e-15	0.29119	0.277	0.1	1.04298e-10	CyP2	CHML
1.25895e-14	0.338171	0.494	0.239	2.49499e-10	CyP2	VDAC3
1.48203e-14	0.332315	0.815	0.51	2.93708e-10	CyP2	PARP1
1.54688e-14	0.340586	0.265	0.097	3.0656e-10	CyP2	CTDSPL2
1.54932e-14	0.272286	0.104	0.019	3.07045e-10	CyP2	TYMSOS
1.6659e-14	0.323587	0.538	0.274	3.30149e-10	CyP2	TPM4
2.32875e-14	0.385161	0.639	0.359	4.61511e-10	CyP2	HNRNPD
2.42937e-14	0.352466	0.209	0.066	4.81453e-10	CyP2	RPA1
2.56392e-14	0.356495	0.349	0.149	5.08118e-10	CyP2	SIVA1
2.66906e-14	0.295817	0.104	0.019	5.28955e-10	CyP2	CHEK2
2.88232e-14	0.306868	0.353	0.15	5.71219e-10	CyP2	ODC1
3.38029e-14	0.411164	0.281	0.11	6.69905e-10	CyP2	EXOSC9
3.71653e-14	0.291374	0.169	0.047	7.36542e-10	CyP2	ZWILCH
3.80667e-14	-0.769858	0.618	0.683	7.54407e-10	CyP2	SOX4
4.22017e-14	0.345603	0.353	0.153	8.36353e-10	CyP2	DCXR
4.44199e-14	0.350925	0.157	0.041	8.80313e-10	CyP2	TMEM237
4.60406e-14	0.379296	0.562	0.307	9.12432e-10	CyP2	SRSF10
5.12138e-14	0.29863	0.502	0.25	1.01495e-09	CyP2	PPP1CC
5.88502e-14	0.330405	0.189	0.057	1.16629e-09	CyP2	CARHSP1
8.1105e-14	0.341299	0.153	0.04	1.60734e-09	CyP2	NCAPH2
8.68461e-14	0.373804	0.578	0.324	1.72112e-09	CyP2	PTGES3
9.66087e-14	0.353672	0.177	0.052	1.91459e-09	CyP2	CDK2
1.15865e-13	0.367768	0.715	0.448	2.29621e-09	CyP2	CACYBP
1.24665e-13	0.298738	0.141	0.035	2.4706e-09	CyP2	CDCA7
1.29971e-13	0.383378	0.61	0.352	2.57577e-09	CyP2	SUPT16H
1.59514e-13	0.418673	0.257	0.097	3.16125e-09	CyP2	NUP107
1.79246e-13	0.366717	0.586	0.325	3.5523e-09	CyP2	CBX1
1.92427e-13	0.305872	0.337	0.146	3.81352e-09	CyP2	MEA1
1.95607e-13	0.313182	0.462	0.229	3.87654e-09	CyP2	ANXA5
2.57882e-13	0.402805	0.273	0.108	5.1107e-09	CyP2	HSDL2
2.63677e-13	-0.257875	0.992	0.97	5.22555e-09	CyP2	RPS4X
3.17276e-13	-0.340707	0.972	0.929	6.28777e-09	CyP2	EEF1A1
3.91673e-13	0.328348	0.373	0.172	7.76218e-09	CyP2	MZT2A
4.07641e-13	0.281892	0.116	0.026	8.07864e-09	CyP2	HAUS8
4.57051e-13	0.282179	0.506	0.265	9.05783e-09	CyP2	PCM1
4.61676e-13	0.354632	0.382	0.178	9.14949e-09	CyP2	PIN1
6.4355e-13	0.272705	0.365	0.164	1.27539e-08	CyP2	PBRM1
6.98845e-13	0.35979	0.462	0.24	1.38497e-08	CyP2	MAPRE1
8.66555e-13	0.252684	0.112	0.024	1.71734e-08	CyP2	RBL1
9.08182e-13	0.358549	0.325	0.144	1.79984e-08	CyP2	CEP78
1.19246e-12	0.299021	0.41	0.199	2.36321e-08	CyP2	NUCB2
1.27178e-12	0.352421	0.149	0.041	2.52042e-08	CyP2	FAM111A
1.38262e-12	0.288547	0.365	0.167	2.74008e-08	CyP2	PAICS
1.39577e-12	0.374418	0.233	0.088	2.76614e-08	CyP2	HADH
1.42999e-12	0.315171	0.884	0.621	2.83395e-08	CyP2	MYL6
1.63641e-12	-0.275739	0.972	0.947	3.24303e-08	CyP2	RPL7
1.7992e-12	0.29037	0.145	0.04	3.56566e-08	CyP2	LRR1
2.52454e-12	0.294418	0.434	0.22	5.00314e-08	CyP2	TMX1
2.55484e-12	-0.383594	0.888	0.84	5.06319e-08	CyP2	MARCKSL1
2.97974e-12	0.325715	0.253	0.1	5.90526e-08	CyP2	COMMD4
3.01934e-12	0.313622	0.177	0.056	5.98372e-08	CyP2	KNSTRN
3.28957e-12	0.354318	0.141	0.039	6.51927e-08	CyP2	SASS6
3.84569e-12	0.299131	0.124	0.032	7.62139e-08	CyP2	LMNB2
4.24987e-12	0.250314	0.458	0.234	8.42239e-08	CyP2	VPS29
4.32729e-12	0.2653	0.305	0.13	8.57582e-08	CyP2	GGCT
4.87131e-12	0.295757	0.598	0.34	9.65396e-08	CyP2	H2AFY
7.85974e-12	0.266937	0.606	0.343	1.55764e-07	CyP2	CBX5
9.42924e-12	0.297213	0.241	0.094	1.86869e-07	CyP2	GMPS
1.08078e-11	0.267505	0.129	0.034	2.14189e-07	CyP2	JADE1
1.15672e-11	0.378324	0.225	0.089	2.2924e-07	CyP2	PSRC1
1.25744e-11	0.321066	0.39	0.191	2.49199e-07	CyP2	COA1
1.31417e-11	0.313601	0.116	0.029	2.60443e-07	CyP2	UHRF1
1.46975e-11	0.356951	0.209	0.077	2.91276e-07	CyP2	RPP30
1.54163e-11	0.326199	0.353	0.168	3.0552e-07	CyP2	PNRC2
1.60859e-11	0.320801	0.145	0.042	3.18791e-07	CyP2	WDHD1
1.79215e-11	0.267239	0.695	0.449	3.55169e-07	CyP2	FUS
1.84946e-11	0.307477	0.137	0.039	3.66526e-07	CyP2	SLF1
1.90028e-11	0.404082	0.217	0.083	3.76597e-07	CyP2	BARD1
1.95541e-11	0.271529	0.133	0.037	3.87523e-07	CyP2	CDKN2D
2.23285e-11	0.312709	0.398	0.201	4.42505e-07	CyP2	LSM5
2.48253e-11	0.304347	0.799	0.519	4.91988e-07	CyP2	SRSF3
2.87896e-11	0.300621	0.273	0.116	5.70553e-07	CyP2	SLBP
3.82263e-11	0.2553	0.177	0.059	7.57569e-07	CyP2	MT2A
3.8663e-11	0.306459	0.157	0.05	7.66223e-07	CyP2	CCDC18
4.11511e-11	0.307992	0.398	0.208	8.15533e-07	CyP2	FGD5-AS1
4.54847e-11	0.311725	0.253	0.106	9.01417e-07	CyP2	HMGXB4
4.71838e-11	0.312331	0.177	0.061	9.35089e-07	CyP2	RFC5
5.42577e-11	-0.3486	0.924	0.889	1.07528e-06	CyP2	RPL34
5.5791e-11	0.307896	0.153	0.048	1.10567e-06	CyP2	MCM5
5.625e-11	-0.393956	0.831	0.792	1.11476e-06	CyP2	RPL5
6.14345e-11	0.308227	0.161	0.052	1.21751e-06	CyP2	SAC3D1
7.06474e-11	0.27378	0.293	0.132	1.40009e-06	CyP2	YWHAH
7.36206e-11	0.383121	0.349	0.173	1.45901e-06	CyP2	CENPX
7.89001e-11	0.253769	0.12	0.032	1.56364e-06	CyP2	TAF5
8.94591e-11	0.291013	0.141	0.042	1.7729e-06	CyP2	RMI1
1.05206e-10	0.277655	0.333	0.161	2.08498e-06	CyP2	CCDC14
1.05239e-10	0.278782	0.916	0.699	2.08562e-06	CyP2	TMSB10
1.21543e-10	0.268552	0.325	0.153	2.40875e-06	CyP2	POLR2E
1.3396e-10	0.285766	0.181	0.064	2.65482e-06	CyP2	POLA1
1.35361e-10	0.269962	0.454	0.249	2.68258e-06	CyP2	GNG5
1.4497e-10	0.300176	0.193	0.071	2.87302e-06	CyP2	DCK
2.0227e-10	0.309232	0.237	0.1	4.00859e-06	CyP2	PMF1
2.04279e-10	0.262883	0.811	0.577	4.0484e-06	CyP2	HNRNPA3
3.53176e-10	0.319861	0.434	0.233	6.99925e-06	CyP2	PPIAP22
3.82464e-10	0.297573	0.273	0.124	7.57968e-06	CyP2	HNRNPL
3.97018e-10	0.284406	0.237	0.099	7.8681e-06	CyP2	CCP110
4.35674e-10	0.26011	0.333	0.163	8.63419e-06	CyP2	NUDT21
5.08876e-10	0.300752	0.277	0.126	1.00849e-05	CyP2	H2AFY2
5.42669e-10	0.266731	0.153	0.051	1.07546e-05	CyP2	COQ2
6.6427e-10	0.272082	0.313	0.153	1.31645e-05	CyP2	RFC1
6.81157e-10	0.269477	0.482	0.275	1.34992e-05	CyP2	HNRNPF
7.25507e-10	0.295055	0.378	0.196	1.43781e-05	CyP2	EIF4A3
7.52924e-10	0.307425	0.124	0.037	1.49215e-05	CyP2	DPYSL5
7.81196e-10	0.26655	0.474	0.265	1.54817e-05	CyP2	MYH10
8.96539e-10	0.269523	0.221	0.092	1.77676e-05	CyP2	HES4
1.03332e-09	0.309967	0.189	0.073	2.04783e-05	CyP2	RECQL
1.1375e-09	0.28072	0.321	0.158	2.2543e-05	CyP2	LAGE3
1.31058e-09	0.269665	0.386	0.204	2.5973e-05	CyP2	APOO
1.69197e-09	-0.256263	0.968	0.928	3.35315e-05	CyP2	RPS14
1.70896e-09	0.252114	0.667	0.418	3.38681e-05	CyP2	SNHG6
2.18713e-09	0.257659	0.494	0.282	4.33445e-05	CyP2	ARL3
2.25494e-09	0.257151	0.341	0.175	4.46884e-05	CyP2	HPF1
2.45437e-09	0.269189	0.205	0.084	4.86407e-05	CyP2	MGME1
2.76377e-09	-0.416042	0.819	0.793	5.47723e-05	CyP2	MAP2
2.86263e-09	0.25868	0.229	0.099	5.67316e-05	CyP2	ELF2
3.98609e-09	0.291987	0.221	0.096	7.89963e-05	CyP2	RSRC1
6.11444e-09	0.281784	0.149	0.053	0.000121176	CyP2	SVIP
7.18599e-09	-0.699765	0.253	0.405	0.000142412	CyP2	KDM5B
7.62657e-09	0.250709	0.173	0.067	0.000151143	CyP2	DBF4
1.04381e-08	0.260795	0.197	0.082	0.000206862	CyP2	ACYP1
1.19261e-08	0.299501	0.137	0.048	0.000236351	CyP2	MZT1
1.29527e-08	-0.749905	0.181	0.333	0.000256697	CyP2	HIST3H2A
1.86413e-08	0.284054	0.305	0.159	0.000369433	CyP2	SMCHD1
2.30193e-08	0.303544	0.153	0.058	0.000456196	CyP2	RB1
2.38757e-08	0.301077	0.273	0.137	0.000473169	CyP2	SLC25A1
3.08785e-08	0.25395	0.329	0.176	0.00061195	CyP2	PPP2R5C
3.38013e-08	0.29447	0.112	0.036	0.000669874	CyP2	EZR
4.11845e-08	-0.34415	0.92	0.827	0.000816194	CyP2	BCAN
5.69664e-08	0.252289	0.313	0.165	0.00112896	CyP2	WBP11
7.02881e-08	0.32197	0.169	0.07	0.00139297	CyP2	CENPC
8.56483e-08	-0.259598	0.988	0.97	0.00169738	CyP2	C1orf61
8.76312e-08	0.29386	0.124	0.044	0.00173667	CyP2	CCDC77
9.40086e-08	0.295422	0.161	0.066	0.00186306	CyP2	CLIC4
1.06681e-07	0.32354	0.177	0.077	0.0021142	CyP2	ABCD3
1.21663e-07	0.280724	0.321	0.176	0.00241113	CyP2	YEATS4
1.46346e-07	0.297992	0.245	0.121	0.00290029	CyP2	CISD2
1.46923e-07	0.253547	0.165	0.069	0.00291172	CyP2	HAUS6
2.01102e-07	0.258072	0.285	0.149	0.00398543	CyP2	SRRT
2.94623e-07	0.254239	0.386	0.226	0.00583885	CyP2	HLA-C
4.05802e-07	0.253418	0.108	0.038	0.00804217	CyP2	LIN9
4.08192e-07	-0.392117	0.727	0.702	0.00808954	CyP2	FTL
4.83077e-07	0.261603	0.141	0.056	0.00957362	CyP2	UBR7
4.88145e-07	-0.832537	0.153	0.283	0.00967406	CyP2	MIR219A2
5.36026e-07	-0.301126	0.912	0.84	0.010623	CyP2	RACK1
6.86398e-07	0.265556	0.129	0.051	0.013603	CyP2	HAUS3
2.11412e-06	0.253586	0.269	0.15	0.0418977	CyP2	POLD2
2.23069e-06	0.250067	0.522	0.347	0.0442079	CyP2	CCT5
2.98236e-06	-0.32599	0.803	0.777	0.0591044	CyP2	LUC7L3
4.5053e-06	0.256954	0.153	0.07	0.089286	CyP2	RGS2
5.22974e-06	-0.272118	1	0.99	0.103643	CyP2	MALAT1
5.84954e-06	-0.289962	0.867	0.802	0.115926	CyP2	SCRG1
1.51144e-05	-0.25231	0.896	0.801	0.299538	CyP2	RPL9
2.21479e-05	-0.51292	0.558	0.553	0.438926	CyP2	GRIA2
4.28175e-05	-0.636123	0.124	0.228	0.848558	CyP2	DLL3
7.91131e-05	-0.575665	0.57	0.574	1	CyP2	FABP7
0.00024954	0.258138	0.129	0.066	1	CyP2	CD99
0.000270139	-0.291164	0.751	0.686	1	CyP2	EEF2
0.000588314	-0.49742	0.084	0.164	1	CyP2	SNX22
0.000628166	-0.527413	0.566	0.527	1	CyP2	SIRT2
0.000883888	-0.471982	0.084	0.161	1	CyP2	MIAT
0.00184466	-0.424012	0.494	0.507	1	CyP2	DCX
0.00202363	-0.991557	0.197	0.262	1	CyP2	PLP1
0.00239288	-0.36547	0.048	0.109	1	CyP2	SCG5
0.00272601	-0.253538	0.759	0.702	1	CyP2	RPL26
0.00303879	-0.508043	0.297	0.346	1	CyP2	ZKSCAN1
0.00334705	-0.35676	0.699	0.619	1	CyP2	PRDX1
0.00367435	-0.302009	0.711	0.668	1	CyP2	RPL37
0.00383623	-0.517966	0.1	0.166	1	CyP2	NEAT1
0.00533973	-0.270095	0.711	0.648	1	CyP2	MLLT11
0.00555836	-0.262465	0.867	0.79	1	CyP2	PMP2
0.00759392	-0.346696	0.08	0.139	1	CyP2	EPHB1
0.00862732	-0.406646	0.133	0.196	1	CyP2	FTX
2.54538e-25	0.623536	0.853	0.569	5.04444e-21	CyP3	TUBA1B
7.56807e-24	0.892022	0.387	0.138	1.49984e-19	CyP3	PCLAF
1.42698e-23	0.965051	0.576	0.263	2.82799e-19	CyP3	CENPF
2.78216e-18	0.586004	0.843	0.63	5.51369e-14	CyP3	H2AFZ
4.63727e-16	0.468645	0.829	0.648	9.19014e-12	CyP3	TUBB
6.20872e-16	0.458029	0.908	0.77	1.23044e-11	CyP3	NUCKS1
1.2438e-14	0.679774	0.419	0.194	2.46496e-10	CyP3	TOP2A
2.66774e-13	0.849501	0.258	0.104	5.28693e-09	CyP3	CLSPN
7.52783e-13	0.689588	0.267	0.111	1.49187e-08	CyP3	GINS2
7.60396e-13	0.701561	0.263	0.106	1.50695e-08	CyP3	ORC6
2.1697e-12	0.714308	0.332	0.16	4.29991e-08	CyP3	TYMS
4.68685e-12	0.653392	0.53	0.344	9.2884e-08	CyP3	HMGN2
1.0376e-11	0.674673	0.364	0.19	2.05632e-07	CyP3	SMC2
4.24841e-10	0.682568	0.286	0.14	8.41951e-06	CyP3	MAD2L1
5.77606e-10	0.639673	0.189	0.074	1.1447e-05	CyP3	DTL
1.82525e-09	0.586571	0.166	0.061	3.61728e-05	CyP3	MCM2
2.28613e-09	0.453799	0.645	0.508	4.53065e-05	CyP3	NASP
4.92837e-09	0.588281	0.3	0.158	9.76704e-05	CyP3	RPA2
1.05784e-08	0.623488	0.249	0.122	0.000209643	CyP3	RFC4
1.38209e-08	0.594786	0.286	0.151	0.000273902	CyP3	MCM7
1.80046e-08	0.586001	0.235	0.112	0.000356814	CyP3	CENPH
2.14959e-08	0.568782	0.23	0.11	0.000426007	CyP3	ZWINT
3.25808e-08	0.626822	0.461	0.326	0.000645687	CyP3	DUT
4.10187e-08	0.527807	0.516	0.365	0.000812908	CyP3	TMSB15A
1.43485e-07	0.492373	0.387	0.232	0.00284359	CyP3	SMC4
1.98663e-07	0.572566	0.221	0.11	0.00393711	CyP3	HELLS
2.05273e-07	-0.533961	0.378	0.548	0.00406811	CyP3	SIRT2
3.03393e-07	0.536519	0.272	0.15	0.00601264	CyP3	MCM4
4.7552e-07	0.515945	0.134	0.052	0.00942386	CyP3	MCM5
5.27486e-07	0.454394	0.401	0.254	0.0104537	CyP3	HMGB2
6.29248e-07	0.499878	0.134	0.052	0.0124704	CyP3	ZWILCH
9.0143e-07	-0.467146	0.083	0.234	0.0178645	CyP3	DPP6
9.9134e-07	-0.517575	0.166	0.332	0.0196464	CyP3	HIST3H2A
1.02101e-06	0.448121	0.636	0.529	0.0202343	CyP3	HMGB1
1.03464e-06	0.654597	0.203	0.103	0.0205044	CyP3	ATAD5
1.19866e-06	0.536413	0.115	0.043	0.0237551	CyP3	ZGRF1
1.24587e-06	0.452193	0.111	0.04	0.0246906	CyP3	CDCA7
1.27738e-06	0.613048	0.171	0.08	0.0253152	CyP3	CENPW
1.3836e-06	0.599287	0.184	0.089	0.0274202	CyP3	RFC2
1.42171e-06	-0.290023	0.705	0.828	0.0281755	CyP3	RPL23
2.13237e-06	0.522157	0.203	0.103	0.0422593	CyP3	ATAD2
2.34557e-06	0.475358	0.194	0.097	0.0464846	CyP3	MCM6
2.62053e-06	0.592777	0.24	0.135	0.0519337	CyP3	GGH
3.04817e-06	-0.346609	0.221	0.395	0.0604087	CyP3	TMEM59
3.13132e-06	-0.697903	0.106	0.245	0.0620566	CyP3	BCAS1
3.15813e-06	-0.640529	0.069	0.201	0.0625878	CyP3	GFAP
3.24657e-06	0.385229	0.59	0.466	0.0643406	CyP3	CACYBP
3.86237e-06	-0.501374	0.046	0.167	0.0765445	CyP3	SNX22
3.8908e-06	-0.451451	0.106	0.252	0.0771079	CyP3	KLF6
4.00622e-06	0.420056	0.18	0.088	0.0793953	CyP3	VRK1
4.11695e-06	-0.673832	0.138	0.283	0.0815897	CyP3	MIR219A2
6.29475e-06	-0.363349	0.396	0.571	0.124749	CyP3	GRIA2
6.69517e-06	0.480349	0.161	0.077	0.132685	CyP3	FANCI
8.36028e-06	-0.426249	0.032	0.14	0.165684	CyP3	MIDN
9.02267e-06	0.513178	0.134	0.059	0.178811	CyP3	MCM10
9.5436e-06	-0.299421	0.359	0.535	0.189135	CyP3	TERF2IP
1.11233e-05	0.367481	0.143	0.064	0.220442	CyP3	RFC3
1.11653e-05	-0.474927	0.065	0.186	0.221274	CyP3	APOD
1.38145e-05	0.646739	0.138	0.064	0.273776	CyP3	XRCC2
1.44388e-05	0.50998	0.184	0.096	0.286149	CyP3	MCM3
1.57959e-05	0.535034	0.203	0.111	0.313043	CyP3	DHFR
1.85944e-05	0.449084	0.364	0.258	0.368503	CyP3	SNRPB
2.17908e-05	0.61932	0.18	0.096	0.43185	CyP3	RRM2
3.16785e-05	-0.375063	0.143	0.279	0.627805	CyP3	SMOC1
3.34623e-05	-0.353865	0.244	0.403	0.663156	CyP3	KDM5B
3.71172e-05	-0.3454	0.101	0.226	0.735588	CyP3	SCARB2
4.14102e-05	0.444495	0.318	0.214	0.820667	CyP3	PCNA
4.20019e-05	-0.360977	0.111	0.241	0.832393	CyP3	TNR
4.50854e-05	0.531529	0.147	0.074	0.893503	CyP3	RAD51AP1
4.52882e-05	0.459944	0.147	0.073	0.897521	CyP3	TIMELESS
5.65749e-05	0.42251	0.124	0.057	1	CyP3	TK1
6.40074e-05	0.343156	0.627	0.536	1	CyP3	PARP1
6.48542e-05	-0.380294	0.074	0.185	1	CyP3	CLASP2
6.96401e-05	0.329853	0.12	0.054	1	CyP3	UNG
7.18866e-05	-0.33438	0.046	0.146	1	CyP3	SCPEP1
7.39041e-05	-0.604249	0.101	0.219	1	CyP3	IGFBP5
7.83002e-05	0.441973	0.373	0.271	1	CyP3	HMGB3
7.8675e-05	0.47352	0.442	0.357	1	CyP3	RANBP1
8.00745e-05	-0.330783	0.018	0.101	1	CyP3	ITGAV
8.10922e-05	0.378685	0.203	0.117	1	CyP3	RNASEH2B
8.82123e-05	-0.382757	0.419	0.554	1	CyP3	HMP19
9.35833e-05	-0.303759	0.06	0.164	1	CyP3	PPFIBP1
9.60294e-05	0.397586	0.244	0.152	1	CyP3	DTYMK
0.000101083	-0.352655	0.055	0.156	1	CyP3	ERBB3
0.000115387	0.496101	0.124	0.06	1	CyP3	CDK2
0.000122897	-0.292631	0.051	0.149	1	CyP3	ARFGEF3
0.000127089	0.349863	0.553	0.478	1	CyP3	SMC3
0.000128457	0.384222	0.147	0.075	1	CyP3	CHAF1A
0.000132091	0.50619	0.244	0.151	1	CyP3	ASPM
0.000134082	-0.267704	0.097	0.214	1	CyP3	BRD3
0.000144174	-0.254429	0.138	0.265	1	CyP3	COPZ1
0.000144734	-0.33855	0.032	0.118	1	CyP3	RHOQ
0.000157654	-0.29049	0.041	0.131	1	CyP3	RAP2A
0.000161189	-0.289051	0.18	0.311	1	CyP3	PTTG1IP
0.000161728	-0.287744	0.092	0.206	1	CyP3	TRIM9
0.00017164	0.356839	0.175	0.098	1	CyP3	NXT1
0.000176561	-0.293322	0.032	0.117	1	CyP3	CTD-2636A23.2
0.000178162	-0.255257	0.157	0.29	1	CyP3	SPAG9
0.000184123	-0.363402	0.12	0.238	1	CyP3	NAV1
0.00018762	-0.303628	0.055	0.15	1	CyP3	PCMTD2
0.000190132	-0.305385	0.171	0.308	1	CyP3	NORAD
0.000192641	-0.287513	0.088	0.196	1	CyP3	MYO5A
0.000200438	-0.361527	0.585	0.685	1	CyP3	SOX4
0.000205751	-0.262419	0.129	0.252	1	CyP3	ST3GAL5
0.00021187	-0.272848	0.147	0.274	1	CyP3	TRAF4
0.000215019	-0.372335	0.074	0.172	1	CyP3	PNRC1
0.000220271	-0.256433	0.028	0.108	1	CyP3	PELI1
0.000232768	-0.277943	0.065	0.161	1	CyP3	CCSER2
0.00024039	-0.347059	0.041	0.128	1	CyP3	RFTN2
0.000253013	0.30814	0.447	0.359	1	CyP3	LSM4
0.000262797	0.422981	0.253	0.169	1	CyP3	RRM1
0.000275749	-0.393397	0.069	0.165	1	CyP3	PAK3
0.000278789	0.456489	0.198	0.119	1	CyP3	CENPU
0.000280154	-0.403277	0.212	0.326	1	CyP3	SLC44A1
0.000282005	-0.275273	0.078	0.181	1	CyP3	RAMP1
0.000284872	-0.292533	0.041	0.127	1	CyP3	JKAMP
0.000316281	-0.31684	0.272	0.405	1	CyP3	RPS27L
0.000325174	-0.450208	0.221	0.352	1	CyP3	FOS
0.000328052	-0.343955	0.23	0.359	1	CyP3	ATCAY
0.000328789	-0.2912	0.037	0.118	1	CyP3	FNDC3A
0.000369254	0.281755	0.7	0.64	1	CyP3	HINT1
0.000376428	-0.289656	0.065	0.158	1	CyP3	SYF2
0.000379565	-0.259651	0.074	0.171	1	CyP3	ATP6AP1
0.000389018	-0.349747	0.143	0.256	1	CyP3	SERINC1
0.000415368	-0.258859	0.147	0.266	1	CyP3	CHMP2A
0.000429908	-0.356446	0.382	0.5	1	CyP3	CADM2
0.000443881	-0.314809	0.037	0.115	1	CyP3	CADM3
0.000475679	-0.276724	0.221	0.354	1	CyP3	ZKSCAN1
0.000541034	-0.297643	0.341	0.475	1	CyP3	PSAP
0.000542148	-0.314863	0.12	0.226	1	CyP3	APP
0.000551151	-0.255504	0.069	0.162	1	CyP3	OPCML
0.000568795	-0.355285	0.041	0.118	1	CyP3	RBM33
0.000647517	-0.283983	0.24	0.369	1	CyP3	TXNIP
0.000697926	-0.285356	0.046	0.126	1	CyP3	EDEM3
0.000725428	-0.317897	0.194	0.308	1	CyP3	ZFP36L2
0.00072588	0.388115	0.143	0.081	1	CyP3	RPA3
0.000739791	0.495348	0.143	0.081	1	CyP3	CENPK
0.000746226	-0.305277	0.032	0.104	1	CyP3	EXOC1
0.000763492	0.380765	0.235	0.157	1	CyP3	GMNN
0.000767988	-0.257486	0.124	0.232	1	CyP3	FAM96A
0.000782021	-0.308045	0.171	0.282	1	CyP3	TMEFF2
0.000791183	-0.291247	0.198	0.311	1	CyP3	RUFY3
0.000887682	-0.288762	0.097	0.194	1	CyP3	KIF21A
0.000915053	-0.266026	0.06	0.143	1	CyP3	DFFA
0.000917752	-0.304845	0.046	0.123	1	CyP3	FBXO11
0.000981225	0.286194	0.654	0.606	1	CyP3	HSPD1
0.000998236	-0.268604	0.336	0.449	1	CyP3	MPZL1
0.00106294	-0.250575	0.069	0.155	1	CyP3	MKRN1
0.0011548	-0.251121	0.055	0.135	1	CyP3	IDH3G
0.00116939	0.529744	0.258	0.188	1	CyP3	CKS1B
0.00121684	-0.270805	0.157	0.26	1	CyP3	KIDINS220
0.00123051	-0.254783	0.378	0.52	1	CyP3	DCX
0.00123731	-0.32956	0.074	0.157	1	CyP3	CTTNBP2NL
0.00124818	0.448884	0.111	0.058	1	CyP3	CEP152
0.00125076	-0.268649	0.111	0.207	1	CyP3	YWHAG
0.00129209	0.281746	0.627	0.559	1	CyP3	ANAPC11
0.00132249	0.496889	0.161	0.099	1	CyP3	NUDT1
0.00134062	-0.25398	0.065	0.146	1	CyP3	CARD19
0.00143212	-0.276764	0.078	0.164	1	CyP3	ZC3H7A
0.00148623	-0.275247	0.06	0.136	1	CyP3	BABAM1
0.00148875	0.354788	0.327	0.254	1	CyP3	EXOSC8
0.00155465	-0.270307	0.041	0.112	1	CyP3	IFT20
0.00159148	-0.273351	0.129	0.231	1	CyP3	ZEB2
0.00171096	-0.266818	0.235	0.356	1	CyP3	UBXN1
0.00173182	-0.274844	0.111	0.202	1	CyP3	RBM6
0.00186471	0.430404	0.429	0.377	1	CyP3	SUPT16H
0.00188705	-0.275386	0.078	0.161	1	CyP3	SFT2D1
0.0019652	-0.251397	0.12	0.213	1	CyP3	ZCCHC24
0.00197146	-0.250823	0.046	0.117	1	CyP3	USP34
0.00203069	-0.273227	0.078	0.16	1	CyP3	ADD1
0.00203792	-0.339292	0.111	0.198	1	CyP3	LRRC4C
0.00208218	-0.259056	0.046	0.116	1	CyP3	MASP1
0.00214858	0.345996	0.226	0.151	1	CyP3	NUSAP1
0.00215168	0.414308	0.147	0.09	1	CyP3	CEP135
0.00237818	-0.29289	0.106	0.191	1	CyP3	TRIP11
0.00238325	-0.254449	0.115	0.207	1	CyP3	TMED4
0.00243728	-0.271829	0.157	0.259	1	CyP3	HOXB7
0.00244119	-0.305852	0.046	0.113	1	CyP3	SLU7
0.00244435	0.427886	0.194	0.127	1	CyP3	CDK1
0.00247708	-0.254907	0.207	0.312	1	CyP3	MYO10
0.00249888	-0.262879	0.129	0.223	1	CyP3	RNF130
0.00250792	-0.255319	0.194	0.305	1	CyP3	ZMYND8
0.00250816	-0.256812	0.24	0.354	1	CyP3	DYNC1LI2
0.00251082	0.394216	0.203	0.137	1	CyP3	DNAJC9
0.00253439	0.343313	0.203	0.135	1	CyP3	HIRIP3
0.00255738	0.332971	0.115	0.064	1	CyP3	KIAA1524
0.00257402	-0.26364	0.092	0.175	1	CyP3	PCDHGB6
0.00257848	0.479128	0.134	0.08	1	CyP3	CENPN
0.00284863	0.37739	0.101	0.054	1	CyP3	FANCD2
0.0029731	-0.280238	0.115	0.204	1	CyP3	TMEM35A
0.00313473	0.373246	0.226	0.156	1	CyP3	MKI67
0.00342724	-0.305172	0.06	0.128	1	CyP3	NMNAT2
0.00385976	-0.257898	0.392	0.504	1	CyP3	RSF1
0.00386182	0.572348	0.18	0.12	1	CyP3	NUF2
0.00402908	-0.763753	0.18	0.263	1	CyP3	PLP1
0.0043774	0.595876	0.447	0.42	1	CyP3	ARL6IP1
0.00443204	-0.264088	0.041	0.102	1	CyP3	UBE2F
0.00445484	-0.297539	0.06	0.126	1	CyP3	TNRC6A
0.00447667	0.707886	0.23	0.171	1	CyP3	PTTG1
0.00459023	-0.255477	0.097	0.173	1	CyP3	VPS13C
0.00485568	-0.253928	0.152	0.243	1	CyP3	TSPO
0.00490617	0.305047	0.106	0.059	1	CyP3	SVIP
0.00492445	-0.258768	0.111	0.193	1	CyP3	COPB2
0.00511829	-0.296185	0.253	0.348	1	CyP3	STMN4
0.00588159	-0.259834	0.055	0.119	1	CyP3	RRP7A
0.00621845	0.362064	0.198	0.138	1	CyP3	PRC1
0.00702911	0.321188	0.387	0.329	1	CyP3	PA2G4
0.00773475	0.315453	0.396	0.336	1	CyP3	NOP56
0.0078036	0.331699	0.369	0.315	1	CyP3	BAZ1B
0.00794767	-0.250031	0.157	0.241	1	CyP3	MRPL21
0.00804079	-0.263077	0.051	0.109	1	CyP3	RSBN1
0.00810135	0.381335	0.3	0.236	1	CyP3	AP2S1
0.00819193	0.335813	0.143	0.092	1	CyP3	PTRH2
0.0081945	0.348054	0.124	0.078	1	CyP3	LIG1
0.00837532	-0.300231	0.051	0.108	1	CyP3	GNG7
0.00887732	-0.265322	0.092	0.161	1	CyP3	ZNF37BP
0.00891576	0.298826	0.171	0.115	1	CyP3	PPIF
6.34499e-38	1.81809	0.463	0.085	1.25745e-33	OPC1	RTN1
3.5223e-21	1.65757	0.347	0.079	6.9805e-17	OPC1	CRABP1
5.24044e-21	1.03091	0.863	0.667	1.03855e-16	OPC1	SOX4
1.1378e-19	1.28624	0.453	0.141	2.2549e-15	OPC1	ELAVL4
1.76033e-17	0.726814	0.147	0.017	3.48862e-13	OPC1	SRRM3
8.50496e-17	1.09959	0.189	0.03	1.68551e-12	OPC1	NSG1
5.79085e-15	-1.32178	0.242	0.66	1.14763e-10	OPC1	B2M
2.63143e-14	1.06113	0.632	0.371	5.21497e-10	OPC1	NREP
6.30273e-13	-0.778166	0.463	0.814	1.24908e-08	OPC1	PMP2
1.5039e-12	0.840592	0.116	0.015	2.98042e-08	OPC1	SCG2
4.41193e-12	0.922357	0.705	0.497	8.74356e-08	OPC1	DCX
7.85825e-11	0.451155	1	0.99	1.55735e-06	OPC1	MALAT1
8.7659e-11	-0.89329	0.2	0.561	1.73723e-06	OPC1	S100B
4.66861e-10	1.50866	0.453	0.235	9.25224e-06	OPC1	STMN2
1.16762e-09	0.715412	0.695	0.509	2.31399e-05	OPC1	TERF2IP
1.22195e-09	0.538466	0.105	0.016	2.42167e-05	OPC1	CHGA
1.57393e-09	0.903318	0.347	0.144	3.11922e-05	OPC1	MIAT
1.79198e-09	0.654372	0.137	0.027	3.55134e-05	OPC1	SYT4
2.28629e-09	0.910747	0.2	0.056	4.53097e-05	OPC1	SMIM18
2.39426e-09	1.0539	0.116	0.021	4.74494e-05	OPC1	RND3
3.33552e-09	1.09256	0.368	0.169	6.61034e-05	OPC1	NNAT
4.21277e-09	-1.00224	0.179	0.507	8.34887e-05	OPC1	SAT1
4.5823e-09	0.689384	0.653	0.469	9.0812e-05	OPC1	ETV1
7.39254e-09	0.449156	0.989	0.933	0.000146505	OPC1	TUBA1A
9.46654e-09	-0.537637	0.547	0.821	0.000187608	OPC1	SCRG1
1.94386e-08	0.514208	0.989	0.946	0.000385234	OPC1	TMSB4X
3.29694e-08	-1.41921	0.074	0.351	0.000653387	OPC1	FOS
3.62621e-08	-0.739403	0.158	0.478	0.000718641	OPC1	NAXE
3.98262e-08	0.979982	0.453	0.259	0.000789276	OPC1	SOX11
8.72648e-08	0.640161	0.589	0.41	0.00172941	OPC1	CEP170
1.36622e-07	-1.54341	0.021	0.265	0.00270758	OPC1	PLP1
1.74867e-07	-0.921694	0.084	0.351	0.00346552	OPC1	DUT
2.05591e-07	-0.562059	0.558	0.773	0.00407441	OPC1	SLC25A5
3.73284e-07	0.607729	0.684	0.534	0.00739775	OPC1	HMP19
4.13761e-07	-0.767288	0.105	0.374	0.00819992	OPC1	COL11A1
4.36072e-07	-0.901352	0.168	0.428	0.00864208	OPC1	FABP5
6.68178e-07	-0.795001	0.032	0.266	0.013242	OPC1	ANXA5
9.47948e-07	-0.693068	0.242	0.515	0.0187864	OPC1	HMGCS1
1.60816e-06	-0.541401	0.442	0.678	0.0318706	OPC1	COX4I1
1.6255e-06	-0.423446	0.579	0.819	0.0322143	OPC1	RPL8
1.6928e-06	-0.783838	0.084	0.326	0.033548	OPC1	SLC44A1
2.07349e-06	-1.03316	0.053	0.277	0.0410923	OPC1	HES1
2.08347e-06	-0.55914	0.316	0.593	0.0412902	OPC1	FDPS
2.93546e-06	0.694188	0.547	0.38	0.0581749	OPC1	KDM5B
3.08573e-06	-0.334107	0.842	0.943	0.0611531	OPC1	RPS2
3.92931e-06	-0.579805	0.137	0.394	0.077871	OPC1	NENF
4.14979e-06	-0.655523	0.011	0.207	0.0822406	OPC1	AC114730.3
4.15485e-06	-0.930703	0.053	0.273	0.0823409	OPC1	IFI6
4.22196e-06	-0.717844	0.116	0.351	0.0836709	OPC1	TCEAL9
4.46627e-06	0.583024	0.779	0.719	0.0885125	OPC1	TTC3
4.48067e-06	-1.08116	0.011	0.203	0.0887978	OPC1	ISG15
5.79813e-06	-0.632942	0.179	0.426	0.114907	OPC1	FGFBP3
5.96431e-06	-0.484935	0.358	0.628	0.118201	OPC1	ATP5G3
7.18514e-06	0.73903	0.337	0.182	0.142395	OPC1	FTX
8.33865e-06	-1.04931	0.042	0.239	0.165255	OPC1	BCAS1
9.33055e-06	0.786013	0.568	0.447	0.184913	OPC1	MAP1B
9.89284e-06	-0.641347	0.168	0.407	0.196056	OPC1	EPN2
1.16188e-05	0.747107	0.295	0.151	0.230261	OPC1	TAGLN3
1.23215e-05	-0.675066	0.2	0.432	0.244188	OPC1	IDI1
1.25226e-05	-0.35108	0.832	0.912	0.248172	OPC1	MT-CO2
1.40351e-05	-0.340602	0.611	0.836	0.278147	OPC1	DBI
1.4131e-05	-0.675387	0.053	0.254	0.280048	OPC1	INSIG1
1.59312e-05	-0.806726	0.021	0.201	0.315725	OPC1	PLLP
1.67908e-05	-0.583891	0.105	0.322	0.33276	OPC1	SBDS
1.68351e-05	-0.812486	0.032	0.215	0.333637	OPC1	SMC2
1.75885e-05	-0.591865	0.189	0.427	0.348568	OPC1	FDFT1
1.79267e-05	-0.69925	0.032	0.219	0.355271	OPC1	PLPP3
1.81825e-05	-0.623086	0.389	0.607	0.360341	OPC1	TUBA1B
2.14114e-05	-0.782093	0.011	0.181	0.424332	OPC1	APOD
2.32247e-05	0.534283	0.789	0.688	0.460267	OPC1	RTN4
2.45635e-05	0.702488	0.147	0.05	0.4868	OPC1	RPH3A
2.49935e-05	-0.571721	0.189	0.429	0.495322	OPC1	ANP32E
2.57159e-05	0.53594	0.747	0.649	0.509637	OPC1	STMN1
2.57261e-05	-0.652684	0.063	0.26	0.509839	OPC1	NCAM2
2.57783e-05	-0.590662	0.116	0.336	0.510874	OPC1	CST3
2.79194e-05	-0.674518	0.032	0.209	0.553308	OPC1	MGLL
2.93351e-05	-0.418149	0.137	0.375	0.581364	OPC1	C14orf166
2.99369e-05	-0.589937	0.011	0.178	0.593289	OPC1	RAMP1
3.02539e-05	0.392096	0.789	0.797	0.599571	OPC1	MAP2
3.33852e-05	-0.557573	0.105	0.322	0.661627	OPC1	FAM96B
3.58692e-05	-0.865336	0.084	0.277	0.710856	OPC1	HMGB2
3.61177e-05	-0.920089	0.105	0.303	0.71578	OPC1	CENPF
3.68825e-05	0.367405	0.832	0.75	0.730937	OPC1	MATR3
4.74382e-05	-0.559489	0.063	0.256	0.94013	OPC1	SMC4
4.88717e-05	-0.621306	0.042	0.219	0.96854	OPC1	LRPAP1
4.92995e-05	-0.849538	0.021	0.184	0.977017	OPC1	PTTG1
5.13598e-05	-0.855079	0.011	0.165	1	OPC1	NUSAP1
5.1433e-05	0.296809	0.842	0.778	1	OPC1	HSP90AA1
5.31699e-05	-0.540562	0.063	0.254	1	OPC1	QDPR
5.84434e-05	-0.642218	0.095	0.293	1	OPC1	CD9
5.93829e-05	-0.693678	0.063	0.249	1	OPC1	HLA-B
6.41548e-05	-0.430606	0.368	0.619	1	OPC1	PPIB
6.4447e-05	-0.275431	0.832	0.927	1	OPC1	RPS15
6.65739e-05	-0.716234	0.032	0.197	1	OPC1	COL9A1
6.97657e-05	-0.316826	0.663	0.871	1	OPC1	RPL10A
7.21162e-05	-0.541905	0.126	0.332	1	OPC1	TSC22D4
7.99723e-05	-0.448101	0.168	0.395	1	OPC1	HLA-A
8.06926e-05	-0.617342	0.063	0.244	1	OPC1	P4HB
8.73128e-05	-0.654344	0.053	0.225	1	OPC1	KHDRBS3
9.36963e-05	-0.51858	0.116	0.319	1	OPC1	EPB41L2
9.89645e-05	-0.659101	0	0.139	1	OPC1	CDK1
0.000100988	-0.576508	0.032	0.193	1	OPC1	DHCR7
0.000103749	-0.526483	0.084	0.273	1	OPC1	MAPRE1
0.000106504	-0.469681	0.042	0.215	1	OPC1	LEPROT
0.000108064	0.493968	0.484	0.349	1	OPC1	KIFAP3
0.000116096	-0.435107	0.389	0.62	1	OPC1	GSTP1
0.000120521	-0.590991	0.053	0.218	1	OPC1	ARL2BP
0.000133067	-0.567882	0.347	0.539	1	OPC1	SIRT2
0.00013635	-0.49325	0.189	0.404	1	OPC1	SOX6
0.000155605	-0.434705	0.084	0.271	1	OPC1	NSL1
0.000156352	-0.6106	0.084	0.259	1	OPC1	PPP2R2B
0.000157105	0.807329	0.126	0.045	1	OPC1	HOXB5
0.000159091	-0.569054	0.042	0.204	1	OPC1	EMC10
0.000166418	-0.605804	0.074	0.252	1	OPC1	HLA-C
0.000176311	-0.457315	0.158	0.366	1	OPC1	TIMM13
0.000176668	-0.616723	0.032	0.184	1	OPC1	GPR37L1
0.000181284	0.688227	0.2	0.093	1	OPC1	INA
0.00018409	0.333857	0.874	0.827	1	OPC1	H3F3B
0.000184437	-0.471848	0.232	0.448	1	OPC1	MPZL1
0.000186578	-0.401614	0.105	0.289	1	OPC1	RAB33A
0.000189792	-0.893851	0.063	0.224	1	OPC1	TOP2A
0.000190305	-0.53324	0.011	0.148	1	OPC1	TNFRSF21
0.000197371	0.650421	0.4	0.277	1	OPC1	NRXN1
0.000206573	-0.394797	0.137	0.345	1	OPC1	GLO1
0.00021122	-0.76159	0.053	0.214	1	OPC1	IGFBP5
0.000213445	-0.311554	0.674	0.822	1	OPC1	PPIA
0.000230376	-0.430633	0.053	0.217	1	OPC1	FKBP2
0.000236165	-0.536798	0.032	0.181	1	OPC1	KANK1
0.000241757	-0.396503	0.2	0.425	1	OPC1	BAALC
0.00024436	-0.57302	0.074	0.239	1	OPC1	COA3
0.000248599	-0.562865	0.063	0.225	1	OPC1	LIX1
0.000248902	-0.553884	0.032	0.179	1	OPC1	WDR61
0.000268118	-0.527301	0.158	0.354	1	OPC1	VDAC1
0.000271597	-0.726452	0.063	0.221	1	OPC1	IER2
0.000293097	-0.639481	0.011	0.142	1	OPC1	UBE2C
0.000302924	-0.44852	0.453	0.636	1	OPC1	PRDX1
0.000313812	-0.328743	0.105	0.297	1	OPC1	COPS6
0.000318277	-0.407314	0.137	0.329	1	OPC1	NDUFA6
0.000319941	-0.458338	0.137	0.33	1	OPC1	ATPIF1
0.00032216	-0.482801	0.105	0.273	1	OPC1	SMOC1
0.000329762	-0.357232	0.242	0.462	1	OPC1	UQCRFS1
0.000330232	-0.411103	0.474	0.696	1	OPC1	RAB31
0.00033155	-0.525142	0	0.121	1	OPC1	GATM
0.000343922	-0.546589	0.053	0.206	1	OPC1	RPLP0P6
0.000352197	0.665156	0.505	0.399	1	OPC1	NFIB
0.00036779	-0.507833	0.063	0.221	1	OPC1	PSAT1
0.000386425	-0.453697	0.074	0.239	1	OPC1	LUZP2
0.000423085	-0.458977	0.074	0.238	1	OPC1	GLUL
0.000430763	0.456646	0.116	0.042	1	OPC1	MFSD6
0.00043147	-0.698064	0.032	0.169	1	OPC1	MKI67
0.000466497	-0.428125	0.116	0.291	1	OPC1	NDUFB5
0.000470245	-0.437071	0.2	0.406	1	OPC1	DEK
0.000487387	-0.486736	0.084	0.249	1	OPC1	PDHB
0.000503581	-0.503351	0.105	0.276	1	OPC1	CADM4
0.000505044	-0.318066	0.063	0.22	1	OPC1	PSME2
0.000531075	-0.469413	0.011	0.133	1	OPC1	AFAP1L2
0.000531876	-0.364575	0.126	0.312	1	OPC1	CALR
0.000533744	-0.364936	0.116	0.283	1	OPC1	SDCBP
0.000545428	-0.442246	0.095	0.257	1	OPC1	SPATA6
0.000547394	-0.511337	0.011	0.132	1	OPC1	SGCD
0.00055344	-0.370374	0.021	0.152	1	OPC1	HINT2
0.000554313	-0.53105	0.021	0.15	1	OPC1	PRC1
0.000563028	-0.409758	0.116	0.29	1	OPC1	RPL22L1
0.000564584	-0.560416	0.105	0.266	1	OPC1	SCD
0.000565366	-0.467049	0.158	0.334	1	OPC1	PSMB2
0.000590451	-0.554508	0.011	0.132	1	OPC1	NUF2
0.000602137	-0.449143	0.053	0.201	1	OPC1	YY1
0.000603501	-0.488254	0.189	0.371	1	OPC1	HMGN2
0.000612838	-0.342002	0.158	0.34	1	OPC1	MSMO1
0.000613871	-0.394884	0.105	0.279	1	OPC1	NTM
0.000621677	-0.347193	0.147	0.337	1	OPC1	SRSF9
0.000626919	-0.54734	0.095	0.25	1	OPC1	SRSF7
0.000632831	-0.325146	0.137	0.324	1	OPC1	CNPY2
0.00063452	-0.256626	0.789	0.898	1	OPC1	RPLP1
0.000637803	-0.459785	0.053	0.2	1	OPC1	SDF2L1
0.000646801	-0.522778	0	0.11	1	OPC1	STAT1
0.000659711	-0.492247	0.011	0.127	1	OPC1	ZWINT
0.000686999	-0.446611	0	0.109	1	OPC1	FEN1
0.000695136	-0.454418	0.011	0.129	1	OPC1	LAMA4
0.000711458	-0.272376	0.063	0.218	1	OPC1	DNAJB11
0.000730746	-0.378217	0.074	0.228	1	OPC1	MANF
0.000732355	-0.500835	0.042	0.178	1	OPC1	GPATCH4
0.00079931	-0.547521	0.042	0.174	1	OPC1	PTPRE
0.000808246	-0.346524	0.011	0.127	1	OPC1	BIRC5
0.000811056	-0.43498	0.042	0.18	1	OPC1	NEU4
0.000814461	-0.430859	0.011	0.127	1	OPC1	ORC6
0.000825882	-0.477367	0.084	0.234	1	OPC1	SEMA5A
0.000835859	-0.347377	0.179	0.377	1	OPC1	ATP6V0E1
0.000849381	-0.487172	0.021	0.141	1	OPC1	HSPB11
0.000852032	0.359366	0.811	0.813	1	OPC1	CALM1
0.000858571	-0.409998	0.032	0.16	1	OPC1	FERMT2
0.000883341	-0.467799	0.137	0.304	1	OPC1	CA10
0.000884384	-0.368885	0.379	0.587	1	OPC1	HSPA5
0.000891174	-0.451199	0.021	0.144	1	OPC1	MKKS
0.000893936	-0.493054	0.021	0.141	1	OPC1	TIMM9
0.000940307	-0.499985	0.032	0.158	1	OPC1	STARD7
0.000956444	-0.473422	0.274	0.458	1	OPC1	C1orf21
0.000980085	-0.345275	0.084	0.242	1	OPC1	IMPDH2
0.000986863	-0.492856	0.032	0.157	1	OPC1	KDELR1
0.000991977	-0.425281	0.042	0.176	1	OPC1	SPARC
0.00105352	-0.496869	0.011	0.12	1	OPC1	DPP7
0.0010595	-0.599246	0.042	0.169	1	OPC1	PCLAF
0.00106017	-0.415743	0.295	0.479	1	OPC1	RPL28
0.00110083	-0.363549	0.021	0.14	1	OPC1	RFC4
0.00110543	-0.390806	0.147	0.319	1	OPC1	MDH2
0.00110998	-0.437001	0	0.101	1	OPC1	VRK1
0.00112746	-0.406638	0.011	0.121	1	OPC1	PMF1
0.00113978	0.62275	0.474	0.381	1	OPC1	PIK3R1
0.00115712	-0.483826	0.084	0.23	1	OPC1	PCNA
0.00117228	-0.49314	0.095	0.247	1	OPC1	CNP
0.00121723	-0.420794	0.158	0.326	1	OPC1	PSMD10
0.00126372	-0.367156	0.379	0.581	1	OPC1	TPI1
0.00127942	-0.401527	0.011	0.12	1	OPC1	LDLR
0.00129932	-0.331153	0.505	0.683	1	OPC1	CHCHD2
0.00130351	-0.406022	0.2	0.375	1	OPC1	LSM4
0.00135786	-0.35249	0.126	0.29	1	OPC1	ENOPH1
0.0013655	-0.46023	0.011	0.118	1	OPC1	ATAD2
0.00137395	0.916021	0.189	0.1	1	OPC1	THSD7A
0.00137998	-0.550226	0.074	0.21	1	OPC1	EDNRB
0.00138556	-0.475441	0.032	0.151	1	OPC1	ERBB3
0.00140576	-0.358942	0.074	0.216	1	OPC1	MLF2
0.00141709	0.523296	0.137	0.06	1	OPC1	GFOD2
0.00142038	-0.440338	0.116	0.268	1	OPC1	TRAF4
0.00143087	-0.744489	0.063	0.193	1	OPC1	GFAP
0.0014739	-0.436652	0.042	0.168	1	OPC1	MCM4
0.00147827	-0.371448	0.053	0.186	1	OPC1	SMC5
0.0014999	-0.341905	0.011	0.117	1	OPC1	ATAD5
0.00150498	-0.404127	0.063	0.201	1	OPC1	CKS1B
0.00158344	-0.361023	0.053	0.186	1	OPC1	PSME1
0.00158521	-0.466236	0.063	0.197	1	OPC1	UGT8
0.00159012	-0.346236	0.147	0.32	1	OPC1	RNF13
0.00160501	-0.2718	0.295	0.505	1	OPC1	PRDX4
0.00160617	-0.410452	0.147	0.307	1	OPC1	RDH11
0.00160857	-0.459626	0.042	0.165	1	OPC1	WASF3
0.00162097	0.484094	0.147	0.067	1	OPC1	TOX3
0.00162302	0.452998	0.263	0.155	1	OPC1	ZBTB20
0.00163734	-0.343184	0.337	0.533	1	OPC1	RPL13P12
0.00165255	-0.343581	0.253	0.449	1	OPC1	C14orf2
0.00166738	-0.321276	0.137	0.303	1	OPC1	ZFP36L2
0.00167045	-0.441895	0.021	0.131	1	OPC1	RMDN3
0.00172355	-0.313688	0.042	0.169	1	OPC1	RPL7P9
0.00174099	-0.290127	0.211	0.406	1	OPC1	NDUFB8
0.00174487	-0.584273	0.147	0.312	1	OPC1	EGR1
0.00174725	-0.44299	0.021	0.13	1	OPC1	CKLF
0.00177105	0.740504	0.211	0.117	1	OPC1	NEFM
0.00177113	0.826232	0.211	0.118	1	OPC1	NEGR1
0.00179735	-0.305185	0.158	0.336	1	OPC1	PSMD7
0.00181448	-0.282864	0.411	0.629	1	OPC1	2020-09-02
0.00183964	-0.804866	0.042	0.162	1	OPC1	MBP
0.00186238	-0.404159	0.095	0.236	1	OPC1	SOX10
0.00187319	-0.56149	0.042	0.164	1	OPC1	NEAT1
0.00188462	-0.497929	0.021	0.129	1	OPC1	SMC6
0.0019329	-0.405671	0.032	0.148	1	OPC1	GPR158
0.00193667	0.699712	0.358	0.26	1	OPC1	PEG10
0.00194466	-0.394201	0.042	0.165	1	OPC1	MRPS18C
0.00200581	-0.427113	0.042	0.162	1	OPC1	STAU1
0.00201995	-0.35475	0.316	0.502	1	OPC1	CD63
0.00205146	-0.283087	0.2	0.382	1	OPC1	KTN1
0.00206867	-0.386143	0.042	0.165	1	OPC1	ANXA6
0.00207857	-0.285281	0.484	0.677	1	OPC1	RPL12
0.00214966	-0.381335	0.063	0.191	1	OPC1	MSI2
0.00216228	-0.361169	0.011	0.111	1	OPC1	LGALS3BP
0.00216458	-0.383609	0.011	0.109	1	OPC1	PSRC1
0.00217094	-0.300737	0.105	0.259	1	OPC1	DNM3
0.00217293	-0.39212	0.084	0.224	1	OPC1	NUDCD2
0.00219229	-0.376186	0.032	0.146	1	OPC1	DDIT4
0.00222916	-0.458622	0.042	0.159	1	OPC1	PIGM
0.00223467	-0.43622	0.053	0.176	1	OPC1	HRASLS
0.00224583	0.658418	0.337	0.241	1	OPC1	CD24
0.00226785	-0.411769	0.105	0.254	1	OPC1	NUPL2
0.00227711	-0.398664	0.168	0.336	1	OPC1	ANP32B
0.00229257	-0.399879	0.021	0.126	1	OPC1	TM7SF3
0.00229755	-0.446936	0.011	0.109	1	OPC1	FAM89A
0.00231439	-0.452053	0.011	0.109	1	OPC1	RRM2
0.00232649	-0.441853	0.011	0.109	1	OPC1	MCM3
0.00238701	-0.304665	0.095	0.241	1	OPC1	PNKD
0.00240035	-0.321719	0.084	0.227	1	OPC1	FAM96A
0.00240595	-0.407751	0.021	0.126	1	OPC1	FAM199X
0.00240617	0.565191	0.421	0.338	1	OPC1	TCF12
0.00240778	-0.409879	0.011	0.109	1	OPC1	PLEKHB1
0.00241452	-0.367581	0.021	0.128	1	OPC1	TPX2
0.00244089	-0.406736	0.032	0.14	1	OPC1	GNB4
0.00244782	-0.344685	0.011	0.109	1	OPC1	RPL10P16
0.00247101	-0.393497	0.021	0.126	1	OPC1	PTPRO
0.00248066	-0.361128	0.116	0.267	1	OPC1	RPL3P4
0.00249356	-0.297056	0.074	0.212	1	OPC1	SLC25A11
0.00251885	-0.435075	0.053	0.175	1	OPC1	ITGB8
0.00257184	-0.417178	0.095	0.232	1	OPC1	NAV1
0.00260053	-0.409953	0.063	0.188	1	OPC1	SAP30BP
0.00262862	-0.43275	0.042	0.158	1	OPC1	NSRP1
0.0026956	-0.393788	0.063	0.187	1	OPC1	ADH5
0.00269988	-0.313178	0.032	0.143	1	OPC1	RP11-371A22.1
0.00272283	-0.33581	0.053	0.174	1	OPC1	SDF4
0.00274966	0.717247	0.242	0.148	1	OPC1	RIT2
0.0027563	-0.287387	0.042	0.161	1	OPC1	PROSC
0.00279002	-0.418616	0.032	0.14	1	OPC1	TGS1
0.00282156	-0.506981	0.021	0.124	1	OPC1	VIM
0.00282909	-0.386913	0.137	0.288	1	OPC1	NETO2
0.00284681	-0.270065	0.063	0.192	1	OPC1	DECR1
0.00287902	-0.353074	0.011	0.106	1	OPC1	PRADC1
0.00296128	-0.290522	0.211	0.387	1	OPC1	CNN3
0.00297067	-0.337194	0.042	0.157	1	OPC1	FIBIN
0.00301266	-0.312393	0.105	0.25	1	OPC1	MALSU1
0.00301948	-0.391738	0.105	0.248	1	OPC1	MMP16
0.00303301	-0.255066	0.358	0.563	1	OPC1	GRIA2
0.00308662	-0.276828	0.084	0.221	1	OPC1	ELOVL5
0.00308671	-0.377293	0.095	0.235	1	OPC1	COTL1
0.0030944	-0.441165	0.105	0.243	1	OPC1	GSPT1
0.00309947	-0.293917	0.021	0.124	1	OPC1	CLSPN
0.00319449	-0.360581	0.042	0.156	1	OPC1	UBE2G1
0.00319552	0.815017	0.242	0.151	1	OPC1	PAK3
0.00325394	-0.382131	0.032	0.138	1	OPC1	CDK2AP2
0.00326215	-0.430681	0.021	0.12	1	OPC1	LRRCC1
0.00326351	-0.42767	0.074	0.2	1	OPC1	ATG12
0.00337691	-0.35632	0.116	0.261	1	OPC1	NDUFV1
0.00338155	-0.262945	0.442	0.637	1	OPC1	GNAS
0.00341348	0.41345	0.674	0.654	1	OPC1	MLLT11
0.00342962	-0.403348	0.011	0.101	1	OPC1	DTNBP1
0.00345189	-0.36716	0.011	0.102	1	OPC1	NUP88
0.00347682	-0.305932	0.021	0.122	1	OPC1	CCDC85B
0.00348775	-0.385188	0.011	0.102	1	OPC1	SERINC5
0.00351264	-0.490278	0.011	0.101	1	OPC1	CENPE
0.00352012	0.589918	0.147	0.073	1	OPC1	ASIC1
0.00352031	-0.395903	0.011	0.102	1	OPC1	RFC2
0.00353545	-0.283156	0.158	0.318	1	OPC1	CNTN1
0.00354285	-0.356723	0.021	0.122	1	OPC1	CTNNAL1
0.00354475	-0.342002	0.095	0.229	1	OPC1	NUDT5
0.00360047	-0.345255	0.053	0.171	1	OPC1	COL9A3
0.003637	-0.372849	0.032	0.137	1	OPC1	E2F3
0.00365828	-0.410758	0.053	0.166	1	OPC1	WASL
0.00367396	-0.352062	0.379	0.559	1	OPC1	SRSF3
0.00375649	-0.341477	0.105	0.245	1	OPC1	GTF3A
0.00378883	-0.349345	0.032	0.136	1	OPC1	NSMCE4A
0.00380431	-0.432184	0.074	0.195	1	OPC1	DNPH1
0.00385882	-0.292204	0.042	0.154	1	OPC1	SGK1
0.00392101	0.583013	0.189	0.104	1	OPC1	CTNNA2
0.00402981	-0.361967	0.189	0.35	1	OPC1	TMEM206
0.00406819	-0.320643	0.421	0.593	1	OPC1	COX8A
0.00407235	-0.295163	0.053	0.169	1	OPC1	GMNN
0.00408531	-0.312879	0.032	0.134	1	OPC1	MIDN
0.00417233	-0.317838	0.358	0.549	1	OPC1	SLC25A3
0.00418204	-0.457299	0.074	0.19	1	OPC1	LMAN2
0.00422302	-0.429538	0.032	0.133	1	OPC1	MT3
0.00427757	-0.271564	0.063	0.183	1	OPC1	SMAD5
0.00429081	-0.319742	0.095	0.229	1	OPC1	SFSWAP
0.00429364	-0.373542	0.053	0.166	1	OPC1	ASPM
0.00437649	-0.31037	0.284	0.476	1	OPC1	EIF3E
0.00438745	-0.274631	0.2	0.361	1	OPC1	ACAT2
0.0044498	-0.428494	0.042	0.147	1	OPC1	OAT
0.00445463	-0.372202	0.053	0.166	1	OPC1	MMAB
0.00446365	-0.263414	0.221	0.393	1	OPC1	C1QBP
0.00448542	-0.455052	0.042	0.146	1	OPC1	BPHL
0.00450835	-0.318794	0.042	0.152	1	OPC1	SCFD1
0.00451661	-0.280631	0.084	0.215	1	OPC1	CYP51A1
0.00452027	0.580135	0.516	0.418	1	OPC1	ID2
0.0045535	-0.441577	0.105	0.234	1	OPC1	TNR
0.00461314	-0.305495	0.042	0.151	1	OPC1	CENPJ
0.00474114	-0.4128	0.021	0.114	1	OPC1	GMPS
0.00479244	-0.338783	0.042	0.148	1	OPC1	RUVBL1
0.00480273	-0.635764	0.147	0.274	1	OPC1	MIR219A2
0.00481811	-0.429891	0.074	0.192	1	OPC1	SDHD
0.00484217	-0.397677	0.063	0.176	1	OPC1	P2RX7
0.00487509	-0.349408	0.389	0.574	1	OPC1	ANAPC11
0.00489535	-0.304663	0.042	0.148	1	OPC1	DNAJC9
0.00490071	-0.346564	0.084	0.211	1	OPC1	CKAP2
0.00491174	0.633171	0.253	0.165	1	OPC1	FNBP1L
0.00492208	-0.258765	0.053	0.166	1	OPC1	DTYMK
0.00501551	-0.285668	0.389	0.563	1	OPC1	PDIA6
0.00502226	-0.377737	0.042	0.145	1	OPC1	HNRNPL
0.00505199	-0.391225	0.021	0.113	1	OPC1	SRPRA
0.00509793	-0.290387	0.053	0.165	1	OPC1	DARS
0.00521669	-0.360036	0.042	0.147	1	OPC1	TOX4
0.00522311	-0.389647	0.053	0.159	1	OPC1	SNX22
0.00528905	-0.336953	0.074	0.194	1	OPC1	AK3
0.00529433	-0.342799	0.158	0.302	1	OPC1	GPX1
0.00531118	-0.353932	0.021	0.112	1	OPC1	2020-09-08
0.005407	0.465732	0.105	0.046	1	OPC1	HPCAL1
0.00545213	-0.307966	0.042	0.148	1	OPC1	PPP1R2
0.0054728	-0.277662	0.158	0.308	1	OPC1	MYO10
0.00560227	-0.356864	0.158	0.302	1	OPC1	ALDOA
0.00570466	-0.273277	0.032	0.13	1	OPC1	HM13
0.00578041	-0.305789	0.368	0.554	1	OPC1	ENO1
0.00581684	-0.350083	0.032	0.13	1	OPC1	NME3
0.0058265	-0.257284	0.189	0.347	1	OPC1	AC007969.5
0.00584279	0.511488	0.137	0.067	1	OPC1	MBNL1
0.00592111	-0.2556	0.137	0.284	1	OPC1	VBP1
0.00594147	-0.262667	0.126	0.268	1	OPC1	EXOSC8
0.00600665	-0.404531	0.053	0.158	1	OPC1	PDGFRA
0.00605489	-0.283598	0.053	0.16	1	OPC1	CRELD2
0.00609684	-0.313345	0.137	0.284	1	OPC1	RP4-604A21.1
0.00612509	-0.303094	0.042	0.145	1	OPC1	BAD
0.00614169	0.443889	0.274	0.183	1	OPC1	POLR2B
0.00615878	-0.338378	0.168	0.312	1	OPC1	MRPL24
0.00624907	-0.379232	0.042	0.142	1	OPC1	C14orf119
0.00626109	-0.375982	0.221	0.371	1	OPC1	RP4-765C7.2
0.00627332	-0.255658	0.158	0.309	1	OPC1	ATP5D
0.00632185	-0.26198	0.074	0.193	1	OPC1	SNHG3
0.0063766	-0.286044	0.126	0.264	1	OPC1	PAPSS1
0.00642672	-0.3732	0.021	0.111	1	OPC1	TMEM128
0.00656708	-0.324282	0.021	0.111	1	OPC1	EIF2AK4
0.00657309	0.442702	0.126	0.06	1	OPC1	NECAP1
0.00673382	0.462592	0.526	0.467	1	OPC1	HDAC2
0.00678433	-0.326536	0.232	0.395	1	OPC1	RHOA
0.00678737	-0.290928	0.063	0.175	1	OPC1	IER3IP1
0.0068376	-0.321627	0.032	0.127	1	OPC1	TIMP3
0.00687441	-0.315724	0.021	0.11	1	OPC1	MCM6
0.00693541	-0.395913	0.147	0.279	1	OPC1	LINC01896
0.00697454	-0.377068	0.042	0.14	1	OPC1	DDB1
0.0071261	-0.326928	0.021	0.109	1	OPC1	DNAJC1
0.00714518	-0.314503	0.042	0.142	1	OPC1	ATP1A1
0.00714939	-0.332611	0.042	0.142	1	OPC1	MRPS23
0.00719288	-0.361507	0.189	0.338	1	OPC1	TMEM14B
0.00726825	0.487081	0.147	0.076	1	OPC1	RNF165
0.00747162	-0.300268	0.021	0.108	1	OPC1	ARHGAP12
0.00749724	-0.398463	0.021	0.106	1	OPC1	ERCC3
0.00750852	-0.317742	0.032	0.125	1	OPC1	ADK
0.00754707	-0.300085	0.084	0.202	1	OPC1	PHGDH
0.00755036	-0.307189	0.021	0.108	1	OPC1	POLE3
0.00756307	0.420665	0.368	0.277	1	OPC1	HMGB3
0.00766842	-0.332751	0.021	0.107	1	OPC1	CRYL1
0.00777505	0.49746	0.242	0.155	1	OPC1	KIAA0408
0.00779572	-0.338319	0.042	0.14	1	OPC1	SCPEP1
0.00784209	-0.296468	0.084	0.205	1	OPC1	CFAP20
0.00786887	-0.289367	0.084	0.204	1	OPC1	NOLC1
0.00787376	-0.285589	0.021	0.108	1	OPC1	TMEM41B
0.00791596	-0.258958	0.168	0.323	1	OPC1	RPS2P5
0.00792005	-0.405913	0.074	0.182	1	OPC1	GSTO1
0.00792341	-0.295702	0.021	0.107	1	OPC1	PTBP1
0.00796022	-0.325292	0.063	0.172	1	OPC1	MOB3B
0.00797503	0.611477	0.316	0.231	1	OPC1	GOLGB1
0.00797729	-0.266638	0.147	0.29	1	OPC1	CCDC167
0.00809286	-0.276443	0.084	0.202	1	OPC1	CALU
0.00809769	-0.286262	0.189	0.335	1	OPC1	CCDC47
0.00814496	-0.352533	0.042	0.138	1	OPC1	SMIM20
0.00815142	-0.283763	0.063	0.171	1	OPC1	PGM3
0.00820641	-0.315239	0.053	0.156	1	OPC1	IFI16
0.00821557	-0.349456	0.021	0.107	1	OPC1	KCNIP1
0.00822797	-0.263187	0.232	0.399	1	OPC1	TMEM258
0.00825311	0.46413	0.421	0.335	1	OPC1	STMN4
0.00826238	-0.367666	0.032	0.122	1	OPC1	SLC39A1
0.00826788	0.605409	0.168	0.097	1	OPC1	BLCAP
0.00827056	-0.307397	0.284	0.459	1	OPC1	MT-RNR1
0.00836571	-0.360304	0.021	0.105	1	OPC1	CASP3
0.00844262	-0.329303	0.074	0.184	1	OPC1	PDLIM5
0.00845439	-0.321193	0.063	0.169	1	OPC1	TMEM123
0.00850532	-0.321523	0.179	0.322	1	OPC1	NDUFA5
0.00855053	-0.291741	0.042	0.14	1	OPC1	CHMP2B
0.00861892	-0.288232	0.116	0.241	1	OPC1	AKIRIN1
0.00863907	-0.325551	0.053	0.153	1	OPC1	NTRK2
0.00864218	-0.381101	0.042	0.135	1	OPC1	ESCO1
0.00866776	-0.32037	0.021	0.105	1	OPC1	AIMP2
0.00884151	-0.270926	0.211	0.358	1	OPC1	QKI
0.00888124	-0.279293	0.021	0.106	1	OPC1	GNG7
0.00891409	-0.265922	0.105	0.23	1	OPC1	PGAM1
0.00893523	-0.321627	0.021	0.104	1	OPC1	DBP
0.00896618	-0.255898	0.084	0.203	1	OPC1	ACAT1
0.0090036	-0.393468	0.021	0.103	1	OPC1	SREBF2
0.00906682	-0.292129	0.053	0.153	1	OPC1	HADHB
0.0091224	-0.300796	0.053	0.155	1	OPC1	OLFM1
0.009151	-0.260364	0.074	0.182	1	OPC1	ELAVL1
0.00917376	-0.250038	0.147	0.288	1	OPC1	NDUFB1
0.00917941	-0.332742	0.053	0.152	1	OPC1	HNRNPA1P48
0.00921105	-0.318499	0.126	0.253	1	OPC1	SCCPDH
0.00924687	-0.317731	0.021	0.104	1	OPC1	GSTK1
0.00926278	-0.309623	0.189	0.334	1	OPC1	SNU13
0.00938904	0.619752	0.358	0.279	1	OPC1	HES6
0.00940115	-0.318076	0.074	0.184	1	OPC1	LRRN1
0.00940557	-0.303048	0.221	0.38	1	OPC1	HADHA
0.00941806	-0.445729	0.053	0.149	1	OPC1	RP11-71N10.1
0.00974011	-0.378364	0.021	0.101	1	OPC1	WLS
0.00976965	-0.27861	0.084	0.198	1	OPC1	RNASEH2C
0.00978604	-0.374399	0.063	0.164	1	OPC1	MRPL47
0.00985612	-0.353843	0.074	0.179	1	OPC1	COPS3
0.00986199	-0.284153	0.021	0.103	1	OPC1	NUDT9
0.00987571	-0.289438	0.021	0.103	1	OPC1	CCDC34
0.00998922	-0.296904	0.032	0.12	1	OPC1	SMIM8
4.932e-38	-1.21209	0.026	0.286	9.77425e-34	OPC2	TOP2A
7.56844e-37	-1.10848	0.082	0.372	1.49991e-32	OPC2	CENPF
6.73029e-33	-0.654402	0.354	0.686	1.33381e-28	OPC2	TUBA1B
1.59345e-29	-0.81977	0.014	0.218	3.1579e-25	OPC2	PCLAF
4.29242e-29	-0.819717	0.087	0.335	8.50672e-25	OPC2	HMGB2
2.00738e-28	-0.772936	0.085	0.335	3.97822e-24	OPC2	MIR219A2
7.14911e-28	-0.442975	0.111	0.39	1.41681e-23	OPC2	SLC44A1
7.72307e-27	-0.509964	0.046	0.266	1.53056e-22	OPC2	SMC2
1.02641e-26	-0.809854	0.021	0.215	2.03414e-22	OPC2	MKI67
1.20244e-26	-0.67096	0.043	0.256	2.383e-22	OPC2	CKS2
1.62584e-25	-0.776218	0.009	0.183	3.22209e-21	OPC2	UBE2C
3.26813e-25	-0.517952	0.043	0.25	6.47677e-21	OPC2	CKS1B
3.36206e-25	-0.779807	0.022	0.208	6.66294e-21	OPC2	NUSAP1
9.488e-25	-0.683133	0.009	0.179	1.88033e-20	OPC2	CDK1
1.03381e-24	-0.511957	0.145	0.41	2.0488e-20	OPC2	DUT
1.13045e-24	-1.13695	0.091	0.315	2.24032e-20	OPC2	PLP1
1.6677e-24	-0.781533	0.036	0.229	3.30504e-20	OPC2	PTTG1
5.23363e-24	-0.671769	0.005	0.167	1.0372e-19	OPC2	TPX2
1.01678e-23	-0.584536	0.017	0.191	2.01506e-19	OPC2	PRC1
1.5482e-23	-0.610512	0.024	0.202	3.06822e-19	OPC2	MAD2L1
1.94199e-23	-0.446089	0.446	0.747	3.84864e-19	OPC2	TUBB
3.53749e-23	-0.703904	0.029	0.209	7.01061e-19	OPC2	ASPM
3.60531e-23	-0.890226	0.181	0.427	7.14499e-19	OPC2	HIST1H4C
7.3391e-23	-0.564155	0.174	0.432	1.45446e-18	OPC2	HMGN2
2.43847e-22	-0.624316	0.009	0.164	4.83255e-18	OPC2	BIRC5
2.47784e-22	-0.481607	0.321	0.608	4.91057e-18	OPC2	SIRT2
1.06447e-21	-0.472952	0.024	0.191	2.10956e-17	OPC2	CENPJ
1.66731e-21	-0.360161	0.144	0.396	3.30428e-17	OPC2	ANP32B
1.78125e-21	-0.57598	0.092	0.305	3.53008e-17	OPC2	SMC4
2.77578e-21	-0.366225	0.316	0.621	5.50104e-17	OPC2	HMGB1
3.01216e-21	-0.610929	0.002	0.142	5.96949e-17	OPC2	RRM2
6.4503e-21	-0.375485	0.123	0.36	1.27832e-16	OPC2	PLPPR1
1.03931e-20	-0.408305	0.279	0.565	2.0597e-16	OPC2	CADM2
2.86838e-20	-0.429805	0.014	0.162	5.68456e-16	OPC2	ZWINT
3.62383e-20	-0.447843	0.224	0.49	7.18171e-16	OPC2	ANP32E
3.75545e-20	-0.703762	0.087	0.283	7.44256e-16	OPC2	BCAS1
4.97815e-20	-0.557236	0.017	0.166	9.8657e-16	OPC2	NUF2
5.14353e-20	-0.290054	0.185	0.451	1.01934e-15	OPC2	PHLDA1
7.65263e-20	-0.527968	0.019	0.169	1.5166e-15	OPC2	MIS18BP1
1.46181e-19	-0.342327	0.434	0.733	2.89701e-15	OPC2	STMN1
3.05841e-19	-0.443624	0.055	0.231	6.06117e-15	OPC2	KIF21A
3.61307e-19	0.305448	0.974	0.971	7.16038e-15	OPC2	C1orf61
4.79707e-19	-0.276595	0.161	0.41	9.50684e-15	OPC2	ATP6V0E2
4.86657e-19	-0.496338	0.015	0.157	9.64458e-15	OPC2	CLSPN
6.51122e-19	-0.428752	0.031	0.187	1.29039e-14	OPC2	GGH
7.29428e-19	-0.286448	0.138	0.373	1.44558e-14	OPC2	EPB41L2
8.42519e-19	-0.457172	0.021	0.166	1.6697e-14	OPC2	CENPU
9.75298e-19	-0.342413	0.085	0.283	1.93284e-14	OPC2	SOX10
2.05132e-18	-0.418572	0.084	0.275	4.06532e-14	OPC2	PCNA
2.10574e-18	-0.281605	0.222	0.497	4.17316e-14	OPC2	MIF
5.00564e-18	-0.387468	0.097	0.296	9.92018e-14	OPC2	FGF12
8.0761e-18	-0.255681	0.121	0.339	1.60052e-13	OPC2	RAB33A
1.06091e-17	-0.284173	0.229	0.493	2.1025e-13	OPC2	ARL6IP1
2.48758e-17	-0.365294	0.048	0.207	4.92988e-13	OPC2	GMNN
3.04141e-17	-0.475995	0.017	0.148	6.02746e-13	OPC2	ATAD2
3.06029e-17	-0.430702	0.003	0.12	6.06489e-13	OPC2	ESCO2
3.64815e-17	-0.41876	0.002	0.116	7.22991e-13	OPC2	NDC80
5.73e-17	-0.273615	0.241	0.51	1.13557e-12	OPC2	MPZL1
6.68112e-17	-0.381385	0.026	0.163	1.32406e-12	OPC2	SGCD
8.13531e-17	-0.311426	0.082	0.263	1.61226e-12	OPC2	WASF1
8.2763e-17	-0.276946	0.031	0.173	1.6402e-12	OPC2	GNB4
9.92792e-17	-0.31593	0.05	0.207	1.96752e-12	OPC2	MCM7
1.10599e-16	-0.313068	0.067	0.236	2.19186e-12	OPC2	ARHGAP5
1.13868e-16	-0.412106	0.024	0.158	2.25663e-12	OPC2	ORC6
1.19262e-16	-0.282691	0.065	0.233	2.36353e-12	OPC2	TCF7L2
1.25808e-16	-0.404245	0.014	0.138	2.49326e-12	OPC2	FEN1
1.64172e-16	-0.299922	0.111	0.308	3.25357e-12	OPC2	PPIAP22
2.21712e-16	-0.311519	0.084	0.262	4.39389e-12	OPC2	CXADR
2.29202e-16	-0.479464	0.01	0.129	4.54233e-12	OPC2	CENPE
2.67469e-16	-0.464496	0.027	0.161	5.30071e-12	OPC2	HIST1H1D
3.26232e-16	-0.555137	0.074	0.239	6.46527e-12	OPC2	ISG15
3.43264e-16	-0.306085	0.087	0.266	6.80281e-12	OPC2	TRIO
4.07223e-16	-0.455923	0.007	0.12	8.07035e-12	OPC2	KNL1
5.38526e-16	-0.25073	0.075	0.247	1.06725e-11	OPC2	PIN1
6.84626e-16	-0.25036	0.132	0.336	1.35679e-11	OPC2	HMGB3
7.56177e-16	-0.309627	0.106	0.291	1.49859e-11	OPC2	HLA-B
7.6024e-16	-0.393959	0.005	0.114	1.50664e-11	OPC2	CENPN
8.31286e-16	-0.355849	0.062	0.219	1.64744e-11	OPC2	TYMS
9.2497e-16	-0.296176	0.029	0.162	1.83311e-11	OPC2	GINS2
1.41432e-15	-0.360034	0.026	0.154	2.80289e-11	OPC2	DHFR
1.44404e-15	-0.308024	0.05	0.198	2.86179e-11	OPC2	KPNA2
1.72744e-15	-0.418917	0.003	0.108	3.42344e-11	OPC2	FERMT1
2.51082e-15	-0.391305	0.022	0.146	4.97594e-11	OPC2	ATAD5
2.69482e-15	-0.297876	0.067	0.225	5.34059e-11	OPC2	WBP11
2.73225e-15	-0.386165	0.009	0.118	5.41477e-11	OPC2	CENPW
3.18044e-15	-0.437473	0.111	0.293	6.303e-11	OPC2	STMN2
3.46949e-15	-0.316039	0.294	0.566	6.87584e-11	OPC2	SAT1
4.0051e-15	-0.269127	0.079	0.244	7.9373e-11	OPC2	CFAP20
4.46924e-15	-0.290477	0.115	0.302	8.85713e-11	OPC2	PPP2R2B
6.06989e-15	-0.599361	0.089	0.25	1.20293e-10	OPC2	IGFBP5
6.5748e-15	-0.282431	0.08	0.245	1.30299e-10	OPC2	MGLL
7.49328e-15	-0.28479	0.026	0.149	1.48502e-10	OPC2	TMOD1
8.11282e-15	-0.350159	0.029	0.155	1.6078e-10	OPC2	PTPRO
8.53534e-15	-0.384537	0.072	0.227	1.69153e-10	OPC2	HEY1
9.58611e-15	-0.260594	0.221	0.462	1.89978e-10	OPC2	DEK
1.27643e-14	-0.348056	0.003	0.103	2.52962e-10	OPC2	PBK
1.3722e-14	-0.36745	0.009	0.113	2.71942e-10	OPC2	DTL
2.17082e-14	-0.285548	0.056	0.201	4.30212e-10	OPC2	VCAN
2.19136e-14	-0.367355	0.031	0.154	4.34284e-10	OPC2	NEFM
2.98284e-14	-0.301689	0.044	0.179	5.9114e-10	OPC2	FAM13C
3.56968e-14	-0.350573	0.024	0.141	7.07439e-10	OPC2	KIF20B
5.08418e-14	-0.253458	0.518	0.799	1.00758e-09	OPC2	TMSB10
7.14405e-14	-0.29968	0.034	0.158	1.41581e-09	OPC2	CENPH
7.84025e-14	-0.355475	0.009	0.108	1.55378e-09	OPC2	KIF4A
8.09624e-14	-0.266535	0.197	0.415	1.60451e-09	OPC2	DST
9.71101e-14	-0.281781	0.048	0.182	1.92453e-09	OPC2	ERBB3
1.03738e-13	-0.310143	0.012	0.114	2.05587e-09	OPC2	CENPK
1.11516e-13	-0.250792	0.039	0.166	2.21003e-09	OPC2	E2F3
1.2064e-13	-0.252604	0.523	0.776	2.39085e-09	OPC2	ACTB
1.36101e-13	-0.267722	0.039	0.165	2.69724e-09	OPC2	ZNF714
1.79622e-13	-0.327597	0.116	0.285	3.55974e-09	OPC2	CNP
2.55204e-13	-0.294262	0.022	0.132	5.05763e-09	OPC2	CRB1
2.64635e-13	-0.322582	0.01	0.108	5.24454e-09	OPC2	FBXO5
3.55991e-13	-0.329314	0.015	0.118	7.05502e-09	OPC2	UBE2T
4.05858e-13	-0.319347	0.014	0.114	8.04329e-09	OPC2	KIF15
4.18793e-13	-0.276264	0.632	0.839	8.29964e-09	OPC2	NUCKS1
4.31401e-13	-0.256804	0.063	0.203	8.54951e-09	OPC2	DIAPH1
5.25958e-13	-0.259502	0.036	0.155	1.04234e-08	OPC2	CDK5RAP2
6.27198e-13	-0.298105	0.05	0.178	1.24298e-08	OPC2	DNAJC9
6.34707e-13	-0.36257	0.026	0.134	1.25786e-08	OPC2	NUDT1
9.64015e-13	-0.274968	0.041	0.161	1.91048e-08	OPC2	TOPBP1
1.15481e-12	-0.26407	0.065	0.201	2.2886e-08	OPC2	LBH
1.40389e-12	-0.25051	0.01	0.103	2.78222e-08	OPC2	TNS3
1.49399e-12	-0.319659	0.012	0.106	2.96079e-08	OPC2	RAD51AP1
2.35636e-12	-0.696904	0.147	0.306	4.66984e-08	OPC2	IFI6
2.77656e-12	-0.260665	0.014	0.108	5.50259e-08	OPC2	KIF14
3.22552e-12	-0.266085	0.038	0.151	6.39233e-08	OPC2	HELLS
3.64625e-12	-0.318095	0.482	0.714	7.22613e-08	OPC2	H2AFZ
4.67473e-12	-0.261059	0.022	0.123	9.26438e-08	OPC2	CEP135
4.98309e-12	-0.295926	0.458	0.69	9.87548e-08	OPC2	PRDX1
7.25854e-12	-0.279014	0.062	0.189	1.4385e-07	OPC2	SNX22
8.61632e-12	-0.251356	0.019	0.114	1.70758e-07	OPC2	KIF22
1.11613e-11	-0.282749	0.029	0.132	2.21195e-07	OPC2	HADH
1.28665e-11	-0.258221	0.017	0.11	2.54989e-07	OPC2	FANCI
2.96394e-11	-0.403716	0.029	0.128	5.87393e-07	OPC2	RTN1
3.80983e-11	-0.372899	0.149	0.311	7.55032e-07	OPC2	HES1
6.68331e-11	-0.306792	0.043	0.15	1.3245e-06	OPC2	GADD45G
3.95899e-10	-0.293909	0.055	0.163	7.84592e-06	OPC2	LRRC75A
6.85662e-10	-0.332006	0.029	0.118	1.35884e-05	OPC2	H19
2.15398e-09	-0.25389	0.097	0.221	4.26876e-05	OPC2	GFAP
3.26213e-09	-0.515347	0.077	0.186	6.46488e-05	OPC2	MBP
6.25673e-09	-0.270514	0.188	0.348	0.000123996	OPC2	EGR1
1.04487e-06	-0.274484	0.039	0.109	0.0207073	OPC2	CRABP1
4.36043e-05	0.288525	0.747	0.837	0.864151	OPC2	CALM1
5.30359e-05	0.528144	0.429	0.42	1	OPC2	ID2
0.00331771	0.316606	0.506	0.553	1	OPC2	HMP19
0.00990125	0.333237	0.535	0.587	1	OPC2	FABP7
7.4259e-78	1.14057	0.957	0.596	1.47167e-73	OPC3	B2M
4.27214e-50	1.43356	0.596	0.215	8.46652e-46	OPC3	IFI6
1.24488e-45	1.07432	0.554	0.195	2.4671e-41	OPC3	HLA-B
1.29984e-45	0.945994	0.707	0.338	2.57603e-41	OPC3	HLA-A
2.38666e-45	1.43859	0.493	0.165	4.72988e-41	OPC3	IGFBP5
1.25579e-38	1.04976	0.3	0.064	2.48873e-34	OPC3	H19
4.29064e-38	1.00243	0.529	0.202	8.5032e-34	OPC3	HLA-C
1.80409e-35	0.99804	0.446	0.15	3.57535e-31	OPC3	GFAP
1.24397e-33	0.929653	0.221	0.039	2.4653e-29	OPC3	IFITM3
5.9e-29	0.844001	0.539	0.247	1.16926e-24	OPC3	CD9
6.99531e-27	0.560146	0.946	0.777	1.38633e-22	OPC3	PMP2
1.057e-26	1.2015	0.411	0.163	2.09476e-22	OPC3	ISG15
9.9524e-26	0.814445	0.35	0.122	1.97237e-21	OPC3	IFI16
4.85829e-25	0.762677	0.332	0.113	9.62816e-21	OPC3	WWTR1
6.25362e-25	0.750178	0.318	0.102	1.23934e-20	OPC3	HS3ST1
5.42221e-20	0.716342	0.2	0.053	1.07457e-15	OPC3	TM4SF1
7.40901e-20	0.609029	0.154	0.032	1.46832e-15	OPC3	IGF2
7.72002e-20	0.439518	0.9	0.649	1.52995e-15	OPC3	RBP1
8.69073e-20	0.772729	0.554	0.308	1.72233e-15	OPC3	FOS
1.55157e-15	0.597006	0.679	0.466	3.0749e-11	OPC3	SAT1
1.5689e-15	0.516168	0.518	0.298	3.10925e-11	OPC3	CST3
3.52917e-15	0.479109	0.114	0.023	6.99412e-11	OPC3	CFI
4.40856e-15	0.672814	0.257	0.099	8.73688e-11	OPC3	VIM
2.1225e-14	0.622217	0.264	0.108	4.20636e-10	OPC3	RGS16
1.26892e-13	0.404011	0.661	0.469	2.51474e-09	OPC3	CD63
1.28244e-13	0.57846	0.318	0.15	2.54154e-09	OPC3	ATP1B2
1.55985e-13	0.494831	0.596	0.389	3.09132e-09	OPC3	BAALC
4.53587e-13	0.6331	0.364	0.19	8.98919e-09	OPC3	CLU
1.07089e-12	0.325706	0.904	0.815	2.12229e-08	OPC3	DBI
1.56586e-12	0.594684	0.246	0.104	3.10323e-08	OPC3	ST8SIA5
5.35282e-12	0.532326	0.139	0.041	1.06082e-07	OPC3	HAND2
1.18336e-11	0.53655	0.161	0.055	2.34518e-07	OPC3	PSMB9
1.2521e-11	0.270614	0.921	0.793	2.4814e-07	OPC3	SCRG1
2.36246e-11	0.39223	0.136	0.041	4.68193e-07	OPC3	KLHDC8A
5.23766e-11	0.381521	0.121	0.035	1.038e-06	OPC3	PDLIM4
9.7128e-11	0.386211	0.614	0.439	1.92488e-06	OPC3	PSAP
1.29656e-10	-0.74799	0.014	0.154	2.56952e-06	OPC3	UBE2C
4.10504e-10	-0.779766	0.032	0.177	8.13537e-06	OPC3	NUSAP1
5.17039e-10	-0.641068	0.011	0.143	1.02467e-05	OPC3	NUF2
5.851e-10	-0.954453	0.079	0.237	1.15955e-05	OPC3	TOP2A
8.09404e-10	0.41069	0.161	0.06	1.60408e-05	OPC3	CD99
8.22309e-10	0.282846	0.764	0.586	1.62965e-05	OPC3	PPIB
9.9645e-10	-0.639813	0.018	0.15	1.97476e-05	OPC3	CDK1
1.07729e-09	0.389581	0.471	0.297	2.13498e-05	OPC3	TRIB2
1.29617e-09	-0.704396	0.039	0.181	2.56875e-05	OPC3	PCLAF
1.30742e-09	0.338576	0.707	0.521	2.59104e-05	OPC3	S100B
1.86603e-09	-0.854971	0.132	0.288	3.69811e-05	OPC3	HMGB2
1.99023e-09	0.41994	0.257	0.127	3.94424e-05	OPC3	CD59
2.59136e-09	0.390762	0.568	0.409	5.13555e-05	OPC3	NDFIP1
3.07557e-09	-0.516731	0.014	0.138	6.09516e-05	OPC3	ZWINT
3.38198e-09	-0.542197	0.004	0.119	6.70241e-05	OPC3	RRM2
3.96475e-09	-0.595982	0.036	0.172	7.85735e-05	OPC3	MAD2L1
5.95479e-09	0.316858	0.596	0.428	0.000118012	OPC3	C1orf21
7.0088e-09	0.379464	0.204	0.091	0.0001389	OPC3	HOPX
8.23548e-09	0.472523	0.311	0.178	0.000163211	OPC3	CARS
9.25675e-09	0.434248	0.286	0.153	0.00018345	OPC3	SPARC
9.49222e-09	0.460997	0.2	0.091	0.000188117	OPC3	STAT1
2.02527e-08	0.415133	0.129	0.047	0.000401367	OPC3	COL5A3
2.03394e-08	-0.65281	0.046	0.178	0.000403087	OPC3	ASPM
3.1667e-08	-0.501968	0.021	0.139	0.000627577	OPC3	TPX2
4.06476e-08	0.577504	0.143	0.058	0.000805555	OPC3	IFIT1
4.16018e-08	0.411819	0.379	0.237	0.000824465	OPC3	ANXA5
4.20815e-08	-0.506222	0.025	0.142	0.000833971	OPC3	CENPU
5.18173e-08	-0.55942	0.039	0.16	0.00102692	OPC3	PRC1
6.32676e-08	0.471693	0.304	0.176	0.00125384	OPC3	PLLP
7.51007e-08	-0.442667	0.004	0.101	0.00148834	OPC3	ESCO2
9.69806e-08	0.3846	0.218	0.109	0.00192196	OPC3	SHISA9
1.55177e-07	0.41342	0.282	0.162	0.0030753	OPC3	GPR37L1
1.57016e-07	-0.647396	0.118	0.263	0.00311174	OPC3	STMN2
1.63054e-07	0.44065	0.193	0.094	0.00323141	OPC3	LGALS3BP
2.64507e-07	0.443417	0.139	0.058	0.00524201	OPC3	TIMP1
2.71378e-07	-0.495272	0.029	0.136	0.00537817	OPC3	ORC6
3.02616e-07	0.275744	0.625	0.484	0.00599725	OPC3	SRI
3.80246e-07	0.328957	0.175	0.081	0.00753571	OPC3	DKK3
5.38376e-07	0.299979	0.321	0.195	0.0106695	OPC3	PLPP3
6.37933e-07	-0.346506	0.782	0.784	0.0126426	OPC3	NUCKS1
6.92771e-07	0.369643	0.554	0.416	0.0137293	OPC3	ATP1B1
8.27873e-07	-0.50732	0.032	0.134	0.0164068	OPC3	NEFM
9.69994e-07	-0.435602	0.032	0.136	0.0192233	OPC3	BIRC5
1.15463e-06	-0.599693	0.139	0.264	0.0228825	OPC3	SMC4
1.28038e-06	0.412095	0.182	0.093	0.0253745	OPC3	PSRC1
1.28627e-06	-0.940947	0.257	0.376	0.0254913	OPC3	HIST1H4C
1.39797e-06	-0.500581	0.075	0.192	0.027705	OPC3	TYMS
1.52485e-06	0.380827	0.354	0.232	0.0302194	OPC3	NUPL2
1.55334e-06	-0.472881	0.018	0.109	0.0307842	OPC3	CENPE
1.58473e-06	0.328968	0.289	0.178	0.0314062	OPC3	TM7SF2
1.66065e-06	-0.409158	0.036	0.138	0.0329107	OPC3	CENPH
1.67629e-06	0.256964	0.132	0.056	0.0332207	OPC3	ACTN2
1.95099e-06	-0.420332	0.029	0.126	0.0386647	OPC3	PCDH11X
2.11395e-06	0.261774	0.596	0.453	0.0418943	OPC3	WSB1
3.5526e-06	-0.44169	0.036	0.131	0.0704054	OPC3	CLSPN
4.07049e-06	0.261787	0.121	0.052	0.080669	OPC3	TAP1
4.12613e-06	-0.356726	0.643	0.67	0.0817717	OPC3	TUBB
4.29352e-06	0.281139	0.511	0.381	0.0850891	OPC3	ITM2C
5.31688e-06	0.440022	0.554	0.433	0.10537	OPC3	SERPINE2
5.77976e-06	-0.288946	0.643	0.718	0.114543	OPC3	ACTB
6.88156e-06	-0.306117	0.018	0.101	0.136379	OPC3	UBE2T
7.47829e-06	-0.431033	0.436	0.546	0.148205	OPC3	SOX2-OT
9.16699e-06	-0.30914	0.775	0.799	0.181671	OPC3	MAP2
9.56925e-06	-0.470989	0.479	0.548	0.189643	OPC3	HMGB1
9.73907e-06	0.373229	0.289	0.188	0.193009	OPC3	MGLL
9.98579e-06	-0.399867	0.096	0.209	0.197898	OPC3	CKS1B
1.05929e-05	-0.366336	0.039	0.132	0.209931	OPC3	DHFR
1.13097e-05	-0.389347	0.168	0.298	0.224136	OPC3	HMGB3
1.38356e-05	0.362809	0.411	0.296	0.274194	OPC3	CNTN1
1.38535e-05	0.354779	0.161	0.084	0.274549	OPC3	SNX10
1.51556e-05	0.379004	0.243	0.149	0.300354	OPC3	RHOC
1.5226e-05	-0.421051	0.104	0.213	0.301748	OPC3	CKS2
1.5512e-05	-0.395359	0.075	0.178	0.307417	OPC3	MCM7
1.70133e-05	-0.394091	0.046	0.138	0.337171	OPC3	GINS2
1.76855e-05	-0.400059	0.607	0.658	0.350491	OPC3	H2AFZ
2.24403e-05	-0.256671	0.829	0.856	0.444722	OPC3	MT-ATP6
2.24733e-05	0.395843	0.229	0.14	0.445377	OPC3	FIBIN
3.02483e-05	-0.466173	0.161	0.269	0.599462	OPC3	PPIAP22
3.08577e-05	-0.302516	0.046	0.134	0.611539	OPC3	GALNT13
3.11715e-05	0.262573	0.125	0.059	0.617757	OPC3	ALAD
3.28746e-05	-0.403756	0.129	0.238	0.651509	OPC3	PCNA
3.57457e-05	-0.398348	0.264	0.377	0.708409	OPC3	HMGN2
3.95876e-05	0.264812	0.15	0.078	0.784548	OPC3	PSMB8
4.16161e-05	0.315442	0.264	0.167	0.824748	OPC3	WSCD1
4.36e-05	0.31529	0.179	0.101	0.864064	OPC3	TMEM205
4.6561e-05	-0.378352	0.068	0.158	0.922746	OPC3	CENPJ
5.48548e-05	0.253923	0.146	0.075	1	OPC3	TRAF3IP2
7.22988e-05	0.346365	0.218	0.134	1	OPC3	RAB13
7.7763e-05	0.335375	0.111	0.052	1	OPC3	S100A10
8.06681e-05	0.297186	0.114	0.055	1	OPC3	CHST8
8.34182e-05	0.256159	0.518	0.4	1	OPC3	RBPJ
8.63632e-05	-0.316863	0.604	0.66	1	OPC3	STMN1
9.15908e-05	0.322675	0.104	0.048	1	OPC3	BTN2A2
0.00010333	0.27947	0.25	0.162	1	OPC3	SPTBN1
0.000111185	-0.386269	0.082	0.174	1	OPC3	MKI67
0.000112226	0.377558	0.243	0.16	1	OPC3	RAMP1
0.000135264	-0.384069	0.279	0.379	1	OPC3	RANBP1
0.000136316	-0.37073	0.046	0.123	1	OPC3	ATAD2
0.000136518	-0.353886	0.068	0.153	1	OPC3	HIRIP3
0.000141446	0.251626	0.246	0.159	1	OPC3	ABHD2
0.00014411	-0.354194	0.057	0.139	1	OPC3	MIS18BP1
0.000155207	-0.346125	0.086	0.176	1	OPC3	GMNN
0.000155473	-0.554427	0.186	0.28	1	OPC3	MIR219A2
0.000166351	0.267916	0.186	0.11	1	OPC3	LHFP
0.000187397	-0.304975	0.257	0.37	1	OPC3	PRDX2
0.000256222	0.311855	0.143	0.08	1	OPC3	CTNNA1
0.000295381	-0.361439	0.086	0.17	1	OPC3	KIAA0408
0.000317138	-0.651377	0.218	0.306	1	OPC3	CENPF
0.000349078	-0.359153	0.429	0.497	1	OPC3	CADM2
0.000374837	-0.335528	0.239	0.341	1	OPC3	ANP32B
0.000382546	-0.382713	0.396	0.488	1	OPC3	ETV1
0.000383417	0.323398	0.2	0.128	1	OPC3	PIR
0.000440834	-0.346989	0.179	0.277	1	OPC3	PEG10
0.000454685	0.270537	0.282	0.201	1	OPC3	ADAR
0.000460159	-0.284869	0.439	0.528	1	OPC3	SFPQ
0.000496324	-0.302149	0.046	0.115	1	OPC3	MCM6
0.00050205	-0.27266	0.125	0.216	1	OPC3	DDX39A
0.000587145	-0.366913	0.093	0.173	1	OPC3	MCM4
0.000637019	0.32523	0.246	0.171	1	OPC3	PSME1
0.000799773	0.27711	0.307	0.223	1	OPC3	TSPO
0.000897525	0.291134	0.318	0.233	1	OPC3	MALSU1
0.000923388	-0.308174	0.504	0.571	1	OPC3	MTATP6P1
0.000985952	-0.295548	0.132	0.218	1	OPC3	USP1
0.00101394	-0.323119	0.171	0.268	1	OPC3	HMGN5
0.0010303	-0.386532	0.168	0.254	1	OPC3	FGF12
0.001046	-0.379036	0.5	0.536	1	OPC3	SIRT2
0.00106182	0.264101	0.136	0.08	1	OPC3	CDK6
0.00113025	-0.431405	0.118	0.195	1	OPC3	HEY1
0.00117674	-0.290257	0.211	0.306	1	OPC3	MRPL51
0.0012689	0.265833	0.136	0.081	1	OPC3	GLIPR2
0.00129378	0.278918	0.161	0.099	1	OPC3	RP11-834C11.4
0.00134049	-0.373128	0.136	0.217	1	OPC3	SMC2
0.00138322	0.251837	0.207	0.138	1	OPC3	GNPDA1
0.00138407	-0.297192	0.093	0.168	1	OPC3	KPNA2
0.00150802	-0.356793	0.207	0.289	1	OPC3	ARL4A
0.00150945	-0.25139	0.104	0.182	1	OPC3	RPA2
0.0015992	-0.31962	0.05	0.111	1	OPC3	TOX
0.00175371	-0.299974	0.1	0.173	1	OPC3	BCL7A
0.00177601	-0.286901	0.143	0.225	1	OPC3	WASF1
0.00183396	-0.324455	0.346	0.432	1	OPC3	MT-ATP8
0.00192032	-0.287527	0.057	0.121	1	OPC3	ATAD5
0.00192181	-0.398335	0.221	0.306	1	OPC3	GABPB1-AS1
0.00198889	-0.297559	0.075	0.143	1	OPC3	RFC4
0.00199109	-0.416891	0.114	0.186	1	OPC3	NNAT
0.00199183	-0.319062	0.118	0.195	1	OPC3	MYO5A
0.00209681	0.347202	0.154	0.098	1	OPC3	FAM89A
0.00209695	-0.396835	0.05	0.109	1	OPC3	RTN1
0.00213392	0.267411	0.157	0.1	1	OPC3	JAM3
0.00216574	-0.261668	0.189	0.275	1	OPC3	NKX2-2
0.00219578	-0.250959	0.054	0.114	1	OPC3	LNPK
0.00222517	-0.258418	0.061	0.124	1	OPC3	CTDSPL2
0.00236081	0.271025	0.432	0.345	1	OPC3	TXNIP
0.00240017	-0.325509	0.046	0.102	1	OPC3	CREBBP
0.0024003	-0.318163	0.129	0.205	1	OPC3	EZH2
0.00275297	-0.286824	0.121	0.197	1	OPC3	POLR2B
0.00291662	-0.274471	0.121	0.196	1	OPC3	SH3KBP1
0.00311127	0.344774	0.229	0.166	1	OPC3	NEU4
0.00311421	-0.283943	0.15	0.23	1	OPC3	RBM22
0.00315093	0.31407	0.479	0.408	1	OPC3	FABP5
0.00319249	0.292148	0.121	0.072	1	OPC3	ILK
0.00330167	-0.264733	0.089	0.155	1	OPC3	TUBB4B
0.00331212	-0.342626	0.161	0.235	1	OPC3	RBBP4
0.00371857	-0.355689	0.261	0.335	1	OPC3	DCTN3
0.00408706	-0.251223	0.096	0.162	1	OPC3	LINC00888
0.00414385	-0.301184	0.386	0.455	1	OPC3	MT-ND3
0.00436069	0.261797	0.164	0.109	1	OPC3	TRIAP1
0.00444327	0.250738	0.139	0.089	1	OPC3	UBE2F
0.00463701	-0.285684	0.05	0.102	1	OPC3	PHF5A
0.0046599	-0.401547	0.086	0.145	1	OPC3	HERPUD1
0.005008	-0.324651	0.175	0.246	1	OPC3	TMPO
0.00553893	-0.278631	0.314	0.39	1	OPC3	TMSB15A
0.00583533	-0.256814	0.186	0.265	1	OPC3	NDUFV1
0.00585794	-0.348128	0.089	0.149	1	OPC3	DDIT4
0.00601069	-0.272666	0.193	0.272	1	OPC3	EXOSC8
0.00632743	0.282145	0.204	0.147	1	OPC3	DCLK2
0.0063917	-0.315264	0.079	0.135	1	OPC3	ELAVL3
0.00644306	-0.366878	0.121	0.185	1	OPC3	PTTG1
0.00729724	-0.257916	0.139	0.208	1	OPC3	RPLP0P6
0.00805259	-0.288366	0.186	0.255	1	OPC3	UCHL5
0.00906049	-0.32468	0.332	0.243	1	OPC3	PLP1
0.00918156	0.262055	0.257	0.198	1	OPC3	EIF2AK2
0.00961009	-0.274825	0.075	0.128	1	OPC3	HELLS
0.00966954	0.258496	0.15	0.101	1	OPC3	CADM3
5.21977e-42	-1.01803	0.481	0.698	1.03445e-37	OPC4	B2M
4.13774e-34	-0.908755	0.453	0.647	8.20018e-30	OPC4	TUBA1B
6.13964e-33	-1.23939	0.039	0.279	1.21675e-28	OPC4	TOP2A
9.78363e-31	-1.18763	0.106	0.36	1.93892e-26	OPC4	CENPF
1.63867e-28	-0.866409	0.014	0.215	3.24752e-24	OPC4	PCLAF
1.99585e-27	-0.944677	0.097	0.328	3.95538e-23	OPC4	HMGB2
6.05824e-26	-0.896118	0.021	0.212	1.20062e-21	OPC4	MKI67
7.41541e-26	-0.926672	0.019	0.207	1.46959e-21	OPC4	NUSAP1
6.44033e-25	-0.766411	0.211	0.447	1.27635e-20	OPC4	HLA-A
2.04497e-24	-0.755198	0.035	0.226	4.05272e-20	OPC4	TYMS
4.99644e-24	-0.794621	0.087	0.299	9.90195e-20	OPC4	HLA-C
5.23977e-24	0.476636	0.687	0.477	1.03842e-19	OPC4	SIRT2
7.12772e-24	-0.84034	0.09	0.303	1.41257e-19	OPC4	SMC4
5.42069e-23	-0.609739	0.547	0.688	1.07427e-18	OPC4	H2AFZ
9.3146e-23	-0.69836	0.005	0.163	1.84597e-18	OPC4	BIRC5
1.38171e-22	0.274168	0.945	0.93	2.73827e-18	OPC4	EEF1A1
4.41559e-22	-0.722074	0.064	0.257	8.75082e-18	OPC4	SMC2
1.7083e-20	-0.772232	0.037	0.204	3.38551e-16	OPC4	ASPM
2.69987e-20	-0.802103	0.057	0.233	5.3506e-16	OPC4	GFAP
2.7985e-20	0.735899	0.405	0.221	5.54607e-16	OPC4	MIR219A2
5.7354e-20	-1.08118	0.12	0.314	1.13664e-15	OPC4	IFI6
1.27368e-19	-0.703569	0.099	0.291	2.52419e-15	OPC4	HLA-B
1.43306e-19	-0.390428	0.763	0.849	2.84003e-15	OPC4	DBI
1.84473e-19	-0.612433	0.021	0.172	3.65588e-15	OPC4	CDK1
5.09865e-19	-0.581229	0.005	0.139	1.01045e-14	OPC4	RRM2
5.13844e-19	-0.65704	0.025	0.175	1.01834e-14	OPC4	UBE2C
7.99078e-19	-0.543319	0.03	0.184	1.58361e-14	OPC4	PRC1
1.07963e-18	0.506085	0.681	0.521	2.13961e-14	OPC4	MTATP6P1
1.24266e-18	-0.603644	0.019	0.164	2.4627e-14	OPC4	NUF2
2.38243e-18	0.309832	0.904	0.842	4.7215e-14	OPC4	GAS5
4.60769e-18	-1.04302	0.223	0.409	9.13153e-14	OPC4	HIST1H4C
7.77262e-18	-0.627876	0.021	0.159	1.54038e-13	OPC4	TPX2
7.98277e-18	-0.505321	0.019	0.158	1.58203e-13	OPC4	ZWINT
9.56139e-18	-0.625817	0.094	0.269	1.89488e-13	OPC4	PCNA
2.55163e-17	-0.573883	0.23	0.435	5.05682e-13	OPC4	NREP
2.8905e-17	-0.563765	0.042	0.193	5.72839e-13	OPC4	MAD2L1
3.35703e-17	0.567597	0.106	0.023	6.65297e-13	OPC4	RP3-395M20.12
3.39028e-17	-0.729191	0.06	0.218	6.71885e-13	OPC4	PTTG1
3.847e-17	-0.616124	0.184	0.376	7.62399e-13	OPC4	CST3
9.76092e-17	-0.591869	0.028	0.166	1.93442e-12	OPC4	HS3ST1
1.16917e-16	0.493898	0.611	0.446	2.31707e-12	OPC4	CADM2
1.33388e-16	-0.409342	0.012	0.137	2.64348e-12	OPC4	PSRC1
1.44437e-16	-0.729365	0.104	0.272	2.86245e-12	OPC4	HIST1H1E
1.70783e-16	-0.507456	0.021	0.153	3.38459e-12	OPC4	CLSPN
1.74318e-16	-0.518472	0.145	0.333	3.45463e-12	OPC4	CD9
3.96564e-16	-0.583819	0.023	0.153	7.8591e-12	OPC4	VIM
6.53783e-16	-0.468448	0.005	0.118	1.29567e-11	OPC4	ESCO2
7.32245e-16	-0.643006	0.028	0.159	1.45116e-11	OPC4	HIST1H1D
2.61642e-15	-0.387664	0	0.103	5.18523e-11	OPC4	PBK
3.07825e-15	0.315765	0.855	0.776	6.10047e-11	OPC4	MAP2
3.33915e-15	-0.440989	0.027	0.153	6.61754e-11	OPC4	DHFR
3.65306e-15	-0.42352	0.005	0.113	7.23964e-11	OPC4	NDC80
4.52391e-15	0.304818	0.878	0.794	8.96549e-11	OPC4	RPL23
9.88104e-15	-0.251897	0.924	0.957	1.95822e-10	OPC4	TMSB4X
1.37421e-14	0.494884	0.497	0.358	2.7234e-10	OPC4	SOX6
1.50204e-14	-0.594524	0.234	0.408	2.97673e-10	OPC4	HMGN2
1.65127e-14	-0.545897	0.019	0.135	3.27248e-10	OPC4	HOPX
2.42238e-14	-0.554487	0.12	0.278	4.80067e-10	OPC4	TMPO
2.54965e-14	-0.421103	0.009	0.114	5.05289e-10	OPC4	KIF15
3.81428e-14	-0.584486	0.101	0.251	7.55915e-10	OPC4	CLU
4.02113e-14	-0.537285	0.032	0.154	7.96908e-10	OPC4	ST8SIA5
6.83215e-14	-0.331148	0.731	0.822	1.354e-09	OPC4	PMP2
8.63319e-14	0.684607	0.227	0.111	1.71093e-09	OPC4	DDIT4
8.99529e-14	-0.491407	0.097	0.251	1.78269e-09	OPC4	PLPP3
1.05627e-13	0.628868	0.28	0.153	2.09332e-09	OPC4	HEY1
1.06167e-13	-0.388352	0.027	0.143	2.10403e-09	OPC4	ATAD5
1.17867e-13	-0.420688	0.025	0.139	2.33589e-09	OPC4	KIF20B
1.22286e-13	-0.427479	0.012	0.117	2.42347e-09	OPC4	KNL1
1.47494e-13	-0.524966	0.055	0.185	2.92304e-09	OPC4	IFI16
2.38164e-13	-0.446525	0.037	0.158	4.71993e-09	OPC4	GINS2
2.518e-13	-0.431512	0.037	0.158	4.99017e-09	OPC4	CENPU
3.50709e-13	-0.489249	0.064	0.197	6.95035e-09	OPC4	MCM4
3.51219e-13	-0.359451	0.028	0.143	6.96046e-09	OPC4	ATAD2
4.28441e-13	-0.460938	0.138	0.296	8.49085e-09	OPC4	ANXA5
7.07919e-13	0.288943	0.784	0.683	1.40295e-08	OPC4	RPL18A
9.33705e-13	-0.365742	0.012	0.111	1.85042e-08	OPC4	FANCI
9.94629e-13	-0.44425	0.09	0.231	1.97116e-08	OPC4	CKS1B
1.07777e-12	-0.439158	0.073	0.206	2.13593e-08	OPC4	ATP1B2
2.42762e-12	-0.515746	0.071	0.2	4.81106e-08	OPC4	MEST
2.55504e-12	-0.371986	0.581	0.702	5.06359e-08	OPC4	CKB
3.63229e-12	-0.577456	0.064	0.186	7.19848e-08	OPC4	DUSP6
5.50828e-12	-0.545834	0.021	0.12	1.09163e-07	OPC4	H19
6.43583e-12	-0.39125	0.08	0.211	1.27545e-07	OPC4	RRM1
6.57136e-12	-0.335295	0.039	0.151	1.30231e-07	OPC4	ORC6
6.92689e-12	-0.354547	0.069	0.198	1.37277e-07	OPC4	GMNN
8.3031e-12	0.400015	0.6	0.498	1.64551e-07	OPC4	RPL13P12
9.76699e-12	0.592816	0.235	0.127	1.93562e-07	OPC4	SNX22
1.20222e-11	-0.382709	0.444	0.58	2.38256e-07	OPC4	PARP1
1.57608e-11	-0.34738	0.019	0.115	3.12348e-07	OPC4	SGO2
1.59795e-11	-0.338653	0.014	0.105	3.16682e-07	OPC4	KIF4A
1.82095e-11	-0.360142	0.014	0.104	3.60875e-07	OPC4	RAD51AP1
1.95472e-11	-0.390292	0.044	0.156	3.87387e-07	OPC4	HSDL2
1.98845e-11	0.292658	0.791	0.679	3.94071e-07	OPC4	ACTB
2.13046e-11	0.581362	0.327	0.213	4.22214e-07	OPC4	FGF12
3.0067e-11	-0.464898	0.301	0.464	5.95868e-07	OPC4	ID2
3.12615e-11	-0.432894	0.046	0.156	6.19541e-07	OPC4	RGS16
6.02963e-11	-0.313565	0.071	0.193	1.19495e-06	OPC4	DTYMK
8.22869e-11	-0.398039	0.032	0.13	1.63076e-06	OPC4	MCM3
9.20783e-11	-0.403886	0.26	0.421	1.82481e-06	OPC4	CNN3
1.02906e-10	0.29792	0.71	0.641	2.03939e-06	OPC4	RPS29
1.19416e-10	-0.376727	0.021	0.11	2.36659e-06	OPC4	CENPK
1.22229e-10	-0.272396	0.044	0.151	2.42233e-06	OPC4	CDK5RAP2
1.5984e-10	-0.393818	0.625	0.681	3.1677e-06	OPC4	TUBB
1.64504e-10	-0.35532	0.058	0.17	3.26014e-06	OPC4	WWTR1
1.72229e-10	-0.460482	0.271	0.418	3.41324e-06	OPC4	TMSB15A
2.11218e-10	-0.323769	0.028	0.121	4.18591e-06	OPC4	VRK1
2.15568e-10	-0.296261	0.745	0.837	4.27213e-06	OPC4	CALM1
2.69271e-10	-0.397231	0.096	0.218	5.3364e-06	OPC4	CDCA7L
2.69841e-10	-0.363116	0.388	0.532	5.34771e-06	OPC4	SEC11C
2.81478e-10	-0.441657	0.315	0.455	5.57834e-06	OPC4	ANP32E
3.15285e-10	0.522657	0.329	0.225	6.24833e-06	OPC4	PPP2R2B
4.14442e-10	-0.297193	0.021	0.107	8.2134e-06	OPC4	DTL
4.29304e-10	-0.290539	0.745	0.797	8.50795e-06	OPC4	NUCKS1
4.43946e-10	0.575052	0.297	0.191	8.79812e-06	OPC4	TRIO
5.61497e-10	0.355965	0.366	0.248	1.11277e-05	OPC4	ARL4A
8.62763e-10	0.315269	0.89	0.839	1.70982e-05	OPC4	MT-ATP6
9.01846e-10	-0.335311	0.021	0.104	1.78728e-05	OPC4	KIF14
9.07e-10	-0.286145	0.025	0.111	1.79749e-05	OPC4	KIF22
9.90167e-10	-0.321222	0.058	0.163	1.96231e-05	OPC4	HAT1
1.08476e-09	-0.298376	0.027	0.112	2.14978e-05	OPC4	UBE2T
1.19126e-09	-0.385136	0.457	0.581	2.36085e-05	OPC4	PEA15
1.22158e-09	-0.298325	0.023	0.107	2.42092e-05	OPC4	CENPN
1.80691e-09	-0.389007	0.023	0.104	3.58092e-05	OPC4	CCDC80
2.21952e-09	-0.306098	0.087	0.202	4.39865e-05	OPC4	NSD2
2.6206e-09	-0.334368	0.43	0.566	5.19351e-05	OPC4	PSIP1
2.7869e-09	-0.348426	0.034	0.121	5.52307e-05	OPC4	RFC2
3.05448e-09	0.448841	0.437	0.34	6.05336e-05	OPC4	RP4-765C7.2
3.23833e-09	-0.384773	0.088	0.199	6.41773e-05	OPC4	SPARC
3.77229e-09	-0.341448	0.119	0.238	7.47592e-05	OPC4	IGFBP5
4.01159e-09	-0.287997	0.106	0.227	7.95016e-05	OPC4	EZH2
4.77865e-09	-0.257978	0.023	0.103	9.47033e-05	OPC4	FBXO5
5.07085e-09	-0.359911	0.034	0.119	0.000100494	OPC4	CENPE
7.3354e-09	0.402407	0.395	0.288	0.000145373	OPC4	RPS2P5
7.45368e-09	-0.269291	0.057	0.154	0.000147717	OPC4	MIS18BP1
7.84764e-09	-0.308448	0.396	0.527	0.000155525	OPC4	CD63
9.19731e-09	-0.290792	0.025	0.103	0.000182272	OPC4	LIG1
9.34614e-09	0.34068	0.458	0.352	0.000185222	OPC4	PHLDA1
1.11823e-08	0.518827	0.204	0.115	0.00022161	OPC4	HERPUD1
1.1651e-08	-0.323734	0.062	0.16	0.000230899	OPC4	RFC4
1.22065e-08	-0.348455	0.211	0.342	0.000241908	OPC4	GAP43
1.35071e-08	0.452756	0.365	0.272	0.000267684	OPC4	PLPPR1
1.46273e-08	-0.251717	0.037	0.122	0.000289884	OPC4	CCDC34
1.47446e-08	-0.33265	0.03	0.109	0.000292209	OPC4	CENPW
1.56398e-08	-0.378476	0.241	0.374	0.000309949	OPC4	DUT
1.60302e-08	-0.26969	0.08	0.183	0.000317687	OPC4	AK2
1.80267e-08	-0.263798	0.595	0.703	0.000357252	OPC4	TUBB2B
2.15127e-08	-0.261798	0.053	0.145	0.000426339	OPC4	HELLS
2.30085e-08	-0.275907	0.027	0.102	0.000455983	OPC4	CHAF1A
2.3803e-08	0.502326	0.241	0.15	0.000471728	OPC4	APOD
2.55774e-08	0.458921	0.301	0.206	0.000506892	OPC4	SOX10
3.12299e-08	-0.306378	0.071	0.169	0.000618914	OPC4	SYNE2
3.36573e-08	-0.31671	0.391	0.518	0.000667021	OPC4	SMC3
3.66911e-08	-0.27343	0.131	0.25	0.000727145	OPC4	BRD7
4.00402e-08	-0.337476	0.055	0.143	0.000793516	OPC4	LHFP
4.08072e-08	-0.266219	0.073	0.17	0.000808716	OPC4	GGH
4.08235e-08	-0.290784	0.048	0.133	0.000809041	OPC4	H2AFX
4.15841e-08	-0.251083	0.11	0.222	0.000824115	OPC4	SMC1A
4.45189e-08	-0.273723	0.094	0.2	0.000882275	OPC4	RPA2
4.52032e-08	-0.35279	0.193	0.319	0.000895837	OPC4	CAMK2N1
4.72408e-08	-0.339547	0.301	0.432	0.000936217	OPC4	H2AFV
6.71361e-08	-0.413731	0.195	0.313	0.0013305	OPC4	NRXN1
6.97454e-08	-0.293922	0.067	0.16	0.00138221	OPC4	HSPB11
7.64219e-08	-0.293049	0.062	0.151	0.00151453	OPC4	PRIM1
9.04159e-08	-0.298932	0.2	0.33	0.00179186	OPC4	DNMT1
9.13429e-08	-0.275918	0.035	0.112	0.00181023	OPC4	PDLIM3
9.43622e-08	0.253939	0.722	0.655	0.00187007	OPC4	RPL37
1.03922e-07	-0.27052	0.602	0.708	0.00205953	OPC4	RBP1
1.11864e-07	-0.252721	0.048	0.13	0.00221693	OPC4	MSH2
1.11937e-07	-0.385961	0.195	0.311	0.00221837	OPC4	HMGB3
1.4745e-07	-0.318998	0.437	0.551	0.00292216	OPC4	NASP
1.61379e-07	-0.273197	0.182	0.304	0.00319821	OPC4	GNG5
1.71698e-07	-0.3413	0.135	0.242	0.00340272	OPC4	LAPTM4A
1.9234e-07	-0.277708	0.046	0.125	0.00381179	OPC4	FEN1
2.19648e-07	0.319954	0.508	0.414	0.00435299	OPC4	MPZL1
2.25538e-07	0.318173	0.625	0.529	0.00446972	OPC4	GRIA2
2.45902e-07	-0.321126	0.062	0.146	0.00487328	OPC4	CENPH
2.49907e-07	0.336756	0.389	0.289	0.00495265	OPC4	SLC44A1
2.6426e-07	-0.253064	0.074	0.166	0.00523711	OPC4	HIRIP3
2.78765e-07	-0.262577	0.202	0.324	0.00552457	OPC4	PCM1
3.17952e-07	-0.327993	0.129	0.235	0.00630117	OPC4	USP1
3.40572e-07	0.306022	0.549	0.464	0.00674947	OPC4	LIMA1
3.56388e-07	-0.288548	0.088	0.182	0.00706289	OPC4	KPNA2
4.44054e-07	0.357754	0.49	0.397	0.00880027	OPC4	MT-ATP8
6.17267e-07	-0.308186	0.124	0.225	0.012233	OPC4	CKS2
6.17747e-07	-0.255839	0.06	0.142	0.0122425	OPC4	PPIF
7.22689e-07	0.39233	0.381	0.293	0.0143223	OPC4	HIST3H2A
7.85874e-07	0.251201	0.641	0.546	0.0155745	OPC4	RPL36
8.03946e-07	-0.275794	0.306	0.429	0.0159326	OPC4	FEZ1
8.50227e-07	-0.27776	0.074	0.159	0.0168498	OPC4	PIR
9.16676e-07	-0.256633	0.478	0.597	0.0181667	OPC4	ANAPC11
1.08089e-06	-0.26923	0.122	0.223	0.0214211	OPC4	PHGDH
1.08387e-06	0.404308	0.234	0.156	0.0214802	OPC4	RPL13AP5
1.09046e-06	-0.304455	0.083	0.169	0.0216108	OPC4	TUBB4B
1.11675e-06	-0.263875	0.094	0.185	0.0221318	OPC4	RHOC
1.15115e-06	-0.282272	0.11	0.204	0.0228134	OPC4	WSCD1
1.21653e-06	-0.290309	0.168	0.275	0.0241092	OPC4	AP1S2
1.2646e-06	0.344152	0.12	0.06	0.0250617	OPC4	ANGPT1
1.28415e-06	0.371449	0.363	0.279	0.0254493	OPC4	RP11-343H5.4
1.42748e-06	0.451561	0.35	0.277	0.0282899	OPC4	ZFP36L2
1.44366e-06	0.382774	0.442	0.365	0.0286104	OPC4	RPL39
1.4541e-06	-0.275073	0.188	0.296	0.0288173	OPC4	SNRPB
1.5068e-06	0.405309	0.324	0.243	0.0298619	OPC4	NKX2-2
1.66025e-06	-0.291882	0.393	0.508	0.0329028	OPC4	CACYBP
1.70472e-06	-0.259663	0.418	0.531	0.0337842	OPC4	SRI
1.72116e-06	-0.315912	0.193	0.305	0.03411	OPC4	SDCBP
1.83803e-06	-0.282079	0.147	0.25	0.0364261	OPC4	NUCB2
2.04343e-06	-0.308156	0.099	0.188	0.0404967	OPC4	MCM7
2.39735e-06	-0.313984	0.09	0.176	0.0475107	OPC4	CRIP2
2.5417e-06	-0.256706	0.104	0.196	0.0503714	OPC4	SIVA1
2.72721e-06	0.306086	0.402	0.318	0.0540479	OPC4	AC007969.5
2.75076e-06	0.684976	0.324	0.248	0.0545147	OPC4	HES1
2.89558e-06	0.399909	0.356	0.274	0.0573847	OPC4	GABPB1-AS1
3.51144e-06	-0.382274	0.094	0.175	0.0695897	OPC4	ELAVL4
3.78785e-06	-0.285868	0.039	0.103	0.0750676	OPC4	RASSF4
4.65382e-06	-0.260413	0.08	0.16	0.0922293	OPC4	LAMP1
4.84547e-06	0.324489	0.425	0.35	0.0960275	OPC4	SELENOT
5.43956e-06	0.346739	0.377	0.306	0.107801	OPC4	RPL36A
5.79203e-06	0.253156	0.48	0.403	0.114787	OPC4	MIF
6.39643e-06	0.286123	0.49	0.414	0.126764	OPC4	RPL9P9
6.48899e-06	0.376826	0.204	0.133	0.128599	OPC4	OMG
6.59212e-06	0.293182	0.559	0.5	0.130643	OPC4	RP11-84E17.1
7.03055e-06	0.261042	0.791	0.739	0.139331	OPC4	MT-ND2
7.35034e-06	-0.257776	0.041	0.103	0.145669	OPC4	PSMB8
8.18654e-06	-0.567585	0.131	0.217	0.162241	OPC4	ISG15
9.03303e-06	-0.402848	0.352	0.447	0.179017	OPC4	ARL6IP1
9.54285e-06	0.296376	0.641	0.608	0.18912	OPC4	RPL41
1.04172e-05	-0.263504	0.218	0.324	0.206448	OPC4	SMS
1.10332e-05	-0.251062	0.14	0.232	0.218657	OPC4	GPSM2
1.13133e-05	0.401465	0.154	0.093	0.224206	OPC4	CTD-2636A23.2
1.17909e-05	-0.269436	0.278	0.381	0.233672	OPC4	ACAT2
1.28098e-05	0.457025	0.193	0.13	0.253866	OPC4	ERBB3
1.41249e-05	-0.271309	0.288	0.394	0.279927	OPC4	2020-09-11
1.41682e-05	0.342886	0.623	0.562	0.280785	OPC4	HSPA5
1.69379e-05	0.281386	0.119	0.065	0.335675	OPC4	RP11-864N7.2
1.7307e-05	0.319444	0.188	0.121	0.342989	OPC4	RP11-371A22.1
1.74392e-05	0.322999	0.425	0.353	0.34561	OPC4	KIF3A
1.79096e-05	-0.294216	0.11	0.191	0.354933	OPC4	PON2
1.84767e-05	-0.274864	0.122	0.206	0.366171	OPC4	SULF2
2.16013e-05	0.390122	0.119	0.067	0.428094	OPC4	FERMT1
2.17466e-05	-0.259441	0.147	0.235	0.430974	OPC4	VPS26A
2.34939e-05	-0.265051	0.168	0.261	0.465603	OPC4	CEP57
2.63528e-05	0.384183	0.193	0.128	0.52226	OPC4	RP11-71N10.1
2.6983e-05	-0.251779	0.274	0.377	0.53475	OPC4	HIP1
2.69839e-05	-0.293948	0.262	0.366	0.534767	OPC4	STMN4
3.61181e-05	0.36893	0.315	0.248	0.715789	OPC4	SMOC1
4.14164e-05	0.418212	0.262	0.202	0.82079	OPC4	KHDRBS3
4.33545e-05	0.370518	0.143	0.089	0.859199	OPC4	TOX
4.61264e-05	0.266104	0.168	0.107	0.914134	OPC4	RPL7P1
6.12264e-05	0.298519	0.228	0.162	1	OPC4	PFDN4
6.78875e-05	-0.251299	0.092	0.164	1	OPC4	FAM3C
7.38509e-05	0.379427	0.234	0.172	1	OPC4	SNHG3
7.94954e-05	0.281406	0.11	0.062	1	OPC4	HIST1H2AC
8.03401e-05	0.252478	0.411	0.343	1	OPC4	BEX2
8.99922e-05	0.274739	0.453	0.393	1	OPC4	H3F3A
9.6898e-05	-0.266599	0.395	0.476	1	OPC4	RAD21
0.000103944	-0.267462	0.193	0.282	1	OPC4	GBAS
0.000104877	-0.264644	0.637	0.658	1	OPC4	STMN1
0.000108738	0.285917	0.246	0.183	1	OPC4	RPLP0P6
0.000110406	0.297765	0.234	0.17	1	OPC4	SH3KBP1
0.000122472	-0.268923	0.202	0.287	1	OPC4	PEG10
0.000168442	0.259084	0.322	0.255	1	OPC4	SNHG8
0.000180271	-0.279965	0.149	0.224	1	OPC4	EDNRB
0.000285171	0.308713	0.301	0.244	1	OPC4	DANCR
0.000392497	0.266058	0.152	0.101	1	OPC4	RP11-234A1.1
0.000515099	0.288448	0.159	0.11	1	OPC4	RPS27AP16
0.000942418	0.325749	0.255	0.203	1	OPC4	RPSAP58
0.00100905	0.292242	0.395	0.351	1	OPC4	COL11A1
0.00135993	0.25636	0.545	0.5	1	OPC4	MT-ND4L
0.00174056	0.260994	0.373	0.32	1	OPC4	CAMSAP2
0.00206131	0.368332	0.198	0.154	1	OPC4	DIAPH1
0.00238961	0.320185	0.221	0.176	1	OPC4	TCF7L2
0.00243409	0.340822	0.26	0.215	1	OPC4	GOLGA8A
0.00247736	0.327986	0.158	0.117	1	OPC4	AFAP1L2
0.0028343	0.267006	0.315	0.269	1	OPC4	RAB33A
0.00315072	-0.45859	0.119	0.17	1	OPC4	MBP
0.00396176	0.257406	0.17	0.128	1	OPC4	RPS2P46
0.00453802	0.263903	0.133	0.095	1	OPC4	RPL10P16
0.00463993	0.28639	0.156	0.116	1	OPC4	CD200
0.00496671	0.357183	0.191	0.149	1	OPC4	CBR4
0.00518085	0.250654	0.257	0.216	1	OPC4	SMARCE1
0.0052032	0.382103	0.15	0.111	1	OPC4	GADD45G
0.00523384	0.26445	0.142	0.103	1	OPC4	CWC22
0.00703116	0.285586	0.288	0.248	1	OPC4	HES5
0.00914083	0.282425	0.287	0.248	1	OPC4	ZNF608
0.00984424	0.251499	0.149	0.114	1	OPC4	GALNT13
9.57387e-180	0.7649	0.456	0.006	1.89735e-175	OPC5	MOG
9.60372e-154	1.02852	0.42	0.008	1.90327e-149	OPC5	RP11-89N17.4
2.43169e-151	0.669233	0.389	0.005	4.81912e-147	OPC5	CDK18
9.30944e-128	0.712739	0.316	0.003	1.84495e-123	OPC5	CLDN11
3.47361e-124	1.73021	0.886	0.167	6.88399e-120	OPC5	BCAS1
3.5059e-124	2.4272	0.907	0.191	6.94798e-120	OPC5	PLP1
1.84305e-112	0.600208	0.446	0.026	3.65255e-108	OPC5	CHN2
2.53483e-111	0.958347	0.834	0.128	5.02352e-107	OPC5	ARHGAP5
2.12748e-109	0.906409	0.705	0.088	4.21624e-105	OPC5	FAM13C
1.32402e-106	0.673153	0.472	0.033	2.62394e-102	OPC5	RND2
3.77727e-106	0.697674	0.352	0.014	7.4858e-102	OPC5	PTGDS
1.01545e-105	0.736386	0.585	0.058	2.01242e-101	OPC5	NFASC
3.97305e-104	0.532208	0.42	0.025	7.87379e-100	OPC5	ENPP6
6.09584e-103	0.519227	0.321	0.01	1.20807e-98	OPC5	ARHGAP5-AS1
2.25561e-101	1.01618	0.782	0.126	4.47017e-97	OPC5	KIF21A
2.41706e-101	0.552789	0.306	0.009	4.79013e-97	OPC5	SEMA4D
2.76573e-97	0.66766	0.332	0.014	5.48113e-93	OPC5	GPC3
1.30823e-96	0.583538	0.466	0.038	2.59266e-92	OPC5	PKP4
6.54914e-96	1.94234	0.668	0.107	1.29791e-91	OPC5	MBP
6.7256e-95	1.18753	0.86	0.18	1.33288e-90	OPC5	CNP
1.21969e-92	0.453926	0.342	0.017	2.41718e-88	OPC5	RASGEF1B
1.96824e-92	0.965117	0.772	0.135	3.90066e-88	OPC5	UGT8
2.44998e-92	0.617094	0.306	0.012	4.85538e-88	OPC5	KCTD12
1.4346e-90	0.652278	0.642	0.086	2.8431e-86	OPC5	GNB4
4.45677e-90	0.589586	0.497	0.049	8.83242e-86	OPC5	FRMD4B
7.21648e-89	1.105	0.896	0.207	1.43016e-84	OPC5	MIR219A2
9.81136e-89	0.446623	0.456	0.04	1.94442e-84	OPC5	SEMA6D
5.86778e-87	0.785482	0.653	0.097	1.16288e-82	OPC5	CENPJ
3.50667e-86	0.55834	0.508	0.054	6.94951e-82	OPC5	GPR17
3.33225e-85	0.542209	0.606	0.08	6.60385e-81	OPC5	SGCD
1.5634e-82	0.361721	0.28	0.011	3.09835e-78	OPC5	PPP1R16B
1.73146e-81	0.360936	0.29	0.013	3.4314e-77	OPC5	PADI2
1.23465e-79	0.529108	0.585	0.08	2.44683e-75	OPC5	PLCB1
4.06248e-77	0.479071	0.554	0.074	8.05103e-73	OPC5	TMOD1
2.37813e-75	0.455144	0.508	0.063	4.71298e-71	OPC5	CRB1
8.64288e-75	0.504578	0.466	0.054	1.71285e-70	OPC5	TMEM108
4.5983e-74	0.768378	0.772	0.16	9.1129e-70	OPC5	WASF1
6.55363e-74	0.330351	0.233	0.008	1.2988e-69	OPC5	TMTC4
8.77399e-73	0.322047	0.275	0.014	1.73883e-68	OPC5	STRN
5.40501e-71	0.518186	0.534	0.075	1.07117e-66	OPC5	FRMD4A
1.41814e-70	0.895536	0.917	0.257	2.81048e-66	OPC5	SLC44A1
1.4728e-70	0.51544	0.549	0.08	2.91879e-66	OPC5	TM7SF3
5.68724e-70	0.538384	0.57	0.087	1.1271e-65	OPC5	APLP1
1.16596e-68	0.716272	0.798	0.175	2.31071e-64	OPC5	FYN
2.9795e-66	0.328395	0.238	0.011	5.90477e-62	OPC5	MYRF
4.32157e-66	0.370194	0.29	0.02	8.56449e-62	OPC5	APCDD1
1.07979e-65	0.367025	0.596	0.098	2.13992e-61	OPC5	TNFRSF21
2.95063e-65	0.52992	0.699	0.135	5.84756e-61	OPC5	MYO5A
6.01555e-65	0.315515	0.415	0.048	1.19216e-60	OPC5	TNS2
2.09125e-64	0.392206	0.306	0.024	4.14445e-60	OPC5	TMEM163
2.30839e-64	0.422624	0.404	0.047	4.57476e-60	OPC5	TNS3
2.81116e-64	0.550054	0.741	0.153	5.57116e-60	OPC5	GOLIM4
2.58663e-63	0.45711	0.653	0.12	5.12618e-59	OPC5	MOB3B
3.49293e-63	0.457277	0.565	0.093	6.92228e-59	OPC5	LCORL
7.09313e-63	0.522377	0.404	0.049	1.40572e-58	OPC5	FERMT1
1.1049e-62	0.364519	0.622	0.109	2.18969e-58	OPC5	REEP3
1.64623e-62	0.303	0.223	0.01	3.2625e-58	OPC5	RP11-295P9.3
5.01973e-62	0.628815	0.777	0.175	9.94811e-58	OPC5	TNR
3.44308e-61	0.430679	0.591	0.103	6.82349e-57	OPC5	ERBB3
5.87552e-61	0.415002	0.575	0.099	1.16441e-56	OPC5	ACLY
1.35403e-59	0.35924	0.477	0.07	2.68341e-55	OPC5	FMNL2
1.57207e-59	0.324205	0.508	0.079	3.11553e-55	OPC5	SLC1A1
2.46067e-58	0.567645	0.834	0.21	4.87655e-54	OPC5	SMOC1
3.38872e-58	0.253147	0.176	0.005	6.71576e-54	OPC5	ZNF488
2.10689e-57	0.452045	0.513	0.085	4.17544e-53	OPC5	GALNT13
2.73605e-57	0.494818	0.591	0.112	5.4223e-53	OPC5	PIGM
1.6067e-55	0.384233	0.409	0.056	3.18415e-51	OPC5	LSS
4.41746e-54	0.996103	0.974	0.488	8.75452e-50	OPC5	SIRT2
7.8373e-54	0.265938	0.321	0.035	1.5532e-49	OPC5	AMOTL2
1.30078e-53	0.344643	0.451	0.071	2.57789e-49	OPC5	PSRC1
2.41427e-53	0.275874	0.161	0.005	4.78459e-49	OPC5	PRICKLE1
5.90413e-53	0.275502	0.171	0.006	1.17008e-48	OPC5	TMEM63A
9.96029e-53	0.349779	0.497	0.086	1.97393e-48	OPC5	RAP2A
1.05151e-52	0.628775	0.819	0.229	2.08389e-48	OPC5	RAB33A
1.08479e-52	0.433823	0.56	0.108	2.14983e-48	OPC5	PCDH7
6.71586e-52	0.394189	0.363	0.048	1.33095e-47	OPC5	RP4-555D20.2
2.91791e-51	0.279052	0.306	0.033	5.78272e-47	OPC5	HAS2
5.46754e-51	0.415073	0.554	0.109	1.08356e-46	OPC5	SGK1
1.29591e-50	0.253307	0.575	0.113	2.56824e-46	OPC5	PPFIBP1
1.29988e-50	0.298999	0.58	0.116	2.5761e-46	OPC5	EPS8
2.70286e-50	0.599284	0.86	0.25	5.35653e-46	OPC5	HIPK2
3.84294e-50	0.267402	0.285	0.029	7.61594e-46	OPC5	LINC01170
1.18857e-49	0.288072	0.155	0.005	2.35552e-45	OPC5	TMCC3
1.3393e-49	0.322493	0.446	0.074	2.65423e-45	OPC5	LGALS3BP
2.55543e-49	0.322859	0.301	0.034	5.06436e-45	OPC5	AFMID
3.47691e-49	0.415238	0.611	0.132	6.89055e-45	OPC5	KANK1
6.8944e-49	0.320515	0.549	0.109	1.36633e-44	OPC5	TIMP2
9.47477e-49	0.360808	0.415	0.066	1.87771e-44	OPC5	ICK
1.7356e-48	0.336497	0.534	0.105	3.43961e-44	OPC5	TRIM2
3.14183e-48	0.255349	0.197	0.012	6.22648e-44	OPC5	SRCIN1
5.88412e-48	0.353324	0.731	0.177	1.16612e-43	OPC5	NAV1
5.89951e-48	0.301036	0.435	0.073	1.16917e-43	OPC5	SKIL
3.36222e-47	0.448679	0.497	0.097	6.66324e-43	OPC5	E2F3
6.87538e-47	0.338013	0.383	0.059	1.36256e-42	OPC5	SEMA5B
1.94366e-46	0.329742	0.549	0.113	3.85195e-42	OPC5	CCSER2
2.74152e-46	0.409399	0.627	0.145	5.43314e-42	OPC5	TCF7L2
7.82637e-46	0.777027	0.606	0.147	1.55103e-41	OPC5	GFAP
3.24315e-45	0.834566	0.995	0.593	6.42728e-41	OPC5	PRDX1
3.7677e-45	0.257437	0.601	0.133	7.46682e-41	OPC5	NEU4
3.96496e-45	0.253362	0.487	0.093	7.85776e-41	OPC5	TECR
1.89479e-44	0.337537	0.513	0.105	3.75509e-40	OPC5	ZFYVE16
2.82867e-44	0.55678	0.839	0.259	5.60587e-40	OPC5	EPB41L2
6.78156e-44	0.299706	0.606	0.14	1.34397e-39	OPC5	GNAI1
1.31083e-43	0.324733	0.694	0.175	2.5978e-39	OPC5	ZEB2
1.74375e-43	0.268052	0.451	0.084	3.45576e-39	OPC5	BIN1
4.21759e-42	0.419341	0.756	0.21	8.35842e-38	OPC5	SCD
1.30184e-41	0.271537	0.528	0.115	2.57999e-37	OPC5	FIBIN
4.90076e-41	0.250839	0.218	0.021	9.71232e-37	OPC5	DOCK4
1.62301e-40	0.280216	0.642	0.158	3.21649e-36	OPC5	MGLL
2.06794e-40	0.324513	0.461	0.095	4.09823e-36	OPC5	RGS16
2.72824e-40	0.370462	0.767	0.218	5.40683e-36	OPC5	MAP4K4
3.07246e-40	0.294867	0.725	0.194	6.08899e-36	OPC5	CAP1
4.0083e-40	0.254192	0.611	0.148	7.94366e-36	OPC5	GPR155
6.74997e-40	0.277005	0.699	0.185	1.33771e-35	OPC5	SOX10
1.02575e-39	0.276565	0.347	0.057	2.03284e-35	OPC5	OSBPL1A
1.87326e-39	0.264744	0.606	0.148	3.71243e-35	OPC5	GLTP
7.34885e-39	0.289752	0.233	0.026	1.45639e-34	OPC5	AGT
7.79641e-39	0.522329	0.85	0.261	1.54509e-34	OPC5	RNF13
4.79143e-38	0.284286	0.435	0.089	9.49566e-34	OPC5	ITPR2
7.84902e-38	0.253146	0.554	0.134	1.55552e-33	OPC5	P2RX7
8.4428e-38	0.585178	0.632	0.172	1.67319e-33	OPC5	CLU
1.92969e-37	0.442423	0.881	0.305	3.82426e-33	OPC5	DST
3.92822e-36	0.319041	0.772	0.232	7.78495e-32	OPC5	GNG2
7.26308e-36	0.256454	0.611	0.16	1.4394e-31	OPC5	CFAP20
1.04827e-35	0.295437	0.295	0.047	2.07746e-31	OPC5	IFIT1
1.20559e-35	0.303121	0.772	0.227	2.38925e-31	OPC5	TALDO1
1.30741e-35	0.437619	0.876	0.295	2.59103e-31	OPC5	ATCAY
4.66035e-34	0.300747	0.358	0.07	9.23588e-30	OPC5	STX4
5.81842e-34	0.258156	0.269	0.041	1.15309e-29	OPC5	RIMS2
6.99985e-34	0.28423	0.72	0.214	1.38723e-29	OPC5	DPYSL2
1.2439e-33	0.290651	0.285	0.047	2.46515e-29	OPC5	DLG1
4.77405e-33	0.395808	0.865	0.301	9.46122e-29	OPC5	QKI
6.45371e-33	0.579041	0.948	0.444	1.279e-28	OPC5	CADM2
1.09349e-32	0.509293	0.933	0.369	2.16708e-28	OPC5	DSTN
2.19778e-32	0.421134	0.85	0.294	4.35555e-28	OPC5	TMEM206
3.40061e-32	0.454312	0.896	0.327	6.73934e-28	OPC5	TMEM59
8.20138e-32	0.634699	0.953	0.505	1.62535e-27	OPC5	DYNLL1
8.7312e-32	0.648538	0.964	0.459	1.73035e-27	OPC5	HMGCS1
1.16583e-31	0.322662	0.658	0.201	2.31044e-27	OPC5	HLA-B
1.44301e-31	0.265158	0.585	0.165	2.85976e-27	OPC5	TMEM97
2.54486e-31	0.263341	0.523	0.14	5.0434e-27	OPC5	APOD
5.78424e-31	0.40133	0.86	0.311	1.14632e-26	OPC5	RDX
5.90722e-31	0.341403	0.813	0.276	1.17069e-26	OPC5	TSC22D4
6.77477e-29	0.311662	0.549	0.16	1.34262e-24	OPC5	ISG15
6.88651e-29	0.454924	0.917	0.392	1.36477e-24	OPC5	MPZL1
9.44237e-29	0.302936	0.813	0.285	1.87129e-24	OPC5	MSMO1
2.42535e-28	0.318884	0.808	0.282	4.80655e-24	OPC5	ANP32B
1.77234e-27	0.708018	0.637	0.228	3.51242e-23	OPC5	IFI6
1.43657e-26	0.319758	0.839	0.307	2.84699e-22	OPC5	ACAT2
1.81677e-26	0.361036	0.917	0.369	3.60047e-22	OPC5	FDFT1
1.48123e-25	0.258902	0.798	0.289	2.9355e-21	OPC5	CAMSAP2
4.81489e-25	0.259225	0.347	0.085	9.54214e-21	OPC5	CTD-2636A23.2
6.95405e-25	0.272081	0.306	0.069	1.37815e-20	OPC5	SGO2
1.4684e-24	0.495444	0.969	0.489	2.91007e-20	OPC5	SOX2-OT
1.52978e-24	0.559504	0.995	0.741	3.03172e-20	OPC5	SLC25A5
8.54681e-24	0.316556	0.44	0.131	1.69381e-19	OPC5	KPNA2
3.61259e-23	0.287895	0.212	0.039	7.15943e-19	OPC5	CCNB1
2.03007e-22	0.411678	0.959	0.504	4.02318e-18	OPC5	PFN2
1.0718e-21	0.320255	1	0.929	2.1241e-17	OPC5	TUBA1A
1.98903e-21	0.314531	0.114	0.012	3.94185e-17	OPC5	AQP4
2.62352e-21	0.333931	0.301	0.077	5.1993e-17	OPC5	CENPE
7.10158e-21	0.302527	0.86	0.36	1.40739e-16	OPC5	SH3BGRL
9.57334e-20	0.390748	0.368	0.114	1.89724e-15	OPC5	UBE2C
1.09888e-19	0.324565	0.902	0.397	2.17776e-15	OPC5	PGRMC1
8.51651e-18	0.400182	0.399	0.138	1.6878e-13	OPC5	ASPM
1.4331e-17	0.312506	0.99	0.664	2.84011e-13	OPC5	RTN4
2.31265e-17	0.327395	0.984	0.568	4.58321e-13	OPC5	LSAMP
8.01949e-16	0.322654	0.984	0.584	1.5893e-11	OPC5	ARPC5
3.515e-15	0.275448	0.943	0.506	6.96602e-11	OPC5	PARP1
4.37334e-15	0.301397	0.477	0.191	8.66708e-11	OPC5	TOP2A
8.56656e-14	0.297302	0.974	0.583	1.69772e-09	OPC5	FXYD6
8.78543e-14	-0.396954	1	0.969	1.7411e-09	OPC5	C1orf61
6.62844e-13	0.290359	0.953	0.612	1.31362e-08	OPC5	B2M
5.13019e-12	-0.265591	0.534	0.216	1.0167e-07	OPC5	STMN2
1.53058e-10	0.253162	0.544	0.27	3.0333e-06	OPC5	CENPF
4.03259e-10	-0.309737	0.466	0.192	7.99178e-06	OPC5	DLL3
4.76618e-07	-0.273898	0.223	0.09	0.00944561	OPC5	RTN1
7.2133e-07	-0.324078	0.503	0.235	0.0142953	OPC5	HES5
7.86046e-07	-0.278126	0.487	0.227	0.0155779	OPC5	SPATA6
7.92227e-07	-0.282457	0.539	0.258	0.0157003	OPC5	NRXN1
1.55753e-06	-0.264499	0.352	0.163	0.0308671	OPC5	WSCD1
2.07024e-06	-0.295997	0.42	0.197	0.041028	OPC5	LINC01351
2.8838e-06	-0.313054	0.358	0.169	0.0571511	OPC5	HEY1
3.38129e-06	-0.297785	0.326	0.151	0.0670104	OPC5	MEST
9.07302e-06	-0.278801	0.508	0.25	0.179809	OPC5	SNHG8
1.32411e-05	-0.29977	0.295	0.141	0.262411	OPC5	DUSP6
1.81587e-05	-0.318828	0.332	0.162	0.359868	OPC5	NNAT
1.94602e-05	-0.300057	0.648	0.322	0.385661	OPC5	HIP1
2.26706e-05	-0.305301	0.508	0.257	0.449285	OPC5	ARL4A
2.4707e-05	-0.283006	0.549	0.278	0.489644	OPC5	MYO10
0.00010289	-0.380346	0.285	0.142	1	OPC5	ELAVL4
0.000247699	-0.345161	0.725	0.393	1	OPC5	ID2
0.000272245	-0.368281	0.275	0.14	1	OPC5	RIT2
0.000284383	-0.303046	0.249	0.127	1	OPC5	HERPUD1
0.000307234	-0.326142	0.679	0.35	1	OPC5	KCND2
0.000536614	-0.376901	0.259	0.134	1	OPC5	RP11-71N10.1
0.0010121	-0.289598	0.658	0.351	1	OPC5	NCALD
0.00112387	-0.289202	0.699	0.375	1	OPC5	NKAIN4
0.00493	-0.486776	0.451	0.259	1	OPC5	SOX9
0.00543975	-0.281188	0.14	0.073	1	OPC5	KCNJ16
