# Supplementary material for: Single-cell transcriptomic reveals molecular diversity and developmental heterogeneity of human stem cell-derived oligodendrocyte lineage cells
Source: Nat Commun. 2021 Jan 28;12:652. doi: 10.1038/s41467-021-20892-3 (PMC7844020; doi:10.1038/s41467-021-20892-3)
Supplement: Supplementary file 8 — Supplementary Data 3 [file 41467_2021_20892_MOESM8_ESM.xlsx]

## Sheet: CyP1 neg
NAME	GS<br> follow link to MSigDB	GS DETAILS	SIZE	ES	NES	NOM p-val	FDR q-val	FWER p-val	RANK AT MAX	LEADING EDGE
GO_PROTEIN_LOCALIZATION_TO_ENDOPLASMIC_RETICULUM	GO_PROTEIN_LOCALIZATION_TO_ENDOPLASMIC_RETICULUM	Details ...	20	-0.855037	-4.22133	0	0	0	80	tags=100%, list=19%, signal=117%
GO_RIBOSOMAL_SUBUNIT	GO_RIBOSOMAL_SUBUNIT	Details ...	22	-0.803297	-4.12305	0	0	0	80	tags=95%, list=19%, signal=111%
GO_CYTOSOLIC_RIBOSOME	GO_CYTOSOLIC_RIBOSOME	Details ...	20	-0.855037	-4.07929	0	0	0	80	tags=100%, list=19%, signal=117%
GO_RIBOSOME	GO_RIBOSOME	Details ...	24	-0.77469	-3.99903	0	0	0	80	tags=92%, list=19%, signal=106%
GO_STRUCTURAL_CONSTITUENT_OF_RIBOSOME	GO_STRUCTURAL_CONSTITUENT_OF_RIBOSOME	Details ...	22	-0.803297	-3.89575	0	0	0	80	tags=95%, list=19%, signal=111%
GO_ESTABLISHMENT_OF_PROTEIN_LOCALIZATION_TO_ENDOPLASMIC_RETICULUM	GO_ESTABLISHMENT_OF_PROTEIN_LOCALIZATION_TO_ENDOPLASMIC_RETICULUM	Details ...	20	-0.855037	-3.87083	0	0	0	80	tags=100%, list=19%, signal=117%
GO_TRANSLATIONAL_INITIATION	GO_TRANSLATIONAL_INITIATION	Details ...	21	-0.790848	-3.79754	0	0	0	80	tags=95%, list=19%, signal=111%
GO_CYTOSOLIC_LARGE_RIBOSOMAL_SUBUNIT	GO_CYTOSOLIC_LARGE_RIBOSOMAL_SUBUNIT	Details ...	15	-0.84466	-3.47349	0	0	0	80	tags=100%, list=19%, signal=119%
GO_LARGE_RIBOSOMAL_SUBUNIT	GO_LARGE_RIBOSOMAL_SUBUNIT	Details ...	16	-0.77152	-3.38414	0	0	0	80	tags=94%, list=19%, signal=111%
GO_NUCLEAR_TRANSCRIBED_MRNA_CATABOLIC_PROCESS_NONSENSE_MEDIATED_DECAY	GO_NUCLEAR_TRANSCRIBED_MRNA_CATABOLIC_PROCESS_NONSENSE_MEDIATED_DECAY	Details ...	23	-0.668489	-3.3075	0	0	0	80	tags=83%, list=19%, signal=96%
GO_VIRAL_GENE_EXPRESSION	GO_VIRAL_GENE_EXPRESSION	Details ...	20	-0.715224	-3.2919	0	0	0	80	tags=95%, list=19%, signal=111%
GO_PEPTIDE_METABOLIC_PROCESS	GO_PEPTIDE_METABOLIC_PROCESS	Details ...	35	-0.517145	-3.23401	0	0	0	104	tags=74%, list=24%, signal=90%
GO_COTRANSLATIONAL_PROTEIN_TARGETING_TO_MEMBRANE	GO_COTRANSLATIONAL_PROTEIN_TARGETING_TO_MEMBRANE	Details ...	22	-0.627098	-3.18357	0	0	0	80	tags=91%, list=19%, signal=106%
GO_PROTEIN_TARGETING_TO_MEMBRANE	GO_PROTEIN_TARGETING_TO_MEMBRANE	Details ...	22	-0.627098	-3.12816	0	0	0	80	tags=91%, list=19%, signal=106%
GO_CELLULAR_AMIDE_METABOLIC_PROCESS	GO_CELLULAR_AMIDE_METABOLIC_PROCESS	Details ...	37	-0.506727	-3.05382	0	0	0	104	tags=73%, list=24%, signal=88%
GO_AMIDE_BIOSYNTHETIC_PROCESS	GO_AMIDE_BIOSYNTHETIC_PROCESS	Details ...	35	-0.500624	-2.88074	0	0	0	104	tags=74%, list=24%, signal=90%
GO_ESTABLISHMENT_OF_PROTEIN_LOCALIZATION_TO_MEMBRANE	GO_ESTABLISHMENT_OF_PROTEIN_LOCALIZATION_TO_MEMBRANE	Details ...	27	-0.544051	-2.86717	0	0	0	85	tags=81%, list=20%, signal=95%
GO_SYNAPSE	GO_SYNAPSE	Details ...	35	-0.490665	-2.84744	0	0	0	73	tags=54%, list=17%, signal=60%
GO_PEPTIDE_BIOSYNTHETIC_PROCESS	GO_PEPTIDE_BIOSYNTHETIC_PROCESS	Details ...	34	-0.485816	-2.74556	0	0	0	104	tags=74%, list=24%, signal=89%
GO_ORGANONITROGEN_COMPOUND_BIOSYNTHETIC_PROCESS	GO_ORGANONITROGEN_COMPOUND_BIOSYNTHETIC_PROCESS	Details ...	49	-0.442483	-2.69265	0	0	0	97	tags=65%, list=23%, signal=75%
GO_PROTEIN_TARGETING	GO_PROTEIN_TARGETING		31	-0.483072	-2.66952	0	0	0	85	tags=71%, list=20%, signal=82%
GO_PROTEIN_LOCALIZATION_TO_MEMBRANE	GO_PROTEIN_LOCALIZATION_TO_MEMBRANE		29	-0.471911	-2.51566	0	0	0	85	tags=76%, list=20%, signal=88%
GO_NUCLEAR_TRANSCRIBED_MRNA_CATABOLIC_PROCESS	GO_NUCLEAR_TRANSCRIBED_MRNA_CATABOLIC_PROCESS		28	-0.469942	-2.43098	0	0	0	80	tags=68%, list=19%, signal=78%
GO_CELL_JUNCTION	GO_CELL_JUNCTION		42	-0.33352	-2.17441	0	0.00118714	0.007	85	tags=55%, list=20%, signal=62%
GO_RNA_CATABOLIC_PROCESS	GO_RNA_CATABOLIC_PROCESS		45	-0.345469	-2.218	0	0.0012366	0.007	260	tags=96%, list=61%, signal=219%
GO_STRUCTURAL_MOLECULE_ACTIVITY	GO_STRUCTURAL_MOLECULE_ACTIVITY		37	-0.367531	-2.15059	0	0.00126167	0.008	80	tags=65%, list=19%, signal=73%
GO_CELL_SUBSTRATE_JUNCTION	GO_CELL_SUBSTRATE_JUNCTION		28	-0.411004	-2.11659	0	0.00169073	0.012	221	tags=96%, list=52%, signal=187%
GO_GLIOGENESIS	GO_GLIOGENESIS		15	-0.513497	-2.12095	0	0.00175335	0.012	20	tags=40%, list=5%, signal=40%
GO_ORGANELLE_INNER_MEMBRANE	GO_ORGANELLE_INNER_MEMBRANE		28	-0.392789	-2.06103	0	0.00239584	0.019	65	tags=50%, list=15%, signal=55%
GO_MRNA_METABOLIC_PROCESS	GO_MRNA_METABOLIC_PROCESS		70	-0.265474	-2.06836	0	0.00247846	0.019	282	tags=96%, list=66%, signal=236%
GO_MITOCHONDRIAL_ENVELOPE	GO_MITOCHONDRIAL_ENVELOPE		31	-0.368627	-1.97604	0	0.00458273	0.037	65	tags=45%, list=15%, signal=49%
GO_RIBONUCLEOPROTEIN_COMPLEX	GO_RIBONUCLEOPROTEIN_COMPLEX		61	-0.270246	-1.90844	0	0.00853896	0.066	240	tags=90%, list=56%, signal=176%
GO_ESTABLISHMENT_OF_PROTEIN_LOCALIZATION_TO_ORGANELLE	GO_ESTABLISHMENT_OF_PROTEIN_LOCALIZATION_TO_ORGANELLE		40	-0.318111	-1.85972	0	0.0115229	0.093	85	tags=58%, list=20%, signal=65%
GO_SMALL_MOLECULE_BIOSYNTHETIC_PROCESS	GO_SMALL_MOLECULE_BIOSYNTHETIC_PROCESS		17	-0.392653	-1.79074	0.00909091	0.0188649	0.155	27	tags=29%, list=6%, signal=30%
GO_MRNA_BINDING	GO_MRNA_BINDING		31	-0.304212	-1.73826	0	0.0269404	0.221	278	tags=97%, list=65%, signal=257%
GO_RIBONUCLEOPROTEIN_COMPLEX_BIOGENESIS	GO_RIBONUCLEOPROTEIN_COMPLEX_BIOGENESIS		24	-0.332506	-1.73118	0	0.0273391	0.229	294	tags=100%, list=69%, signal=303%
GO_MITOCHONDRION_ORGANIZATION	GO_MITOCHONDRION_ORGANIZATION		24	-0.326562	-1.69182	0.0298507	0.033144	0.278	190	tags=83%, list=44%, signal=142%
GO_POSTSYNAPSE	GO_POSTSYNAPSE		17	-0.395245	-1.65421	0.020202	0.0411983	0.344	80	tags=59%, list=19%, signal=70%
GO_WHOLE_MEMBRANE	GO_WHOLE_MEMBRANE		28	-0.283152	-1.61047	0.0232558	0.0503874	0.413	48	tags=32%, list=11%, signal=34%
GO_RNA_SPLICING	GO_RNA_SPLICING		38	-0.274522	-1.61292	0	0.0506542	0.407	278	tags=95%, list=65%, signal=247%
GO_ORGANIC_CYCLIC_COMPOUND_CATABOLIC_PROCESS	GO_ORGANIC_CYCLIC_COMPOUND_CATABOLIC_PROCESS		52	-0.245032	-1.60163	0.04	0.0525782	0.434	283	tags=96%, list=66%, signal=250%
GO_SYNAPTIC_SIGNALING	GO_SYNAPTIC_SIGNALING		15	-0.370723	-1.58845	0.0305344	0.0544552	0.46	27	tags=33%, list=6%, signal=34%
GO_RNA_SPLICING_VIA_TRANSESTERIFICATION_REACTIONS	GO_RNA_SPLICING_VIA_TRANSESTERIFICATION_REACTIONS		37	-0.26995	-1.59291	0	0.0545277	0.453	278	tags=95%, list=65%, signal=248%
GO_TRANSMEMBRANE_TRANSPORT	GO_TRANSMEMBRANE_TRANSPORT		34	-0.272641	-1.56975	0.037037	0.059982	0.493	65	tags=38%, list=15%, signal=42%
GO_TRANSPORTER_ACTIVITY	GO_TRANSPORTER_ACTIVITY		16	-0.377952	-1.56278	0.0327869	0.0607203	0.507	76	tags=63%, list=18%, signal=73%
GO_VACUOLE	GO_VACUOLE		16	-0.369047	-1.55623	0.0263158	0.063153	0.527	27	tags=31%, list=6%, signal=32%
GO_NEURON_DEVELOPMENT	GO_NEURON_DEVELOPMENT		26	-0.313337	-1.54106	0.016129	0.0659204	0.556	11	tags=19%, list=3%, signal=19%
GO_CATION_TRANSPORT	GO_CATION_TRANSPORT		23	-0.299435	-1.5418	0.0142857	0.0670885	0.555	96	tags=57%, list=22%, signal=69%
GO_ANCHORING_JUNCTION	GO_ANCHORING_JUNCTION		36	-0.281922	-1.51306	0.0238095	0.076067	0.616	85	tags=53%, list=20%, signal=60%
GO_REGULATION_OF_MRNA_CATABOLIC_PROCESS	GO_REGULATION_OF_MRNA_CATABOLIC_PROCESS		16	-0.355231	-1.50621	0.0566038	0.078174	0.638	282	tags=100%, list=66%, signal=283%
GO_CELLULAR_NITROGEN_COMPOUND_CATABOLIC_PROCESS	GO_CELLULAR_NITROGEN_COMPOUND_CATABOLIC_PROCESS		51	-0.241819	-1.50127	0.05	0.0795117	0.649	283	tags=96%, list=66%, signal=251%
GO_REGULATION_OF_CELLULAR_AMIDE_METABOLIC_PROCESS	GO_REGULATION_OF_CELLULAR_AMIDE_METABOLIC_PROCESS		17	-0.346733	-1.49569	0.0423729	0.0801688	0.657	234	tags=94%, list=55%, signal=200%
GO_NEURON_DIFFERENTIATION	GO_NEURON_DIFFERENTIATION		32	-0.244382	-1.47927	0.0476191	0.0856308	0.702	20	tags=19%, list=5%, signal=18%
GO_RIBONUCLEOPROTEIN_COMPLEX_SUBUNIT_ORGANIZATION	GO_RIBONUCLEOPROTEIN_COMPLEX_SUBUNIT_ORGANIZATION		16	-0.377129	-1.47987	0.0849057	0.086613	0.699	273	tags=100%, list=64%, signal=267%
GO_CENTRAL_NERVOUS_SYSTEM_DEVELOPMENT	GO_CENTRAL_NERVOUS_SYSTEM_DEVELOPMENT		44	-0.236129	-1.47409	0.0263158	0.0876984	0.719	22	tags=18%, list=5%, signal=17%
GO_ACTIVATION_OF_IMMUNE_RESPONSE	GO_ACTIVATION_OF_IMMUNE_RESPONSE		16	-0.352798	-1.47038	0.0495049	0.088093	0.728	283	tags=100%, list=66%, signal=285%
GO_ION_TRANSPORT	GO_ION_TRANSPORT		29	-0.261239	-1.45252	0.0350877	0.0958694	0.769	65	tags=45%, list=15%, signal=49%
GO_ENDOPLASMIC_RETICULUM	GO_ENDOPLASMIC_RETICULUM		25	-0.273004	-1.41738	0.0461538	0.110741	0.833	137	tags=68%, list=32%, signal=94%
GO_MONOVALENT_INORGANIC_CATION_TRANSPORT	GO_MONOVALENT_INORGANIC_CATION_TRANSPORT		15	-0.34466	-1.42231	0.0683761	0.11111	0.824	286	tags=100%, list=67%, signal=292%
GO_CELL_ACTIVATION	GO_CELL_ACTIVATION		23	-0.283151	-1.41923	0.0561798	0.111358	0.831	38	tags=30%, list=9%, signal=32%
GO_OXIDOREDUCTASE_ACTIVITY	GO_OXIDOREDUCTASE_ACTIVITY		25	-0.27548	-1.40145	0.121212	0.118415	0.856	65	tags=44%, list=15%, signal=49%
GO_CATION_TRANSMEMBRANE_TRANSPORT	GO_CATION_TRANSMEMBRANE_TRANSPORT		19	-0.290502	-1.3671	0.0927835	0.138048	0.903	96	tags=58%, list=22%, signal=71%
GO_REGULATION_OF_PROTEIN_CONTAINING_COMPLEX_ASSEMBLY	GO_REGULATION_OF_PROTEIN_CONTAINING_COMPLEX_ASSEMBLY		20	-0.289093	-1.3707	0.0779221	0.138068	0.897	21	tags=20%, list=5%, signal=20%
GO_CELL_CELL_SIGNALING	GO_CELL_CELL_SIGNALING		29	-0.232879	-1.33238	0.0980392	0.162467	0.937	27	tags=21%, list=6%, signal=21%
GO_NEGATIVE_REGULATION_OF_CELL_DIFFERENTIATION	GO_NEGATIVE_REGULATION_OF_CELL_DIFFERENTIATION		18	-0.282729	-1.30467	0.11215	0.182868	0.958	11	tags=22%, list=3%, signal=22%
GO_SPLICEOSOMAL_COMPLEX	GO_SPLICEOSOMAL_COMPLEX		22	-0.272292	-1.29076	0.108108	0.190644	0.971	278	tags=95%, list=65%, signal=259%
GO_RNA_PROCESSING	GO_RNA_PROCESSING		50	-0.210194	-1.29312	0.133333	0.191635	0.968	278	tags=94%, list=65%, signal=238%
GO_REGULATION_OF_PROTEIN_CATABOLIC_PROCESS	GO_REGULATION_OF_PROTEIN_CATABOLIC_PROCESS		22	-0.259167	-1.2582	0.194444	0.220583	0.984	8	tags=14%, list=2%, signal=13%
GO_INORGANIC_ION_TRANSMEMBRANE_TRANSPORT	GO_INORGANIC_ION_TRANSMEMBRANE_TRANSPORT		19	-0.285253	-1.26025	0.173077	0.221824	0.983	96	tags=58%, list=22%, signal=71%
GO_DRUG_METABOLIC_PROCESS	GO_DRUG_METABOLIC_PROCESS		16	-0.29256	-1.22875	0.181034	0.252245	0.994	100	tags=50%, list=23%, signal=63%
GO_NEGATIVE_REGULATION_OF_DEVELOPMENTAL_PROCESS	GO_NEGATIVE_REGULATION_OF_DEVELOPMENTAL_PROCESS		20	-0.25478	-1.22333	0.181818	0.254861	0.994	11	tags=20%, list=3%, signal=20%
GO_NEGATIVE_REGULATION_OF_MULTICELLULAR_ORGANISMAL_PROCESS	GO_NEGATIVE_REGULATION_OF_MULTICELLULAR_ORGANISMAL_PROCESS		19	-0.261747	-1.18889	0.190476	0.293395	0.998	11	tags=21%, list=3%, signal=21%
GO_POSTTRANSCRIPTIONAL_REGULATION_OF_GENE_EXPRESSION	GO_POSTTRANSCRIPTIONAL_REGULATION_OF_GENE_EXPRESSION		33	-0.225888	-1.19018	0.138889	0.295365	0.997	339	tags=100%, list=79%, signal=448%
GO_LEUKOCYTE_MEDIATED_IMMUNITY	GO_LEUKOCYTE_MEDIATED_IMMUNITY		18	-0.262143	-1.15089	0.284211	0.339817	0.999	38	tags=28%, list=9%, signal=29%
GO_ORGANIC_ACID_METABOLIC_PROCESS	GO_ORGANIC_ACID_METABOLIC_PROCESS		22	-0.238954	-1.12808	0.266667	0.371331	1	27	tags=18%, list=6%, signal=18%
GO_DEFENSE_RESPONSE	GO_DEFENSE_RESPONSE		28	-0.231922	-1.12361	0.333333	0.373882	1	16	tags=14%, list=4%, signal=14%
GO_MITOCHONDRION	GO_MITOCHONDRION		52	-0.172221	-1.1101	0.357143	0.384479	1	65	tags=31%, list=15%, signal=32%
GO_REGULATION_OF_CELLULAR_RESPONSE_TO_STRESS	GO_REGULATION_OF_CELLULAR_RESPONSE_TO_STRESS		25	-0.208341	-1.11239	0.321429	0.386433	1	34	tags=20%, list=8%, signal=20%
GO_REGULATION_OF_CELLULAR_CATABOLIC_PROCESS	GO_REGULATION_OF_CELLULAR_CATABOLIC_PROCESS		36	-0.202382	-1.10364	0.368421	0.389765	1	8	tags=8%, list=2%, signal=8%
GO_IMMUNE_EFFECTOR_PROCESS	GO_IMMUNE_EFFECTOR_PROCESS		20	-0.237707	-1.08848	0.322581	0.408166	1	38	tags=25%, list=9%, signal=26%
GO_PEPTIDYL_LYSINE_MODIFICATION	GO_PEPTIDYL_LYSINE_MODIFICATION		17	-0.24878	-1.08197	0.313043	0.413877	1	326	tags=100%, list=76%, signal=406%
GO_DENDRITIC_TREE	GO_DENDRITIC_TREE		18	-0.234719	-1.07025	0.326531	0.428152	1	332	tags=100%, list=78%, signal=431%
GO_ION_TRANSMEMBRANE_TRANSPORT	GO_ION_TRANSMEMBRANE_TRANSPORT		22	-0.22773	-1.05111	0.324675	0.449415	1	96	tags=55%, list=22%, signal=67%
GO_INTRACELLULAR_PROTEIN_TRANSPORT	GO_INTRACELLULAR_PROTEIN_TRANSPORT		54	-0.16242	-1.05291	0.411765	0.451368	1	80	tags=43%, list=19%, signal=46%
GO_REGULATION_OF_GENE_EXPRESSION_EPIGENETIC	GO_REGULATION_OF_GENE_EXPRESSION_EPIGENETIC		15	-0.247573	-1.04635	0.378151	0.451436	1	326	tags=100%, list=76%, signal=408%
GO_SMALL_MOLECULE_METABOLIC_PROCESS	GO_SMALL_MOLECULE_METABOLIC_PROCESS		39	-0.176918	-1.04276	0.44	0.452295	1	27	tags=13%, list=6%, signal=12%
GO_ORGANOPHOSPHATE_METABOLIC_PROCESS	GO_ORGANOPHOSPHATE_METABOLIC_PROCESS		20	-0.218673	-0.986698	0.390476	0.537483	1	339	tags=100%, list=79%, signal=462%
GO_SECRETION	GO_SECRETION		24	-0.197537	-0.988792	0.507042	0.540052	1	42	tags=25%, list=10%, signal=26%
GO_REGULATION_OF_CATABOLIC_PROCESS	GO_REGULATION_OF_CATABOLIC_PROCESS		41	-0.172936	-0.977651	0.424242	0.546596	1	8	tags=7%, list=2%, signal=7%
GO_GOLGI_APPARATUS	GO_GOLGI_APPARATUS		18	-0.213772	-0.960212	0.524752	0.558185	1	24	tags=17%, list=6%, signal=17%
GO_MYELOID_LEUKOCYTE_ACTIVATION	GO_MYELOID_LEUKOCYTE_ACTIVATION		15	-0.23626	-0.948994	0.566038	0.561576	1	38	tags=27%, list=9%, signal=28%
GO_REGULATION_OF_CELLULAR_COMPONENT_BIOGENESIS	GO_REGULATION_OF_CELLULAR_COMPONENT_BIOGENESIS		35	-0.175026	-0.961627	0.555556	0.562041	1	8	tags=9%, list=2%, signal=8%
GO_POSITIVE_REGULATION_OF_CELL_DEATH	GO_POSITIVE_REGULATION_OF_CELL_DEATH		15	-0.233462	-0.964645	0.526718	0.56256	1	20	tags=20%, list=5%, signal=20%
GO_ENVELOPE	GO_ENVELOPE		57	-0.135027	-0.951018	0.5	0.563405	1	65	tags=30%, list=15%, signal=30%
GO_MEMBRANE_PROTEIN_COMPLEX	GO_MEMBRANE_PROTEIN_COMPLEX		30	-0.18956	-0.951848	0.55102	0.568209	1	65	tags=37%, list=15%, signal=40%
GO_REGULATION_OF_CELL_PROJECTION_ORGANIZATION	GO_REGULATION_OF_CELL_PROJECTION_ORGANIZATION		15	-0.228498	-0.931892	0.580153	0.584206	1	9	tags=13%, list=2%, signal=13%
GO_EXOCYTOSIS	GO_EXOCYTOSIS		17	-0.206487	-0.916915	0.63	0.604644	1	38	tags=24%, list=9%, signal=25%
GO_NUCLEOBASE_CONTAINING_SMALL_MOLECULE_METABOLIC_PROCESS	GO_NUCLEOBASE_CONTAINING_SMALL_MOLECULE_METABOLIC_PROCESS		16	-0.216545	-0.888592	0.594595	0.647404	1	339	tags=100%, list=79%, signal=467%
GO_REGULATION_OF_RESPONSE_TO_STRESS	GO_REGULATION_OF_RESPONSE_TO_STRESS		37	-0.155061	-0.828011	0.875	0.740011	1	24	tags=14%, list=6%, signal=13%
GO_REGULATION_OF_RESPONSE_TO_DNA_DAMAGE_STIMULUS	GO_REGULATION_OF_RESPONSE_TO_DNA_DAMAGE_STIMULUS		16	-0.187348	-0.79179	0.846154	0.786196	1	351	tags=100%, list=82%, signal=541%

## Sheet: CyP1 pos
NAME	GS<br> follow link to MSigDB	GS DETAILS	SIZE	ES	NES	NOM p-val	FDR q-val	FWER p-val	RANK AT MAX	LEADING EDGE
GO_CELL_DIVISION	GO_CELL_DIVISION	Details ...	85	0.758016	2.65045	0	0	0	121	tags=79%, list=28%, signal=88%
GO_ORGANELLE_FISSION	GO_ORGANELLE_FISSION	Details ...	66	0.749654	2.5793	0	0	0	90	tags=71%, list=21%, signal=76%
GO_CELL_CYCLE	GO_CELL_CYCLE	Details ...	147	0.699294	2.52776	0	0	0	121	tags=61%, list=28%, signal=55%
GO_MITOTIC_CELL_CYCLE	GO_MITOTIC_CELL_CYCLE	Details ...	119	0.690119	2.48042	0	0	0	114	tags=62%, list=27%, signal=61%
GO_CELL_CYCLE_PROCESS	GO_CELL_CYCLE_PROCESS	Details ...	125	0.69184	2.47601	0	0	0	110	tags=60%, list=26%, signal=57%
GO_MITOTIC_NUCLEAR_DIVISION	GO_MITOTIC_NUCLEAR_DIVISION	Details ...	61	0.731101	2.46566	0	0	0	90	tags=70%, list=21%, signal=77%
GO_MITOTIC_SISTER_CHROMATID_SEGREGATION	GO_MITOTIC_SISTER_CHROMATID_SEGREGATION	Details ...	47	0.735792	2.46472	0	0	0	88	tags=74%, list=21%, signal=83%
GO_CHROMOSOME_SEGREGATION	GO_CHROMOSOME_SEGREGATION	Details ...	66	0.716226	2.45793	0	0	0	121	tags=79%, list=28%, signal=93%
GO_NUCLEAR_CHROMOSOME_SEGREGATION	GO_NUCLEAR_CHROMOSOME_SEGREGATION	Details ...	55	0.722516	2.44517	0	0	0	88	tags=71%, list=21%, signal=78%
GO_SISTER_CHROMATID_SEGREGATION	GO_SISTER_CHROMATID_SEGREGATION	Details ...	52	0.726845	2.42289	0	0	0	88	tags=71%, list=21%, signal=79%
GO_SPINDLE	GO_SPINDLE	Details ...	62	0.682776	2.3428	0	0	0	121	tags=74%, list=28%, signal=88%
GO_CONDENSED_CHROMOSOME	GO_CONDENSED_CHROMOSOME	Details ...	50	0.692981	2.3312	0	0	0	120	tags=78%, list=28%, signal=96%
GO_SPINDLE_ORGANIZATION	GO_SPINDLE_ORGANIZATION	Details ...	36	0.707095	2.30254	0	0	0	95	tags=75%, list=22%, signal=88%
GO_MEIOTIC_CELL_CYCLE	GO_MEIOTIC_CELL_CYCLE	Details ...	27	0.733151	2.27514	0	0	0	88	tags=78%, list=21%, signal=92%
GO_MICROTUBULE_CYTOSKELETON_ORGANIZATION_INVOLVED_IN_MITOSIS	GO_MICROTUBULE_CYTOSKELETON_ORGANIZATION_INVOLVED_IN_MITOSIS	Details ...	32	0.712358	2.26432	0	0	0	109	tags=81%, list=26%, signal=101%
GO_REGULATION_OF_CELL_CYCLE	GO_REGULATION_OF_CELL_CYCLE	Details ...	98	0.620639	2.24735	0	0	0	110	tags=56%, list=26%, signal=58%
GO_MICROTUBULE	GO_MICROTUBULE	Details ...	48	0.671386	2.24721	0	0	0	120	tags=77%, list=28%, signal=95%
GO_MITOTIC_SPINDLE_ORGANIZATION	GO_MITOTIC_SPINDLE_ORGANIZATION	Details ...	28	0.719897	2.23988	0	0	0	95	tags=79%, list=22%, signal=94%
GO_REGULATION_OF_NUCLEAR_DIVISION	GO_REGULATION_OF_NUCLEAR_DIVISION	Details ...	35	0.69977	2.2364	0	0	0	74	tags=63%, list=17%, signal=70%
GO_CHROMOSOME_SEPARATION	GO_CHROMOSOME_SEPARATION	Details ...	22	0.756455	2.23138	0	0	0	84	tags=82%, list=20%, signal=97%
GO_SUPRAMOLECULAR_COMPLEX	GO_SUPRAMOLECULAR_COMPLEX		92	0.628804	2.22436	0	0	0	120	tags=62%, list=28%, signal=68%
GO_MICROTUBULE_BASED_PROCESS	GO_MICROTUBULE_BASED_PROCESS		78	0.636378	2.21678	0	0	0	121	tags=65%, list=28%, signal=75%
GO_CHROMOSOME_CENTROMERIC_REGION	GO_CHROMOSOME_CENTROMERIC_REGION		53	0.653304	2.21456	0	0	0	120	tags=72%, list=28%, signal=87%
GO_REGULATION_OF_CHROMOSOME_SEGREGATION	GO_REGULATION_OF_CHROMOSOME_SEGREGATION		30	0.709023	2.19776	0	0	0	84	tags=73%, list=20%, signal=85%
GO_KINETOCHORE	GO_KINETOCHORE		42	0.671086	2.19421	0	0	0	120	tags=76%, list=28%, signal=96%
GO_REGULATION_OF_CHROMOSOME_SEPARATION	GO_REGULATION_OF_CHROMOSOME_SEPARATION		20	0.742812	2.19294	0	0	0	84	tags=80%, list=20%, signal=95%
GO_MEIOTIC_CELL_CYCLE_PROCESS	GO_MEIOTIC_CELL_CYCLE_PROCESS		22	0.735394	2.1923	0	0	0	61	tags=73%, list=14%, signal=80%
GO_SPINDLE_POLE	GO_SPINDLE_POLE		30	0.699682	2.18064	0	0	0	109	tags=80%, list=26%, signal=100%
GO_MICROTUBULE_CYTOSKELETON_ORGANIZATION	GO_MICROTUBULE_CYTOSKELETON_ORGANIZATION		65	0.633544	2.17685	0	0	0	121	tags=68%, list=28%, signal=80%
GO_CONDENSED_CHROMOSOME_CENTROMERIC_REGION	GO_CONDENSED_CHROMOSOME_CENTROMERIC_REGION		39	0.679294	2.17539	0	0	0	120	tags=79%, list=28%, signal=100%
GO_CHROMOSOME_ORGANIZATION	GO_CHROMOSOME_ORGANIZATION		111	0.616724	2.1681	0	0	0	121	tags=58%, list=28%, signal=60%
GO_REPRODUCTION	GO_REPRODUCTION		48	0.6518	2.16192	0	0	0	92	tags=58%, list=22%, signal=66%
GO_POLYMERIC_CYTOSKELETAL_FIBER	GO_POLYMERIC_CYTOSKELETAL_FIBER		52	0.635976	2.15867	0	0	0	114	tags=71%, list=27%, signal=85%
GO_MICROTUBULE_CYTOSKELETON	GO_MICROTUBULE_CYTOSKELETON		104	0.614705	2.15311	0	0	0	156	tags=70%, list=37%, signal=84%
GO_REGULATION_OF_SISTER_CHROMATID_SEGREGATION	GO_REGULATION_OF_SISTER_CHROMATID_SEGREGATION		22	0.712782	2.14082	0	0	0	84	tags=73%, list=20%, signal=86%
GO_CHROMOSOMAL_REGION	GO_CHROMOSOMAL_REGION		64	0.624934	2.13708	0	0	0	120	tags=67%, list=28%, signal=79%
GO_CHROMOSOME	GO_CHROMOSOME		110	0.596397	2.13056	0	0	0	120	tags=56%, list=28%, signal=58%
GO_REGULATION_OF_MITOTIC_CELL_CYCLE	GO_REGULATION_OF_MITOTIC_CELL_CYCLE		70	0.617128	2.11371	0	0	0	110	tags=59%, list=26%, signal=66%
GO_MITOTIC_SPINDLE	GO_MITOTIC_SPINDLE		27	0.689209	2.11099	0	0	0	84	tags=70%, list=20%, signal=82%
GO_NEGATIVE_REGULATION_OF_CHROMOSOME_ORGANIZATION	GO_NEGATIVE_REGULATION_OF_CHROMOSOME_ORGANIZATION		21	0.711463	2.109	0	0	0	84	tags=71%, list=20%, signal=85%
GO_CONDENSED_NUCLEAR_CHROMOSOME	GO_CONDENSED_NUCLEAR_CHROMOSOME		18	0.740347	2.1085	0	0	0	88	tags=78%, list=21%, signal=94%
GO_MICROTUBULE_BINDING	GO_MICROTUBULE_BINDING		27	0.679198	2.10015	0	0	0	75	tags=63%, list=18%, signal=72%
GO_METAPHASE_ANAPHASE_TRANSITION_OF_CELL_CYCLE	GO_METAPHASE_ANAPHASE_TRANSITION_OF_CELL_CYCLE		19	0.732307	2.09718	0	0	0	84	tags=79%, list=20%, signal=94%
GO_REGULATION_OF_CELL_CYCLE_PROCESS	GO_REGULATION_OF_CELL_CYCLE_PROCESS		79	0.602854	2.09459	0	0	0	110	tags=57%, list=26%, signal=63%
GO_SUPRAMOLECULAR_POLYMER	GO_SUPRAMOLECULAR_POLYMER		55	0.620203	2.07806	0	0	0	114	tags=67%, list=27%, signal=80%
GO_REGULATION_OF_CHROMOSOME_ORGANIZATION	GO_REGULATION_OF_CHROMOSOME_ORGANIZATION		37	0.630422	2.07768	0	0	0	84	tags=54%, list=20%, signal=61%
GO_CYTOKINESIS	GO_CYTOKINESIS		17	0.723635	2.05206	0	1.55969e-05	0.001	93	tags=82%, list=22%, signal=101%
GO_NEGATIVE_REGULATION_OF_MITOTIC_CELL_CYCLE	GO_NEGATIVE_REGULATION_OF_MITOTIC_CELL_CYCLE		31	0.652432	2.05271	0	1.58968e-05	0.001	104	tags=68%, list=24%, signal=83%
GO_PROTEIN_KINASE_ACTIVITY	GO_PROTEIN_KINASE_ACTIVITY		15	0.747621	2.05652	0	1.62085e-05	0.001	60	tags=73%, list=14%, signal=82%
GO_NEGATIVE_REGULATION_OF_NUCLEAR_DIVISION	GO_NEGATIVE_REGULATION_OF_NUCLEAR_DIVISION		16	0.739103	2.05673	0	1.65327e-05	0.001	84	tags=81%, list=20%, signal=97%
GO_MITOTIC_CELL_CYCLE_CHECKPOINT	GO_MITOTIC_CELL_CYCLE_CHECKPOINT		22	0.701204	2.06168	0	1.68701e-05	0.001	104	tags=77%, list=24%, signal=97%
GO_MICROTUBULE_ASSOCIATED_COMPLEX	GO_MICROTUBULE_ASSOCIATED_COMPLEX		19	0.725877	2.06309	0	1.72215e-05	0.001	84	tags=79%, list=20%, signal=94%
GO_CELL_CYCLE_CHECKPOINT	GO_CELL_CYCLE_CHECKPOINT		25	0.680191	2.06522	0	1.75879e-05	0.001	104	tags=72%, list=24%, signal=90%
GO_NEGATIVE_REGULATION_OF_CHROMOSOME_SEGREGATION	GO_NEGATIVE_REGULATION_OF_CHROMOSOME_SEGREGATION		16	0.739103	2.04907	0	4.60399e-05	0.003	84	tags=81%, list=20%, signal=97%
GO_CELL_CYCLE_PHASE_TRANSITION	GO_CELL_CYCLE_PHASE_TRANSITION		65	0.593783	2.03546	0	0.000117808	0.008	104	tags=57%, list=24%, signal=64%
GO_DRUG_BINDING	GO_DRUG_BINDING		59	0.59704	2.04082	0	0.00011995	0.008	89	tags=49%, list=21%, signal=54%
GO_ADENYL_NUCLEOTIDE_BINDING	GO_ADENYL_NUCLEOTIDE_BINDING		58	0.590815	2.02058	0	0.000127787	0.009	75	tags=45%, list=18%, signal=47%
GO_SPINDLE_ASSEMBLY	GO_SPINDLE_ASSEMBLY		23	0.675292	2.02182	0	0.000130029	0.009	90	tags=70%, list=21%, signal=83%
GO_MITOTIC_SPINDLE_ASSEMBLY	GO_MITOTIC_SPINDLE_ASSEMBLY		15	0.737644	2.01047	0	0.000178091	0.013	90	tags=80%, list=21%, signal=98%
GO_NEGATIVE_REGULATION_OF_METAPHASE_ANAPHASE_TRANSITION_OF_CELL_CYCLE	GO_NEGATIVE_REGULATION_OF_METAPHASE_ANAPHASE_TRANSITION_OF_CELL_CYCLE		15	0.72656	2.01137	0	0.000181109	0.013	84	tags=80%, list=20%, signal=96%
GO_REGULATION_OF_CELL_CYCLE_PHASE_TRANSITION	GO_REGULATION_OF_CELL_CYCLE_PHASE_TRANSITION		51	0.596344	1.99983	0	0.000188554	0.014	110	tags=61%, list=26%, signal=72%
GO_ORGANELLE_LOCALIZATION	GO_ORGANELLE_LOCALIZATION		49	0.598541	1.99739	0	0.000195789	0.015	79	tags=49%, list=19%, signal=53%
GO_KINASE_ACTIVITY	GO_KINASE_ACTIVITY		17	0.690201	1.99777	0	0.000198947	0.015	60	tags=65%, list=14%, signal=72%
GO_CHROMOSOME_LOCALIZATION	GO_CHROMOSOME_LOCALIZATION		16	0.719693	1.98281	0.00225734	0.000231	0.018	120	tags=94%, list=28%, signal=126%
GO_METAPHASE_PLATE_CONGRESSION	GO_METAPHASE_PLATE_CONGRESSION		15	0.716214	1.96493	0	0.000277628	0.022	120	tags=93%, list=28%, signal=125%
GO_GAMETE_GENERATION	GO_GAMETE_GENERATION		23	0.653699	1.96181	0	0.000298507	0.024	92	tags=65%, list=22%, signal=79%
GO_TUBULIN_BINDING	GO_TUBULIN_BINDING		35	0.616294	1.95232	0	0.000309489	0.025	83	tags=54%, list=19%, signal=62%
GO_NEGATIVE_REGULATION_OF_CELL_CYCLE	GO_NEGATIVE_REGULATION_OF_CELL_CYCLE		47	0.588646	1.95476	0	0.00031404	0.025	127	tags=64%, list=30%, signal=81%
GO_NEGATIVE_REGULATION_OF_CELL_CYCLE_PHASE_TRANSITION	GO_NEGATIVE_REGULATION_OF_CELL_CYCLE_PHASE_TRANSITION		27	0.631442	1.95539	0	0.000318728	0.025	104	tags=67%, list=24%, signal=83%
GO_RIBONUCLEOTIDE_BINDING	GO_RIBONUCLEOTIDE_BINDING		69	0.561708	1.94752	0	0.00032369	0.027	84	tags=43%, list=20%, signal=45%
GO_MIDBODY	GO_MIDBODY		28	0.635289	1.94764	0	0.000328314	0.027	138	tags=82%, list=32%, signal=113%
GO_ESTABLISHMENT_OF_LOCALIZATION_IN_CELL	GO_ESTABLISHMENT_OF_LOCALIZATION_IN_CELL		31	0.619952	1.93813	0	0.000409678	0.036	109	tags=65%, list=26%, signal=80%
GO_ATTACHMENT_OF_SPINDLE_MICROTUBULES_TO_KINETOCHORE	GO_ATTACHMENT_OF_SPINDLE_MICROTUBULES_TO_KINETOCHORE		16	0.705869	1.94006	0	0.00041529	0.036	88	tags=81%, list=21%, signal=99%
GO_SEXUAL_REPRODUCTION	GO_SEXUAL_REPRODUCTION		26	0.638264	1.94057	0	0.000421058	0.036	92	tags=62%, list=22%, signal=74%
GO_NEGATIVE_REGULATION_OF_CELL_CYCLE_PROCESS	GO_NEGATIVE_REGULATION_OF_CELL_CYCLE_PROCESS		34	0.611498	1.93059	0	0.000469789	0.041	125	tags=68%, list=29%, signal=88%
GO_MICROTUBULE_BASED_MOVEMENT	GO_MICROTUBULE_BASED_MOVEMENT		23	0.645723	1.92989	0	0.000474457	0.041	75	tags=57%, list=18%, signal=65%
GO_MICROTUBULE_ORGANIZING_CENTER	GO_MICROTUBULE_ORGANIZING_CENTER		64	0.559195	1.92427	0	0.000521575	0.046	156	tags=70%, list=37%, signal=94%
GO_CYTOSKELETON_ORGANIZATION	GO_CYTOSKELETON_ORGANIZATION		83	0.547743	1.92397	0	0.000525201	0.047	152	tags=65%, list=36%, signal=81%
GO_CELL_CYCLE_G2_M_PHASE_TRANSITION	GO_CELL_CYCLE_G2_M_PHASE_TRANSITION		33	0.61006	1.91959	0	0.000580745	0.052	84	tags=55%, list=20%, signal=63%
GO_SPINDLE_MICROTUBULE	GO_SPINDLE_MICROTUBULE		18	0.678101	1.91643	0	0.00062503	0.056	120	tags=83%, list=28%, signal=111%
GO_ESTABLISHMENT_OF_ORGANELLE_LOCALIZATION	GO_ESTABLISHMENT_OF_ORGANELLE_LOCALIZATION		32	0.6087	1.91172	0	0.000649127	0.06	75	tags=50%, list=18%, signal=56%
GO_MULTICELLULAR_ORGANISM_REPRODUCTION	GO_MULTICELLULAR_ORGANISM_REPRODUCTION		25	0.633191	1.91383	0	0.000657141	0.06	92	tags=60%, list=22%, signal=72%
GO_MULTI_ORGANISM_REPRODUCTIVE_PROCESS	GO_MULTI_ORGANISM_REPRODUCTIVE_PROCESS		28	0.619607	1.89852	0	0.000749299	0.07	92	tags=57%, list=22%, signal=68%
GO_NEGATIVE_REGULATION_OF_ORGANELLE_ORGANIZATION	GO_NEGATIVE_REGULATION_OF_ORGANELLE_ORGANIZATION		34	0.595336	1.89086	0	0.000837262	0.08	84	tags=53%, list=20%, signal=61%
GO_REGULATION_OF_CELL_CYCLE_G2_M_PHASE_TRANSITION	GO_REGULATION_OF_CELL_CYCLE_G2_M_PHASE_TRANSITION		29	0.611873	1.87535	0	0.00106867	0.1	84	tags=55%, list=20%, signal=64%
GO_ANAPHASE_PROMOTING_COMPLEX_DEPENDENT_CATABOLIC_PROCESS	GO_ANAPHASE_PROMOTING_COMPLEX_DEPENDENT_CATABOLIC_PROCESS		17	0.669114	1.86873	0	0.00120839	0.113	84	tags=65%, list=20%, signal=77%
GO_DNA_PACKAGING	GO_DNA_PACKAGING		26	0.609257	1.86419	0	0.0012879	0.122	139	tags=77%, list=33%, signal=107%
GO_POSITIVE_REGULATION_OF_CELL_CYCLE	GO_POSITIVE_REGULATION_OF_CELL_CYCLE		38	0.5701	1.86238	0.00102987	0.0013663	0.131	121	tags=63%, list=28%, signal=80%
GO_CELLULAR_PROCESS_INVOLVED_IN_REPRODUCTION_IN_MULTICELLULAR_ORGANISM	GO_CELLULAR_PROCESS_INVOLVED_IN_REPRODUCTION_IN_MULTICELLULAR_ORGANISM		15	0.673642	1.85176	0.00113895	0.00156196	0.151	81	tags=67%, list=19%, signal=79%
GO_ATPASE_ACTIVITY	GO_ATPASE_ACTIVITY		28	0.593514	1.8343	0	0.00199172	0.19	75	tags=46%, list=18%, signal=53%
GO_REGULATION_OF_KINASE_ACTIVITY	GO_REGULATION_OF_KINASE_ACTIVITY		26	0.601337	1.82808	0.00107643	0.00221269	0.211	109	tags=65%, list=26%, signal=82%
GO_CENTROSOME	GO_CENTROSOME		56	0.534635	1.82629	0.00101215	0.00225092	0.217	93	tags=48%, list=22%, signal=54%
GO_MALE_GAMETE_GENERATION	GO_MALE_GAMETE_GENERATION		16	0.667816	1.82482	0	0.00226203	0.219	92	tags=63%, list=22%, signal=77%
GO_REGULATION_OF_TRANSFERASE_ACTIVITY	GO_REGULATION_OF_TRANSFERASE_ACTIVITY		43	0.550061	1.8189	0.00205128	0.00243851	0.235	109	tags=53%, list=26%, signal=65%
GO_CELLULAR_COMPONENT_DISASSEMBLY	GO_CELLULAR_COMPONENT_DISASSEMBLY		23	0.600037	1.81552	0.00215983	0.00258479	0.246	60	tags=43%, list=14%, signal=48%
GO_TRANSFERASE_ACTIVITY_TRANSFERRING_PHOSPHORUS_CONTAINING_GROUPS	GO_TRANSFERASE_ACTIVITY_TRANSFERRING_PHOSPHORUS_CONTAINING_GROUPS		24	0.600081	1.80931	0	0.00281411	0.266	60	tags=46%, list=14%, signal=50%
GO_CELL	GO_CELL		47	0.541802	1.79897	0	0.00323183	0.308	122	tags=55%, list=29%, signal=69%
GO_POSITIVE_REGULATION_OF_CELL_CYCLE_PROCESS	GO_POSITIVE_REGULATION_OF_CELL_CYCLE_PROCESS		32	0.564274	1.79355	0.00103842	0.00341491	0.327	121	tags=63%, list=28%, signal=81%
GO_PROTEIN_PHOSPHORYLATION	GO_PROTEIN_PHOSPHORYLATION		49	0.531115	1.79032	0	0.00361175	0.341	111	tags=53%, list=26%, signal=63%
GO_REGULATION_OF_PROTEIN_SERINE_THREONINE_KINASE_ACTIVITY	GO_REGULATION_OF_PROTEIN_SERINE_THREONINE_KINASE_ACTIVITY		19	0.612108	1.78737	0.00334821	0.00369101	0.352	109	tags=68%, list=26%, signal=88%
GO_DNA_CONFORMATION_CHANGE	GO_DNA_CONFORMATION_CHANGE		33	0.565068	1.78133	0.00207684	0.00407615	0.388	150	tags=73%, list=35%, signal=103%
GO_MOLECULAR_FUNCTION_REGULATOR	GO_MOLECULAR_FUNCTION_REGULATOR		45	0.525823	1.75078	0.00103093	0.00596164	0.515	164	tags=69%, list=38%, signal=100%
GO_EMBRYO_DEVELOPMENT	GO_EMBRYO_DEVELOPMENT		20	0.600873	1.74833	0.00220022	0.00606329	0.523	42	tags=35%, list=10%, signal=37%
GO_ENZYME_REGULATOR_ACTIVITY	GO_ENZYME_REGULATOR_ACTIVITY		37	0.542448	1.74281	0.00104603	0.0065098	0.552	128	tags=59%, list=30%, signal=78%
GO_NUCLEAR_CHROMOSOME	GO_NUCLEAR_CHROMOSOME		58	0.52044	1.74104	0	0.00662647	0.564	88	tags=43%, list=21%, signal=47%
GO_PROTEIN_C_TERMINUS_BINDING	GO_PROTEIN_C_TERMINUS_BINDING		15	0.634589	1.73824	0.0011274	0.00681857	0.58	26	tags=33%, list=6%, signal=34%
GO_ORGANELLE_ASSEMBLY	GO_ORGANELLE_ASSEMBLY		58	0.513028	1.7188	0	0.00880413	0.686	90	tags=41%, list=21%, signal=45%
GO_KINASE_BINDING	GO_KINASE_BINDING		37	0.537035	1.7192	0.0041841	0.00886346	0.684	97	tags=46%, list=23%, signal=54%
GO_REGULATION_OF_ORGANELLE_ORGANIZATION	GO_REGULATION_OF_ORGANELLE_ORGANIZATION		84	0.491269	1.69858	0	0.0113663	0.785	84	tags=37%, list=20%, signal=37%
GO_GOLGI_VESICLE_TRANSPORT	GO_GOLGI_VESICLE_TRANSPORT		16	0.611627	1.69547	0.00899888	0.011651	0.794	75	tags=56%, list=18%, signal=66%
GO_ANTIGEN_PROCESSING_AND_PRESENTATION	GO_ANTIGEN_PROCESSING_AND_PRESENTATION		16	0.61749	1.69303	0.00793651	0.0118263	0.799	75	tags=56%, list=18%, signal=66%
GO_NEGATIVE_REGULATION_OF_CELLULAR_COMPONENT_ORGANIZATION	GO_NEGATIVE_REGULATION_OF_CELLULAR_COMPONENT_ORGANIZATION		41	0.521301	1.68944	0.00409836	0.0122018	0.812	84	tags=46%, list=20%, signal=52%
GO_ANTIGEN_PROCESSING_AND_PRESENTATION_OF_PEPTIDE_ANTIGEN	GO_ANTIGEN_PROCESSING_AND_PRESENTATION_OF_PEPTIDE_ANTIGEN		16	0.61749	1.67929	0.00804598	0.0137373	0.864	75	tags=56%, list=18%, signal=66%
GO_REGULATION_OF_PHOSPHORUS_METABOLIC_PROCESS	GO_REGULATION_OF_PHOSPHORUS_METABOLIC_PROCESS		43	0.509259	1.67559	0.00102145	0.0141614	0.872	111	tags=51%, list=26%, signal=62%
GO_POSITIVE_REGULATION_OF_TRANSFERASE_ACTIVITY	GO_POSITIVE_REGULATION_OF_TRANSFERASE_ACTIVITY		32	0.53554	1.67158	0.00530223	0.0147915	0.885	109	tags=53%, list=26%, signal=66%
GO_REGULATION_OF_PROTEIN_MODIFICATION_PROCESS	GO_REGULATION_OF_PROTEIN_MODIFICATION_PROCESS		53	0.484904	1.65162	0.00101215	0.0184439	0.929	121	tags=49%, list=28%, signal=60%
GO_TRANSFERASE_COMPLEX	GO_TRANSFERASE_COMPLEX		35	0.502069	1.64389	0.00417537	0.0200086	0.944	46	tags=26%, list=11%, signal=26%
GO_HYDROLASE_ACTIVITY_ACTING_ON_ACID_ANHYDRIDES	GO_HYDROLASE_ACTIVITY_ACTING_ON_ACID_ANHYDRIDES		43	0.490825	1.64026	0.0061665	0.0207968	0.952	79	tags=37%, list=19%, signal=41%
GO_NEGATIVE_REGULATION_OF_MOLECULAR_FUNCTION	GO_NEGATIVE_REGULATION_OF_MOLECULAR_FUNCTION		34	0.50759	1.63511	0.00417537	0.0217696	0.96	102	tags=47%, list=24%, signal=57%
GO_REGULATION_OF_PHOSPHORYLATION	GO_REGULATION_OF_PHOSPHORYLATION		38	0.51059	1.6315	0.00412371	0.0224882	0.964	111	tags=53%, list=26%, signal=65%
GO_PROTEASOMAL_PROTEIN_CATABOLIC_PROCESS	GO_PROTEASOMAL_PROTEIN_CATABOLIC_PROCESS		29	0.529556	1.62834	0.00524659	0.023045	0.966	84	tags=45%, list=20%, signal=52%
GO_POSITIVE_REGULATION_OF_CELL_POPULATION_PROLIFERATION	GO_POSITIVE_REGULATION_OF_CELL_POPULATION_PROLIFERATION		37	0.503173	1.6196	0.00719425	0.0250017	0.974	38	tags=27%, list=9%, signal=27%
GO_DEVELOPMENTAL_PROCESS_INVOLVED_IN_REPRODUCTION	GO_DEVELOPMENTAL_PROCESS_INVOLVED_IN_REPRODUCTION		23	0.540705	1.61274	0.0140845	0.0267458	0.98	92	tags=48%, list=22%, signal=58%
GO_POSITIVE_REGULATION_OF_KINASE_ACTIVITY	GO_POSITIVE_REGULATION_OF_KINASE_ACTIVITY		21	0.544285	1.61069	0.0131004	0.0271832	0.987	109	tags=57%, list=26%, signal=73%
GO_REGULATION_OF_MICROTUBULE_BASED_PROCESS	GO_REGULATION_OF_MICROTUBULE_BASED_PROCESS		23	0.550229	1.60821	0.0128894	0.027672	0.99	156	tags=74%, list=37%, signal=110%
GO_ENZYME_ACTIVATOR_ACTIVITY	GO_ENZYME_ACTIVATOR_ACTIVITY		20	0.545896	1.59606	0.0197152	0.0313078	0.995	128	tags=65%, list=30%, signal=88%
GO_PROTEIN_LOCALIZATION_TO_CHROMOSOME	GO_PROTEIN_LOCALIZATION_TO_CHROMOSOME		17	0.56605	1.5907	0.0157303	0.0327432	0.996	104	tags=59%, list=24%, signal=75%
GO_CELL_CYCLE_G1_S_PHASE_TRANSITION	GO_CELL_CYCLE_G1_S_PHASE_TRANSITION		23	0.521393	1.58833	0.0235043	0.0334606	0.996	127	tags=61%, list=30%, signal=82%
GO_POSITIVE_REGULATION_OF_PHOSPHORUS_METABOLIC_PROCESS	GO_POSITIVE_REGULATION_OF_PHOSPHORUS_METABOLIC_PROCESS		30	0.504157	1.58687	0.016684	0.0336885	0.996	109	tags=50%, list=26%, signal=62%
GO_PROTEOLYSIS	GO_PROTEOLYSIS		46	0.470064	1.58052	0.0112821	0.0355302	0.997	60	tags=30%, list=14%, signal=32%
GO_PROTEIN_DNA_COMPLEX_SUBUNIT_ORGANIZATION	GO_PROTEIN_DNA_COMPLEX_SUBUNIT_ORGANIZATION		26	0.512009	1.57691	0.022293	0.0364012	0.997	145	tags=65%, list=34%, signal=93%
GO_POSITIVE_REGULATION_OF_DEVELOPMENTAL_PROCESS	GO_POSITIVE_REGULATION_OF_DEVELOPMENTAL_PROCESS		23	0.520289	1.56534	0.0192102	0.0406457	0.998	56	tags=35%, list=13%, signal=38%
GO_POSITIVE_REGULATION_OF_CATALYTIC_ACTIVITY	GO_POSITIVE_REGULATION_OF_CATALYTIC_ACTIVITY		51	0.463524	1.56597	0.0081716	0.0406862	0.998	153	tags=57%, list=36%, signal=78%
GO_MODIFICATION_DEPENDENT_MACROMOLECULE_CATABOLIC_PROCESS	GO_MODIFICATION_DEPENDENT_MACROMOLECULE_CATABOLIC_PROCESS		33	0.49019	1.55325	0.0103199	0.0451924	0.999	84	tags=39%, list=20%, signal=45%
GO_POSITIVE_REGULATION_OF_PROTEIN_MODIFICATION_PROCESS	GO_POSITIVE_REGULATION_OF_PROTEIN_MODIFICATION_PROCESS		37	0.485887	1.55362	0.0174897	0.0453954	0.999	109	tags=46%, list=26%, signal=56%
GO_DNA_RECOMBINATION	GO_DNA_RECOMBINATION		21	0.527589	1.54521	0.0249458	0.048468	0.999	80	tags=38%, list=19%, signal=45%
GO_REGULATION_OF_CYTOSKELETON_ORGANIZATION	GO_REGULATION_OF_CYTOSKELETON_ORGANIZATION		32	0.48826	1.53585	0.0200634	0.0524391	0.999	156	tags=63%, list=37%, signal=91%
GO_CENTROMERE_COMPLEX_ASSEMBLY	GO_CENTROMERE_COMPLEX_ASSEMBLY		15	0.567705	1.53639	0.0292463	0.0525472	0.999	139	tags=73%, list=33%, signal=105%
GO_SIGNAL_TRANSDUCTION_BY_P53_CLASS_MEDIATOR	GO_SIGNAL_TRANSDUCTION_BY_P53_CLASS_MEDIATOR		19	0.528111	1.53054	0.0364238	0.0549072	0.999	27	tags=26%, list=6%, signal=27%
GO_CELLULAR_PROTEIN_CATABOLIC_PROCESS	GO_CELLULAR_PROTEIN_CATABOLIC_PROCESS		36	0.472248	1.5213	0.0166667	0.059076	1	84	tags=36%, list=20%, signal=41%
GO_CHROMATIN_ASSEMBLY	GO_CHROMATIN_ASSEMBLY		17	0.53413	1.50558	0.032967	0.0678885	1	197	tags=94%, list=46%, signal=168%
GO_NEGATIVE_REGULATION_OF_CATALYTIC_ACTIVITY	GO_NEGATIVE_REGULATION_OF_CATALYTIC_ACTIVITY		22	0.510779	1.50401	0.0367171	0.0681706	1	71	tags=36%, list=17%, signal=41%
GO_CYTOSKELETAL_PROTEIN_BINDING	GO_CYTOSKELETAL_PROTEIN_BINDING		53	0.447989	1.50303	0.0172065	0.068319	1	122	tags=45%, list=29%, signal=56%
GO_POSITIVE_REGULATION_OF_MOLECULAR_FUNCTION	GO_POSITIVE_REGULATION_OF_MOLECULAR_FUNCTION		62	0.434215	1.48974	0.0141557	0.0763289	1	155	tags=55%, list=36%, signal=74%
GO_MEMBRANE_DOCKING	GO_MEMBRANE_DOCKING		18	0.521712	1.48456	0.046875	0.0787401	1	174	tags=78%, list=41%, signal=126%
GO_NUCLEOSOME_ORGANIZATION	GO_NUCLEOSOME_ORGANIZATION		19	0.514147	1.48534	0.0465368	0.0788094	1	139	tags=68%, list=33%, signal=97%
GO_RESPONSE_TO_DRUG	GO_RESPONSE_TO_DRUG		24	0.487868	1.48311	0.0396146	0.0792267	1	56	tags=29%, list=13%, signal=32%
GO_PERINUCLEAR_REGION_OF_CYTOPLASM	GO_PERINUCLEAR_REGION_OF_CYTOPLASM		25	0.481419	1.47639	0.0384615	0.0832175	1	46	tags=32%, list=11%, signal=34%
GO_CILIARY_BASAL_BODY_PLASMA_MEMBRANE_DOCKING	GO_CILIARY_BASAL_BODY_PLASMA_MEMBRANE_DOCKING		18	0.521712	1.47435	0.0552486	0.0841789	1	174	tags=78%, list=41%, signal=126%
GO_REGULATION_OF_CELL_DEVELOPMENT	GO_REGULATION_OF_CELL_DEVELOPMENT		24	0.485367	1.47267	0.0483871	0.0848325	1	56	tags=33%, list=13%, signal=36%
GO_CELL_CYCLE_ARREST	GO_CELL_CYCLE_ARREST		17	0.521928	1.46928	0.0451977	0.0865337	1	108	tags=53%, list=25%, signal=68%
GO_EMBRYO_DEVELOPMENT_ENDING_IN_BIRTH_OR_EGG_HATCHING	GO_EMBRYO_DEVELOPMENT_ENDING_IN_BIRTH_OR_EGG_HATCHING		15	0.524463	1.46426	0.0601589	0.0898027	1	38	tags=27%, list=9%, signal=28%
GO_GROWTH	GO_GROWTH		26	0.472736	1.45526	0.0418904	0.0960637	1	28	tags=23%, list=7%, signal=23%
GO_ATP_DEPENDENT_CHROMATIN_REMODELING	GO_ATP_DEPENDENT_CHROMATIN_REMODELING		15	0.526714	1.44563	0.0625711	0.102946	1	197	tags=93%, list=46%, signal=167%
GO_POSITIVE_REGULATION_OF_MULTI_ORGANISM_PROCESS	GO_POSITIVE_REGULATION_OF_MULTI_ORGANISM_PROCESS		18	0.498192	1.44163	0.0634038	0.105602	1	35	tags=28%, list=8%, signal=29%
GO_CHROMATIN_ORGANIZATION	GO_CHROMATIN_ORGANIZATION		51	0.426579	1.42842	0.0365482	0.116503	1	169	tags=61%, list=40%, signal=89%
GO_ATPASE_ACTIVITY_COUPLED	GO_ATPASE_ACTIVITY_COUPLED		17	0.504726	1.42357	0.0803167	0.120217	1	71	tags=35%, list=17%, signal=41%
GO_REGULATION_OF_MULTI_ORGANISM_PROCESS	GO_REGULATION_OF_MULTI_ORGANISM_PROCESS		18	0.498192	1.42221	0.0798176	0.120757	1	35	tags=28%, list=8%, signal=29%
GO_CILIUM_ORGANIZATION	GO_CILIUM_ORGANIZATION		23	0.47555	1.4189	0.0751073	0.123306	1	174	tags=70%, list=41%, signal=111%
GO_NEGATIVE_REGULATION_OF_CELL_DEATH	GO_NEGATIVE_REGULATION_OF_CELL_DEATH		29	0.454693	1.41385	0.0686378	0.127578	1	24	tags=24%, list=6%, signal=24%
GO_REGULATION_OF_CELL_POPULATION_PROLIFERATION	GO_REGULATION_OF_CELL_POPULATION_PROLIFERATION		49	0.415027	1.40246	0.0527919	0.138118	1	38	tags=22%, list=9%, signal=22%
GO_REGULATION_OF_HYDROLASE_ACTIVITY	GO_REGULATION_OF_HYDROLASE_ACTIVITY		32	0.444605	1.39689	0.0659686	0.142899	1	128	tags=47%, list=30%, signal=62%
GO_PROTEIN_DIMERIZATION_ACTIVITY	GO_PROTEIN_DIMERIZATION_ACTIVITY		43	0.422194	1.38678	0.0698869	0.153037	1	92	tags=35%, list=22%, signal=40%
GO_POSITIVE_REGULATION_OF_MULTICELLULAR_ORGANISMAL_PROCESS	GO_POSITIVE_REGULATION_OF_MULTICELLULAR_ORGANISMAL_PROCESS		27	0.443026	1.37214	0.100956	0.168613	1	67	tags=33%, list=16%, signal=37%
GO_POSITIVE_REGULATION_OF_PROTEIN_METABOLIC_PROCESS	GO_POSITIVE_REGULATION_OF_PROTEIN_METABOLIC_PROCESS		52	0.406144	1.35987	0.0705521	0.182337	1	60	tags=25%, list=14%, signal=26%
GO_CHROMATIN_ASSEMBLY_OR_DISASSEMBLY	GO_CHROMATIN_ASSEMBLY_OR_DISASSEMBLY		20	0.459847	1.35819	0.118232	0.183219	1	139	tags=60%, list=33%, signal=85%
GO_CELL_PROJECTION_ASSEMBLY	GO_CELL_PROJECTION_ASSEMBLY		25	0.446997	1.3466	0.0947255	0.197175	1	162	tags=60%, list=38%, signal=91%
GO_REGULATION_OF_NERVOUS_SYSTEM_DEVELOPMENT	GO_REGULATION_OF_NERVOUS_SYSTEM_DEVELOPMENT		24	0.445078	1.34229	0.108369	0.201511	1	56	tags=29%, list=13%, signal=32%
GO_NUCLEOLUS	GO_NUCLEOLUS		51	0.401837	1.33168	0.0730223	0.214791	1	91	tags=31%, list=21%, signal=35%
GO_PROTEIN_CATABOLIC_PROCESS	GO_PROTEIN_CATABOLIC_PROCESS		42	0.40335	1.32198	0.105533	0.226603	1	72	tags=29%, list=17%, signal=31%
GO_REGULATION_OF_CELL_DEATH	GO_REGULATION_OF_CELL_DEATH		40	0.401692	1.31529	0.102591	0.23524	1	24	tags=20%, list=6%, signal=19%
GO_DNA_METABOLIC_PROCESS	GO_DNA_METABOLIC_PROCESS		55	0.385483	1.30773	0.0829959	0.245065	1	89	tags=29%, list=21%, signal=32%
GO_PROTEIN_HOMODIMERIZATION_ACTIVITY	GO_PROTEIN_HOMODIMERIZATION_ACTIVITY		26	0.42848	1.30598	0.130021	0.246207	1	92	tags=31%, list=22%, signal=37%
GO_CELL_MOTILITY	GO_CELL_MOTILITY		30	0.418643	1.3049	0.133263	0.24633	1	38	tags=20%, list=9%, signal=20%
GO_POSITIVE_REGULATION_OF_HYDROLASE_ACTIVITY	GO_POSITIVE_REGULATION_OF_HYDROLASE_ACTIVITY		20	0.445601	1.30292	0.151776	0.24649	1	153	tags=60%, list=36%, signal=89%
GO_PLASMA_MEMBRANE_REGION	GO_PLASMA_MEMBRANE_REGION		17	0.468912	1.30355	0.149888	0.246935	1	57	tags=29%, list=13%, signal=33%
GO_PROTEIN_HETERODIMERIZATION_ACTIVITY	GO_PROTEIN_HETERODIMERIZATION_ACTIVITY		20	0.446136	1.30036	0.154867	0.249156	1	115	tags=45%, list=27%, signal=59%
GO_CHROMATIN_BINDING	GO_CHROMATIN_BINDING		37	0.402522	1.29556	0.13188	0.25496	1	187	tags=65%, list=44%, signal=105%
GO_CHROMATIN_REMODELING	GO_CHROMATIN_REMODELING		18	0.454019	1.29068	0.162996	0.260942	1	197	tags=78%, list=46%, signal=138%
GO_REGULATION_OF_PROTEOLYSIS	GO_REGULATION_OF_PROTEOLYSIS		20	0.440164	1.27662	0.17124	0.282259	1	60	tags=30%, list=14%, signal=33%
GO_ORGANONITROGEN_COMPOUND_CATABOLIC_PROCESS	GO_ORGANONITROGEN_COMPOUND_CATABOLIC_PROCESS		48	0.378318	1.26351	0.133401	0.302432	1	72	tags=27%, list=17%, signal=29%
GO_POSITIVE_REGULATION_OF_CELL_DIFFERENTIATION	GO_POSITIVE_REGULATION_OF_CELL_DIFFERENTIATION		16	0.443773	1.25496	0.196885	0.315071	1	56	tags=31%, list=13%, signal=35%
GO_RESPONSE_TO_WOUNDING	GO_RESPONSE_TO_WOUNDING		15	0.448033	1.24187	0.218821	0.334476	1	22	tags=20%, list=5%, signal=20%
GO_POSITIVE_REGULATION_OF_CELLULAR_PROTEIN_LOCALIZATION	GO_POSITIVE_REGULATION_OF_CELLULAR_PROTEIN_LOCALIZATION		21	0.424249	1.24238	0.200218	0.335378	1	60	tags=29%, list=14%, signal=32%
GO_LOCOMOTION	GO_LOCOMOTION		32	0.388882	1.24001	0.182102	0.335959	1	38	tags=19%, list=9%, signal=19%
GO_CELLULAR_RESPONSE_TO_DNA_DAMAGE_STIMULUS	GO_CELLULAR_RESPONSE_TO_DNA_DAMAGE_STIMULUS		53	0.366353	1.22691	0.170061	0.35793	1	80	tags=26%, list=19%, signal=28%
GO_POSITIVE_REGULATION_OF_CHROMOSOME_ORGANIZATION	GO_POSITIVE_REGULATION_OF_CHROMOSOME_ORGANIZATION		17	0.425159	1.21066	0.238773	0.386844	1	44	tags=24%, list=10%, signal=25%
GO_REGULATION_OF_INTRACELLULAR_SIGNAL_TRANSDUCTION	GO_REGULATION_OF_INTRACELLULAR_SIGNAL_TRANSDUCTION		35	0.375202	1.20934	0.212435	0.38756	1	159	tags=54%, list=37%, signal=79%
GO_REGULATION_OF_CELL_DIFFERENTIATION	GO_REGULATION_OF_CELL_DIFFERENTIATION		38	0.372166	1.20464	0.201461	0.392557	1	38	tags=21%, list=9%, signal=21%
GO_REGULATION_OF_GROWTH	GO_REGULATION_OF_GROWTH		21	0.410549	1.20491	0.238512	0.39414	1	28	tags=19%, list=7%, signal=19%
GO_NUCLEAR_MATRIX	GO_NUCLEAR_MATRIX		15	0.433283	1.19147	0.249162	0.416107	1	159	tags=53%, list=37%, signal=82%
GO_UBIQUITIN_LIKE_PROTEIN_LIGASE_BINDING	GO_UBIQUITIN_LIKE_PROTEIN_LIGASE_BINDING		23	0.394898	1.17547	0.269231	0.443861	1	79	tags=26%, list=19%, signal=30%
GO_POSITIVE_REGULATION_OF_ORGANELLE_ORGANIZATION	GO_POSITIVE_REGULATION_OF_ORGANELLE_ORGANIZATION		40	0.36097	1.17635	0.25903	0.444452	1	23	tags=15%, list=5%, signal=14%
GO_PROTEIN_POLYMERIZATION	GO_PROTEIN_POLYMERIZATION		17	0.417804	1.17284	0.273731	0.447045	1	147	tags=53%, list=34%, signal=78%
GO_RESPONSE_TO_HORMONE	GO_RESPONSE_TO_HORMONE		22	0.396697	1.17021	0.262419	0.448009	1	153	tags=50%, list=36%, signal=74%
GO_REGULATION_OF_BINDING	GO_REGULATION_OF_BINDING		21	0.403224	1.17073	0.271523	0.449232	1	153	tags=57%, list=36%, signal=85%
GO_CHROMATIN	GO_CHROMATIN		52	0.347103	1.16497	0.254065	0.456462	1	200	tags=63%, list=47%, signal=105%
GO_NUCLEAR_BODY	GO_NUCLEAR_BODY		35	0.368904	1.16146	0.264428	0.461058	1	175	tags=54%, list=41%, signal=84%
GO_POSITIVE_REGULATION_OF_CELLULAR_COMPONENT_ORGANIZATION	GO_POSITIVE_REGULATION_OF_CELLULAR_COMPONENT_ORGANIZATION		44	0.353567	1.14232	0.275615	0.498359	1	26	tags=16%, list=6%, signal=15%
GO_PROTEIN_CONTAINING_COMPLEX_DISASSEMBLY	GO_PROTEIN_CONTAINING_COMPLEX_DISASSEMBLY		15	0.416615	1.1403	0.328704	0.500029	1	83	tags=33%, list=19%, signal=40%
GO_IMMUNE_SYSTEM_DEVELOPMENT	GO_IMMUNE_SYSTEM_DEVELOPMENT		20	0.385551	1.12752	0.319079	0.521941	1	35	tags=20%, list=8%, signal=21%
GO_NEGATIVE_REGULATION_OF_PROTEIN_METABOLIC_PROCESS	GO_NEGATIVE_REGULATION_OF_PROTEIN_METABOLIC_PROCESS		32	0.358898	1.12845	0.308655	0.522539	1	97	tags=31%, list=23%, signal=37%
GO_CYTOSKELETON_DEPENDENT_INTRACELLULAR_TRANSPORT	GO_CYTOSKELETON_DEPENDENT_INTRACELLULAR_TRANSPORT		16	0.403633	1.12451	0.335601	0.525786	1	79	tags=31%, list=19%, signal=37%
GO_RESPIRATORY_ELECTRON_TRANSPORT_CHAIN	GO_RESPIRATORY_ELECTRON_TRANSPORT_CHAIN		15	0.407494	1.12029	0.336323	0.532061	1	22	tags=13%, list=5%, signal=14%
GO_DNA_REPAIR	GO_DNA_REPAIR		35	0.342664	1.11043	0.35595	0.547538	1	80	tags=26%, list=19%, signal=29%
GO_ATP_SYNTHESIS_COUPLED_ELECTRON_TRANSPORT	GO_ATP_SYNTHESIS_COUPLED_ELECTRON_TRANSPORT		15	0.407494	1.11132	0.349658	0.548335	1	22	tags=13%, list=5%, signal=14%
GO_REGULATION_OF_CELLULAR_LOCALIZATION	GO_REGULATION_OF_CELLULAR_LOCALIZATION		30	0.356849	1.10496	0.346275	0.556858	1	209	tags=67%, list=49%, signal=121%
GO_REGULATION_OF_CELLULAR_PROTEIN_LOCALIZATION	GO_REGULATION_OF_CELLULAR_PROTEIN_LOCALIZATION		25	0.36	1.09696	0.366667	0.571484	1	60	tags=24%, list=14%, signal=26%
GO_NUCLEAR_ENVELOPE	GO_NUCLEAR_ENVELOPE		27	0.352842	1.09432	0.359916	0.574658	1	100	tags=30%, list=23%, signal=36%
GO_PROTEIN_DOMAIN_SPECIFIC_BINDING	GO_PROTEIN_DOMAIN_SPECIFIC_BINDING		33	0.334155	1.08462	0.38269	0.59288	1	231	tags=70%, list=54%, signal=140%
GO_CELLULAR_RESPONSE_TO_OXYGEN_CONTAINING_COMPOUND	GO_CELLULAR_RESPONSE_TO_OXYGEN_CONTAINING_COMPOUND		29	0.344953	1.08328	0.37155	0.593161	1	59	tags=24%, list=14%, signal=26%
GO_PROTEIN_CONTAINING_COMPLEX_ASSEMBLY	GO_PROTEIN_CONTAINING_COMPLEX_ASSEMBLY		79	0.3082	1.07584	0.379518	0.598186	1	147	tags=41%, list=34%, signal=50%
GO_RESPONSE_TO_ORGANIC_CYCLIC_COMPOUND	GO_RESPONSE_TO_ORGANIC_CYCLIC_COMPOUND		24	0.359401	1.07611	0.371614	0.600388	1	59	tags=25%, list=14%, signal=27%
GO_NUCLEAR_PERIPHERY	GO_NUCLEAR_PERIPHERY		17	0.377637	1.07862	0.39357	0.600412	1	159	tags=47%, list=37%, signal=72%
GO_CELLULAR_MACROMOLECULE_CATABOLIC_PROCESS	GO_CELLULAR_MACROMOLECULE_CATABOLIC_PROCESS		77	0.30805	1.07683	0.377131	0.601544	1	26	tags=12%, list=6%, signal=10%
GO_NEGATIVE_REGULATION_OF_PROTEIN_MODIFICATION_PROCESS	GO_NEGATIVE_REGULATION_OF_PROTEIN_MODIFICATION_PROCESS		19	0.374394	1.0707	0.408543	0.606248	1	153	tags=53%, list=36%, signal=78%
GO_COVALENT_CHROMATIN_MODIFICATION	GO_COVALENT_CHROMATIN_MODIFICATION		23	0.354472	1.0599	0.412716	0.625731	1	32	tags=17%, list=7%, signal=18%
GO_OXIDATIVE_PHOSPHORYLATION	GO_OXIDATIVE_PHOSPHORYLATION		17	0.371493	1.05611	0.424009	0.627879	1	22	tags=12%, list=5%, signal=12%
GO_POSITIVE_REGULATION_OF_TRANSCRIPTION_BY_RNA_POLYMERASE_II	GO_POSITIVE_REGULATION_OF_TRANSCRIPTION_BY_RNA_POLYMERASE_II		30	0.33934	1.05645	0.426894	0.630125	1	35	tags=17%, list=8%, signal=17%
GO_POSITIVE_REGULATION_OF_RNA_METABOLIC_PROCESS	GO_POSITIVE_REGULATION_OF_RNA_METABOLIC_PROCESS		46	0.313058	1.05015	0.425358	0.637887	1	35	tags=15%, list=8%, signal=15%
GO_DOUBLE_STRANDED_DNA_BINDING	GO_DOUBLE_STRANDED_DNA_BINDING		25	0.338304	1.03299	0.450538	0.662268	1	102	tags=32%, list=24%, signal=40%
GO_DNA_REPLICATION	GO_DNA_REPLICATION		20	0.354025	1.03418	0.471635	0.662751	1	263	tags=90%, list=62%, signal=223%
GO_PROTEIN_MODIFICATION_BY_SMALL_PROTEIN_CONJUGATION_OR_REMOVAL	GO_PROTEIN_MODIFICATION_BY_SMALL_PROTEIN_CONJUGATION_OR_REMOVAL		38	0.319662	1.0369	0.443532	0.663234	1	85	tags=24%, list=20%, signal=27%
GO_INTERSPECIES_INTERACTION_BETWEEN_ORGANISMS	GO_INTERSPECIES_INTERACTION_BETWEEN_ORGANISMS		49	0.309105	1.03418	0.45046	0.665737	1	89	tags=20%, list=21%, signal=23%
GO_ELECTRON_TRANSPORT_CHAIN	GO_ELECTRON_TRANSPORT_CHAIN		17	0.366038	1.02858	0.446927	0.668225	1	22	tags=12%, list=5%, signal=12%
GO_CATALYTIC_COMPLEX	GO_CATALYTIC_COMPLEX		70	0.297194	1.026	0.472892	0.6707	1	46	tags=14%, list=11%, signal=13%
GO_CELLULAR_PROTEIN_CONTAINING_COMPLEX_ASSEMBLY	GO_CELLULAR_PROTEIN_CONTAINING_COMPLEX_ASSEMBLY		65	0.297922	1.02329	0.461229	0.673325	1	147	tags=40%, list=34%, signal=52%
GO_POSITIVE_REGULATION_OF_NUCLEOBASE_CONTAINING_COMPOUND_METABOLIC_PROCESS	GO_POSITIVE_REGULATION_OF_NUCLEOBASE_CONTAINING_COMPOUND_METABOLIC_PROCESS		60	0.298537	1.01267	0.491952	0.692972	1	202	tags=57%, list=47%, signal=92%
GO_DNA_BIOSYNTHETIC_PROCESS	GO_DNA_BIOSYNTHETIC_PROCESS		19	0.352152	1.01015	0.496175	0.695225	1	89	tags=26%, list=21%, signal=32%
GO_CELLULAR_RESPIRATION	GO_CELLULAR_RESPIRATION		17	0.360539	1.00377	0.478163	0.704916	1	22	tags=12%, list=5%, signal=12%
GO_AXON	GO_AXON		21	0.342536	0.996139	0.509249	0.711524	1	67	tags=24%, list=16%, signal=27%
GO_ENERGY_DERIVATION_BY_OXIDATION_OF_ORGANIC_COMPOUNDS	GO_ENERGY_DERIVATION_BY_OXIDATION_OF_ORGANIC_COMPOUNDS		18	0.347584	0.998524	0.509518	0.71253	1	22	tags=11%, list=5%, signal=11%
GO_EPITHELIUM_DEVELOPMENT	GO_EPITHELIUM_DEVELOPMENT		19	0.344752	0.996595	0.496158	0.713577	1	200	tags=74%, list=47%, signal=132%
GO_REGULATION_OF_DNA_METABOLIC_PROCESS	GO_REGULATION_OF_DNA_METABOLIC_PROCESS		23	0.329467	0.991305	0.504823	0.718361	1	84	tags=26%, list=20%, signal=31%
GO_NEGATIVE_REGULATION_OF_RNA_BIOSYNTHETIC_PROCESS	GO_NEGATIVE_REGULATION_OF_RNA_BIOSYNTHETIC_PROCESS		40	0.302065	0.987877	0.506806	0.722062	1	200	tags=60%, list=47%, signal=102%
GO_RESPONSE_TO_LIPID	GO_RESPONSE_TO_LIPID		22	0.329065	0.977605	0.520697	0.736111	1	153	tags=50%, list=36%, signal=74%
GO_CELLULAR_COMPONENT_MORPHOGENESIS	GO_CELLULAR_COMPONENT_MORPHOGENESIS		20	0.335647	0.977923	0.519608	0.738661	1	56	tags=25%, list=13%, signal=27%
GO_CELL_PROJECTION_ORGANIZATION	GO_CELL_PROJECTION_ORGANIZATION		45	0.2926	0.968622	0.541068	0.750491	1	162	tags=51%, list=38%, signal=74%
GO_REGULATION_OF_PROTEIN_LOCALIZATION	GO_REGULATION_OF_PROTEIN_LOCALIZATION		35	0.301487	0.963063	0.554153	0.757797	1	164	tags=46%, list=38%, signal=68%
GO_POSITIVE_REGULATION_OF_DNA_METABOLIC_PROCESS	GO_POSITIVE_REGULATION_OF_DNA_METABOLIC_PROCESS		17	0.337903	0.95092	0.56327	0.759192	1	233	tags=76%, list=55%, signal=162%
GO_PROTEIN_LOCALIZATION_TO_ORGANELLE	GO_PROTEIN_LOCALIZATION_TO_ORGANELLE		61	0.279431	0.954943	0.580808	0.760961	1	60	tags=18%, list=14%, signal=18%
GO_CADHERIN_BINDING	GO_CADHERIN_BINDING		15	0.344607	0.951536	0.557047	0.761155	1	155	tags=47%, list=36%, signal=71%
GO_MACROMOLECULE_CATABOLIC_PROCESS	GO_MACROMOLECULE_CATABOLIC_PROCESS		84	0.27311	0.952809	0.590543	0.761929	1	26	tags=11%, list=6%, signal=9%
GO_IDENTICAL_PROTEIN_BINDING	GO_IDENTICAL_PROTEIN_BINDING		61	0.277124	0.955271	0.574187	0.763463	1	178	tags=46%, list=42%, signal=67%
GO_PEPTIDYL_AMINO_ACID_MODIFICATION	GO_PEPTIDYL_AMINO_ACID_MODIFICATION		32	0.300664	0.958159	0.543274	0.764325	1	167	tags=47%, list=39%, signal=71%
GO_NUCLEAR_SPECK	GO_NUCLEAR_SPECK		16	0.336539	0.942413	0.567901	0.766314	1	199	tags=63%, list=47%, signal=113%
GO_SEQUENCE_SPECIFIC_DOUBLE_STRANDED_DNA_BINDING	GO_SEQUENCE_SPECIFIC_DOUBLE_STRANDED_DNA_BINDING		20	0.326372	0.955412	0.550218	0.766387	1	199	tags=60%, list=47%, signal=107%
GO_SIGNALING_RECEPTOR_BINDING	GO_SIGNALING_RECEPTOR_BINDING		23	0.31279	0.943663	0.565875	0.766923	1	153	tags=43%, list=36%, signal=64%
GO_CELL_ADHESION_MOLECULE_BINDING	GO_CELL_ADHESION_MOLECULE_BINDING		17	0.331642	0.944273	0.561873	0.768743	1	155	tags=47%, list=36%, signal=71%
GO_MEMBRANE_ORGANIZATION	GO_MEMBRANE_ORGANIZATION		27	0.307372	0.937543	0.57492	0.768934	1	28	tags=15%, list=7%, signal=15%
GO_ATP_METABOLIC_PROCESS	GO_ATP_METABOLIC_PROCESS		20	0.325473	0.939246	0.591565	0.768945	1	22	tags=10%, list=5%, signal=10%
GO_RNA_LOCALIZATION	GO_RNA_LOCALIZATION		18	0.325183	0.924526	0.6	0.789432	1	293	tags=100%, list=69%, signal=305%
GO_DNA_BINDING_TRANSCRIPTION_FACTOR_ACTIVITY_RNA_POLYMERASE_II_SPECIFIC	GO_DNA_BINDING_TRANSCRIPTION_FACTOR_ACTIVITY_RNA_POLYMERASE_II_SPECIFIC		16	0.33307	0.922232	0.584989	0.790441	1	102	tags=31%, list=24%, signal=40%
GO_RESPONSE_TO_RADIATION	GO_RESPONSE_TO_RADIATION		21	0.312404	0.918747	0.612069	0.790549	1	84	tags=29%, list=20%, signal=34%
GO_TELENCEPHALON_DEVELOPMENT	GO_TELENCEPHALON_DEVELOPMENT		16	0.333166	0.919767	0.594625	0.791835	1	102	tags=31%, list=24%, signal=40%
GO_NEGATIVE_REGULATION_OF_BIOSYNTHETIC_PROCESS	GO_NEGATIVE_REGULATION_OF_BIOSYNTHETIC_PROCESS		49	0.27389	0.913762	0.652396	0.796001	1	200	tags=55%, list=47%, signal=92%
GO_PROTEIN_MODIFICATION_BY_SMALL_PROTEIN_CONJUGATION	GO_PROTEIN_MODIFICATION_BY_SMALL_PROTEIN_CONJUGATION		33	0.284019	0.909737	0.631414	0.799975	1	180	tags=45%, list=42%, signal=73%
GO_POSITIVE_REGULATION_OF_SIGNALING	GO_POSITIVE_REGULATION_OF_SIGNALING		36	0.277273	0.884315	0.667366	0.84008	1	194	tags=56%, list=45%, signal=93%
GO_REGULATORY_REGION_NUCLEIC_ACID_BINDING	GO_REGULATORY_REGION_NUCLEIC_ACID_BINDING		17	0.306549	0.877089	0.664391	0.842131	1	199	tags=59%, list=47%, signal=106%
GO_RESPONSE_TO_TOXIC_SUBSTANCE	GO_RESPONSE_TO_TOXIC_SUBSTANCE		17	0.309116	0.87997	0.637969	0.843915	1	102	tags=29%, list=24%, signal=37%
GO_RESPONSE_TO_INORGANIC_SUBSTANCE	GO_RESPONSE_TO_INORGANIC_SUBSTANCE		24	0.290758	0.873735	0.662379	0.844242	1	103	tags=29%, list=24%, signal=36%
GO_POSITIVE_REGULATION_OF_ESTABLISHMENT_OF_PROTEIN_LOCALIZATION	GO_POSITIVE_REGULATION_OF_ESTABLISHMENT_OF_PROTEIN_LOCALIZATION		19	0.308588	0.877666	0.644839	0.844415	1	209	tags=63%, list=49%, signal=118%
GO_NEGATIVE_REGULATION_OF_NUCLEOBASE_CONTAINING_COMPOUND_METABOLIC_PROCESS	GO_NEGATIVE_REGULATION_OF_NUCLEOBASE_CONTAINING_COMPOUND_METABOLIC_PROCESS		51	0.25658	0.867381	0.69697	0.851356	1	234	tags=67%, list=55%, signal=130%
GO_POSITIVE_REGULATION_OF_CELLULAR_BIOSYNTHETIC_PROCESS	GO_POSITIVE_REGULATION_OF_CELLULAR_BIOSYNTHETIC_PROCESS		66	0.250256	0.854948	0.732053	0.864192	1	214	tags=58%, list=50%, signal=98%
GO_POSITIVE_REGULATION_OF_TRANSPORT	GO_POSITIVE_REGULATION_OF_TRANSPORT		26	0.277797	0.855512	0.687163	0.866524	1	164	tags=46%, list=38%, signal=70%
GO_GENERATION_OF_PRECURSOR_METABOLITES_AND_ENERGY	GO_GENERATION_OF_PRECURSOR_METABOLITES_AND_ENERGY		23	0.284132	0.849693	0.69765	0.8689	1	22	tags=9%, list=5%, signal=9%
GO_ACTIN_FILAMENT_BASED_PROCESS	GO_ACTIN_FILAMENT_BASED_PROCESS		21	0.288542	0.841395	0.692725	0.878157	1	147	tags=38%, list=34%, signal=55%
GO_REGULATION_OF_DEFENSE_RESPONSE	GO_REGULATION_OF_DEFENSE_RESPONSE		16	0.292759	0.827354	0.699095	0.885701	1	58	tags=19%, list=14%, signal=21%
GO_REGULATION_OF_ESTABLISHMENT_OF_PROTEIN_LOCALIZATION	GO_REGULATION_OF_ESTABLISHMENT_OF_PROTEIN_LOCALIZATION		25	0.276246	0.824624	0.730361	0.886575	1	209	tags=60%, list=49%, signal=111%
GO_POSITIVE_REGULATION_OF_INTRACELLULAR_SIGNAL_TRANSDUCTION	GO_POSITIVE_REGULATION_OF_INTRACELLULAR_SIGNAL_TRANSDUCTION		18	0.28973	0.83342	0.706215	0.88677	1	188	tags=56%, list=44%, signal=95%
GO_RESPONSE_TO_METAL_ION	GO_RESPONSE_TO_METAL_ION		18	0.290108	0.828252	0.696035	0.887818	1	160	tags=44%, list=37%, signal=68%
GO_REGULATION_OF_NEURON_DIFFERENTIATION	GO_REGULATION_OF_NEURON_DIFFERENTIATION		15	0.307661	0.830469	0.690045	0.887971	1	56	tags=20%, list=13%, signal=22%
GO_SEQUENCE_SPECIFIC_DNA_BINDING	GO_SEQUENCE_SPECIFIC_DNA_BINDING		30	0.260343	0.817464	0.747126	0.89015	1	200	tags=53%, list=47%, signal=93%
GO_NEUROGENESIS	GO_NEUROGENESIS		45	0.24583	0.818136	0.761468	0.892479	1	42	tags=16%, list=10%, signal=15%
GO_PROTEIN_CONTAINING_COMPLEX_BINDING	GO_PROTEIN_CONTAINING_COMPLEX_BINDING		43	0.246213	0.811546	0.755396	0.895065	1	165	tags=40%, list=39%, signal=58%
GO_NUCLEAR_TRANSPORT	GO_NUCLEAR_TRANSPORT		22	0.266009	0.797511	0.751351	0.897642	1	265	tags=77%, list=62%, signal=193%
GO_DNA_BINDING_TRANSCRIPTION_FACTOR_ACTIVITY	GO_DNA_BINDING_TRANSCRIPTION_FACTOR_ACTIVITY		20	0.277709	0.807218	0.728355	0.897659	1	200	tags=60%, list=47%, signal=108%
GO_RESPONSE_TO_CYTOKINE	GO_RESPONSE_TO_CYTOKINE		28	0.257524	0.801489	0.755814	0.898798	1	218	tags=61%, list=51%, signal=116%
GO_REGULATION_OF_PROTEIN_STABILITY	GO_REGULATION_OF_PROTEIN_STABILITY		16	0.283608	0.803178	0.735786	0.899873	1	60	tags=19%, list=14%, signal=21%
GO_ANATOMICAL_STRUCTURE_HOMEOSTASIS	GO_ANATOMICAL_STRUCTURE_HOMEOSTASIS		16	0.286073	0.793197	0.7375	0.899882	1	233	tags=75%, list=55%, signal=159%
GO_TRANSCRIPTION_REGULATOR_ACTIVITY	GO_TRANSCRIPTION_REGULATOR_ACTIVITY		30	0.262219	0.79769	0.770855	0.900605	1	200	tags=53%, list=47%, signal=93%
GO_REGULATION_OF_MRNA_METABOLIC_PROCESS	GO_REGULATION_OF_MRNA_METABOLIC_PROCESS		26	0.254556	0.786958	0.763326	0.904558	1	305	tags=92%, list=71%, signal=303%
GO_TRANSCRIPTION_FACTOR_BINDING	GO_TRANSCRIPTION_FACTOR_BINDING		29	0.247845	0.780345	0.767708	0.909726	1	35	tags=10%, list=8%, signal=11%
GO_RESPONSE_TO_OXYGEN_LEVELS	GO_RESPONSE_TO_OXYGEN_LEVELS		15	0.280081	0.771968	0.772523	0.916845	1	32	tags=13%, list=7%, signal=14%
GO_RESPONSE_TO_OXYGEN_CONTAINING_COMPOUND	GO_RESPONSE_TO_OXYGEN_CONTAINING_COMPOUND		42	0.229859	0.749797	0.838974	0.940113	1	59	tags=17%, list=14%, signal=17%
GO_CELLULAR_MACROMOLECULE_LOCALIZATION	GO_CELLULAR_MACROMOLECULE_LOCALIZATION		84	0.212922	0.74442	0.872618	0.942953	1	159	tags=35%, list=37%, signal=44%
GO_CELL_BODY	GO_CELL_BODY		22	0.245875	0.735021	0.807775	0.950259	1	20	tags=9%, list=5%, signal=9%
GO_HOMEOSTATIC_PROCESS	GO_HOMEOSTATIC_PROCESS		51	0.215229	0.729078	0.86336	0.953112	1	107	tags=24%, list=25%, signal=28%
GO_TRANSITION_METAL_ION_BINDING	GO_TRANSITION_METAL_ION_BINDING		15	0.261926	0.722397	0.826237	0.956865	1	1	tags=7%, list=0%, signal=6%
GO_REGULATION_OF_CELLULAR_PROTEIN_CATABOLIC_PROCESS	GO_REGULATION_OF_CELLULAR_PROTEIN_CATABOLIC_PROCESS		15	0.257164	0.699243	0.829739	0.969952	1	60	tags=20%, list=14%, signal=22%
GO_FOREBRAIN_DEVELOPMENT	GO_FOREBRAIN_DEVELOPMENT		22	0.236316	0.701803	0.846818	0.97089	1	17	tags=9%, list=4%, signal=9%
GO_RESPONSE_TO_OXIDATIVE_STRESS	GO_RESPONSE_TO_OXIDATIVE_STRESS		17	0.248482	0.704954	0.827982	0.971176	1	56	tags=18%, list=13%, signal=20%
GO_REGULATION_OF_TRANSPORT	GO_REGULATION_OF_TRANSPORT		34	0.211906	0.676319	0.878476	0.971419	1	164	tags=41%, list=38%, signal=62%
GO_RESPONSE_TO_ENDOGENOUS_STIMULUS	GO_RESPONSE_TO_ENDOGENOUS_STIMULUS		40	0.207505	0.668486	0.888774	0.971657	1	234	tags=63%, list=55%, signal=125%
GO_NUCLEAR_OUTER_MEMBRANE_ENDOPLASMIC_RETICULUM_MEMBRANE_NETWORK	GO_NUCLEAR_OUTER_MEMBRANE_ENDOPLASMIC_RETICULUM_MEMBRANE_NETWORK		21	0.225929	0.671873	0.860991	0.97196	1	22	tags=10%, list=5%, signal=10%
GO_REGULATION_OF_RESPONSE_TO_EXTERNAL_STIMULUS	GO_REGULATION_OF_RESPONSE_TO_EXTERNAL_STIMULUS		18	0.240155	0.678346	0.861915	0.972823	1	58	tags=17%, list=14%, signal=18%
GO_INNATE_IMMUNE_RESPONSE	GO_INNATE_IMMUNE_RESPONSE		23	0.230717	0.688519	0.854839	0.973337	1	37	tags=13%, list=9%, signal=14%
GO_DEFENSE_RESPONSE_TO_OTHER_ORGANISM	GO_DEFENSE_RESPONSE_TO_OTHER_ORGANISM		23	0.230717	0.691138	0.859031	0.974261	1	37	tags=13%, list=9%, signal=14%
GO_SECRETORY_GRANULE	GO_SECRETORY_GRANULE		19	0.238731	0.678838	0.853846	0.975597	1	42	tags=16%, list=10%, signal=17%
GO_HEAD_DEVELOPMENT	GO_HEAD_DEVELOPMENT		38	0.208445	0.681122	0.89425	0.976801	1	17	tags=8%, list=4%, signal=7%
GO_MRNA_PROCESSING	GO_MRNA_PROCESSING		40	0.199278	0.646034	0.914168	0.977008	1	314	tags=90%, list=74%, signal=308%
GO_SECRETORY_VESICLE	GO_SECRETORY_VESICLE		20	0.223235	0.647061	0.885965	0.979456	1	42	tags=15%, list=10%, signal=16%
GO_REGULATION_OF_IMMUNE_RESPONSE	GO_REGULATION_OF_IMMUNE_RESPONSE		20	0.222407	0.655082	0.875	0.979683	1	35	tags=10%, list=8%, signal=10%
GO_POSITIVE_REGULATION_OF_IMMUNE_RESPONSE	GO_POSITIVE_REGULATION_OF_IMMUNE_RESPONSE		20	0.222407	0.649073	0.882943	0.981136	1	35	tags=10%, list=8%, signal=10%
GO_CELLULAR_HOMEOSTASIS	GO_CELLULAR_HOMEOSTASIS		19	0.215045	0.634285	0.905598	0.982728	1	93	tags=21%, list=22%, signal=26%
GO_RESPONSE_TO_ABIOTIC_STIMULUS	GO_RESPONSE_TO_ABIOTIC_STIMULUS		46	0.174953	0.576838	0.955897	0.983866	1	84	tags=17%, list=20%, signal=19%
GO_POSITIVE_REGULATION_OF_IMMUNE_SYSTEM_PROCESS	GO_POSITIVE_REGULATION_OF_IMMUNE_SYSTEM_PROCESS		21	0.20312	0.59816	0.940282	0.98436	1	35	tags=10%, list=8%, signal=10%
GO_NEGATIVE_REGULATION_OF_RESPONSE_TO_STIMULUS	GO_NEGATIVE_REGULATION_OF_RESPONSE_TO_STIMULUS		29	0.181878	0.562758	0.945493	0.984758	1	153	tags=38%, list=36%, signal=55%
GO_NEGATIVE_REGULATION_OF_TRANSCRIPTION_BY_RNA_POLYMERASE_II	GO_NEGATIVE_REGULATION_OF_TRANSCRIPTION_BY_RNA_POLYMERASE_II		26	0.188816	0.579983	0.940476	0.985239	1	199	tags=54%, list=47%, signal=95%
GO_INTRACELLULAR_TRANSPORT	GO_INTRACELLULAR_TRANSPORT		81	0.146253	0.508912	0.990937	0.985388	1	43	tags=9%, list=10%, signal=8%
GO_ACTIN_BINDING	GO_ACTIN_BINDING		15	0.189127	0.514734	0.961407	0.986338	1	57	tags=13%, list=13%, signal=15%
GO_CELLULAR_RESPONSE_TO_ENDOGENOUS_STIMULUS	GO_CELLULAR_RESPONSE_TO_ENDOGENOUS_STIMULUS		29	0.151738	0.471587	0.981132	0.986748	1	288	tags=79%, list=67%, signal=227%
GO_CARBOHYDRATE_DERIVATIVE_METABOLIC_PROCESS	GO_CARBOHYDRATE_DERIVATIVE_METABOLIC_PROCESS		18	0.207523	0.587852	0.930155	0.987016	1	134	tags=33%, list=31%, signal=47%
GO_NEGATIVE_REGULATION_OF_CATABOLIC_PROCESS	GO_NEGATIVE_REGULATION_OF_CATABOLIC_PROCESS		15	0.218927	0.598955	0.920415	0.987028	1	58	tags=13%, list=14%, signal=15%
GO_SOMATODENDRITIC_COMPARTMENT	GO_SOMATODENDRITIC_COMPARTMENT		26	0.185397	0.564112	0.94697	0.987178	1	20	tags=8%, list=5%, signal=8%
GO_RESPONSE_TO_BIOTIC_STIMULUS	GO_RESPONSE_TO_BIOTIC_STIMULUS		34	0.162602	0.519397	0.974895	0.987666	1	83	tags=18%, list=19%, signal=20%
GO_NEGATIVE_REGULATION_OF_SIGNALING	GO_NEGATIVE_REGULATION_OF_SIGNALING		25	0.190005	0.580687	0.929638	0.987991	1	153	tags=36%, list=36%, signal=53%
GO_RESPONSE_TO_ANTIBIOTIC	GO_RESPONSE_TO_ANTIBIOTIC		17	0.196048	0.542135	0.962754	0.988021	1	102	tags=24%, list=24%, signal=30%
GO_SUPRAMOLECULAR_FIBER_ORGANIZATION	GO_SUPRAMOLECULAR_FIBER_ORGANIZATION		30	0.193274	0.602049	0.935789	0.988377	1	147	tags=37%, list=34%, signal=52%
GO_CHEMICAL_HOMEOSTASIS	GO_CHEMICAL_HOMEOSTASIS		21	0.184641	0.533666	0.961749	0.988423	1	200	tags=52%, list=47%, signal=94%
GO_RNA_BINDING	GO_RNA_BINDING		117	0.13466	0.476495	0.995	0.988636	1	14	tags=4%, list=3%, signal=3%
GO_REGULATION_OF_SUPRAMOLECULAR_FIBER_ORGANIZATION	GO_REGULATION_OF_SUPRAMOLECULAR_FIBER_ORGANIZATION		16	0.191976	0.524638	0.950562	0.98889	1	147	tags=38%, list=34%, signal=55%
GO_ENZYME_LINKED_RECEPTOR_PROTEIN_SIGNALING_PATHWAY	GO_ENZYME_LINKED_RECEPTOR_PROTEIN_SIGNALING_PATHWAY		15	0.177459	0.484071	0.979798	0.989744	1	83	tags=20%, list=19%, signal=24%
GO_REGULATION_OF_IMMUNE_SYSTEM_PROCESS	GO_REGULATION_OF_IMMUNE_SYSTEM_PROCESS		22	0.185024	0.545258	0.944924	0.98978	1	35	tags=9%, list=8%, signal=9%
GO_APOPTOTIC_SIGNALING_PATHWAY	GO_APOPTOTIC_SIGNALING_PATHWAY		15	0.221338	0.602321	0.923875	0.991409	1	8	tags=7%, list=2%, signal=7%
GO_RESPONSE_TO_NITROGEN_COMPOUND	GO_RESPONSE_TO_NITROGEN_COMPOUND		24	0.204852	0.602833	0.913462	0.994317	1	234	tags=63%, list=55%, signal=131%
GO_NEURON_PROJECTION	GO_NEURON_PROJECTION		35	0.193341	0.61222	0.929534	0.994906	1	38	tags=11%, list=9%, signal=12%
GO_OXIDATION_REDUCTION_PROCESS	GO_OXIDATION_REDUCTION_PROCESS		29	0.192477	0.604115	0.925926	0.996823	1	22	tags=7%, list=5%, signal=7%
GO_CELL_ACTIVATION_INVOLVED_IN_IMMUNE_RESPONSE	GO_CELL_ACTIVATION_INVOLVED_IN_IMMUNE_RESPONSE		16	0.113379	0.317291	1	0.999448	1	145	tags=25%, list=34%, signal=36%

## Sheet: CyP2 neg
NAME	GS<br> follow link to MSigDB	GS DETAILS	SIZE	ES	NES	NOM p-val	FDR q-val	FWER p-val	RANK AT MAX	LEADING EDGE
GO_MRNA_METABOLIC_PROCESS	GO_MRNA_METABOLIC_PROCESS	Details ...	36	-0.472527	-2.8015	0	0	0	181	tags=100%, list=59%, signal=213%
GO_RNA_PROCESSING	GO_RNA_PROCESSING	Details ...	34	-0.469091	-2.76976	0	0	0	181	tags=100%, list=59%, signal=215%
GO_SYNAPSE	GO_SYNAPSE	Details ...	19	-0.580478	-2.72626	0	0	0	29	tags=42%, list=9%, signal=44%
GO_RNA_SPLICING_VIA_TRANSESTERIFICATION_REACTIONS	GO_RNA_SPLICING_VIA_TRANSESTERIFICATION_REACTIONS	Details ...	28	-0.459075	-2.63346	0	0	0	181	tags=100%, list=59%, signal=220%
GO_MRNA_PROCESSING	GO_MRNA_PROCESSING	Details ...	29	-0.460714	-2.58089	0	0.000257778	0.001	181	tags=100%, list=59%, signal=219%
GO_RNA_SPLICING	GO_RNA_SPLICING	Details ...	28	-0.459075	-2.56566	0	0.000214815	0.001	181	tags=100%, list=59%, signal=220%
GO_CELL_CELL_SIGNALING	GO_CELL_CELL_SIGNALING	Details ...	16	-0.547824	-2.39046	0	0.00150151	0.006	18	tags=38%, list=6%, signal=38%
GO_SPLICEOSOMAL_COMPLEX	GO_SPLICEOSOMAL_COMPLEX	Details ...	17	-0.465753	-2.1113	0	0.00736353	0.033	174	tags=100%, list=56%, signal=216%
GO_CENTRAL_NERVOUS_SYSTEM_DEVELOPMENT	GO_CENTRAL_NERVOUS_SYSTEM_DEVELOPMENT	Details ...	33	-0.348514	-2.10654	0	0.00654536	0.033	29	tags=30%, list=9%, signal=30%
GO_RIBONUCLEOPROTEIN_COMPLEX	GO_RIBONUCLEOPROTEIN_COMPLEX	Details ...	29	-0.346566	-2.04838	0	0.00870196	0.05	174	tags=97%, list=56%, signal=200%
GO_NEUROGENESIS	GO_NEUROGENESIS	Details ...	33	-0.339737	-2.04604	0	0.00791087	0.05	18	tags=24%, list=6%, signal=23%
GO_REGULATION_OF_MRNA_METABOLIC_PROCESS	GO_REGULATION_OF_MRNA_METABOLIC_PROCESS	Details ...	17	-0.441781	-1.99894	0	0.0107653	0.074	181	tags=100%, list=59%, signal=228%
GO_NEURON_DIFFERENTIATION	GO_NEURON_DIFFERENTIATION	Details ...	22	-0.391327	-1.9964	0.00787402	0.0100546	0.075	18	tags=27%, list=6%, signal=27%
GO_RIBONUCLEOPROTEIN_COMPLEX_BIOGENESIS	GO_RIBONUCLEOPROTEIN_COMPLEX_BIOGENESIS	Details ...	17	-0.452055	-1.98944	0.00588235	0.00976992	0.079	178	tags=100%, list=58%, signal=223%
GO_NEURON_DEVELOPMENT	GO_NEURON_DEVELOPMENT	Details ...	16	-0.443572	-1.96611	0	0.010481	0.09	18	tags=31%, list=6%, signal=31%
GO_RESPONSE_TO_GROWTH_FACTOR	GO_RESPONSE_TO_GROWTH_FACTOR	Details ...	16	-0.417241	-1.82395	0.0258065	0.023824	0.204	129	tags=88%, list=42%, signal=142%
GO_ESTABLISHMENT_OF_PROTEIN_LOCALIZATION_TO_ORGANELLE	GO_ESTABLISHMENT_OF_PROTEIN_LOCALIZATION_TO_ORGANELLE	Details ...	15	-0.41169	-1.78271	0	0.028243	0.247	156	tags=93%, list=50%, signal=179%
GO_DEFENSE_RESPONSE	GO_DEFENSE_RESPONSE	Details ...	16	-0.393905	-1.77782	0.0114943	0.0275641	0.254	17	tags=31%, list=6%, signal=31%
GO_NUCLEAR_TRANSPORT	GO_NUCLEAR_TRANSPORT	Details ...	21	-0.362083	-1.74225	0.0070922	0.0328179	0.31	181	tags=95%, list=59%, signal=214%
GO_HEAD_DEVELOPMENT	GO_HEAD_DEVELOPMENT	Details ...	29	-0.30373	-1.7129	0.010989	0.0370509	0.354	29	tags=28%, list=9%, signal=28%
GO_RNA_CATABOLIC_PROCESS	GO_RNA_CATABOLIC_PROCESS		19	-0.362359	-1.6617	0.025974	0.0482019	0.455	170	tags=95%, list=55%, signal=198%
GO_MRNA_BINDING	GO_MRNA_BINDING		22	-0.319286	-1.5833	0.0518518	0.0729881	0.624	155	tags=91%, list=50%, signal=169%
GO_REGULATION_OF_CELLULAR_CATABOLIC_PROCESS	GO_REGULATION_OF_CELLULAR_CATABOLIC_PROCESS		18	-0.326334	-1.58291	0.0204082	0.0699925	0.624	155	tags=89%, list=50%, signal=168%
GO_INTRACELLULAR_PROTEIN_TRANSPORT	GO_INTRACELLULAR_PROTEIN_TRANSPORT		29	-0.278455	-1.56696	0.0322581	0.0726505	0.652	181	tags=90%, list=59%, signal=196%
GO_CELLULAR_AMIDE_METABOLIC_PROCESS	GO_CELLULAR_AMIDE_METABOLIC_PROCESS		21	-0.31678	-1.54763	0.0352113	0.0783306	0.691	94	tags=71%, list=30%, signal=96%
GO_PEPTIDE_METABOLIC_PROCESS	GO_PEPTIDE_METABOLIC_PROCESS		16	-0.335697	-1.50366	0.0384615	0.0944367	0.781	107	tags=81%, list=35%, signal=118%
GO_SMALL_MOLECULE_BIOSYNTHETIC_PROCESS	GO_SMALL_MOLECULE_BIOSYNTHETIC_PROCESS		15	-0.336324	-1.43358	0.0578035	0.134318	0.895	12	tags=20%, list=4%, signal=20%
GO_SECRETION	GO_SECRETION		20	-0.28517	-1.43044	0.0645161	0.132239	0.899	49	tags=45%, list=16%, signal=50%
GO_AMIDE_BIOSYNTHETIC_PROCESS	GO_AMIDE_BIOSYNTHETIC_PROCESS		15	-0.319726	-1.39957	0.111111	0.15026	0.936	94	tags=80%, list=30%, signal=109%
GO_CELL_PROJECTION_ORGANIZATION	GO_CELL_PROJECTION_ORGANIZATION		30	-0.245077	-1.38454	0.0681818	0.15759	0.949	18	tags=17%, list=6%, signal=16%
GO_RESPONSE_TO_BIOTIC_STIMULUS	GO_RESPONSE_TO_BIOTIC_STIMULUS		21	-0.263535	-1.32219	0.0877193	0.210744	0.981	17	tags=24%, list=6%, signal=23%
GO_MITOCHONDRION	GO_MITOCHONDRION		30	-0.223591	-1.29813	0.103896	0.231357	0.987	17	tags=20%, list=6%, signal=19%
GO_CELL_ACTIVATION	GO_CELL_ACTIVATION		24	-0.239237	-1.26719	0.133333	0.263438	0.994	35	tags=33%, list=11%, signal=35%
GO_IMMUNE_EFFECTOR_PROCESS	GO_IMMUNE_EFFECTOR_PROCESS		20	-0.255202	-1.24401	0.18543	0.28721	0.996	49	tags=45%, list=16%, signal=50%
GO_REGULATION_OF_CATABOLIC_PROCESS	GO_REGULATION_OF_CATABOLIC_PROCESS		24	-0.233135	-1.23234	0.161017	0.295579	0.999	155	tags=83%, list=50%, signal=154%
GO_REGULATION_OF_TRANSPORT	GO_REGULATION_OF_TRANSPORT		19	-0.254301	-1.20827	0.212329	0.319761	1	17	tags=21%, list=6%, signal=21%
GO_POSTTRANSCRIPTIONAL_REGULATION_OF_GENE_EXPRESSION	GO_POSTTRANSCRIPTIONAL_REGULATION_OF_GENE_EXPRESSION		25	-0.214985	-1.14509	0.287234	0.411526	1	155	tags=88%, list=50%, signal=162%
GO_REGULATION_OF_NERVOUS_SYSTEM_DEVELOPMENT	GO_REGULATION_OF_NERVOUS_SYSTEM_DEVELOPMENT		18	-0.244156	-1.13841	0.27972	0.41243	1	18	tags=22%, list=6%, signal=22%
GO_REGULATION_OF_CELL_DEVELOPMENT	GO_REGULATION_OF_CELL_DEVELOPMENT		20	-0.224762	-1.09737	0.306122	0.473644	1	18	tags=20%, list=6%, signal=20%
GO_SMALL_MOLECULE_METABOLIC_PROCESS	GO_SMALL_MOLECULE_METABOLIC_PROCESS		28	-0.185082	-1.08317	0.357895	0.487681	1	12	tags=11%, list=4%, signal=10%
GO_MYELOID_LEUKOCYTE_ACTIVATION	GO_MYELOID_LEUKOCYTE_ACTIVATION		15	-0.251339	-1.0787	0.368098	0.483079	1	58	tags=53%, list=19%, signal=62%
GO_LEUKOCYTE_MEDIATED_IMMUNITY	GO_LEUKOCYTE_MEDIATED_IMMUNITY		19	-0.218447	-1.07367	0.378378	0.479954	1	49	tags=42%, list=16%, signal=47%
GO_GOLGI_APPARATUS	GO_GOLGI_APPARATUS		15	-0.239729	-1.07051	0.378698	0.474747	1	33	tags=33%, list=11%, signal=36%
GO_EXOCYTOSIS	GO_EXOCYTOSIS		16	-0.233898	-1.05803	0.379747	0.485308	1	58	tags=50%, list=19%, signal=58%
GO_CELLULAR_RESPONSE_TO_ENDOGENOUS_STIMULUS	GO_CELLULAR_RESPONSE_TO_ENDOGENOUS_STIMULUS		23	-0.20881	-1.04272	0.366412	0.502656	1	17	tags=17%, list=6%, signal=17%
GO_INTRACELLULAR_TRANSPORT	GO_INTRACELLULAR_TRANSPORT		46	-0.157936	-1.03873	0.383333	0.499075	1	181	tags=83%, list=59%, signal=170%
GO_NEGATIVE_REGULATION_OF_MULTICELLULAR_ORGANISMAL_PROCESS	GO_NEGATIVE_REGULATION_OF_MULTICELLULAR_ORGANISMAL_PROCESS		16	-0.224339	-0.956609	0.470588	0.640027	1	18	tags=19%, list=6%, signal=19%
GO_POSITIVE_REGULATION_OF_TRANSPORT	GO_POSITIVE_REGULATION_OF_TRANSPORT		16	-0.219647	-0.956205	0.465347	0.627278	1	17	tags=19%, list=6%, signal=19%
GO_NEGATIVE_REGULATION_OF_CELL_DIFFERENTIATION	GO_NEGATIVE_REGULATION_OF_CELL_DIFFERENTIATION		17	-0.208399	-0.953376	0.519337	0.619639	1	18	tags=18%, list=6%, signal=18%
GO_REGULATION_OF_ESTABLISHMENT_OF_PROTEIN_LOCALIZATION	GO_REGULATION_OF_ESTABLISHMENT_OF_PROTEIN_LOCALIZATION		16	-0.204778	-0.902475	0.624204	0.705283	1	250	tags=100%, list=81%, signal=497%
GO_NEGATIVE_REGULATION_OF_DEVELOPMENTAL_PROCESS	GO_NEGATIVE_REGULATION_OF_DEVELOPMENTAL_PROCESS		18	-0.191276	-0.879672	0.657343	0.735855	1	18	tags=17%, list=6%, signal=17%
GO_NEURON_PROJECTION	GO_NEURON_PROJECTION		20	-0.177326	-0.878454	0.637795	0.724289	1	17	tags=15%, list=6%, signal=15%
GO_DNA_BINDING_TRANSCRIPTION_FACTOR_ACTIVITY	GO_DNA_BINDING_TRANSCRIPTION_FACTOR_ACTIVITY		17	-0.194758	-0.873004	0.644578	0.719949	1	44	tags=35%, list=14%, signal=39%
GO_REGULATION_OF_CELLULAR_COMPONENT_BIOGENESIS	GO_REGULATION_OF_CELLULAR_COMPONENT_BIOGENESIS		18	-0.180059	-0.862486	0.70073	0.724186	1	7	tags=11%, list=2%, signal=11%
GO_ORGANONITROGEN_COMPOUND_BIOSYNTHETIC_PROCESS	GO_ORGANONITROGEN_COMPOUND_BIOSYNTHETIC_PROCESS		26	-0.158262	-0.858253	0.697479	0.718982	1	65	tags=46%, list=21%, signal=54%
GO_ORGANIC_CYCLIC_COMPOUND_CATABOLIC_PROCESS	GO_ORGANIC_CYCLIC_COMPOUND_CATABOLIC_PROCESS		28	-0.146106	-0.798026	0.827586	0.801171	1	179	tags=86%, list=58%, signal=185%
GO_CELLULAR_NITROGEN_COMPOUND_CATABOLIC_PROCESS	GO_CELLULAR_NITROGEN_COMPOUND_CATABOLIC_PROCESS		26	-0.123944	-0.678076	0.901786	0.924422	1	179	tags=85%, list=58%, signal=184%
GO_CELLULAR_MACROMOLECULE_LOCALIZATION	GO_CELLULAR_MACROMOLECULE_LOCALIZATION		54	-0.0873399	-0.624963	0.93617	0.949906	1	183	tags=80%, list=59%, signal=161%

## Sheet: CyP2 pos
NAME	GS<br> follow link to MSigDB	GS DETAILS	SIZE	ES	NES	NOM p-val	FDR q-val	FWER p-val	RANK AT MAX	LEADING EDGE
GO_CELL_CYCLE	GO_CELL_CYCLE	Details ...	132	0.602857	2.74457	0	0	0	128	tags=68%, list=41%, signal=67%
GO_MITOTIC_CELL_CYCLE	GO_MITOTIC_CELL_CYCLE	Details ...	101	0.58483	2.64084	0	0	0	111	tags=66%, list=36%, signal=70%
GO_CELL_CYCLE_PROCESS	GO_CELL_CYCLE_PROCESS	Details ...	116	0.56822	2.57657	0	0	0	128	tags=69%, list=41%, signal=74%
GO_CELL_DIVISION	GO_CELL_DIVISION	Details ...	67	0.530994	2.28899	0	0.00068732	0.003	116	tags=69%, list=38%, signal=86%
GO_CHROMOSOME	GO_CHROMOSOME	Details ...	120	0.500276	2.2686	0	0.000734242	0.004	135	tags=66%, list=44%, signal=72%
GO_CHROMOSOME_ORGANIZATION	GO_CHROMOSOME_ORGANIZATION	Details ...	118	0.481276	2.16405	0	0.00136617	0.012	128	tags=62%, list=41%, signal=65%
GO_CHROMOSOME_SEGREGATION	GO_CHROMOSOME_SEGREGATION	Details ...	49	0.527291	2.18406	0	0.00151929	0.01	98	tags=65%, list=32%, signal=80%
GO_ORGANELLE_FISSION	GO_ORGANELLE_FISSION	Details ...	51	0.528168	2.1695	0	0.00156133	0.012	96	tags=65%, list=31%, signal=78%
GO_CONDENSED_CHROMOSOME	GO_CONDENSED_CHROMOSOME	Details ...	47	0.528061	2.15439	0	0.00172944	0.017	128	tags=77%, list=41%, signal=111%
GO_DNA_CONFORMATION_CHANGE	GO_DNA_CONFORMATION_CHANGE	Details ...	51	0.510105	2.11376	0	0.00199538	0.024	108	tags=63%, list=35%, signal=81%
GO_MITOTIC_NUCLEAR_DIVISION	GO_MITOTIC_NUCLEAR_DIVISION	Details ...	46	0.524673	2.12086	0	0.0020112	0.022	107	tags=70%, list=35%, signal=91%
GO_DRUG_BINDING	GO_DRUG_BINDING	Details ...	54	0.502446	2.09166	0	0.00289966	0.038	88	tags=57%, list=28%, signal=66%
GO_DNA_METABOLIC_PROCESS	GO_DNA_METABOLIC_PROCESS	Details ...	82	0.470681	2.07433	0	0.00338428	0.048	166	tags=82%, list=54%, signal=130%
GO_ADENYL_NUCLEOTIDE_BINDING	GO_ADENYL_NUCLEOTIDE_BINDING	Details ...	49	0.493518	2.04644	0.00105042	0.00365721	0.059	130	tags=73%, list=42%, signal=107%
GO_SISTER_CHROMATID_SEGREGATION	GO_SISTER_CHROMATID_SEGREGATION	Details ...	40	0.521927	2.05125	0	0.00372518	0.057	96	tags=65%, list=31%, signal=82%
GO_MICROTUBULE_BASED_PROCESS	GO_MICROTUBULE_BASED_PROCESS	Details ...	50	0.494026	2.03585	0	0.00422859	0.072	110	tags=66%, list=36%, signal=86%
GO_NUCLEAR_CHROMOSOME_SEGREGATION	GO_NUCLEAR_CHROMOSOME_SEGREGATION	Details ...	43	0.497388	1.98184	0.00108578	0.00653791	0.137	96	tags=63%, list=31%, signal=78%
GO_MITOTIC_SISTER_CHROMATID_SEGREGATION	GO_MITOTIC_SISTER_CHROMATID_SEGREGATION	Details ...	35	0.522073	1.99949	0.00108814	0.00672518	0.121	96	tags=66%, list=31%, signal=85%
GO_DNA_PACKAGING	GO_DNA_PACKAGING	Details ...	39	0.497156	1.98304	0	0.00673623	0.136	103	tags=59%, list=33%, signal=77%
GO_CELL_CYCLE_PHASE_TRANSITION	GO_CELL_CYCLE_PHASE_TRANSITION		58	0.466563	1.976	0	0.0068394	0.148	92	tags=57%, list=30%, signal=66%
GO_MICROTUBULE_CYTOSKELETON	GO_MICROTUBULE_CYTOSKELETON	Details ...	69	0.460137	1.98453	0	0.00700915	0.134	128	tags=65%, list=41%, signal=86%
GO_CENTROMERE_COMPLEX_ASSEMBLY	GO_CENTROMERE_COMPLEX_ASSEMBLY		17	0.583521	1.94695	0.00246002	0.00790562	0.187	103	tags=76%, list=33%, signal=108%
GO_MICROTUBULE_CYTOSKELETON_ORGANIZATION	GO_MICROTUBULE_CYTOSKELETON_ORGANIZATION		41	0.486675	1.94774	0	0.00818269	0.186	116	tags=68%, list=38%, signal=95%
GO_DNA_REPAIR	GO_DNA_REPAIR		56	0.45974	1.93304	0.0010395	0.00894843	0.213	166	tags=86%, list=54%, signal=152%
GO_ESTABLISHMENT_OF_LOCALIZATION_IN_CELL	GO_ESTABLISHMENT_OF_LOCALIZATION_IN_CELL		17	0.58572	1.9204	0.00117647	0.00953242	0.239	87	tags=71%, list=28%, signal=93%
GO_DNA_REPLICATION	GO_DNA_REPLICATION		46	0.467502	1.92295	0	0.00957977	0.233	126	tags=70%, list=41%, signal=100%
GO_CONDENSED_CHROMOSOME_CENTROMERIC_REGION	GO_CONDENSED_CHROMOSOME_CENTROMERIC_REGION		31	0.499537	1.91152	0	0.0104308	0.265	116	tags=71%, list=38%, signal=102%
GO_CHROMOSOME_CENTROMERIC_REGION	GO_CHROMOSOME_CENTROMERIC_REGION		42	0.475409	1.9022	0	0.010753	0.288	128	tags=71%, list=41%, signal=105%
GO_RIBONUCLEOTIDE_BINDING	GO_RIBONUCLEOTIDE_BINDING		59	0.450329	1.89578	0.00104167	0.0108251	0.307	102	tags=56%, list=33%, signal=68%
GO_POSITIVE_REGULATION_OF_CELL_CYCLE	GO_POSITIVE_REGULATION_OF_CELL_CYCLE		29	0.510477	1.9048	0.0033557	0.0108414	0.281	111	tags=76%, list=36%, signal=107%
GO_CHROMOSOMAL_REGION	GO_CHROMOSOMAL_REGION		62	0.448604	1.89776	0	0.0108514	0.299	128	tags=66%, list=41%, signal=90%
GO_CYTOSKELETON_ORGANIZATION	GO_CYTOSKELETON_ORGANIZATION		46	0.460726	1.87815	0.0010661	0.0127249	0.368	110	tags=61%, list=36%, signal=80%
GO_CELL_CYCLE_G1_S_PHASE_TRANSITION	GO_CELL_CYCLE_G1_S_PHASE_TRANSITION		23	0.527736	1.8755	0.00228833	0.0127525	0.38	111	tags=78%, list=36%, signal=113%
GO_CELL	GO_CELL		29	0.506529	1.87964	0.00218818	0.0128921	0.364	87	tags=59%, list=28%, signal=74%
GO_KINETOCHORE	GO_KINETOCHORE		32	0.487203	1.84858	0.00439078	0.0156611	0.464	116	tags=69%, list=38%, signal=99%
GO_MICROTUBULE	GO_MICROTUBULE		34	0.484533	1.85056	0.00220264	0.0156941	0.455	82	tags=56%, list=27%, signal=68%
GO_REGULATION_OF_CELL_CYCLE	GO_REGULATION_OF_CELL_CYCLE		75	0.425837	1.84323	0	0.0161494	0.482	128	tags=63%, list=41%, signal=81%
GO_POSITIVE_REGULATION_OF_CELL_CYCLE_PROCESS	GO_POSITIVE_REGULATION_OF_CELL_CYCLE_PROCESS		25	0.506996	1.7942	0.00688863	0.0237402	0.66	111	tags=76%, list=36%, signal=109%
GO_REGULATION_OF_MITOTIC_CELL_CYCLE	GO_REGULATION_OF_MITOTIC_CELL_CYCLE		56	0.430915	1.79704	0.00315126	0.0240165	0.647	128	tags=66%, list=41%, signal=92%
GO_ATP_DEPENDENT_CHROMATIN_REMODELING	GO_ATP_DEPENDENT_CHROMATIN_REMODELING		15	0.566374	1.78598	0.00609756	0.0240722	0.691	103	tags=73%, list=33%, signal=105%
GO_CHROMATIN_REMODELING_AT_CENTROMERE	GO_CHROMATIN_REMODELING_AT_CENTROMERE		15	0.561778	1.79495	0.00612745	0.0240811	0.656	103	tags=73%, list=33%, signal=105%
GO_POLYMERIC_CYTOSKELETAL_FIBER	GO_POLYMERIC_CYTOSKELETAL_FIBER		36	0.459456	1.78389	0.00323276	0.0241038	0.702	82	tags=53%, list=27%, signal=63%
GO_DNA_DEPENDENT_DNA_REPLICATION	GO_DNA_DEPENDENT_DNA_REPLICATION		25	0.496561	1.78133	0.0078125	0.0241572	0.71	124	tags=76%, list=40%, signal=117%
GO_NUCLEAR_CHROMOSOME	GO_NUCLEAR_CHROMOSOME		73	0.413546	1.79877	0.00102669	0.0242876	0.641	128	tags=62%, list=41%, signal=80%
GO_NEGATIVE_REGULATION_OF_CHROMOSOME_ORGANIZATION	GO_NEGATIVE_REGULATION_OF_CHROMOSOME_ORGANIZATION		22	0.512207	1.7871	0.00809248	0.024421	0.688	57	tags=45%, list=18%, signal=52%
GO_SPINDLE_ORGANIZATION	GO_SPINDLE_ORGANIZATION		23	0.507105	1.78857	0.00337838	0.024611	0.681	126	tags=78%, list=41%, signal=122%
GO_MITOTIC_CELL_CYCLE_CHECKPOINT	GO_MITOTIC_CELL_CYCLE_CHECKPOINT		18	0.534614	1.77666	0.0059453	0.0248275	0.725	34	tags=44%, list=11%, signal=47%
GO_SUPRAMOLECULAR_POLYMER	GO_SUPRAMOLECULAR_POLYMER		39	0.448693	1.76931	0.00530786	0.025812	0.746	82	tags=51%, list=27%, signal=61%
GO_SPINDLE	GO_SPINDLE		41	0.440287	1.75513	0.00534759	0.02741	0.794	128	tags=68%, list=41%, signal=101%
GO_CELLULAR_RESPONSE_TO_DNA_DAMAGE_STIMULUS	GO_CELLULAR_RESPONSE_TO_DNA_DAMAGE_STIMULUS		68	0.409168	1.76006	0.00103306	0.0278421	0.777	166	tags=79%, list=54%, signal=134%
GO_MICROTUBULE_BINDING	GO_MICROTUBULE_BINDING		17	0.544982	1.75518	0.0034642	0.0279299	0.794	82	tags=65%, list=27%, signal=83%
GO_SUPRAMOLECULAR_COMPLEX	GO_SUPRAMOLECULAR_COMPLEX		74	0.405848	1.75757	0	0.0279428	0.786	82	tags=43%, list=27%, signal=45%
GO_ESTABLISHMENT_OF_ORGANELLE_LOCALIZATION	GO_ESTABLISHMENT_OF_ORGANELLE_LOCALIZATION		18	0.523541	1.74997	0.00708383	0.0282923	0.816	87	tags=61%, list=28%, signal=80%
GO_SINGLE_STRANDED_DNA_BINDING	GO_SINGLE_STRANDED_DNA_BINDING		18	0.530031	1.74549	0.00581395	0.0290032	0.834	92	tags=67%, list=30%, signal=89%
GO_PROTEIN_DNA_COMPLEX_SUBUNIT_ORGANIZATION	GO_PROTEIN_DNA_COMPLEX_SUBUNIT_ORGANIZATION		46	0.427628	1.73543	0.00316456	0.0310575	0.855	88	tags=48%, list=28%, signal=57%
GO_ATPASE_ACTIVITY	GO_ATPASE_ACTIVITY		31	0.452487	1.70684	0.00767544	0.0406758	0.914	88	tags=55%, list=28%, signal=69%
GO_MICROTUBULE_CYTOSKELETON_ORGANIZATION_INVOLVED_IN_MITOSIS	GO_MICROTUBULE_CYTOSKELETON_ORGANIZATION_INVOLVED_IN_MITOSIS		21	0.49374	1.69328	0.00696864	0.0445075	0.936	105	tags=67%, list=34%, signal=94%
GO_ORGANELLE_LOCALIZATION	GO_ORGANELLE_LOCALIZATION		28	0.455626	1.68525	0.0187638	0.0470318	0.948	99	tags=57%, list=32%, signal=76%
GO_IMMUNE_SYSTEM_DEVELOPMENT	GO_IMMUNE_SYSTEM_DEVELOPMENT		15	0.5307	1.68062	0.00717703	0.0481865	0.954	60	tags=47%, list=19%, signal=55%
GO_CELL_CYCLE_DNA_REPLICATION	GO_CELL_CYCLE_DNA_REPLICATION		19	0.509665	1.67108	0.0165877	0.0498286	0.966	124	tags=79%, list=40%, signal=124%
GO_MITOTIC_SPINDLE_ORGANIZATION	GO_MITOTIC_SPINDLE_ORGANIZATION		17	0.50886	1.67179	0.0192308	0.0504073	0.963	105	tags=71%, list=34%, signal=101%
GO_INTERSPECIES_INTERACTION_BETWEEN_ORGANISMS	GO_INTERSPECIES_INTERACTION_BETWEEN_ORGANISMS		27	0.458847	1.66687	0.0165563	0.0508522	0.973	19	tags=26%, list=6%, signal=25%
GO_REGULATION_OF_CELL_CYCLE_PROCESS	GO_REGULATION_OF_CELL_CYCLE_PROCESS		62	0.394469	1.6722	0.00919305	0.0509751	0.963	128	tags=61%, list=41%, signal=84%
GO_DNA_GEOMETRIC_CHANGE	GO_DNA_GEOMETRIC_CHANGE		15	0.532533	1.65226	0.016568	0.0541711	0.986	108	tags=73%, list=35%, signal=107%
GO_CATALYTIC_ACTIVITY_ACTING_ON_DNA	GO_CATALYTIC_ACTIVITY_ACTING_ON_DNA		19	0.490451	1.65326	0.0127315	0.05437	0.986	134	tags=79%, list=43%, signal=131%
GO_NEGATIVE_REGULATION_OF_MITOTIC_CELL_CYCLE	GO_NEGATIVE_REGULATION_OF_MITOTIC_CELL_CYCLE		24	0.468403	1.65631	0.0179978	0.0546854	0.985	57	tags=46%, list=18%, signal=52%
GO_CONDENSED_NUCLEAR_CHROMOSOME	GO_CONDENSED_NUCLEAR_CHROMOSOME		15	0.521431	1.64839	0.0221675	0.0550542	0.989	128	tags=87%, list=41%, signal=141%
GO_DNA_PACKAGING_COMPLEX	GO_DNA_PACKAGING_COMPLEX		16	0.524296	1.6535	0.0189349	0.0551648	0.986	27	tags=38%, list=9%, signal=39%
GO_MITOTIC_SPINDLE	GO_MITOTIC_SPINDLE		17	0.51081	1.64526	0.0201661	0.0555796	0.991	82	tags=65%, list=27%, signal=83%
GO_REGULATION_OF_CHROMOSOME_ORGANIZATION	GO_REGULATION_OF_CHROMOSOME_ORGANIZATION		33	0.431087	1.6423	0.0109649	0.0564737	0.991	87	tags=48%, list=28%, signal=60%
GO_DNA_RECOMBINATION	GO_DNA_RECOMBINATION		30	0.436074	1.6363	0.00783875	0.0585754	0.993	166	tags=87%, list=54%, signal=169%
GO_SPINDLE_POLE	GO_SPINDLE_POLE		21	0.473509	1.62512	0.0182232	0.0634665	0.995	127	tags=76%, list=41%, signal=121%
GO_TUBULIN_BINDING	GO_TUBULIN_BINDING		22	0.458674	1.6225	0.021814	0.0638463	0.995	82	tags=55%, list=27%, signal=69%
GO_PROTEIN_DIMERIZATION_ACTIVITY	GO_PROTEIN_DIMERIZATION_ACTIVITY		36	0.413699	1.602	0.021645	0.0746262	0.998	26	tags=25%, list=8%, signal=24%
GO_REGULATION_OF_NUCLEAR_DIVISION	GO_REGULATION_OF_NUCLEAR_DIVISION		27	0.434973	1.60307	0.0201794	0.0750047	0.998	87	tags=56%, list=28%, signal=71%
GO_NEGATIVE_REGULATION_OF_CELL_CYCLE	GO_NEGATIVE_REGULATION_OF_CELL_CYCLE		40	0.400474	1.58805	0.0223642	0.0818324	0.999	153	tags=75%, list=50%, signal=129%
GO_CELL_CYCLE_CHECKPOINT	GO_CELL_CYCLE_CHECKPOINT		22	0.456518	1.58477	0.0318544	0.0828263	0.999	83	tags=55%, list=27%, signal=69%
GO_MIDBODY	GO_MIDBODY		18	0.472488	1.58008	0.0336943	0.0834025	0.999	82	tags=56%, list=27%, signal=71%
GO_RESPONSE_TO_DRUG	GO_RESPONSE_TO_DRUG		16	0.487417	1.57766	0.0458284	0.0840608	0.999	32	tags=38%, list=10%, signal=40%
GO_MEIOTIC_CELL_CYCLE_PROCESS	GO_MEIOTIC_CELL_CYCLE_PROCESS		15	0.499471	1.5805	0.0282209	0.0841808	0.999	57	tags=53%, list=18%, signal=62%
GO_CENTROSOME	GO_CENTROSOME		35	0.408885	1.57293	0.0291577	0.0862629	0.999	120	tags=60%, list=39%, signal=87%
GO_DOUBLE_STRAND_BREAK_REPAIR	GO_DOUBLE_STRAND_BREAK_REPAIR		24	0.444856	1.56709	0.0261661	0.0893197	0.999	163	tags=88%, list=53%, signal=171%
GO_DNA_REPLICATION_INDEPENDENT_NUCLEOSOME_ORGANIZATION	GO_DNA_REPLICATION_INDEPENDENT_NUCLEOSOME_ORGANIZATION		15	0.50054	1.5583	0.032413	0.0938089	0.999	103	tags=67%, list=33%, signal=95%
GO_NUCLEOSOME_ORGANIZATION	GO_NUCLEOSOME_ORGANIZATION		32	0.414896	1.55533	0.0302703	0.0948141	0.999	61	tags=38%, list=20%, signal=42%
GO_CHROMATIN_REMODELING	GO_CHROMATIN_REMODELING		21	0.44806	1.5507	0.0345224	0.0971594	0.999	103	tags=57%, list=33%, signal=80%
GO_NEGATIVE_REGULATION_OF_ORGANELLE_ORGANIZATION	GO_NEGATIVE_REGULATION_OF_ORGANELLE_ORGANIZATION		29	0.412667	1.53512	0.0286029	0.104936	1	66	tags=41%, list=21%, signal=48%
GO_REGULATION_OF_CELL_CYCLE_G2_M_PHASE_TRANSITION	GO_REGULATION_OF_CELL_CYCLE_G2_M_PHASE_TRANSITION		26	0.418061	1.53611	0.037037	0.105406	1	127	tags=65%, list=41%, signal=102%
GO_PROTEIN_CONTAINING_COMPLEX_ASSEMBLY	GO_PROTEIN_CONTAINING_COMPLEX_ASSEMBLY		76	0.35256	1.53645	0.0235897	0.106397	1	82	tags=38%, list=27%, signal=39%
GO_REGULATION_OF_SISTER_CHROMATID_SEGREGATION	GO_REGULATION_OF_SISTER_CHROMATID_SEGREGATION		17	0.463466	1.52826	0.0388693	0.10788	1	87	tags=59%, list=28%, signal=77%
GO_REGULATION_OF_CELL_CYCLE_PHASE_TRANSITION	GO_REGULATION_OF_CELL_CYCLE_PHASE_TRANSITION		41	0.380504	1.52931	0.0325973	0.108157	1	128	tags=63%, list=41%, signal=94%
GO_PROTEIN_HOMODIMERIZATION_ACTIVITY	GO_PROTEIN_HOMODIMERIZATION_ACTIVITY		19	0.456633	1.52265	0.0408401	0.111149	1	20	tags=26%, list=6%, signal=26%
GO_CELL_CYCLE_G2_M_PHASE_TRANSITION	GO_CELL_CYCLE_G2_M_PHASE_TRANSITION		26	0.418061	1.51776	0.0406321	0.112606	1	127	tags=65%, list=41%, signal=102%
GO_MICROTUBULE_ORGANIZING_CENTER	GO_MICROTUBULE_ORGANIZING_CENTER		40	0.381832	1.51858	0.0420259	0.113148	1	128	tags=60%, list=41%, signal=89%
GO_PROTEOLYSIS	GO_PROTEOLYSIS		26	0.415121	1.50653	0.0564972	0.117486	1	75	tags=50%, list=24%, signal=60%
GO_PROTEIN_HETERODIMERIZATION_ACTIVITY	GO_PROTEIN_HETERODIMERIZATION_ACTIVITY		18	0.449556	1.50742	0.0547619	0.118109	1	26	tags=28%, list=8%, signal=29%
GO_MOLECULAR_FUNCTION_REGULATOR	GO_MOLECULAR_FUNCTION_REGULATOR		24	0.420908	1.50853	0.0459641	0.118304	1	107	tags=54%, list=35%, signal=76%
GO_CHROMATIN_ORGANIZATION	GO_CHROMATIN_ORGANIZATION		57	0.357647	1.49929	0.040625	0.120358	1	138	tags=61%, list=45%, signal=90%
GO_KINASE_BINDING	GO_KINASE_BINDING		25	0.415866	1.4976	0.0491991	0.120613	1	105	tags=52%, list=34%, signal=72%
GO_REGULATION_OF_ORGANELLE_ORGANIZATION	GO_REGULATION_OF_ORGANELLE_ORGANIZATION		54	0.359225	1.4996	0.0378947	0.12143	1	87	tags=43%, list=28%, signal=49%
GO_NEGATIVE_REGULATION_OF_MOLECULAR_FUNCTION	GO_NEGATIVE_REGULATION_OF_MOLECULAR_FUNCTION		18	0.450996	1.49175	0.0593023	0.124184	1	66	tags=44%, list=21%, signal=53%
GO_CELLULAR_PROTEIN_CATABOLIC_PROCESS	GO_CELLULAR_PROTEIN_CATABOLIC_PROCESS		18	0.450288	1.48406	0.0680751	0.126699	1	75	tags=56%, list=24%, signal=69%
GO_CHROMATIN_ASSEMBLY	GO_CHROMATIN_ASSEMBLY		31	0.397117	1.4846	0.0571109	0.127448	1	61	tags=35%, list=20%, signal=40%
GO_ATPASE_ACTIVITY_COUPLED	GO_ATPASE_ACTIVITY_COUPLED		22	0.433918	1.48141	0.0490082	0.127763	1	130	tags=68%, list=42%, signal=109%
GO_HYDROLASE_ACTIVITY_ACTING_ON_ACID_ANHYDRIDES	GO_HYDROLASE_ACTIVITY_ACTING_ON_ACID_ANHYDRIDES		46	0.362587	1.48555	0.0582011	0.12786	1	131	tags=59%, list=42%, signal=87%
GO_REGULATION_OF_CHROMOSOME_SEGREGATION	GO_REGULATION_OF_CHROMOSOME_SEGREGATION		21	0.431105	1.46942	0.071754	0.136786	1	87	tags=57%, list=28%, signal=74%
GO_CHROMOSOME_SEPARATION	GO_CHROMOSOME_SEPARATION		17	0.446805	1.45547	0.060241	0.148392	1	168	tags=94%, list=54%, signal=195%
GO_NEGATIVE_REGULATION_OF_CELL_CYCLE_PHASE_TRANSITION	GO_NEGATIVE_REGULATION_OF_CELL_CYCLE_PHASE_TRANSITION		22	0.413405	1.45043	0.0785634	0.151934	1	128	tags=68%, list=41%, signal=108%
GO_CHROMATIN	GO_CHROMATIN		55	0.345852	1.44341	0.046729	0.155802	1	138	tags=62%, list=45%, signal=92%
GO_NUCLEAR_CHROMOSOME_TELOMERIC_REGION	GO_NUCLEAR_CHROMOSOME_TELOMERIC_REGION		18	0.442494	1.44474	0.0778032	0.155924	1	81	tags=44%, list=26%, signal=57%
GO_NEGATIVE_REGULATION_OF_BIOSYNTHETIC_PROCESS	GO_NEGATIVE_REGULATION_OF_BIOSYNTHETIC_PROCESS		46	0.351644	1.43705	0.0655209	0.16053	1	60	tags=30%, list=19%, signal=32%
GO_MODIFICATION_DEPENDENT_MACROMOLECULE_CATABOLIC_PROCESS	GO_MODIFICATION_DEPENDENT_MACROMOLECULE_CATABOLIC_PROCESS		19	0.422617	1.42881	0.0715962	0.167492	1	75	tags=53%, list=24%, signal=65%
GO_POSITIVE_REGULATION_OF_CATALYTIC_ACTIVITY	GO_POSITIVE_REGULATION_OF_CATALYTIC_ACTIVITY		38	0.369491	1.42141	0.0701187	0.170595	1	111	tags=55%, list=36%, signal=76%
GO_ENZYME_REGULATOR_ACTIVITY	GO_ENZYME_REGULATOR_ACTIVITY		20	0.418364	1.4229	0.0903756	0.171951	1	107	tags=55%, list=35%, signal=79%
GO_RECOMBINATIONAL_REPAIR	GO_RECOMBINATIONAL_REPAIR		16	0.445276	1.42141	0.0798526	0.172104	1	85	tags=56%, list=28%, signal=74%
GO_POSITIVE_REGULATION_OF_MOLECULAR_FUNCTION	GO_POSITIVE_REGULATION_OF_MOLECULAR_FUNCTION		48	0.344383	1.4152	0.0683491	0.175372	1	111	tags=52%, list=36%, signal=69%
GO_NEGATIVE_REGULATION_OF_CELL_CYCLE_PROCESS	GO_NEGATIVE_REGULATION_OF_CELL_CYCLE_PROCESS		30	0.368799	1.39971	0.0894855	0.190791	1	134	tags=63%, list=43%, signal=101%
GO_MEIOTIC_CELL_CYCLE	GO_MEIOTIC_CELL_CYCLE		20	0.409569	1.39593	0.0926774	0.193295	1	134	tags=75%, list=43%, signal=124%
GO_RESPONSE_TO_ORGANIC_CYCLIC_COMPOUND	GO_RESPONSE_TO_ORGANIC_CYCLIC_COMPOUND		19	0.412964	1.38978	0.0911162	0.198547	1	32	tags=32%, list=10%, signal=33%
GO_DOUBLE_STRANDED_DNA_BINDING	GO_DOUBLE_STRANDED_DNA_BINDING		38	0.350105	1.38089	0.102455	0.20715	1	92	tags=45%, list=30%, signal=56%
GO_MULTICELLULAR_ORGANISM_REPRODUCTION	GO_MULTICELLULAR_ORGANISM_REPRODUCTION		17	0.423162	1.37601	0.117998	0.20966	1	57	tags=41%, list=18%, signal=48%
GO_MICROTUBULE_BASED_MOVEMENT	GO_MICROTUBULE_BASED_MOVEMENT		16	0.433221	1.37678	0.118203	0.21053	1	84	tags=56%, list=27%, signal=73%
GO_PROTEIN_DOMAIN_SPECIFIC_BINDING	GO_PROTEIN_DOMAIN_SPECIFIC_BINDING		21	0.410002	1.37184	0.106729	0.2128	1	83	tags=43%, list=27%, signal=55%
GO_PROTEIN_MODIFICATION_BY_SMALL_PROTEIN_CONJUGATION_OR_REMOVAL	GO_PROTEIN_MODIFICATION_BY_SMALL_PROTEIN_CONJUGATION_OR_REMOVAL		23	0.386553	1.3628	0.106335	0.221696	1	75	tags=43%, list=24%, signal=53%
GO_ORGANELLE_ASSEMBLY	GO_ORGANELLE_ASSEMBLY		39	0.348968	1.35566	0.111231	0.226871	1	105	tags=49%, list=34%, signal=64%
GO_NEGATIVE_REGULATION_OF_RNA_BIOSYNTHETIC_PROCESS	GO_NEGATIVE_REGULATION_OF_RNA_BIOSYNTHETIC_PROCESS		38	0.342082	1.35396	0.111835	0.227349	1	27	tags=21%, list=9%, signal=20%
GO_POSITIVE_REGULATION_OF_CELL_POPULATION_PROLIFERATION	GO_POSITIVE_REGULATION_OF_CELL_POPULATION_PROLIFERATION		26	0.375949	1.35597	0.102793	0.228384	1	71	tags=42%, list=23%, signal=50%
GO_CHROMATIN_BINDING	GO_CHROMATIN_BINDING		48	0.327203	1.33955	0.110993	0.243668	1	43	tags=25%, list=14%, signal=25%
GO_CELLULAR_PROTEIN_CONTAINING_COMPLEX_ASSEMBLY	GO_CELLULAR_PROTEIN_CONTAINING_COMPLEX_ASSEMBLY		67	0.310411	1.33666	0.106846	0.245721	1	82	tags=36%, list=27%, signal=38%
GO_PROTEIN_CATABOLIC_PROCESS	GO_PROTEIN_CATABOLIC_PROCESS		22	0.376844	1.32627	0.132032	0.257359	1	75	tags=45%, list=24%, signal=56%
GO_RESPONSE_TO_RADIATION	GO_RESPONSE_TO_RADIATION		22	0.379413	1.32149	0.130484	0.258142	1	85	tags=50%, list=28%, signal=64%
GO_SEXUAL_REPRODUCTION	GO_SEXUAL_REPRODUCTION		18	0.397039	1.32213	0.161066	0.259192	1	57	tags=39%, list=18%, signal=45%
GO_REPLICATION_FORK	GO_REPLICATION_FORK		16	0.420287	1.32354	0.161483	0.259223	1	124	tags=69%, list=40%, signal=109%
GO_MULTI_ORGANISM_REPRODUCTIVE_PROCESS	GO_MULTI_ORGANISM_REPRODUCTIVE_PROCESS		18	0.397039	1.31855	0.141343	0.26022	1	57	tags=39%, list=18%, signal=45%
GO_REPRODUCTION	GO_REPRODUCTION		39	0.334554	1.31495	0.133404	0.263046	1	134	tags=62%, list=43%, signal=95%
GO_CHROMATIN_ASSEMBLY_OR_DISASSEMBLY	GO_CHROMATIN_ASSEMBLY_OR_DISASSEMBLY		36	0.332967	1.30482	0.143488	0.272779	1	61	tags=31%, list=20%, signal=34%
GO_NUCLEOLUS	GO_NUCLEOLUS		43	0.319186	1.30264	0.154176	0.273757	1	92	tags=40%, list=30%, signal=48%
GO_RESPONSE_TO_LIGHT_STIMULUS	GO_RESPONSE_TO_LIGHT_STIMULUS		15	0.422274	1.30511	0.133098	0.274415	1	83	tags=53%, list=27%, signal=69%
GO_REGULATION_OF_DNA_METABOLIC_PROCESS	GO_REGULATION_OF_DNA_METABOLIC_PROCESS		29	0.350257	1.29389	0.170306	0.283713	1	161	tags=72%, list=52%, signal=137%
GO_POSITIVE_REGULATION_OF_PROTEIN_MODIFICATION_PROCESS	GO_POSITIVE_REGULATION_OF_PROTEIN_MODIFICATION_PROCESS		21	0.368263	1.28591	0.166667	0.292876	1	82	tags=48%, list=27%, signal=60%
GO_NUCLEOSOME_BINDING	GO_NUCLEOSOME_BINDING		15	0.402603	1.28216	0.158084	0.29417	1	27	tags=27%, list=9%, signal=28%
GO_CHROMATIN_ORGANIZATION_INVOLVED_IN_REGULATION_OF_TRANSCRIPTION	GO_CHROMATIN_ORGANIZATION_INVOLVED_IN_REGULATION_OF_TRANSCRIPTION		15	0.40438	1.2792	0.189189	0.294474	1	138	tags=73%, list=45%, signal=126%
GO_GAMETE_GENERATION	GO_GAMETE_GENERATION		15	0.410419	1.28299	0.164835	0.29502	1	120	tags=67%, list=39%, signal=104%
GO_NEGATIVE_REGULATION_OF_CELLULAR_COMPONENT_ORGANIZATION	GO_NEGATIVE_REGULATION_OF_CELLULAR_COMPONENT_ORGANIZATION		37	0.322189	1.28015	0.161605	0.29506	1	71	tags=38%, list=23%, signal=43%
GO_CELLULAR_COMPONENT_DISASSEMBLY	GO_CELLULAR_COMPONENT_DISASSEMBLY		16	0.393076	1.27172	0.181265	0.303009	1	116	tags=56%, list=38%, signal=85%
GO_REGULATION_OF_PROTEIN_MODIFICATION_PROCESS	GO_REGULATION_OF_PROTEIN_MODIFICATION_PROCESS		32	0.333787	1.26531	0.180239	0.310681	1	83	tags=44%, list=27%, signal=54%
GO_TRANSFERASE_ACTIVITY_TRANSFERRING_PHOSPHORUS_CONTAINING_GROUPS	GO_TRANSFERASE_ACTIVITY_TRANSFERRING_PHOSPHORUS_CONTAINING_GROUPS		15	0.393544	1.25564	0.205282	0.322703	1	128	tags=67%, list=41%, signal=108%
GO_LOCOMOTION	GO_LOCOMOTION		24	0.346834	1.24713	0.213394	0.33295	1	80	tags=38%, list=26%, signal=47%
GO_CELL_MOTILITY	GO_CELL_MOTILITY		24	0.346834	1.2439	0.216704	0.335573	1	80	tags=38%, list=26%, signal=47%
GO_POSITIVE_REGULATION_OF_PHOSPHORUS_METABOLIC_PROCESS	GO_POSITIVE_REGULATION_OF_PHOSPHORUS_METABOLIC_PROCESS		17	0.375472	1.23664	0.219013	0.343937	1	82	tags=47%, list=27%, signal=61%
GO_DNA_BIOSYNTHETIC_PROCESS	GO_DNA_BIOSYNTHETIC_PROCESS		22	0.350469	1.2319	0.213559	0.349379	1	124	tags=55%, list=40%, signal=85%
GO_RESPONSE_TO_CYTOKINE	GO_RESPONSE_TO_CYTOKINE		15	0.388388	1.21895	0.239759	0.362804	1	18	tags=20%, list=6%, signal=20%
GO_PROTEIN_DNA_COMPLEX	GO_PROTEIN_DNA_COMPLEX		22	0.350915	1.21914	0.223744	0.364865	1	27	tags=23%, list=9%, signal=23%
GO_NEGATIVE_REGULATION_OF_NUCLEOBASE_CONTAINING_COMPOUND_METABOLIC_PROCESS	GO_NEGATIVE_REGULATION_OF_NUCLEOBASE_CONTAINING_COMPOUND_METABOLIC_PROCESS		44	0.306113	1.22034	0.212219	0.365242	1	27	tags=18%, list=9%, signal=17%
GO_SIGNAL_TRANSDUCTION_BY_P53_CLASS_MEDIATOR	GO_SIGNAL_TRANSDUCTION_BY_P53_CLASS_MEDIATOR		22	0.347264	1.21434	0.227746	0.36779	1	163	tags=77%, list=53%, signal=152%
GO_REGULATION_OF_HYDROLASE_ACTIVITY	GO_REGULATION_OF_HYDROLASE_ACTIVITY		21	0.359066	1.21125	0.232798	0.367955	1	111	tags=52%, list=36%, signal=76%
GO_REGULATION_OF_RESPONSE_TO_DNA_DAMAGE_STIMULUS	GO_REGULATION_OF_RESPONSE_TO_DNA_DAMAGE_STIMULUS		16	0.377225	1.2122	0.24085	0.368722	1	83	tags=50%, list=27%, signal=65%
GO_CYTOSKELETAL_PROTEIN_BINDING	GO_CYTOSKELETAL_PROTEIN_BINDING		34	0.313512	1.20403	0.244809	0.37679	1	82	tags=38%, list=27%, signal=46%
GO_REGULATION_OF_BINDING	GO_REGULATION_OF_BINDING		15	0.378496	1.1917	0.253012	0.394662	1	87	tags=47%, list=28%, signal=62%
GO_PROTEIN_CONTAINING_COMPLEX_BINDING	GO_PROTEIN_CONTAINING_COMPLEX_BINDING		39	0.302282	1.18862	0.24359	0.397241	1	37	tags=23%, list=12%, signal=23%
GO_REGULATION_OF_CELL_DEATH	GO_REGULATION_OF_CELL_DEATH		29	0.314172	1.17713	0.266444	0.413259	1	71	tags=34%, list=23%, signal=41%
GO_ORGANONITROGEN_COMPOUND_CATABOLIC_PROCESS	GO_ORGANONITROGEN_COMPOUND_CATABOLIC_PROCESS		28	0.316581	1.17357	0.27784	0.416568	1	75	tags=39%, list=24%, signal=47%
GO_NEGATIVE_REGULATION_OF_CELL_DEATH	GO_NEGATIVE_REGULATION_OF_CELL_DEATH		21	0.335693	1.16541	0.27262	0.427952	1	71	tags=38%, list=23%, signal=46%
GO_PROTEIN_PHOSPHORYLATION	GO_PROTEIN_PHOSPHORYLATION		28	0.315423	1.16284	0.297447	0.429721	1	83	tags=43%, list=27%, signal=53%
GO_PROTEIN_LOCALIZATION_TO_CHROMOSOME	GO_PROTEIN_LOCALIZATION_TO_CHROMOSOME		15	0.36545	1.16027	0.303067	0.431302	1	29	tags=27%, list=9%, signal=28%
GO_CELLULAR_MACROMOLECULE_CATABOLIC_PROCESS	GO_CELLULAR_MACROMOLECULE_CATABOLIC_PROCESS		39	0.294736	1.15563	0.293803	0.436477	1	75	tags=33%, list=24%, signal=38%
GO_CHROMOSOME_TELOMERIC_REGION	GO_CHROMOSOME_TELOMERIC_REGION		24	0.321677	1.14549	0.312849	0.45115	1	83	tags=38%, list=27%, signal=47%
GO_REGULATION_OF_SIGNAL_TRANSDUCTION_BY_P53_CLASS_MEDIATOR	GO_REGULATION_OF_SIGNAL_TRANSDUCTION_BY_P53_CLASS_MEDIATOR		17	0.34643	1.13453	0.329384	0.464029	1	163	tags=76%, list=53%, signal=153%
GO_REGULATION_OF_KINASE_ACTIVITY	GO_REGULATION_OF_KINASE_ACTIVITY		16	0.347764	1.13546	0.330626	0.465151	1	82	tags=44%, list=27%, signal=56%
GO_REGULATION_OF_PHOSPHORUS_METABOLIC_PROCESS	GO_REGULATION_OF_PHOSPHORUS_METABOLIC_PROCESS		28	0.302664	1.12656	0.321389	0.474555	1	82	tags=39%, list=27%, signal=49%
GO_NEGATIVE_REGULATION_OF_GENE_EXPRESSION_EPIGENETIC	GO_NEGATIVE_REGULATION_OF_GENE_EXPRESSION_EPIGENETIC		19	0.335979	1.12331	0.324614	0.474561	1	27	tags=21%, list=9%, signal=22%
GO_NUCLEAR_BODY	GO_NUCLEAR_BODY		29	0.302022	1.12348	0.334816	0.477045	1	24	tags=17%, list=8%, signal=17%
GO_POSITIVE_REGULATION_OF_TRANSFERASE_ACTIVITY	GO_POSITIVE_REGULATION_OF_TRANSFERASE_ACTIVITY		23	0.31498	1.09861	0.359862	0.513642	1	133	tags=61%, list=43%, signal=99%
GO_PERINUCLEAR_REGION_OF_CYTOPLASM	GO_PERINUCLEAR_REGION_OF_CYTOPLASM		18	0.336362	1.09683	0.365912	0.513921	1	20	tags=22%, list=6%, signal=22%
GO_REGULATION_OF_TRANSFERASE_ACTIVITY	GO_REGULATION_OF_TRANSFERASE_ACTIVITY		29	0.296976	1.09317	0.391546	0.514096	1	111	tags=48%, list=36%, signal=68%
GO_NEGATIVE_REGULATION_OF_PROTEIN_METABOLIC_PROCESS	GO_NEGATIVE_REGULATION_OF_PROTEIN_METABOLIC_PROCESS		22	0.316482	1.09383	0.361751	0.516098	1	57	tags=32%, list=18%, signal=36%
GO_RESPONSE_TO_HORMONE	GO_RESPONSE_TO_HORMONE		19	0.319152	1.08597	0.356802	0.520697	1	26	tags=21%, list=8%, signal=22%
GO_POSITIVE_REGULATION_OF_PROTEIN_METABOLIC_PROCESS	GO_POSITIVE_REGULATION_OF_PROTEIN_METABOLIC_PROCESS		28	0.291008	1.08686	0.369299	0.522114	1	82	tags=39%, list=27%, signal=49%
GO_NUCLEIC_ACID_PHOSPHODIESTER_BOND_HYDROLYSIS	GO_NUCLEIC_ACID_PHOSPHODIESTER_BOND_HYDROLYSIS		23	0.306572	1.0833	0.367277	0.52222	1	170	tags=70%, list=55%, signal=143%
GO_IDENTICAL_PROTEIN_BINDING	GO_IDENTICAL_PROTEIN_BINDING		48	0.264979	1.0754	0.388535	0.532863	1	29	tags=17%, list=9%, signal=16%
GO_REGULATION_OF_PHOSPHORYLATION	GO_REGULATION_OF_PHOSPHORYLATION		25	0.292168	1.06927	0.40699	0.540187	1	82	tags=40%, list=27%, signal=50%
GO_SEQUENCE_SPECIFIC_DOUBLE_STRANDED_DNA_BINDING	GO_SEQUENCE_SPECIFIC_DOUBLE_STRANDED_DNA_BINDING		25	0.296119	1.06717	0.393134	0.540893	1	92	tags=40%, list=30%, signal=52%
GO_RNA_BINDING	GO_RNA_BINDING		83	0.242752	1.06525	0.388889	0.541066	1	32	tags=14%, list=10%, signal=12%
GO_RESPONSE_TO_LIPID	GO_RESPONSE_TO_LIPID		17	0.32017	1.05102	0.434426	0.562669	1	26	tags=24%, list=8%, signal=24%
GO_EPITHELIUM_DEVELOPMENT	GO_EPITHELIUM_DEVELOPMENT		15	0.325945	1.04428	0.422518	0.571655	1	18	tags=20%, list=6%, signal=20%
GO_CELLULAR_RESPONSE_TO_OXYGEN_CONTAINING_COMPOUND	GO_CELLULAR_RESPONSE_TO_OXYGEN_CONTAINING_COMPOUND		20	0.303212	1.03932	0.420207	0.577385	1	32	tags=25%, list=10%, signal=26%
GO_GENE_SILENCING	GO_GENE_SILENCING		20	0.292165	1.01563	0.45338	0.615019	1	27	tags=20%, list=9%, signal=20%
GO_POSITIVE_REGULATION_OF_CELLULAR_BIOSYNTHETIC_PROCESS	GO_POSITIVE_REGULATION_OF_CELLULAR_BIOSYNTHETIC_PROCESS		52	0.23988	1.00233	0.46604	0.628293	1	27	tags=15%, list=9%, signal=14%
GO_MACROMOLECULE_CATABOLIC_PROCESS	GO_MACROMOLECULE_CATABOLIC_PROCESS		44	0.248929	1.00288	0.481598	0.63062	1	75	tags=30%, list=24%, signal=33%
GO_POSITIVE_REGULATION_OF_HYDROLASE_ACTIVITY	GO_POSITIVE_REGULATION_OF_HYDROLASE_ACTIVITY		16	0.314849	1.00386	0.466907	0.632197	1	111	tags=50%, list=36%, signal=74%
GO_TELOMERE_ORGANIZATION	GO_TELOMERE_ORGANIZATION		19	0.29438	0.995959	0.464326	0.636204	1	124	tags=47%, list=40%, signal=74%
GO_RESPONSE_TO_NITROGEN_COMPOUND	GO_RESPONSE_TO_NITROGEN_COMPOUND		18	0.299062	0.987534	0.481914	0.640536	1	32	tags=22%, list=10%, signal=23%
GO_POSITIVE_REGULATION_OF_TRANSCRIPTION_BY_RNA_POLYMERASE_II	GO_POSITIVE_REGULATION_OF_TRANSCRIPTION_BY_RNA_POLYMERASE_II		23	0.279359	0.985388	0.503982	0.640779	1	26	tags=17%, list=8%, signal=18%
GO_PROTEIN_MODIFICATION_BY_SMALL_PROTEIN_CONJUGATION	GO_PROTEIN_MODIFICATION_BY_SMALL_PROTEIN_CONJUGATION		20	0.289169	0.988986	0.501758	0.641349	1	74	tags=35%, list=24%, signal=43%
GO_POSITIVE_REGULATION_OF_RNA_METABOLIC_PROCESS	GO_POSITIVE_REGULATION_OF_RNA_METABOLIC_PROCESS		39	0.248075	0.982816	0.508547	0.641821	1	27	tags=15%, list=9%, signal=15%
GO_POSITIVE_REGULATION_OF_ORGANELLE_ORGANIZATION	GO_POSITIVE_REGULATION_OF_ORGANELLE_ORGANIZATION		19	0.293889	0.990055	0.487443	0.64292	1	155	tags=68%, list=50%, signal=129%
GO_TRANSCRIPTION_FACTOR_BINDING	GO_TRANSCRIPTION_FACTOR_BINDING		18	0.295113	0.969323	0.512821	0.660264	1	14	tags=17%, list=5%, signal=16%
GO_EMBRYO_DEVELOPMENT	GO_EMBRYO_DEVELOPMENT		18	0.295029	0.959827	0.525146	0.672693	1	19	tags=17%, list=6%, signal=17%
GO_RESPONSE_TO_OXYGEN_CONTAINING_COMPOUND	GO_RESPONSE_TO_OXYGEN_CONTAINING_COMPOUND		29	0.257537	0.951902	0.550439	0.682897	1	32	tags=21%, list=10%, signal=21%
GO_REGULATION_OF_CELLULAR_RESPONSE_TO_STRESS	GO_REGULATION_OF_CELLULAR_RESPONSE_TO_STRESS		27	0.258131	0.935106	0.566742	0.706644	1	83	tags=37%, list=27%, signal=46%
GO_OXIDATION_REDUCTION_PROCESS	GO_OXIDATION_REDUCTION_PROCESS		15	0.289398	0.912349	0.573809	0.739993	1	32	tags=20%, list=10%, signal=21%
GO_HISTONE_BINDING	GO_HISTONE_BINDING		19	0.267288	0.899247	0.593458	0.757555	1	49	tags=26%, list=16%, signal=29%
GO_HOMEOSTATIC_PROCESS	GO_HOMEOSTATIC_PROCESS		35	0.229737	0.881692	0.636364	0.766693	1	114	tags=40%, list=37%, signal=56%
GO_SIGNALING_RECEPTOR_BINDING	GO_SIGNALING_RECEPTOR_BINDING		15	0.288927	0.89046	0.612515	0.767935	1	30	tags=20%, list=10%, signal=21%
GO_REGULATION_OF_CELL_POPULATION_PROLIFERATION	GO_REGULATION_OF_CELL_POPULATION_PROLIFERATION		37	0.226313	0.882553	0.649839	0.769082	1	71	tags=30%, list=23%, signal=34%
GO_POSITIVE_REGULATION_OF_DEVELOPMENTAL_PROCESS	GO_POSITIVE_REGULATION_OF_DEVELOPMENTAL_PROCESS		26	0.243599	0.882869	0.624	0.772318	1	67	tags=27%, list=22%, signal=31%
GO_REGULATION_OF_RESPONSE_TO_STRESS	GO_REGULATION_OF_RESPONSE_TO_STRESS		33	0.232721	0.884522	0.633078	0.773439	1	60	tags=27%, list=19%, signal=30%
GO_CELL_PROJECTION_ASSEMBLY	GO_CELL_PROJECTION_ASSEMBLY		17	0.261062	0.848232	0.670127	0.797872	1	211	tags=88%, list=68%, signal=263%
GO_ANATOMICAL_STRUCTURE_HOMEOSTASIS	GO_ANATOMICAL_STRUCTURE_HOMEOSTASIS		20	0.255071	0.855265	0.662471	0.799046	1	124	tags=45%, list=40%, signal=70%
GO_CILIUM_ORGANIZATION	GO_CILIUM_ORGANIZATION		16	0.260919	0.848705	0.665868	0.801005	1	210	tags=88%, list=68%, signal=259%
GO_NUCLEAR_ENVELOPE	GO_NUCLEAR_ENVELOPE		23	0.243341	0.855266	0.666667	0.802906	1	69	tags=26%, list=22%, signal=31%
GO_POSITIVE_REGULATION_OF_DNA_METABOLIC_PROCESS	GO_POSITIVE_REGULATION_OF_DNA_METABOLIC_PROCESS		18	0.250372	0.836674	0.66628	0.80294	1	161	tags=61%, list=52%, signal=120%
GO_CARBOHYDRATE_DERIVATIVE_METABOLIC_PROCESS	GO_CARBOHYDRATE_DERIVATIVE_METABOLIC_PROCESS		17	0.262984	0.849738	0.663866	0.80334	1	70	tags=29%, list=23%, signal=36%
GO_COVALENT_CHROMATIN_MODIFICATION	GO_COVALENT_CHROMATIN_MODIFICATION		19	0.250137	0.838201	0.68318	0.804536	1	161	tags=68%, list=52%, signal=134%
GO_POSITIVE_REGULATION_OF_NUCLEOBASE_CONTAINING_COMPOUND_METABOLIC_PROCESS	GO_POSITIVE_REGULATION_OF_NUCLEOBASE_CONTAINING_COMPOUND_METABOLIC_PROCESS		53	0.202352	0.839625	0.705945	0.806232	1	27	tags=13%, list=9%, signal=12%
GO_NEGATIVE_REGULATION_OF_SIGNALING	GO_NEGATIVE_REGULATION_OF_SIGNALING		17	0.256445	0.826723	0.698135	0.809636	1	66	tags=29%, list=21%, signal=35%
GO_DEVELOPMENTAL_PROCESS_INVOLVED_IN_REPRODUCTION	GO_DEVELOPMENTAL_PROCESS_INVOLVED_IN_REPRODUCTION		20	0.238539	0.82385	0.710345	0.809996	1	131	tags=55%, list=42%, signal=89%
GO_POSITIVE_REGULATION_OF_CELL_DIFFERENTIATION	GO_POSITIVE_REGULATION_OF_CELL_DIFFERENTIATION		18	0.249771	0.829041	0.69555	0.8101	1	67	tags=28%, list=22%, signal=33%
GO_NUCLEOBASE_CONTAINING_SMALL_MOLECULE_METABOLIC_PROCESS	GO_NUCLEOBASE_CONTAINING_SMALL_MOLECULE_METABOLIC_PROCESS		16	0.254982	0.814703	0.697006	0.814956	1	25	tags=19%, list=8%, signal=19%
GO_REGULATION_OF_CELL_DIFFERENTIATION	GO_REGULATION_OF_CELL_DIFFERENTIATION		34	0.211234	0.816228	0.736442	0.816541	1	7	tags=9%, list=2%, signal=8%
GO_TRANSFERASE_COMPLEX	GO_TRANSFERASE_COMPLEX		26	0.221076	0.793799	0.737194	0.839884	1	179	tags=65%, list=58%, signal=142%
GO_NEGATIVE_REGULATION_OF_RESPONSE_TO_STIMULUS	GO_NEGATIVE_REGULATION_OF_RESPONSE_TO_STIMULUS		21	0.229633	0.788003	0.744	0.843691	1	66	tags=29%, list=21%, signal=34%
GO_RESPONSE_TO_INORGANIC_SUBSTANCE	GO_RESPONSE_TO_INORGANIC_SUBSTANCE		17	0.236075	0.77632	0.746495	0.851282	1	32	tags=18%, list=10%, signal=19%
GO_REGULATION_OF_GENE_EXPRESSION_EPIGENETIC	GO_REGULATION_OF_GENE_EXPRESSION_EPIGENETIC		28	0.211601	0.77871	0.761582	0.852134	1	27	tags=14%, list=9%, signal=14%
GO_REGULATION_OF_CELLULAR_PROTEIN_LOCALIZATION	GO_REGULATION_OF_CELLULAR_PROTEIN_LOCALIZATION		18	0.229447	0.770355	0.767795	0.854987	1	97	tags=33%, list=31%, signal=46%
GO_REGULATION_OF_INTRACELLULAR_SIGNAL_TRANSDUCTION	GO_REGULATION_OF_INTRACELLULAR_SIGNAL_TRANSDUCTION		35	0.197338	0.755965	0.809628	0.864851	1	124	tags=46%, list=40%, signal=68%
GO_NEGATIVE_REGULATION_OF_TRANSCRIPTION_BY_RNA_POLYMERASE_II	GO_NEGATIVE_REGULATION_OF_TRANSCRIPTION_BY_RNA_POLYMERASE_II		22	0.213138	0.751557	0.811364	0.866303	1	77	tags=27%, list=25%, signal=34%
GO_POSITIVE_REGULATION_OF_MULTICELLULAR_ORGANISMAL_PROCESS	GO_POSITIVE_REGULATION_OF_MULTICELLULAR_ORGANISMAL_PROCESS		27	0.207146	0.757177	0.785143	0.867224	1	67	tags=26%, list=22%, signal=30%
GO_ORGANOPHOSPHATE_METABOLIC_PROCESS	GO_ORGANOPHOSPHATE_METABOLIC_PROCESS		18	0.227457	0.739969	0.78972	0.871983	1	25	tags=17%, list=8%, signal=17%
GO_CELL_ACTIVATION_INVOLVED_IN_IMMUNE_RESPONSE	GO_CELL_ACTIVATION_INVOLVED_IN_IMMUNE_RESPONSE		17	0.22765	0.742984	0.769499	0.872357	1	99	tags=35%, list=32%, signal=49%
GO_SEQUENCE_SPECIFIC_DNA_BINDING	GO_SEQUENCE_SPECIFIC_DNA_BINDING		32	0.195365	0.732508	0.822882	0.876597	1	92	tags=31%, list=30%, signal=40%
GO_CATALYTIC_COMPLEX	GO_CATALYTIC_COMPLEX		48	0.172522	0.715878	0.840459	0.88706	1	229	tags=83%, list=74%, signal=272%
GO_TRANSCRIPTION_REGULATOR_ACTIVITY	GO_TRANSCRIPTION_REGULATOR_ACTIVITY		23	0.20605	0.718308	0.836217	0.888267	1	85	tags=30%, list=28%, signal=39%
GO_GROWTH	GO_GROWTH		16	0.219541	0.701639	0.846988	0.890306	1	40	tags=19%, list=13%, signal=20%
GO_SECRETORY_GRANULE	GO_SECRETORY_GRANULE		18	0.214216	0.705257	0.829412	0.890354	1	105	tags=39%, list=34%, signal=55%
GO_SECRETORY_VESICLE	GO_SECRETORY_VESICLE		18	0.214216	0.707056	0.82305	0.892473	1	105	tags=39%, list=34%, signal=55%
GO_RESPONSE_TO_ENDOGENOUS_STIMULUS	GO_RESPONSE_TO_ENDOGENOUS_STIMULUS		33	0.181465	0.6865	0.854189	0.897669	1	26	tags=12%, list=8%, signal=12%
GO_RESPONSE_TO_ABIOTIC_STIMULUS	GO_RESPONSE_TO_ABIOTIC_STIMULUS		36	0.178478	0.688059	0.866228	0.899862	1	85	tags=31%, list=28%, signal=37%
GO_DETECTION_OF_STIMULUS	GO_DETECTION_OF_STIMULUS		15	0.212498	0.655547	0.882494	0.92204	1	124	tags=47%, list=40%, signal=74%
GO_REGULATION_OF_CELLULAR_LOCALIZATION	GO_REGULATION_OF_CELLULAR_LOCALIZATION		20	0.190782	0.648104	0.89118	0.924794	1	97	tags=30%, list=31%, signal=41%
GO_REGULATORY_REGION_NUCLEIC_ACID_BINDING	GO_REGULATORY_REGION_NUCLEIC_ACID_BINDING		17	0.1941	0.633626	0.897285	0.928406	1	77	tags=24%, list=25%, signal=30%
GO_POSITIVE_REGULATION_OF_SIGNALING	GO_POSITIVE_REGULATION_OF_SIGNALING		18	0.189755	0.638516	0.892308	0.928592	1	60	tags=22%, list=19%, signal=26%
GO_SUPRAMOLECULAR_FIBER_ORGANIZATION	GO_SUPRAMOLECULAR_FIBER_ORGANIZATION		15	0.190859	0.597664	0.925301	0.950676	1	66	tags=27%, list=21%, signal=32%
GO_POSITIVE_REGULATION_OF_CELLULAR_COMPONENT_ORGANIZATION	GO_POSITIVE_REGULATION_OF_CELLULAR_COMPONENT_ORGANIZATION		27	0.163821	0.58967	0.929438	0.951983	1	163	tags=59%, list=53%, signal=114%
GO_REGULATION_OF_PROTEIN_LOCALIZATION	GO_REGULATION_OF_PROTEIN_LOCALIZATION		24	0.158761	0.56943	0.943375	0.959956	1	97	tags=29%, list=31%, signal=39%
GO_ENVELOPE	GO_ENVELOPE		35	0.144853	0.551826	0.952226	0.961615	1	42	tags=14%, list=14%, signal=15%
GO_PEPTIDYL_AMINO_ACID_MODIFICATION	GO_PEPTIDYL_AMINO_ACID_MODIFICATION		30	0.150781	0.558035	0.952169	0.962289	1	34	tags=13%, list=11%, signal=14%
GO_PEPTIDYL_LYSINE_MODIFICATION	GO_PEPTIDYL_LYSINE_MODIFICATION		17	0.167152	0.536855	0.959397	0.964782	1	181	tags=71%, list=59%, signal=161%
GO_PROTEIN_LOCALIZATION_TO_ORGANELLE	GO_PROTEIN_LOCALIZATION_TO_ORGANELLE		39	0.128661	0.508623	0.974441	0.972456	1	29	tags=10%, list=9%, signal=10%

## Sheet: CyP3 neg
NAME	GS<br> follow link to MSigDB	GS DETAILS	SIZE	ES	NES	NOM p-val	FDR q-val	FWER p-val	RANK AT MAX	LEADING EDGE
GO_NEUROGENESIS	GO_NEUROGENESIS	Details ...	26	-0.512475	-2.07253	0	0.0593951	0.059	27	tags=42%, list=20%, signal=43%
GO_SYNAPSE	GO_SYNAPSE	Details ...	15	-0.597768	-1.98464	0	0.0727599	0.134	17	tags=40%, list=13%, signal=41%
GO_DEFENSE_RESPONSE	GO_DEFENSE_RESPONSE	Details ...	17	-0.505541	-1.77669	0.00894454	0.250964	0.537	27	tags=47%, list=20%, signal=52%
GO_NEURON_DEVELOPMENT	GO_NEURON_DEVELOPMENT	Details ...	18	-0.488361	-1.75305	0.0194004	0.217467	0.593	14	tags=28%, list=11%, signal=27%
GO_ORGANONITROGEN_COMPOUND_CATABOLIC_PROCESS	GO_ORGANONITROGEN_COMPOUND_CATABOLIC_PROCESS	Details ...	15	-0.509156	-1.73233	0.010453	0.197606	0.645	28	tags=53%, list=21%, signal=60%
GO_CENTRAL_NERVOUS_SYSTEM_DEVELOPMENT	GO_CENTRAL_NERVOUS_SYSTEM_DEVELOPMENT	Details ...	20	-0.466653	-1.72099	0.0138648	0.177759	0.666	14	tags=30%, list=11%, signal=28%
GO_NEURON_DIFFERENTIATION	GO_NEURON_DIFFERENTIATION	Details ...	21	-0.453349	-1.70948	0.020654	0.163176	0.686	27	tags=38%, list=20%, signal=40%
GO_CELL_PROJECTION_ORGANIZATION	GO_CELL_PROJECTION_ORGANIZATION	Details ...	19	-0.459362	-1.67457	0.0226481	0.174903	0.766	14	tags=26%, list=11%, signal=25%
GO_MITOCHONDRION	GO_MITOCHONDRION	Details ...	16	-0.446633	-1.51647	0.0583942	0.393803	0.977	12	tags=31%, list=9%, signal=30%
GO_CELLULAR_RESPONSE_TO_OXYGEN_CONTAINING_COMPOUND	GO_CELLULAR_RESPONSE_TO_OXYGEN_CONTAINING_COMPOUND	Details ...	16	-0.417589	-1.47846	0.0666667	0.424523	0.987	27	tags=50%, list=20%, signal=55%
GO_REGULATION_OF_PROTEIN_MODIFICATION_PROCESS	GO_REGULATION_OF_PROTEIN_MODIFICATION_PROCESS	Details ...	18	-0.401776	-1.45295	0.0679785	0.437706	0.99	28	tags=50%, list=21%, signal=55%
GO_POSITIVE_REGULATION_OF_MULTICELLULAR_ORGANISMAL_PROCESS	GO_POSITIVE_REGULATION_OF_MULTICELLULAR_ORGANISMAL_PROCESS	Details ...	20	-0.389541	-1.41891	0.106599	0.472659	0.997	52	tags=65%, list=39%, signal=91%
GO_NEURON_PROJECTION	GO_NEURON_PROJECTION	Details ...	18	-0.384799	-1.38505	0.149013	0.508434	0.999	27	tags=39%, list=20%, signal=42%
GO_RESPONSE_TO_BIOTIC_STIMULUS	GO_RESPONSE_TO_BIOTIC_STIMULUS	Details ...	20	-0.377623	-1.36134	0.14032	0.51995	0.999	27	tags=40%, list=20%, signal=43%
GO_MACROMOLECULE_CATABOLIC_PROCESS	GO_MACROMOLECULE_CATABOLIC_PROCESS	Details ...	17	-0.382195	-1.33768	0.146127	0.533521	0.999	7	tags=18%, list=5%, signal=16%
GO_HEAD_DEVELOPMENT	GO_HEAD_DEVELOPMENT	Details ...	17	-0.377395	-1.3376	0.155405	0.50043	0.999	14	tags=24%, list=11%, signal=23%
GO_REGULATION_OF_RESPONSE_TO_STRESS	GO_REGULATION_OF_RESPONSE_TO_STRESS	Details ...	23	-0.333934	-1.32999	0.142857	0.485134	0.999	28	tags=39%, list=21%, signal=41%
GO_PROTEIN_PHOSPHORYLATION	GO_PROTEIN_PHOSPHORYLATION	Details ...	15	-0.386824	-1.3121	0.175627	0.491618	1	27	tags=47%, list=20%, signal=52%
GO_WHOLE_MEMBRANE	GO_WHOLE_MEMBRANE	Details ...	22	-0.344438	-1.31017	0.174709	0.469165	1	68	tags=82%, list=52%, signal=141%
GO_NEGATIVE_REGULATION_OF_CELL_DEATH	GO_NEGATIVE_REGULATION_OF_CELL_DEATH	Details ...	15	-0.37311	-1.25058	0.203046	0.562691	1	28	tags=47%, list=21%, signal=53%
GO_RESPONSE_TO_OXYGEN_CONTAINING_COMPOUND	GO_RESPONSE_TO_OXYGEN_CONTAINING_COMPOUND		23	-0.316628	-1.22635	0.22031	0.583952	1	27	tags=39%, list=20%, signal=41%
GO_SUPRAMOLECULAR_COMPLEX	GO_SUPRAMOLECULAR_COMPLEX		16	-0.349237	-1.22075	0.216312	0.568577	1	27	tags=38%, list=20%, signal=41%
GO_REGULATION_OF_CELLULAR_RESPONSE_TO_STRESS	GO_REGULATION_OF_CELLULAR_RESPONSE_TO_STRESS		16	-0.347432	-1.21297	0.239286	0.55903	1	28	tags=44%, list=21%, signal=49%
GO_REGULATION_OF_PHOSPHORYLATION	GO_REGULATION_OF_PHOSPHORYLATION		16	-0.337877	-1.19355	0.258929	0.572051	1	27	tags=44%, list=20%, signal=48%
GO_REGULATION_OF_CELL_DEATH	GO_REGULATION_OF_CELL_DEATH		25	-0.298103	-1.18679	0.258064	0.561871	1	28	tags=36%, list=21%, signal=37%
GO_REGULATION_OF_CELL_DIFFERENTIATION	GO_REGULATION_OF_CELL_DIFFERENTIATION		22	-0.308426	-1.17012	0.26643	0.571131	1	27	tags=32%, list=20%, signal=33%
GO_NEGATIVE_REGULATION_OF_CELLULAR_COMPONENT_ORGANIZATION	GO_NEGATIVE_REGULATION_OF_CELLULAR_COMPONENT_ORGANIZATION		17	-0.332215	-1.14794	0.3	0.59366	1	14	tags=24%, list=11%, signal=23%
GO_POSITIVE_REGULATION_OF_PROTEIN_METABOLIC_PROCESS	GO_POSITIVE_REGULATION_OF_PROTEIN_METABOLIC_PROCESS		17	-0.322464	-1.1424	0.312281	0.583605	1	28	tags=41%, list=21%, signal=46%
GO_REGULATION_OF_INTRACELLULAR_SIGNAL_TRANSDUCTION	GO_REGULATION_OF_INTRACELLULAR_SIGNAL_TRANSDUCTION		18	-0.311726	-1.12998	0.310536	0.585591	1	28	tags=39%, list=21%, signal=43%
GO_PROTEOLYSIS	GO_PROTEOLYSIS		15	-0.327795	-1.1094	0.331502	0.605164	1	27	tags=40%, list=20%, signal=45%
GO_REGULATION_OF_PHOSPHORUS_METABOLIC_PROCESS	GO_REGULATION_OF_PHOSPHORUS_METABOLIC_PROCESS		18	-0.303421	-1.10398	0.336283	0.595159	1	27	tags=39%, list=20%, signal=42%
GO_ENZYME_LINKED_RECEPTOR_PROTEIN_SIGNALING_PATHWAY	GO_ENZYME_LINKED_RECEPTOR_PROTEIN_SIGNALING_PATHWAY		15	-0.312071	-1.04943	0.414679	0.675017	1	34	tags=40%, list=26%, signal=48%
GO_IMMUNE_EFFECTOR_PROCESS	GO_IMMUNE_EFFECTOR_PROCESS		15	-0.287093	-0.994864	0.474453	0.759601	1	27	tags=33%, list=20%, signal=37%
GO_PROTEIN_CONTAINING_COMPLEX_ASSEMBLY	GO_PROTEIN_CONTAINING_COMPLEX_ASSEMBLY		29	-0.227476	-0.931418	0.5533	0.853228	1	7	tags=10%, list=5%, signal=9%
GO_CYTOSKELETAL_PROTEIN_BINDING	GO_CYTOSKELETAL_PROTEIN_BINDING		15	-0.271168	-0.926765	0.525939	0.837735	1	42	tags=47%, list=32%, signal=61%
GO_POSITIVE_REGULATION_OF_DEVELOPMENTAL_PROCESS	GO_POSITIVE_REGULATION_OF_DEVELOPMENTAL_PROCESS		17	-0.262108	-0.908276	0.558559	0.849684	1	72	tags=76%, list=55%, signal=147%
GO_SECRETION	GO_SECRETION		17	-0.258511	-0.900366	0.557971	0.84094	1	69	tags=76%, list=52%, signal=140%
GO_ENVELOPE	GO_ENVELOPE		23	-0.231902	-0.876854	0.636054	0.862377	1	12	tags=17%, list=9%, signal=16%
GO_POSITIVE_REGULATION_OF_CELLULAR_COMPONENT_ORGANIZATION	GO_POSITIVE_REGULATION_OF_CELLULAR_COMPONENT_ORGANIZATION		15	-0.256042	-0.85476	0.636036	0.882344	1	7	tags=13%, list=5%, signal=12%
GO_RESPONSE_TO_ORGANIC_CYCLIC_COMPOUND	GO_RESPONSE_TO_ORGANIC_CYCLIC_COMPOUND		16	-0.239108	-0.829113	0.666034	0.90652	1	26	tags=31%, list=20%, signal=34%
GO_CELLULAR_MACROMOLECULE_CATABOLIC_PROCESS	GO_CELLULAR_MACROMOLECULE_CATABOLIC_PROCESS		15	-0.243053	-0.819082	0.700717	0.9029	1	7	tags=13%, list=5%, signal=12%
GO_LOCOMOTION	GO_LOCOMOTION		15	-0.224663	-0.774124	0.755518	0.956699	1	74	tags=80%, list=56%, signal=161%
GO_REGULATION_OF_TRANSPORT	GO_REGULATION_OF_TRANSPORT		15	-0.224219	-0.755145	0.785971	0.964289	1	69	tags=73%, list=52%, signal=136%
GO_SECRETORY_VESICLE	GO_SECRETORY_VESICLE		15	-0.212499	-0.729598	0.810565	0.979347	1	69	tags=73%, list=52%, signal=136%
GO_RESPONSE_TO_LIPID	GO_RESPONSE_TO_LIPID		17	-0.20321	-0.7209	0.824528	0.96886	1	26	tags=29%, list=20%, signal=32%
GO_INTRACELLULAR_PROTEIN_TRANSPORT	GO_INTRACELLULAR_PROTEIN_TRANSPORT		16	-0.189655	-0.642422	0.886076	1	1	111	tags=100%, list=84%, signal=552%
GO_RESPONSE_TO_ABIOTIC_STIMULUS	GO_RESPONSE_TO_ABIOTIC_STIMULUS		20	-0.172976	-0.634317	0.89948	1	1	32	tags=35%, list=24%, signal=39%
GO_CELLULAR_RESPONSE_TO_ENDOGENOUS_STIMULUS	GO_CELLULAR_RESPONSE_TO_ENDOGENOUS_STIMULUS		18	-0.174644	-0.623956	0.901304	1	1	33	tags=33%, list=25%, signal=38%
GO_CELL_ACTIVATION	GO_CELL_ACTIVATION		16	-0.175237	-0.615284	0.903509	1	1	69	tags=69%, list=52%, signal=127%
GO_CELLULAR_MACROMOLECULE_LOCALIZATION	GO_CELLULAR_MACROMOLECULE_LOCALIZATION		26	-0.154548	-0.611919	0.933682	0.983292	1	72	tags=69%, list=55%, signal=122%
GO_HOMEOSTATIC_PROCESS	GO_HOMEOSTATIC_PROCESS		24	-0.138889	-0.541151	0.963731	1	1	118	tags=100%, list=89%, signal=771%
GO_INTRACELLULAR_TRANSPORT	GO_INTRACELLULAR_TRANSPORT		25	-0.130841	-0.52719	0.966387	0.999413	1	119	tags=100%, list=90%, signal=823%
GO_REGULATION_OF_HYDROLASE_ACTIVITY	GO_REGULATION_OF_HYDROLASE_ACTIVITY		15	-0.150453	-0.504775	0.965844	0.990426	1	27	tags=27%, list=20%, signal=30%
GO_POSITIVE_REGULATION_OF_MOLECULAR_FUNCTION	GO_POSITIVE_REGULATION_OF_MOLECULAR_FUNCTION		28	-0.122182	-0.489673	0.981575	0.977536	1	7	tags=7%, list=5%, signal=6%

## Sheet: CyP3 pos
NAME	GS<br> follow link to MSigDB	GS DETAILS	SIZE	ES	NES	NOM p-val	FDR q-val	FWER p-val	RANK AT MAX	LEADING EDGE
GO_DNA_REPLICATION	GO_DNA_REPLICATION	Details ...	15	0.837607	3.05252	0	0	0	33	tags=100%, list=25%, signal=118%
GO_CELL_CYCLE	GO_CELL_CYCLE	Details ...	31	0.641126	3.01369	0	0	0	31	tags=65%, list=23%, signal=65%
GO_MITOTIC_CELL_CYCLE	GO_MITOTIC_CELL_CYCLE	Details ...	27	0.66864	2.95684	0	0	0	31	tags=70%, list=23%, signal=73%
GO_CELL_CYCLE_PROCESS	GO_CELL_CYCLE_PROCESS	Details ...	26	0.660169	2.87543	0	0	0	31	tags=69%, list=23%, signal=73%
GO_CELL_CYCLE_PHASE_TRANSITION	GO_CELL_CYCLE_PHASE_TRANSITION	Details ...	17	0.660716	2.50465	0	0	0	19	tags=65%, list=14%, signal=66%
GO_DNA_METABOLIC_PROCESS	GO_DNA_METABOLIC_PROCESS	Details ...	30	0.545816	2.49157	0	0	0	44	tags=67%, list=33%, signal=77%
GO_CHROMOSOME	GO_CHROMOSOME	Details ...	34	0.508371	2.39184	0	0.000409341	0.003	34	tags=56%, list=26%, signal=56%
GO_DNA_REPAIR	GO_DNA_REPAIR	Details ...	17	0.626102	2.36563	0	0.000616828	0.005	28	tags=65%, list=21%, signal=72%
GO_CHROMOSOME_ORGANIZATION	GO_CHROMOSOME_ORGANIZATION	Details ...	32	0.507169	2.35351	0	0.000548291	0.005	46	tags=69%, list=35%, signal=80%
GO_RNA_BINDING	GO_RNA_BINDING	Details ...	37	0.442958	2.16457	0	0.0034607	0.032	65	tags=86%, list=49%, signal=123%
GO_REGULATION_OF_CELL_CYCLE	GO_REGULATION_OF_CELL_CYCLE	Details ...	18	0.541511	2.14922	0	0.0036207	0.037	29	tags=61%, list=22%, signal=68%
GO_NUCLEAR_CHROMOSOME	GO_NUCLEAR_CHROMOSOME	Details ...	24	0.514749	2.1434	0.00239808	0.00369489	0.041	46	tags=75%, list=35%, signal=94%
GO_CELLULAR_RESPONSE_TO_DNA_DAMAGE_STIMULUS	GO_CELLULAR_RESPONSE_TO_DNA_DAMAGE_STIMULUS	Details ...	23	0.477039	2.06571	0.00890869	0.00688618	0.083	28	tags=52%, list=21%, signal=55%
GO_REGULATION_OF_MITOTIC_CELL_CYCLE	GO_REGULATION_OF_MITOTIC_CELL_CYCLE	Details ...	15	0.559328	2.04795	0.00234742	0.00791185	0.103	29	tags=67%, list=22%, signal=76%
GO_CELL_DIVISION	GO_CELL_DIVISION	Details ...	16	0.521104	1.94818	0.010917	0.015606	0.202	31	tags=63%, list=23%, signal=72%
GO_PROTEIN_CONTAINING_COMPLEX_BINDING	GO_PROTEIN_CONTAINING_COMPLEX_BINDING	Details ...	18	0.480915	1.83547	0.0070922	0.0297805	0.363	28	tags=56%, list=21%, signal=61%
GO_CHROMATIN	GO_CHROMATIN	Details ...	21	0.449504	1.82103	0.00735294	0.0313898	0.393	46	tags=71%, list=35%, signal=92%
GO_DOUBLE_STRANDED_DNA_BINDING	GO_DOUBLE_STRANDED_DNA_BINDING	Details ...	16	0.482662	1.80625	0.00717703	0.0324578	0.423	44	tags=69%, list=33%, signal=91%
GO_MICROTUBULE_CYTOSKELETON	GO_MICROTUBULE_CYTOSKELETON	Details ...	19	0.397639	1.58209	0.0504587	0.106413	0.859	20	tags=42%, list=15%, signal=42%
GO_SEQUENCE_SPECIFIC_DNA_BINDING	GO_SEQUENCE_SPECIFIC_DNA_BINDING	Details ...	15	0.416589	1.53708	0.0504587	0.127251	0.912	15	tags=33%, list=11%, signal=33%
GO_CHROMOSOMAL_REGION	GO_CHROMOSOMAL_REGION		15	0.424001	1.51273	0.0658824	0.13539	0.936	17	tags=40%, list=13%, signal=41%
GO_HYDROLASE_ACTIVITY_ACTING_ON_ACID_ANHYDRIDES	GO_HYDROLASE_ACTIVITY_ACTING_ON_ACID_ANHYDRIDES		19	0.38283	1.50685	0.0573395	0.132737	0.939	30	tags=47%, list=23%, signal=52%
GO_PROTEIN_DIMERIZATION_ACTIVITY	GO_PROTEIN_DIMERIZATION_ACTIVITY		18	0.393507	1.47733	0.0696629	0.14553	0.963	33	tags=50%, list=25%, signal=58%
GO_CATALYTIC_COMPLEX	GO_CATALYTIC_COMPLEX		17	0.374694	1.4606	0.0857788	0.150698	0.971	55	tags=71%, list=42%, signal=105%
GO_INTERSPECIES_INTERACTION_BETWEEN_ORGANISMS	GO_INTERSPECIES_INTERACTION_BETWEEN_ORGANISMS		18	0.372973	1.4258	0.0927152	0.168155	0.984	32	tags=44%, list=24%, signal=51%
GO_CELLULAR_PROTEIN_CONTAINING_COMPLEX_ASSEMBLY	GO_CELLULAR_PROTEIN_CONTAINING_COMPLEX_ASSEMBLY		23	0.31659	1.33261	0.121896	0.24348	0.998	48	tags=61%, list=36%, signal=79%
GO_POSITIVE_REGULATION_OF_NUCLEOBASE_CONTAINING_COMPOUND_METABOLIC_PROCESS	GO_POSITIVE_REGULATION_OF_NUCLEOBASE_CONTAINING_COMPOUND_METABOLIC_PROCESS		18	0.319656	1.23531	0.206573	0.344879	1	65	tags=83%, list=49%, signal=142%
GO_RIBONUCLEOTIDE_BINDING	GO_RIBONUCLEOTIDE_BINDING		22	0.296573	1.2243	0.202765	0.347258	1	31	tags=41%, list=23%, signal=45%
GO_DRUG_BINDING	GO_DRUG_BINDING		21	0.287043	1.21035	0.224344	0.352508	1	45	tags=52%, list=34%, signal=67%
GO_MICROTUBULE_BASED_PROCESS	GO_MICROTUBULE_BASED_PROCESS		15	0.311129	1.1379	0.307018	0.439704	1	18	tags=33%, list=14%, signal=34%
GO_RESPONSE_TO_DRUG	GO_RESPONSE_TO_DRUG		16	0.303302	1.13732	0.295872	0.426338	1	22	tags=31%, list=17%, signal=33%
GO_POSITIVE_REGULATION_OF_RNA_METABOLIC_PROCESS	GO_POSITIVE_REGULATION_OF_RNA_METABOLIC_PROCESS		15	0.302221	1.11174	0.305123	0.448497	1	61	tags=80%, list=46%, signal=132%
GO_ADENYL_NUCLEOTIDE_BINDING	GO_ADENYL_NUCLEOTIDE_BINDING		17	0.29313	1.10321	0.329384	0.447633	1	31	tags=41%, list=23%, signal=47%
GO_CELL	GO_CELL		16	0.291542	1.07018	0.356818	0.484064	1	79	tags=88%, list=60%, signal=192%
GO_RESPONSE_TO_HORMONE	GO_RESPONSE_TO_HORMONE		16	0.28068	1.05083	0.383772	0.499092	1	43	tags=50%, list=33%, signal=65%
GO_CYTOSKELETON_ORGANIZATION	GO_CYTOSKELETON_ORGANIZATION		18	0.268711	1.04041	0.40367	0.501509	1	18	tags=33%, list=14%, signal=33%
GO_REPRODUCTION	GO_REPRODUCTION		15	0.289908	1.0392	0.41387	0.489699	1	31	tags=47%, list=23%, signal=54%
GO_REGULATION_OF_ORGANELLE_ORGANIZATION	GO_REGULATION_OF_ORGANELLE_ORGANIZATION		17	0.242086	0.934194	0.527845	0.641501	1	20	tags=29%, list=15%, signal=30%
GO_IDENTICAL_PROTEIN_BINDING	GO_IDENTICAL_PROTEIN_BINDING		22	0.213322	0.907915	0.574032	0.665925	1	25	tags=32%, list=19%, signal=33%
GO_POSITIVE_REGULATION_OF_CELLULAR_BIOSYNTHETIC_PROCESS	GO_POSITIVE_REGULATION_OF_CELLULAR_BIOSYNTHETIC_PROCESS		21	0.220891	0.882913	0.619159	0.688769	1	65	tags=76%, list=49%, signal=126%
GO_NEGATIVE_REGULATION_OF_BIOSYNTHETIC_PROCESS	GO_NEGATIVE_REGULATION_OF_BIOSYNTHETIC_PROCESS		19	0.207059	0.829249	0.724374	0.751134	1	43	tags=47%, list=33%, signal=60%
GO_NEGATIVE_REGULATION_OF_NUCLEOBASE_CONTAINING_COMPOUND_METABOLIC_PROCESS	GO_NEGATIVE_REGULATION_OF_NUCLEOBASE_CONTAINING_COMPOUND_METABOLIC_PROCESS		19	0.176339	0.706163	0.856813	0.89321	1	71	tags=74%, list=54%, signal=136%
GO_NEGATIVE_REGULATION_OF_RNA_BIOSYNTHETIC_PROCESS	GO_NEGATIVE_REGULATION_OF_RNA_BIOSYNTHETIC_PROCESS		15	0.189165	0.690202	0.84086	0.889617	1	43	tags=47%, list=33%, signal=61%
GO_RESPONSE_TO_ENDOGENOUS_STIMULUS	GO_RESPONSE_TO_ENDOGENOUS_STIMULUS		26	0.14619	0.632267	0.900238	0.923304	1	19	tags=19%, list=14%, signal=18%
GO_POSITIVE_REGULATION_OF_CATALYTIC_ACTIVITY	GO_POSITIVE_REGULATION_OF_CATALYTIC_ACTIVITY		20	0.121066	0.484857	0.988399	0.983559	1	44	tags=40%, list=33%, signal=51%

## Sheet: OPC1 neg
NAME	GS<br> follow link to MSigDB	GS DETAILS	SIZE	ES	NES	NOM p-val	FDR q-val	FWER p-val	RANK AT MAX	LEADING EDGE
GO_DEFENSE_RESPONSE	GO_DEFENSE_RESPONSE	Details ...	20	-0.662264	-2.36848	0	0.00419372	0.004	25	tags=50%, list=12%, signal=51%
GO_SMALL_MOLECULE_BIOSYNTHETIC_PROCESS	GO_SMALL_MOLECULE_BIOSYNTHETIC_PROCESS	Details ...	20	-0.53112	-1.91863	0.00170358	0.240702	0.355	29	tags=40%, list=14%, signal=42%
GO_RESPONSE_TO_BIOTIC_STIMULUS	GO_RESPONSE_TO_BIOTIC_STIMULUS	Details ...	27	-0.468429	-1.84365	0.00162075	0.28862	0.547	25	tags=33%, list=12%, signal=33%
GO_IDENTICAL_PROTEIN_BINDING	GO_IDENTICAL_PROTEIN_BINDING	Details ...	32	-0.452235	-1.84047	0.00458716	0.221671	0.558	25	tags=31%, list=12%, signal=30%
GO_HEAD_DEVELOPMENT	GO_HEAD_DEVELOPMENT	Details ...	24	-0.470524	-1.75558	0.0177419	0.349712	0.794	17	tags=29%, list=8%, signal=28%
GO_LIPID_METABOLIC_PROCESS	GO_LIPID_METABOLIC_PROCESS	Details ...	23	-0.469714	-1.74999	0.0048	0.30395	0.811	29	tags=39%, list=14%, signal=40%
GO_RESPONSE_TO_ORGANIC_CYCLIC_COMPOUND	GO_RESPONSE_TO_ORGANIC_CYCLIC_COMPOUND	Details ...	15	-0.530008	-1.72023	0.0151007	0.316235	0.865	19	tags=40%, list=9%, signal=41%
GO_REPRODUCTION	GO_REPRODUCTION	Details ...	16	-0.50482	-1.69826	0.020934	0.323716	0.906	20	tags=38%, list=10%, signal=38%
GO_CELLULAR_LIPID_METABOLIC_PROCESS	GO_CELLULAR_LIPID_METABOLIC_PROCESS	Details ...	21	-0.456493	-1.68058	0.0199667	0.323211	0.935	29	tags=38%, list=14%, signal=40%
GO_GLIOGENESIS	GO_GLIOGENESIS	Details ...	16	-0.493095	-1.67989	0.0208	0.291756	0.936	19	tags=38%, list=9%, signal=38%
GO_GLIAL_CELL_DIFFERENTIATION	GO_GLIAL_CELL_DIFFERENTIATION	Details ...	15	-0.509877	-1.66933	0.0305466	0.285018	0.949	19	tags=40%, list=9%, signal=41%
GO_PROTEIN_HOMODIMERIZATION_ACTIVITY	GO_PROTEIN_HOMODIMERIZATION_ACTIVITY	Details ...	16	-0.489796	-1.65189	0.023569	0.291803	0.965	19	tags=31%, list=9%, signal=32%
GO_ORGANOPHOSPHATE_METABOLIC_PROCESS	GO_ORGANOPHOSPHATE_METABOLIC_PROCESS	Details ...	25	-0.420976	-1.6283	0.0285714	0.310293	0.975	42	tags=40%, list=20%, signal=44%
GO_ORGANOPHOSPHATE_BIOSYNTHETIC_PROCESS	GO_ORGANOPHOSPHATE_BIOSYNTHETIC_PROCESS	Details ...	17	-0.466256	-1.61006	0.0344828	0.324299	0.981	42	tags=47%, list=20%, signal=54%
GO_SYNAPSE	GO_SYNAPSE	Details ...	24	-0.423076	-1.60022	0.0395738	0.322706	0.984	16	tags=21%, list=8%, signal=20%
GO_RESPONSE_TO_OXYGEN_CONTAINING_COMPOUND	GO_RESPONSE_TO_OXYGEN_CONTAINING_COMPOUND	Details ...	27	-0.406255	-1.58853	0.0331754	0.324983	0.99	25	tags=33%, list=12%, signal=33%
GO_CENTRAL_NERVOUS_SYSTEM_DEVELOPMENT	GO_CENTRAL_NERVOUS_SYSTEM_DEVELOPMENT	Details ...	35	-0.379971	-1.58531	0.0398089	0.31316	0.991	19	tags=26%, list=9%, signal=24%
GO_CELL_SUBSTRATE_JUNCTION	GO_CELL_SUBSTRATE_JUNCTION	Details ...	16	-0.463402	-1.57124	0.0475382	0.322337	0.997	96	tags=81%, list=47%, signal=140%
GO_ORGANONITROGEN_COMPOUND_CATABOLIC_PROCESS	GO_ORGANONITROGEN_COMPOUND_CATABOLIC_PROCESS	Details ...	26	-0.40954	-1.562	0.0414673	0.322028	0.998	24	tags=27%, list=12%, signal=27%
GO_RESPONSE_TO_DRUG	GO_RESPONSE_TO_DRUG	Details ...	17	-0.452369	-1.55426	0.0518053	0.320182	0.998	28	tags=35%, list=14%, signal=37%
GO_WHOLE_MEMBRANE	GO_WHOLE_MEMBRANE		30	-0.377525	-1.55314	0.0400668	0.30656	0.998	82	tags=63%, list=40%, signal=90%
GO_PERINUCLEAR_REGION_OF_CYTOPLASM	GO_PERINUCLEAR_REGION_OF_CYTOPLASM		17	-0.441467	-1.51911	0.057047	0.356403	1	19	tags=35%, list=9%, signal=36%
GO_STRUCTURAL_MOLECULE_ACTIVITY	GO_STRUCTURAL_MOLECULE_ACTIVITY		19	-0.430121	-1.50785	0.057971	0.361425	1	47	tags=37%, list=23%, signal=43%
GO_IMMUNE_EFFECTOR_PROCESS	GO_IMMUNE_EFFECTOR_PROCESS		21	-0.413754	-1.50718	0.0600316	0.34745	1	25	tags=29%, list=12%, signal=29%
GO_PROTEIN_DIMERIZATION_ACTIVITY	GO_PROTEIN_DIMERIZATION_ACTIVITY		25	-0.388356	-1.48939	0.0581761	0.367344	1	19	tags=24%, list=9%, signal=23%
GO_CELLULAR_RESPONSE_TO_OXYGEN_CONTAINING_COMPOUND	GO_CELLULAR_RESPONSE_TO_OXYGEN_CONTAINING_COMPOUND		20	-0.416886	-1.47788	0.0689103	0.375147	1	25	tags=35%, list=12%, signal=36%
GO_RESPONSE_TO_HORMONE	GO_RESPONSE_TO_HORMONE		17	-0.430553	-1.46926	0.0715474	0.37808	1	20	tags=29%, list=10%, signal=30%
GO_TRANSCRIPTION_FACTOR_BINDING	GO_TRANSCRIPTION_FACTOR_BINDING		16	-0.427083	-1.45659	0.0956376	0.388857	1	18	tags=31%, list=9%, signal=32%
GO_LEUKOCYTE_MEDIATED_IMMUNITY	GO_LEUKOCYTE_MEDIATED_IMMUNITY		18	-0.418764	-1.45619	0.0724876	0.376086	1	96	tags=72%, list=47%, signal=123%
GO_POSITIVE_REGULATION_OF_IMMUNE_SYSTEM_PROCESS	GO_POSITIVE_REGULATION_OF_IMMUNE_SYSTEM_PROCESS		20	-0.408419	-1.44796	0.076555	0.379156	1	18	tags=25%, list=9%, signal=25%
GO_ANCHORING_JUNCTION	GO_ANCHORING_JUNCTION		20	-0.392013	-1.41963	0.103918	0.424135	1	103	tags=80%, list=50%, signal=144%
GO_MUSCLE_STRUCTURE_DEVELOPMENT	GO_MUSCLE_STRUCTURE_DEVELOPMENT		16	-0.407794	-1.41776	0.102773	0.414213	1	39	tags=44%, list=19%, signal=50%
GO_SECRETORY_VESICLE	GO_SECRETORY_VESICLE		23	-0.381321	-1.41286	0.0933333	0.411609	1	96	tags=70%, list=47%, signal=116%
GO_SMALL_MOLECULE_METABOLIC_PROCESS	GO_SMALL_MOLECULE_METABOLIC_PROCESS		40	-0.328605	-1.40432	0.0801233	0.416574	1	69	tags=48%, list=33%, signal=58%
GO_REGULATION_OF_RESPONSE_TO_STRESS	GO_REGULATION_OF_RESPONSE_TO_STRESS		27	-0.359538	-1.39899	0.112164	0.414424	1	77	tags=59%, list=37%, signal=82%
GO_MITOCHONDRIAL_ENVELOPE	GO_MITOCHONDRIAL_ENVELOPE		23	-0.36612	-1.38229	0.112164	0.437769	1	140	tags=100%, list=68%, signal=277%
GO_MYELOID_LEUKOCYTE_ACTIVATION	GO_MYELOID_LEUKOCYTE_ACTIVATION		17	-0.403613	-1.38119	0.129934	0.428408	1	96	tags=71%, list=47%, signal=121%
GO_POSITIVE_REGULATION_OF_MULTICELLULAR_ORGANISMAL_PROCESS	GO_POSITIVE_REGULATION_OF_MULTICELLULAR_ORGANISMAL_PROCESS		34	-0.329901	-1.3783	0.106583	0.423308	1	23	tags=26%, list=11%, signal=25%
GO_SECRETORY_GRANULE	GO_SECRETORY_GRANULE		22	-0.370157	-1.373	0.126418	0.423203	1	96	tags=68%, list=47%, signal=114%
GO_REGULATION_OF_CELL_DEATH	GO_REGULATION_OF_CELL_DEATH		26	-0.353891	-1.3576	0.120313	0.441851	1	28	tags=31%, list=14%, signal=31%
GO_POSITIVE_REGULATION_OF_MOLECULAR_FUNCTION	GO_POSITIVE_REGULATION_OF_MOLECULAR_FUNCTION		19	-0.38348	-1.3529	0.131796	0.440752	1	18	tags=26%, list=9%, signal=26%
GO_REGULATION_OF_IMMUNE_RESPONSE	GO_REGULATION_OF_IMMUNE_RESPONSE		16	-0.401608	-1.34868	0.1331	0.438816	1	18	tags=25%, list=9%, signal=25%
GO_COFACTOR_METABOLIC_PROCESS	GO_COFACTOR_METABOLIC_PROCESS		18	-0.373077	-1.31606	0.156928	0.492901	1	89	tags=67%, list=43%, signal=107%
GO_MITOCHONDRION	GO_MITOCHONDRION		38	-0.303056	-1.29169	0.151145	0.533897	1	123	tags=82%, list=60%, signal=165%
GO_MYELOID_LEUKOCYTE_MEDIATED_IMMUNITY	GO_MYELOID_LEUKOCYTE_MEDIATED_IMMUNITY		16	-0.380759	-1.28191	0.168301	0.544197	1	96	tags=69%, list=47%, signal=119%
GO_EXOCYTOSIS	GO_EXOCYTOSIS		23	-0.343802	-1.27412	0.185471	0.548863	1	96	tags=65%, list=47%, signal=108%
GO_REGULATION_OF_CELLULAR_CATABOLIC_PROCESS	GO_REGULATION_OF_CELLULAR_CATABOLIC_PROCESS		18	-0.363099	-1.26997	0.176373	0.54561	1	24	tags=22%, list=12%, signal=23%
GO_CELL_ACTIVATION_INVOLVED_IN_IMMUNE_RESPONSE	GO_CELL_ACTIVATION_INVOLVED_IN_IMMUNE_RESPONSE		16	-0.380759	-1.25644	0.196581	0.56382	1	96	tags=69%, list=47%, signal=119%
GO_NEGATIVE_REGULATION_OF_RESPONSE_TO_STIMULUS	GO_NEGATIVE_REGULATION_OF_RESPONSE_TO_STIMULUS		27	-0.317867	-1.24954	0.208978	0.56719	1	82	tags=63%, list=40%, signal=91%
GO_PROTEIN_CONTAINING_COMPLEX_ASSEMBLY	GO_PROTEIN_CONTAINING_COMPLEX_ASSEMBLY		40	-0.291601	-1.24747	0.17806	0.560226	1	18	tags=18%, list=9%, signal=15%
GO_REGULATION_OF_CATABOLIC_PROCESS	GO_REGULATION_OF_CATABOLIC_PROCESS		20	-0.346018	-1.24233	0.206504	0.559577	1	83	tags=55%, list=40%, signal=83%
GO_REGULATION_OF_CELL_POPULATION_PROLIFERATION	GO_REGULATION_OF_CELL_POPULATION_PROLIFERATION		31	-0.306138	-1.20957	0.24196	0.622649	1	19	tags=23%, list=9%, signal=21%
GO_REGULATION_OF_IMMUNE_SYSTEM_PROCESS	GO_REGULATION_OF_IMMUNE_SYSTEM_PROCESS		25	-0.310801	-1.20453	0.23435	0.621808	1	18	tags=20%, list=9%, signal=19%
GO_CELL_CELL_SIGNALING	GO_CELL_CELL_SIGNALING		28	-0.296421	-1.19002	0.259386	0.643331	1	20	tags=21%, list=10%, signal=21%
GO_REGULATION_OF_CELLULAR_RESPONSE_TO_STRESS	GO_REGULATION_OF_CELLULAR_RESPONSE_TO_STRESS		16	-0.354134	-1.18507	0.251613	0.641808	1	77	tags=63%, list=37%, signal=92%
GO_REGULATION_OF_BINDING	GO_REGULATION_OF_BINDING		15	-0.354525	-1.18432	0.274959	0.63205	1	18	tags=27%, list=9%, signal=27%
GO_MITOCHONDRIAL_PROTEIN_COMPLEX	GO_MITOCHONDRIAL_PROTEIN_COMPLEX		15	-0.350785	-1.17611	0.267769	0.639922	1	140	tags=100%, list=68%, signal=289%
GO_MACROMOLECULE_CATABOLIC_PROCESS	GO_MACROMOLECULE_CATABOLIC_PROCESS		27	-0.295549	-1.1662	0.269592	0.649781	1	24	tags=19%, list=12%, signal=18%
GO_ORGANELLE_INNER_MEMBRANE	GO_ORGANELLE_INNER_MEMBRANE		21	-0.313516	-1.1439	0.295567	0.687511	1	140	tags=95%, list=68%, signal=267%
GO_CELL_JUNCTION	GO_CELL_JUNCTION		26	-0.295727	-1.14365	0.293564	0.676396	1	110	tags=77%, list=53%, signal=144%
GO_PROTEIN_CATABOLIC_PROCESS	GO_PROTEIN_CATABOLIC_PROCESS		21	-0.308497	-1.1335	0.312402	0.689234	1	24	tags=19%, list=12%, signal=19%
GO_POSITIVE_REGULATION_OF_DEVELOPMENTAL_PROCESS	GO_POSITIVE_REGULATION_OF_DEVELOPMENTAL_PROCESS		28	-0.28875	-1.13311	0.316109	0.679058	1	19	tags=21%, list=9%, signal=20%
GO_CARBOHYDRATE_DERIVATIVE_METABOLIC_PROCESS	GO_CARBOHYDRATE_DERIVATIVE_METABOLIC_PROCESS		17	-0.322424	-1.12478	0.328407	0.687523	1	37	tags=29%, list=18%, signal=33%
GO_HOMEOSTATIC_PROCESS	GO_HOMEOSTATIC_PROCESS		33	-0.269967	-1.11819	0.316038	0.692333	1	25	tags=21%, list=12%, signal=20%
GO_NEGATIVE_REGULATION_OF_SIGNALING	GO_NEGATIVE_REGULATION_OF_SIGNALING		23	-0.296272	-1.11706	0.320261	0.684544	1	82	tags=61%, list=40%, signal=90%
GO_NEGATIVE_REGULATION_OF_CELL_DIFFERENTIATION	GO_NEGATIVE_REGULATION_OF_CELL_DIFFERENTIATION		21	-0.297386	-1.1137	0.331104	0.681981	1	19	tags=24%, list=9%, signal=24%
GO_ORGANONITROGEN_COMPOUND_BIOSYNTHETIC_PROCESS	GO_ORGANONITROGEN_COMPOUND_BIOSYNTHETIC_PROCESS		31	-0.274422	-1.10476	0.336493	0.691543	1	110	tags=71%, list=53%, signal=129%
GO_NEGATIVE_REGULATION_OF_MULTICELLULAR_ORGANISMAL_PROCESS	GO_NEGATIVE_REGULATION_OF_MULTICELLULAR_ORGANISMAL_PROCESS		29	-0.270609	-1.103	0.345219	0.684793	1	24	tags=24%, list=12%, signal=23%
GO_ENVELOPE	GO_ENVELOPE		32	-0.267314	-1.09774	0.34202	0.686525	1	31	tags=22%, list=15%, signal=22%
GO_ION_TRANSPORT	GO_ION_TRANSPORT		19	-0.296133	-1.08922	0.355109	0.695201	1	81	tags=53%, list=39%, signal=79%
GO_TRANSMEMBRANE_TRANSPORT	GO_TRANSMEMBRANE_TRANSPORT		24	-0.292597	-1.08289	0.348333	0.698582	1	104	tags=71%, list=50%, signal=126%
GO_NEGATIVE_REGULATION_OF_CELL_DEVELOPMENT	GO_NEGATIVE_REGULATION_OF_CELL_DEVELOPMENT		16	-0.317185	-1.07996	0.337907	0.695841	1	17	tags=25%, list=8%, signal=25%
GO_NEGATIVE_REGULATION_OF_NERVOUS_SYSTEM_DEVELOPMENT	GO_NEGATIVE_REGULATION_OF_NERVOUS_SYSTEM_DEVELOPMENT		16	-0.317185	-1.07583	0.370618	0.694265	1	17	tags=25%, list=8%, signal=25%
GO_RESPONSE_TO_CYTOKINE	GO_RESPONSE_TO_CYTOKINE		18	-0.309924	-1.07154	0.398074	0.6938	1	12	tags=17%, list=6%, signal=16%
GO_MITOCHONDRION_ORGANIZATION	GO_MITOCHONDRION_ORGANIZATION		19	-0.305611	-1.07057	0.370248	0.686926	1	99	tags=63%, list=48%, signal=110%
GO_INTERSPECIES_INTERACTION_BETWEEN_ORGANISMS	GO_INTERSPECIES_INTERACTION_BETWEEN_ORGANISMS		22	-0.284149	-1.0515	0.392508	0.718893	1	96	tags=64%, list=47%, signal=106%
GO_NEGATIVE_REGULATION_OF_DEVELOPMENTAL_PROCESS	GO_NEGATIVE_REGULATION_OF_DEVELOPMENTAL_PROCESS		24	-0.276619	-1.04744	0.404568	0.717684	1	24	tags=25%, list=12%, signal=25%
GO_CELL_ACTIVATION	GO_CELL_ACTIVATION		28	-0.263686	-1.04154	0.426471	0.721282	1	25	tags=21%, list=12%, signal=21%
GO_REGULATION_OF_RESPONSE_TO_EXTERNAL_STIMULUS	GO_REGULATION_OF_RESPONSE_TO_EXTERNAL_STIMULUS		18	-0.303996	-1.04052	0.414023	0.714493	1	82	tags=61%, list=40%, signal=93%
GO_RESPONSE_TO_ENDOGENOUS_STIMULUS	GO_RESPONSE_TO_ENDOGENOUS_STIMULUS		36	-0.242069	-1.03717	0.438569	0.712092	1	20	tags=19%, list=10%, signal=18%
GO_CHEMICAL_HOMEOSTASIS	GO_CHEMICAL_HOMEOSTASIS		20	-0.284487	-1.03206	0.436027	0.713264	1	20	tags=20%, list=10%, signal=20%
GO_REGULATION_OF_PROTEIN_CONTAINING_COMPLEX_ASSEMBLY	GO_REGULATION_OF_PROTEIN_CONTAINING_COMPLEX_ASSEMBLY		15	-0.306424	-1.00678	0.461157	0.757481	1	17	tags=20%, list=8%, signal=20%
GO_CATION_TRANSPORT	GO_CATION_TRANSPORT		17	-0.292247	-1.00587	0.444262	0.750634	1	20	tags=18%, list=10%, signal=18%
GO_MONOCARBOXYLIC_ACID_METABOLIC_PROCESS	GO_MONOCARBOXYLIC_ACID_METABOLIC_PROCESS		16	-0.304252	-1.00482	0.438291	0.744033	1	23	tags=19%, list=11%, signal=19%
GO_SIGNALING_RECEPTOR_BINDING	GO_SIGNALING_RECEPTOR_BINDING		17	-0.293721	-1.00432	0.460526	0.736172	1	20	tags=24%, list=10%, signal=24%
GO_OXIDOREDUCTASE_ACTIVITY	GO_OXIDOREDUCTASE_ACTIVITY		22	-0.271817	-0.999496	0.442368	0.737396	1	124	tags=82%, list=60%, signal=184%
GO_CELL_MOTILITY	GO_CELL_MOTILITY		27	-0.247688	-0.98626	0.471407	0.755296	1	96	tags=67%, list=47%, signal=108%
GO_NEGATIVE_REGULATION_OF_CELL_DEATH	GO_NEGATIVE_REGULATION_OF_CELL_DEATH		17	-0.290511	-0.985795	0.48595	0.747621	1	28	tags=29%, list=14%, signal=31%
GO_MITOTIC_CELL_CYCLE	GO_MITOTIC_CELL_CYCLE		24	-0.261527	-0.978964	0.490506	0.752651	1	73	tags=50%, list=35%, signal=68%
GO_RESPONSE_TO_NITROGEN_COMPOUND	GO_RESPONSE_TO_NITROGEN_COMPOUND		22	-0.262352	-0.976711	0.509434	0.748649	1	20	tags=18%, list=10%, signal=18%
GO_SUPRAMOLECULAR_FIBER_ORGANIZATION	GO_SUPRAMOLECULAR_FIBER_ORGANIZATION		20	-0.268597	-0.974603	0.494176	0.744281	1	24	tags=20%, list=12%, signal=20%
GO_RIBONUCLEOTIDE_BINDING	GO_RIBONUCLEOTIDE_BINDING		18	-0.276596	-0.974511	0.490354	0.73636	1	155	tags=100%, list=75%, signal=369%
GO_ENDOPLASMIC_RETICULUM	GO_ENDOPLASMIC_RETICULUM		28	-0.242784	-0.973751	0.474715	0.729887	1	37	tags=25%, list=18%, signal=26%
GO_PROTEOLYSIS	GO_PROTEOLYSIS		23	-0.25869	-0.971176	0.488599	0.726893	1	96	tags=61%, list=47%, signal=101%
GO_NEGATIVE_REGULATION_OF_CELLULAR_COMPONENT_ORGANIZATION	GO_NEGATIVE_REGULATION_OF_CELLULAR_COMPONENT_ORGANIZATION		25	-0.242183	-0.930235	0.575503	0.794476	1	28	tags=24%, list=14%, signal=24%
GO_REGULATION_OF_ANATOMICAL_STRUCTURE_MORPHOGENESIS	GO_REGULATION_OF_ANATOMICAL_STRUCTURE_MORPHOGENESIS		20	-0.258057	-0.925829	0.566225	0.79468	1	96	tags=65%, list=47%, signal=110%
GO_CELLULAR_AMIDE_METABOLIC_PROCESS	GO_CELLULAR_AMIDE_METABOLIC_PROCESS		20	-0.254729	-0.920614	0.5677	0.796021	1	98	tags=65%, list=48%, signal=112%
GO_ORGANIC_ACID_METABOLIC_PROCESS	GO_ORGANIC_ACID_METABOLIC_PROCESS		25	-0.236575	-0.911431	0.563528	0.805204	1	91	tags=56%, list=44%, signal=88%
GO_MOLECULAR_FUNCTION_REGULATOR	GO_MOLECULAR_FUNCTION_REGULATOR		15	-0.273614	-0.901023	0.597504	0.816647	1	48	tags=40%, list=23%, signal=48%
GO_GENERATION_OF_PRECURSOR_METABOLITES_AND_ENERGY	GO_GENERATION_OF_PRECURSOR_METABOLITES_AND_ENERGY		19	-0.253997	-0.900323	0.569231	0.809813	1	146	tags=95%, list=71%, signal=295%
GO_RESPONSE_TO_ABIOTIC_STIMULUS	GO_RESPONSE_TO_ABIOTIC_STIMULUS		26	-0.231943	-0.895474	0.607973	0.810694	1	39	tags=27%, list=19%, signal=29%
GO_REGULATION_OF_MITOTIC_CELL_CYCLE	GO_REGULATION_OF_MITOTIC_CELL_CYCLE		17	-0.253359	-0.86782	0.61658	0.852218	1	17	tags=18%, list=8%, signal=18%
GO_CELLULAR_MACROMOLECULE_CATABOLIC_PROCESS	GO_CELLULAR_MACROMOLECULE_CATABOLIC_PROCESS		23	-0.233399	-0.864425	0.640893	0.850022	1	138	tags=87%, list=67%, signal=234%
GO_OXIDATION_REDUCTION_PROCESS	GO_OXIDATION_REDUCTION_PROCESS		27	-0.218916	-0.857107	0.66405	0.854486	1	147	tags=93%, list=71%, signal=281%
GO_ENZYME_LINKED_RECEPTOR_PROTEIN_SIGNALING_PATHWAY	GO_ENZYME_LINKED_RECEPTOR_PROTEIN_SIGNALING_PATHWAY		26	-0.220253	-0.849089	0.6704	0.860452	1	17	tags=15%, list=8%, signal=15%
GO_CELL_CYCLE	GO_CELL_CYCLE		29	-0.210475	-0.841082	0.669753	0.866099	1	75	tags=48%, list=36%, signal=65%
GO_CHROMOSOME_ORGANIZATION	GO_CHROMOSOME_ORGANIZATION		17	-0.244608	-0.840978	0.665574	0.8581	1	44	tags=29%, list=21%, signal=34%
GO_MEMBRANE_ORGANIZATION	GO_MEMBRANE_ORGANIZATION		20	-0.232384	-0.828657	0.692308	0.870108	1	99	tags=65%, list=48%, signal=113%
GO_CIRCULATORY_SYSTEM_DEVELOPMENT	GO_CIRCULATORY_SYSTEM_DEVELOPMENT		17	-0.239387	-0.815497	0.702341	0.882751	1	84	tags=65%, list=41%, signal=100%
GO_IMMUNE_SYSTEM_DEVELOPMENT	GO_IMMUNE_SYSTEM_DEVELOPMENT		19	-0.225312	-0.801526	0.703072	0.896721	1	18	tags=16%, list=9%, signal=16%
GO_NEGATIVE_REGULATION_OF_PROTEIN_METABOLIC_PROCESS	GO_NEGATIVE_REGULATION_OF_PROTEIN_METABOLIC_PROCESS		20	-0.219029	-0.792082	0.736134	0.903377	1	24	tags=20%, list=12%, signal=20%
GO_PROTEIN_CONTAINING_COMPLEX_BINDING	GO_PROTEIN_CONTAINING_COMPLEX_BINDING		24	-0.209558	-0.791168	0.734426	0.896802	1	95	tags=58%, list=46%, signal=96%
GO_SECRETION	GO_SECRETION		32	-0.192168	-0.783743	0.76236	0.90002	1	28	tags=19%, list=14%, signal=18%
GO_PROTEIN_PHOSPHORYLATION	GO_PROTEIN_PHOSPHORYLATION		24	-0.204466	-0.776014	0.747619	0.903467	1	77	tags=50%, list=37%, signal=71%
GO_REGULATION_OF_PROTEIN_MODIFICATION_PROCESS	GO_REGULATION_OF_PROTEIN_MODIFICATION_PROCESS		23	-0.205468	-0.76485	0.770833	0.911816	1	77	tags=52%, list=37%, signal=74%
GO_TRANSMEMBRANE_RECEPTOR_PROTEIN_TYROSINE_KINASE_SIGNALING_PATHWAY	GO_TRANSMEMBRANE_RECEPTOR_PROTEIN_TYROSINE_KINASE_SIGNALING_PATHWAY		19	-0.210863	-0.743436	0.784184	0.933216	1	101	tags=63%, list=49%, signal=112%
GO_RNA_BINDING	GO_RNA_BINDING		37	-0.173785	-0.730698	0.818462	0.942247	1	51	tags=27%, list=25%, signal=29%
GO_SUPRAMOLECULAR_COMPLEX	GO_SUPRAMOLECULAR_COMPLEX		25	-0.192625	-0.728858	0.807131	0.936522	1	17	tags=12%, list=8%, signal=11%
GO_REGULATION_OF_PHOSPHORYLATION	GO_REGULATION_OF_PHOSPHORYLATION		22	-0.198622	-0.726872	0.844051	0.931151	1	96	tags=64%, list=47%, signal=106%
GO_POSITIVE_REGULATION_OF_CELLULAR_COMPONENT_ORGANIZATION	GO_POSITIVE_REGULATION_OF_CELLULAR_COMPONENT_ORGANIZATION		23	-0.191203	-0.710427	0.818466	0.943765	1	17	tags=13%, list=8%, signal=13%
GO_REGULATION_OF_PHOSPHORUS_METABOLIC_PROCESS	GO_REGULATION_OF_PHOSPHORUS_METABOLIC_PROCESS		25	-0.184663	-0.699044	0.853181	0.949677	1	77	tags=48%, list=37%, signal=67%
GO_SUPRAMOLECULAR_POLYMER	GO_SUPRAMOLECULAR_POLYMER		20	-0.186756	-0.679746	0.865041	0.963643	1	51	tags=30%, list=25%, signal=36%
GO_MEMBRANE_PROTEIN_COMPLEX	GO_MEMBRANE_PROTEIN_COMPLEX		27	-0.175816	-0.676589	0.868545	0.959207	1	149	tags=89%, list=72%, signal=279%
GO_REGULATION_OF_MULTI_ORGANISM_PROCESS	GO_REGULATION_OF_MULTI_ORGANISM_PROCESS		17	-0.195767	-0.667789	0.86	0.961228	1	170	tags=100%, list=83%, signal=525%
GO_REGULATION_OF_CELL_CYCLE	GO_REGULATION_OF_CELL_CYCLE		22	-0.179197	-0.659107	0.902516	0.962074	1	17	tags=14%, list=8%, signal=13%
GO_CELLULAR_PROTEIN_CATABOLIC_PROCESS	GO_CELLULAR_PROTEIN_CATABOLIC_PROCESS		17	-0.191858	-0.654086	0.858569	0.959164	1	83	tags=47%, list=40%, signal=72%
GO_CELLULAR_PROTEIN_CONTAINING_COMPLEX_ASSEMBLY	GO_CELLULAR_PROTEIN_CONTAINING_COMPLEX_ASSEMBLY		32	-0.158085	-0.643986	0.897081	0.96036	1	18	tags=13%, list=9%, signal=12%
GO_POSITIVE_REGULATION_OF_PROTEIN_METABOLIC_PROCESS	GO_POSITIVE_REGULATION_OF_PROTEIN_METABOLIC_PROCESS		22	-0.169495	-0.637608	0.873194	0.958216	1	17	tags=14%, list=8%, signal=13%
GO_INTRACELLULAR_PROTEIN_TRANSPORT	GO_INTRACELLULAR_PROTEIN_TRANSPORT		19	-0.180243	-0.637553	0.913399	0.950878	1	111	tags=74%, list=54%, signal=145%
GO_PEPTIDE_METABOLIC_PROCESS	GO_PEPTIDE_METABOLIC_PROCESS		16	-0.182816	-0.617948	0.892562	0.960166	1	98	tags=63%, list=48%, signal=110%
GO_REGULATION_OF_CELLULAR_COMPONENT_MOVEMENT	GO_REGULATION_OF_CELLULAR_COMPONENT_MOVEMENT		16	-0.18304	-0.606336	0.916248	0.961498	1	96	tags=63%, list=47%, signal=108%
GO_CELL_CYCLE_PHASE_TRANSITION	GO_CELL_CYCLE_PHASE_TRANSITION		15	-0.180869	-0.604902	0.912141	0.955184	1	17	tags=13%, list=8%, signal=13%
GO_REGULATION_OF_CELL_CYCLE_PHASE_TRANSITION	GO_REGULATION_OF_CELL_CYCLE_PHASE_TRANSITION		15	-0.180869	-0.598394	0.933549	0.952644	1	17	tags=13%, list=8%, signal=13%
GO_POSITIVE_REGULATION_OF_PHOSPHORUS_METABOLIC_PROCESS	GO_POSITIVE_REGULATION_OF_PHOSPHORUS_METABOLIC_PROCESS		15	-0.1749	-0.581446	0.937063	0.956728	1	16	tags=13%, list=8%, signal=13%
GO_PROTEIN_DOMAIN_SPECIFIC_BINDING	GO_PROTEIN_DOMAIN_SPECIFIC_BINDING		15	-0.175458	-0.571986	0.942609	0.955393	1	113	tags=67%, list=55%, signal=137%
GO_REGULATION_OF_CELL_CYCLE_PROCESS	GO_REGULATION_OF_CELL_CYCLE_PROCESS		18	-0.144748	-0.50605	0.971808	0.980164	1	17	tags=11%, list=8%, signal=11%
GO_CELL_CYCLE_PROCESS	GO_CELL_CYCLE_PROCESS		22	-0.11138	-0.40181	0.99842	0.996043	1	71	tags=36%, list=34%, signal=50%

## Sheet: OPC1 pos
NAME	GS<br> follow link to MSigDB	GS DETAILS	SIZE	ES	NES	NOM p-val	FDR q-val	FWER p-val	RANK AT MAX	LEADING EDGE
GO_NEURON_DIFFERENTIATION	GO_NEURON_DIFFERENTIATION	Details ...	38	0.411579	1.9458	0.00295858	0.229345	0.242	42	tags=53%, list=20%, signal=54%
GO_NUCLEAR_CHROMOSOME	GO_NUCLEAR_CHROMOSOME	Details ...	20	0.455961	1.8668	0.0164384	0.201079	0.38	50	tags=70%, list=24%, signal=83%
GO_NEUROGENESIS	GO_NEUROGENESIS	Details ...	47	0.355833	1.79895	0	0.217438	0.52	42	tags=47%, list=20%, signal=45%
GO_SEQUENCE_SPECIFIC_DNA_BINDING	GO_SEQUENCE_SPECIFIC_DNA_BINDING	Details ...	16	0.480231	1.72725	0.019656	0.267108	0.701	37	tags=63%, list=18%, signal=70%
GO_DOUBLE_STRANDED_DNA_BINDING	GO_DOUBLE_STRANDED_DNA_BINDING	Details ...	15	0.462203	1.64536	0.0331633	0.357136	0.868	49	tags=73%, list=24%, signal=89%
GO_TRANSCRIPTION_REGULATOR_ACTIVITY	GO_TRANSCRIPTION_REGULATOR_ACTIVITY	Details ...	16	0.436875	1.63328	0.0538462	0.32223	0.887	40	tags=63%, list=19%, signal=72%
GO_NEURON_DEVELOPMENT	GO_NEURON_DEVELOPMENT	Details ...	30	0.354048	1.62035	0.030303	0.297164	0.9	42	tags=50%, list=20%, signal=54%
GO_CELL_PART_MORPHOGENESIS	GO_CELL_PART_MORPHOGENESIS	Details ...	18	0.413736	1.60389	0.0452128	0.28537	0.925	55	tags=67%, list=27%, signal=83%
GO_EPITHELIUM_DEVELOPMENT	GO_EPITHELIUM_DEVELOPMENT	Details ...	17	0.410567	1.58515	0.0431472	0.279815	0.941	48	tags=53%, list=23%, signal=63%
GO_CELL_PROJECTION_ORGANIZATION	GO_CELL_PROJECTION_ORGANIZATION	Details ...	36	0.325495	1.57131	0.0243243	0.274166	0.955	42	tags=44%, list=20%, signal=46%
GO_AXON	GO_AXON	Details ...	16	0.408041	1.52066	0.0532688	0.324538	0.982	42	tags=44%, list=20%, signal=51%
GO_REGULATION_OF_NERVOUS_SYSTEM_DEVELOPMENT	GO_REGULATION_OF_NERVOUS_SYSTEM_DEVELOPMENT	Details ...	27	0.342618	1.47641	0.048913	0.369907	0.993	40	tags=48%, list=19%, signal=52%
GO_CELL_MORPHOGENESIS_INVOLVED_IN_NEURON_DIFFERENTIATION	GO_CELL_MORPHOGENESIS_INVOLVED_IN_NEURON_DIFFERENTIATION	Details ...	19	0.372267	1.45139	0.0888889	0.385527	0.995	48	tags=58%, list=23%, signal=69%
GO_REGULATION_OF_NEURON_DIFFERENTIATION	GO_REGULATION_OF_NEURON_DIFFERENTIATION	Details ...	21	0.356107	1.44914	0.0795756	0.361751	0.995	40	tags=48%, list=19%, signal=53%
GO_REGULATION_OF_CELL_DEVELOPMENT	GO_REGULATION_OF_CELL_DEVELOPMENT	Details ...	25	0.342569	1.44746	0.0575916	0.34056	0.996	40	tags=48%, list=19%, signal=52%
GO_POSITIVE_REGULATION_OF_NUCLEOBASE_CONTAINING_COMPOUND_METABOLIC_PROCESS	GO_POSITIVE_REGULATION_OF_NUCLEOBASE_CONTAINING_COMPOUND_METABOLIC_PROCESS	Details ...	27	0.332303	1.44354	0.0614973	0.325738	0.996	50	tags=52%, list=24%, signal=59%
GO_MICROTUBULE_BASED_PROCESS	GO_MICROTUBULE_BASED_PROCESS	Details ...	19	0.373746	1.43606	0.0776942	0.317919	0.996	42	tags=47%, list=20%, signal=54%
GO_POSITIVE_REGULATION_OF_RNA_METABOLIC_PROCESS	GO_POSITIVE_REGULATION_OF_RNA_METABOLIC_PROCESS	Details ...	24	0.338944	1.39331	0.0918919	0.364339	0.999	50	tags=54%, list=24%, signal=63%
GO_CELL_MORPHOGENESIS_INVOLVED_IN_DIFFERENTIATION	GO_CELL_MORPHOGENESIS_INVOLVED_IN_DIFFERENTIATION	Details ...	20	0.35191	1.38278	0.117647	0.362727	1	48	tags=55%, list=23%, signal=65%
GO_CHROMOSOME	GO_CHROMOSOME	Details ...	26	0.321403	1.38216	0.10585	0.345409	1	50	tags=54%, list=24%, signal=62%
GO_CELL_BODY	GO_CELL_BODY		17	0.363172	1.37782	0.104	0.335406	1	55	tags=59%, list=27%, signal=74%
GO_POSITIVE_REGULATION_OF_TRANSCRIPTION_BY_RNA_POLYMERASE_II	GO_POSITIVE_REGULATION_OF_TRANSCRIPTION_BY_RNA_POLYMERASE_II		20	0.334047	1.35368	0.121762	0.356825	1	37	tags=45%, list=18%, signal=50%
GO_CHROMATIN	GO_CHROMATIN		18	0.341141	1.32995	0.154047	0.380505	1	50	tags=61%, list=24%, signal=74%
GO_SOMATODENDRITIC_COMPARTMENT	GO_SOMATODENDRITIC_COMPARTMENT		21	0.332712	1.2986	0.137566	0.419141	1	55	tags=52%, list=27%, signal=64%
GO_AXON_DEVELOPMENT	GO_AXON_DEVELOPMENT		18	0.329465	1.28167	0.17284	0.433253	1	48	tags=61%, list=23%, signal=73%
GO_POSITIVE_REGULATION_OF_CELLULAR_BIOSYNTHETIC_PROCESS	GO_POSITIVE_REGULATION_OF_CELLULAR_BIOSYNTHETIC_PROCESS		29	0.284567	1.28023	0.176923	0.41917	1	50	tags=48%, list=24%, signal=55%
GO_NEURON_PROJECTION	GO_NEURON_PROJECTION		32	0.280521	1.25429	0.177465	0.449144	1	42	tags=34%, list=20%, signal=36%
GO_MICROTUBULE	GO_MICROTUBULE		15	0.341964	1.23758	0.195929	0.463552	1	41	tags=47%, list=20%, signal=54%
GO_ANIMAL_ORGAN_MORPHOGENESIS	GO_ANIMAL_ORGAN_MORPHOGENESIS		15	0.336587	1.23213	0.211268	0.457546	1	48	tags=47%, list=23%, signal=56%
GO_POSITIVE_REGULATION_OF_SIGNALING	GO_POSITIVE_REGULATION_OF_SIGNALING		31	0.267835	1.22898	0.184874	0.448346	1	18	tags=23%, list=9%, signal=21%
GO_REGULATION_OF_CELL_PROJECTION_ORGANIZATION	GO_REGULATION_OF_CELL_PROJECTION_ORGANIZATION		16	0.334978	1.21708	0.214286	0.454948	1	59	tags=56%, list=29%, signal=73%
GO_NEGATIVE_REGULATION_OF_NUCLEOBASE_CONTAINING_COMPOUND_METABOLIC_PROCESS	GO_NEGATIVE_REGULATION_OF_NUCLEOBASE_CONTAINING_COMPOUND_METABOLIC_PROCESS		21	0.29166	1.18747	0.273183	0.495768	1	50	tags=52%, list=24%, signal=62%
GO_REGULATION_OF_CELL_DIFFERENTIATION	GO_REGULATION_OF_CELL_DIFFERENTIATION		40	0.24308	1.17919	0.245989	0.49576	1	49	tags=43%, list=24%, signal=45%
GO_MICROTUBULE_CYTOSKELETON	GO_MICROTUBULE_CYTOSKELETON		23	0.282365	1.17478	0.247283	0.489165	1	41	tags=43%, list=20%, signal=48%
GO_CELLULAR_RESPONSE_TO_ENDOGENOUS_STIMULUS	GO_CELLULAR_RESPONSE_TO_ENDOGENOUS_STIMULUS		30	0.260829	1.17321	0.224806	0.478133	1	21	tags=23%, list=10%, signal=22%
GO_REGULATION_OF_TRANSPORT	GO_REGULATION_OF_TRANSPORT		28	0.268036	1.1709	0.222222	0.46908	1	44	tags=39%, list=21%, signal=43%
GO_GOLGI_APPARATUS	GO_GOLGI_APPARATUS		18	0.296913	1.14955	0.289817	0.493922	1	18	tags=22%, list=9%, signal=22%
GO_CYTOSKELETAL_PROTEIN_BINDING	GO_CYTOSKELETAL_PROTEIN_BINDING		29	0.249459	1.12533	0.291339	0.523651	1	44	tags=34%, list=21%, signal=38%
GO_POSITIVE_REGULATION_OF_INTRACELLULAR_SIGNAL_TRANSDUCTION	GO_POSITIVE_REGULATION_OF_INTRACELLULAR_SIGNAL_TRANSDUCTION		15	0.303039	1.11431	0.341463	0.530373	1	18	tags=27%, list=9%, signal=27%
GO_POSITIVE_REGULATION_OF_CELL_DIFFERENTIATION	GO_POSITIVE_REGULATION_OF_CELL_DIFFERENTIATION		21	0.269946	1.09116	0.332481	0.559321	1	40	tags=38%, list=19%, signal=42%
GO_REGULATION_OF_PROTEIN_LOCALIZATION	GO_REGULATION_OF_PROTEIN_LOCALIZATION		17	0.286902	1.07901	0.388175	0.569025	1	59	tags=53%, list=29%, signal=68%
GO_NEGATIVE_REGULATION_OF_RNA_BIOSYNTHETIC_PROCESS	GO_NEGATIVE_REGULATION_OF_RNA_BIOSYNTHETIC_PROCESS		19	0.274039	1.07727	0.366667	0.558377	1	50	tags=53%, list=24%, signal=63%
GO_REGULATION_OF_ORGANELLE_ORGANIZATION	GO_REGULATION_OF_ORGANELLE_ORGANIZATION		27	0.250098	1.0761	0.356757	0.54756	1	44	tags=37%, list=21%, signal=41%
GO_REGULATION_OF_CELLULAR_COMPONENT_BIOGENESIS	GO_REGULATION_OF_CELLULAR_COMPONENT_BIOGENESIS		21	0.270618	1.07513	0.365729	0.536915	1	55	tags=52%, list=27%, signal=64%
GO_CELLULAR_COMPONENT_MORPHOGENESIS	GO_CELLULAR_COMPONENT_MORPHOGENESIS		27	0.235021	1.04791	0.384021	0.572007	1	55	tags=48%, list=27%, signal=57%
GO_POSITIVE_REGULATION_OF_TRANSPORT	GO_POSITIVE_REGULATION_OF_TRANSPORT		18	0.270754	1.04294	0.39801	0.567909	1	44	tags=39%, list=21%, signal=45%
GO_CELL	GO_CELL		20	0.251312	0.999918	0.457213	0.63254	1	52	tags=45%, list=25%, signal=54%
GO_NEGATIVE_REGULATION_OF_MOLECULAR_FUNCTION	GO_NEGATIVE_REGULATION_OF_MOLECULAR_FUNCTION		23	0.233024	0.984374	0.462766	0.645881	1	44	tags=43%, list=21%, signal=49%
GO_RESPONSE_TO_GROWTH_FACTOR	GO_RESPONSE_TO_GROWTH_FACTOR		25	0.227894	0.972277	0.472973	0.65502	1	12	tags=16%, list=6%, signal=15%
GO_CYTOSKELETON_ORGANIZATION	GO_CYTOSKELETON_ORGANIZATION		27	0.217621	0.96948	0.518106	0.647016	1	36	tags=30%, list=17%, signal=31%
GO_REGULATION_OF_INTRACELLULAR_SIGNAL_TRANSDUCTION	GO_REGULATION_OF_INTRACELLULAR_SIGNAL_TRANSDUCTION		25	0.227558	0.951878	0.516043	0.665726	1	48	tags=40%, list=23%, signal=46%
GO_LOCOMOTION	GO_LOCOMOTION		32	0.201193	0.928846	0.547222	0.692966	1	30	tags=25%, list=15%, signal=25%
GO_NEGATIVE_REGULATION_OF_BIOSYNTHETIC_PROCESS	GO_NEGATIVE_REGULATION_OF_BIOSYNTHETIC_PROCESS		22	0.226772	0.90962	0.591623	0.712364	1	50	tags=45%, list=24%, signal=54%
GO_POSITIVE_REGULATION_OF_CELL_POPULATION_PROLIFERATION	GO_POSITIVE_REGULATION_OF_CELL_POPULATION_PROLIFERATION		16	0.24571	0.902559	0.57868	0.711072	1	48	tags=44%, list=23%, signal=53%
GO_ACTIN_FILAMENT_BASED_PROCESS	GO_ACTIN_FILAMENT_BASED_PROCESS		15	0.250495	0.896547	0.557214	0.708375	1	137	tags=93%, list=67%, signal=258%
GO_INTRACELLULAR_TRANSPORT	GO_INTRACELLULAR_TRANSPORT		30	0.194082	0.866349	0.663768	0.744357	1	42	tags=30%, list=20%, signal=32%
GO_POLYMERIC_CYTOSKELETAL_FIBER	GO_POLYMERIC_CYTOSKELETAL_FIBER		17	0.228226	0.847098	0.666667	0.760271	1	41	tags=41%, list=20%, signal=47%
GO_ANATOMICAL_STRUCTURE_FORMATION_INVOLVED_IN_MORPHOGENESIS	GO_ANATOMICAL_STRUCTURE_FORMATION_INVOLVED_IN_MORPHOGENESIS		15	0.226899	0.832722	0.661939	0.768458	1	37	tags=33%, list=18%, signal=38%
GO_CATALYTIC_COMPLEX	GO_CATALYTIC_COMPLEX		25	0.193518	0.83087	0.700258	0.758144	1	94	tags=68%, list=46%, signal=110%
GO_CELLULAR_HOMEOSTASIS	GO_CELLULAR_HOMEOSTASIS		17	0.213771	0.826756	0.666667	0.75089	1	18	tags=18%, list=9%, signal=18%
GO_POSITIVE_REGULATION_OF_PROTEIN_MODIFICATION_PROCESS	GO_POSITIVE_REGULATION_OF_PROTEIN_MODIFICATION_PROCESS		15	0.20836	0.765075	0.779377	0.824776	1	17	tags=20%, list=8%, signal=20%
GO_NUCLEAR_OUTER_MEMBRANE_ENDOPLASMIC_RETICULUM_MEMBRANE_NETWORK	GO_NUCLEAR_OUTER_MEMBRANE_ENDOPLASMIC_RETICULUM_MEMBRANE_NETWORK		19	0.166542	0.648632	0.901266	0.942464	1	0	tags=5%, list=0%, signal=5%
GO_BIOLOGICAL_ADHESION	GO_BIOLOGICAL_ADHESION		17	0.167413	0.643248	0.867684	0.932563	1	18	tags=18%, list=9%, signal=18%
GO_CELLULAR_MACROMOLECULE_LOCALIZATION	GO_CELLULAR_MACROMOLECULE_LOCALIZATION		30	0.138036	0.63132	0.918159	0.927885	1	48	tags=30%, list=23%, signal=33%
GO_PROTEIN_LOCALIZATION_TO_ORGANELLE	GO_PROTEIN_LOCALIZATION_TO_ORGANELLE		17	0.130453	0.497355	0.971649	0.98268	1	156	tags=94%, list=76%, signal=356%

## Sheet: OPC2 neg
NAME	GS<br> follow link to MSigDB	GS DETAILS	SIZE	ES	NES	NOM p-val	FDR q-val	FWER p-val	RANK AT MAX	LEADING EDGE
GO_HEAD_DEVELOPMENT	GO_HEAD_DEVELOPMENT	Details ...	18	-0.514238	-1.55366	0.0467836	1	0.722	11	tags=28%, list=13%, signal=25%
GO_CENTRAL_NERVOUS_SYSTEM_DEVELOPMENT	GO_CENTRAL_NERVOUS_SYSTEM_DEVELOPMENT	Details ...	23	-0.47563	-1.51816	0.0485876	0.784705	0.793	11	tags=26%, list=13%, signal=22%
GO_SYNAPSE	GO_SYNAPSE	Details ...	21	-0.467146	-1.46065	0.0832383	0.740711	0.887	10	tags=24%, list=11%, signal=20%
GO_NEUROGENESIS	GO_NEUROGENESIS	Details ...	21	-0.457101	-1.45965	0.0800451	0.560452	0.887	12	tags=29%, list=14%, signal=25%
GO_CELL_CELL_SIGNALING	GO_CELL_CELL_SIGNALING	Details ...	17	-0.427242	-1.29874	0.180523	1	0.997	8	tags=18%, list=9%, signal=16%
GO_RESPONSE_TO_OXYGEN_CONTAINING_COMPOUND	GO_RESPONSE_TO_OXYGEN_CONTAINING_COMPOUND	Details ...	17	-0.433138	-1.29566	0.175644	0.872786	0.997	20	tags=41%, list=23%, signal=43%
GO_NEURON_DIFFERENTIATION	GO_NEURON_DIFFERENTIATION	Details ...	16	-0.405867	-1.24503	0.215116	0.922756	0.999	8	tags=19%, list=9%, signal=17%
GO_CHROMOSOME	GO_CHROMOSOME	Details ...	15	-0.427605	-1.2381	0.248575	0.830166	0.999	33	tags=60%, list=38%, signal=80%
GO_CELL_PROJECTION_ORGANIZATION	GO_CELL_PROJECTION_ORGANIZATION	Details ...	18	-0.384774	-1.16196	0.30137	0.982975	1	8	tags=17%, list=9%, signal=15%
GO_PROTEIN_CONTAINING_COMPLEX_ASSEMBLY	GO_PROTEIN_CONTAINING_COMPLEX_ASSEMBLY	Details ...	20	-0.367317	-1.15184	0.331027	0.911543	1	12	tags=25%, list=14%, signal=22%
GO_RNA_BINDING	GO_RNA_BINDING	Details ...	15	-0.38985	-1.12331	0.351479	0.90528	1	23	tags=40%, list=26%, signal=45%
GO_NEGATIVE_REGULATION_OF_RESPONSE_TO_STIMULUS	GO_NEGATIVE_REGULATION_OF_RESPONSE_TO_STIMULUS	Details ...	16	-0.375408	-1.09262	0.375149	0.910348	1	14	tags=31%, list=16%, signal=30%
GO_NEGATIVE_REGULATION_OF_BIOSYNTHETIC_PROCESS	GO_NEGATIVE_REGULATION_OF_BIOSYNTHETIC_PROCESS	Details ...	16	-0.357904	-1.06	0.419092	0.917633	1	19	tags=31%, list=22%, signal=33%
GO_POSITIVE_REGULATION_OF_MULTICELLULAR_ORGANISMAL_PROCESS	GO_POSITIVE_REGULATION_OF_MULTICELLULAR_ORGANISMAL_PROCESS	Details ...	20	-0.338737	-1.04682	0.426304	0.884282	1	16	tags=25%, list=18%, signal=24%
GO_REGULATION_OF_CELL_DIFFERENTIATION	GO_REGULATION_OF_CELL_DIFFERENTIATION	Details ...	17	-0.33977	-1.01834	0.44936	0.887985	1	40	tags=59%, list=45%, signal=87%
GO_POSITIVE_REGULATION_OF_MOLECULAR_FUNCTION	GO_POSITIVE_REGULATION_OF_MOLECULAR_FUNCTION	Details ...	19	-0.3198	-0.977307	0.510734	0.920391	1	40	tags=58%, list=45%, signal=83%
GO_POSITIVE_REGULATION_OF_PROTEIN_METABOLIC_PROCESS	GO_POSITIVE_REGULATION_OF_PROTEIN_METABOLIC_PROCESS	Details ...	16	-0.313462	-0.941107	0.535885	0.937758	1	11	tags=19%, list=13%, signal=18%
GO_REGULATION_OF_CELL_POPULATION_PROLIFERATION	GO_REGULATION_OF_CELL_POPULATION_PROLIFERATION	Details ...	19	-0.288832	-0.885563	0.620489	0.988399	1	16	tags=26%, list=18%, signal=25%
GO_RESPONSE_TO_ENDOGENOUS_STIMULUS	GO_RESPONSE_TO_ENDOGENOUS_STIMULUS	Details ...	15	-0.302816	-0.87836	0.62928	0.949506	1	44	tags=67%, list=50%, signal=111%
GO_CYTOSKELETON_ORGANIZATION	GO_CYTOSKELETON_ORGANIZATION	Details ...	15	-0.302441	-0.872094	0.608333	0.912196	1	32	tags=47%, list=36%, signal=61%
GO_REGULATION_OF_HYDROLASE_ACTIVITY	GO_REGULATION_OF_HYDROLASE_ACTIVITY		16	-0.288603	-0.850878	0.648259	0.903778	1	18	tags=25%, list=20%, signal=26%
GO_REGULATION_OF_CELL_DEATH	GO_REGULATION_OF_CELL_DEATH		17	-0.281323	-0.847255	0.657926	0.867894	1	14	tags=24%, list=16%, signal=23%
GO_INTRACELLULAR_TRANSPORT	GO_INTRACELLULAR_TRANSPORT		15	-0.268104	-0.793539	0.706161	0.905879	1	40	tags=60%, list=45%, signal=91%
GO_CELL_CYCLE	GO_CELL_CYCLE		18	-0.247573	-0.742328	0.767878	0.936616	1	38	tags=50%, list=43%, signal=70%
GO_POSITIVE_REGULATION_OF_TRANSPORT	GO_POSITIVE_REGULATION_OF_TRANSPORT		15	-0.250928	-0.729469	0.78184	0.914493	1	10	tags=13%, list=11%, signal=12%
GO_HOMEOSTATIC_PROCESS	GO_HOMEOSTATIC_PROCESS		19	-0.238373	-0.728968	0.788618	0.879673	1	20	tags=26%, list=23%, signal=27%
GO_SECRETION	GO_SECRETION		17	-0.209418	-0.618091	0.88677	0.955483	1	16	tags=18%, list=18%, signal=17%
GO_CELLULAR_MACROMOLECULE_LOCALIZATION	GO_CELLULAR_MACROMOLECULE_LOCALIZATION		17	-0.200989	-0.605065	0.889406	0.930983	1	40	tags=53%, list=45%, signal=78%
GO_LOCOMOTION	GO_LOCOMOTION		16	-0.176665	-0.528009	0.95189	0.949395	1	16	tags=19%, list=18%, signal=19%

## Sheet: OPC2 po
NAME	GS<br> follow link to MSigDB	GS DETAILS	SIZE	ES	NES	NOM p-val	FDR q-val	FWER p-val	RANK AT MAX	LEADING EDGE
GO_CELL_JUNCTION	GO_CELL_JUNCTION	Details ...	15	0.186997	0.763044	0.815068	0.795475	0.978	6	tags=20%, list=7%, signal=18%
GO_WHOLE_MEMBRANE	GO_WHOLE_MEMBRANE	Details ...	24	0.157971	0.794227	0.765217	0.996971	0.974	6	tags=17%, list=7%, signal=13%
GO_POSITIVE_REGULATION_OF_SIGNALING	GO_POSITIVE_REGULATION_OF_SIGNALING	Details ...	15	0.237989	1.0183	0.409091	1	0.879	40	tags=73%, list=45%, signal=112%
GO_REGULATION_OF_TRANSPORT	GO_REGULATION_OF_TRANSPORT	Details ...	21	0.181975	0.885491	0.638656	1	0.949	12	tags=29%, list=14%, signal=25%

[truncated: 21 more sheets: OPC3 neg, OPC3 pos, OPC4 neg, OPC4 pos, OPC5 neg, OPC5 pos, OL1 neg, OL1 pos, OL2 neg, OL2 pos, AS1 neg, AS1 pos, AS2_Peri pos, AS2_Peri neg, OPConly CyP2, OPConly CyP 3, OPConly OPC 1, OPConly OPC2, OPConly OPC3, OPConly OPC4 …]
