# Supplementary material for: Single-cell transcriptomic reveals molecular diversity and developmental heterogeneity of human stem cell-derived oligodendrocyte lineage cells
Source: Nat Commun. 2021 Jan 28;12:652. doi: 10.1038/s41467-021-20892-3 (PMC7844020; doi:10.1038/s41467-021-20892-3)
Supplement: Supplementary file 9 — Supplementary Data 4 [file 41467_2021_20892_MOESM9_ESM.xlsx]

## Sheet: Cyp1 pos
Ingenuity Canonical Pathways	-log(p-value)	zScore	Ratio	Molecules
Acute Myeloid Leukemia Signaling	0		0.0112	KRAS
Acute Phase Response Signaling	0		0.00559	KRAS
Adipogenesis pathway	0		0.0149	EZH2,KDM1A
Agranulocyte Adhesion and Diapedesis	0		0.00518	MYH10
Agrin Interactions at Neuromuscular Junction	0		0.0128	KRAS
Amyotrophic Lateral Sclerosis Signaling	0		0.0103	CYCS
Apelin Adipocyte Signaling Pathway	0		0.0122	PRKAR2A
B Cell Receptor Signaling	0		0.0108	CALM1 (includes others),KRAS
Bladder Cancer Signaling	0		0.0103	KRAS
Cardiac Hypertrophy Signaling (Enhanced)	0	2.23607	0.0103	CALM1 (includes others),GNG5,KRAS,PDE6D,PRKAR2A
Caveolar-mediated Endocytosis Signaling	0		0.0137	ITGAE
Cdc42 Signaling	0		0.012	ARPC5,CDC42BPA
Cholecystokinin/Gastrin-mediated Signaling	0		0.0084	KRAS
Death Receptor Signaling	0		0.011	CYCS
EIF2 Signaling	0		0.00893	HNRNPA1,KRAS
Endocannabinoid Cancer Inhibition Pathway	0		0.014	CDKN1B,PRKAR2A
Endothelin-1 Signaling	0		0.00532	KRAS
ErbB Signaling	0		0.0106	KRAS
ErbB4 Signaling	0		0.0149	KRAS
Erythropoietin Signaling	0		0.0132	KRAS
Estrogen-Dependent Breast Cancer Signaling	0		0.0135	KRAS
FLT3 Signaling in Hematopoietic Progenitor Cells	0		0.0125	KRAS
Fc Epsilon RI Signaling	0		0.00855	KRAS
Fcγ Receptor-mediated Phagocytosis in Macrophages and Monocytes	0		0.0106	ARPC5
FcγRIIB Signaling in B Lymphocytes	0		0.0133	KRAS
G-Protein Coupled Receptor Signaling	0		0.011	KRAS,PDE6D,PRKAR2A
GABA Receptor Signaling	0		0.0105	UBB
GDNF Family Ligand-Receptor Interactions	0		0.0132	KRAS
GM-CSF Signaling	0		0.0143	KRAS
GP6 Signaling Pathway	0		0.0084	CALM1 (includes others)
GPCR-Mediated Integration of Enteroendocrine Signaling Exemplified by an L Cell	0		0.0137	PRKAR2A
Glioblastoma Multiforme Signaling	0		0.0121	CDKN1B,KRAS
Gα12/13 Signaling	0		0.00769	KRAS
HGF Signaling	0		0.00901	KRAS
HMGB1 Signaling	0		0.0121	HMGB1,KRAS
Hepatic Cholestasis	0		0.00541	PRKAR2A
Hepatic Fibrosis / Hepatic Stellate Cell Activation	0		0.0108	KLF6,MYH10
IL-15 Signaling	0		0.0133	KRAS
IL-17 Signaling	0		0.0125	KRAS
IL-3 Signaling	0		0.0127	KRAS
IL-4 Signaling	0		0.0118	KRAS
IL-6 Signaling	0		0.008	KRAS
IL-7 Signaling Pathway	0		0.0128	CDKN1B
IL-8 Signaling	0		0.015	GNG4,GNG5,KRAS
Insulin Receptor Signaling	0		0.0143	KRAS,PRKAR2A
Insulin Secretion Signaling Pathway	0		0.00823	PRKAR2A,SSR2
Integrin Signaling	0		0.0141	ARPC5,ITGAE,KRAS
Iron homeostasis signaling pathway	0		0.0073	FBXL5
JAK/Stat Signaling	0		0.0125	KRAS
LPS-stimulated MAPK Signaling	0		0.0122	KRAS
Leptin Signaling in Obesity	0		0.0135	PRKAR2A
Macropinocytosis Signaling	0		0.0132	KRAS
Mouse Embryonic Stem Cell Pluripotency	0		0.00971	KRAS
NF-κB Activation by Viruses	0		0.0122	KRAS
NF-κB Signaling	0		0.00559	KRAS
NGF Signaling	0		0.00877	KRAS
Natural Killer Cell Signaling	0		0.0102	HSPA8,KRAS
Necroptosis Signaling Pathway	0		0.00637	VDAC3
Neuroinflammation Signaling Pathway	0		0.00669	BIRC5,HMGB1
Neuropathic Pain Signaling In Dorsal Horn Neurons	0		0.0099	PRKAR2A
Neuroprotective Role of THOP1 in Alzheimer's Disease	0		0.00862	PRKAR2A
Neurotrophin/TRK Signaling	0		0.0132	KRAS
Non-Small Cell Lung Cancer Signaling	0		0.0137	KRAS
Osteoarthritis Pathway	0		0.00474	HMGB1
Ovarian Cancer Signaling	0		0.0144	KRAS,PRKAR2A
PAK Signaling	0		0.0103	KRAS
PDGF Signaling	0		0.0116	KRAS
PEDF Signaling	0		0.0122	KRAS
PI3K Signaling in B Lymphocytes	0		0.0145	CALM1 (includes others),KRAS
PKCθ Signaling in T Lymphocytes	0		0.00645	KRAS
Production of Nitric Oxide and Reactive Oxygen Species in Macrophages	0		0.0106	PPP2R5C,PPP2R5E
Prolactin Signaling	0		0.0123	KRAS
RANK Signaling in Osteoclasts	0		0.0114	CALM1 (includes others)
RAR Activation	0		0.00515	PRKAR2A
Reelin Signaling in Neurons	0		0.00775	ARPC5
Regulation Of The Epithelial Mesenchymal Transition By Growth Factors Pathway	0		0.00532	KRAS
Regulation of Actin-based Motility by Rho	0		0.0106	ARPC5
Regulation of the Epithelial-Mesenchymal Transition Pathway	0		0.00521	KRAS
RhoA Signaling	0		0.00813	ARPC5
Role of BRCA1 in DNA Damage Response	0		0.0125	PLK1
Role of JAK1 and JAK3 in γc Cytokine Signaling	0		0.0145	KRAS
Role of MAPK Signaling in the Pathogenesis of Influenza	0		0.0125	KRAS
Role of Macrophages, Fibroblasts and Endothelial Cells in Rheumatoid Arthritis	0		0.00641	CALM1 (includes others),KRAS
Role of NANOG in Mammalian Embryonic Stem Cell Pluripotency	0		0.0084	KRAS
Role of Osteoblasts, Osteoclasts and Chondrocytes in Rheumatoid Arthritis	0		0.00455	CALM1 (includes others)
Role of Tissue Factor in Cancer	0		0.00855	KRAS
SPINK1 General Cancer Pathway	0		0.0145	KRAS
STAT3 Pathway	0		0.00741	KRAS
Sperm Motility	0		0.00897	CALM1 (includes others),PRKAR2A
Systemic Lupus Erythematosus In B Cell Signaling Pathway	0		0.00727	CALM1 (includes others),KRAS
Systemic Lupus Erythematosus In T Cell Signaling Pathway	0		0.00898	KRAS,PPP2R5C,PPP2R5E
TGF-β Signaling	0		0.0104	KRAS
TR/RXR Activation	0		0.0119	STRBP
Tec Kinase Signaling	0		0.0122	GNG4,GNG5
Thrombin Signaling	0		0.0144	GNG4,GNG5,KRAS
Thyroid Cancer Signaling	0		0.0127	KRAS
Toll-like Receptor Signaling	0		0.0132	UBB
Type I Diabetes Mellitus Signaling	0		0.00901	CYCS
VDR/RXR Activation	0		0.0128	CDKN1B
VEGF Family Ligand-Receptor Interactions	0		0.0119	KRAS
Virus Entry via Endocytic Pathways	0		0.00935	KRAS
White Adipose Tissue Browning Pathway	0		0.00775	PRKAR2A
Xenobiotic Metabolism General Signaling Pathway	0		0.00699	KRAS
cAMP-mediated signaling	0		0.0132	CALM1 (includes others),PDE6D,PRKAR2A
iCOS-iCOSL Signaling in T Helper Cells	0		0.00901	CALM1 (includes others)
p38 MAPK Signaling	0		0.00847	HMGN1
Calcium-induced T Lymphocyte Apoptosis	0.199		0.0152	CALM1 (includes others)
PXR/RXR Activation	0.203		0.0154	PRKAR2A
Thrombopoietin Signaling	0.211		0.0159	KRAS
Wnt/Ca+ pathway	0.215		0.0161	PDE6D
IL-2 Signaling	0.219		0.0164	KRAS
Induction of Apoptosis by HIV1	0.219		0.0164	CYCS
Endometrial Cancer Signaling	0.224		0.0167	KRAS
Retinoic acid Mediated Apoptosis Signaling	0.224		0.0167	CYCS
Maturity Onset Diabetes of Young (MODY) Signaling	0.228		0.0169	APOO
Cancer Drug Resistance By Drug Efflux	0.233		0.0172	KRAS
Semaphorin Neuronal Repulsive Signaling Pathway	0.233		0.0154	PRKAR2A,SMC3
CNTF Signaling	0.237		0.0175	KRAS
Endocannabinoid Neuronal Synapse Pathway	0.24		0.0156	GNG5,PRKAR2A
Adrenomedullin signaling pathway	0.243		0.0152	CALM1 (includes others),KRAS,PRKAR2A
Transcriptional Regulatory Network in Embryonic Stem Cells	0.252		0.0185	H4C3
Clathrin-mediated Endocytosis Signaling	0.254		0.0155	ARPC5,HSPA8,UBB
CD27 Signaling in Lymphocytes	0.258		0.0189	CYCS
Lymphotoxin β Receptor Signaling	0.258		0.0189	CYCS
Synaptic Long Term Depression	0.265		0.0159	KRAS,PPP2R5C,PPP2R5E
Phospholipase C Signaling	0.266		0.0156	CALM1 (includes others),GNG4,GNG5,KRAS
CD28 Signaling in T Helper Cells	0.267		0.0167	ARPC5,CALM1 (includes others)
UVC-Induced MAPK Signaling	0.269		0.0196	KRAS
Renin-Angiotensin Signaling	0.274		0.0169	KRAS,PRKAR2A
Amyloid Processing	0.274		0.02	PRKAR2A
Assembly of RNA Polymerase II Complex	0.274		0.02	GTF2A2
Melanoma Signaling	0.274		0.02	KRAS
TNFR1 Signaling	0.274		0.02	CYCS
Apelin Endothelial Signaling Pathway	0.286		0.0174	CALM1 (includes others),KRAS
RhoGDI Signaling	0.292		0.0167	ARPC5,GNG4,GNG5
nNOS Signaling in Neurons	0.293		0.0213	CALM1 (includes others)
Synaptogenesis Signaling Pathway	0.296	2.23607	0.016	ARPC5,CALM1 (includes others),HSPA8,KRAS,PRKAR2A
Rac Signaling	0.297		0.0179	ARPC5,KRAS
PFKFB4 Signaling Pathway	0.299		0.0217	PRKAR2A
Signaling by Rho Family GTPases	0.3		0.0164	ARPC5,GNG4,GNG5,STMN1
iNOS Signaling	0.306		0.0222	CALM1 (includes others)
T Cell Exhaustion Signaling Pathway	0.309		0.0171	KRAS,PPP2R5C,PPP2R5E
Apelin Pancreas Signaling Pathway	0.312		0.0227	PRKAR2A
Paxillin Signaling	0.314		0.0185	ITGAE,KRAS
Oncostatin M Signaling	0.32		0.0233	KRAS
tRNA Splicing	0.32		0.0233	PDE6D
Hepatic Fibrosis Signaling Pathway	0.32	0.816497	0.0163	CALM1 (includes others),CCDC88A,CDKN1B,EZH2,KRAS,PRKAR2A
PD-1, PD-L1 cancer immunotherapy pathway	0.323		0.0189	CDKN1B,CIP2A
Retinol Biosynthesis	0.327		0.0238	ESD
T Cell Receptor Signaling	0.328		0.019	CALM1 (includes others),KRAS
Mechanisms of Viral Exit from Host Cells	0.334		0.0244	LMNB1
nNOS Signaling in Skeletal Muscle Cells	0.334		0.0244	CALM1 (includes others)
CXCR4 Signaling	0.337		0.018	GNG4,GNG5,KRAS
Chronic Myeloid Leukemia Signaling	0.337		0.0194	CDKN1B,KRAS
SAPK/JNK Signaling	0.342		0.0196	GNG5,KRAS
Sirtuin Signaling Pathway	0.351		0.0172	ATP5PB,NDUFA2,NDUFB4,TUBA1B,VDAC3
VEGF Signaling	0.356		0.0202	ELAVL1,KRAS
Docosahexaenoic Acid (DHA) Signaling	0.358		0.0263	CYCS
UVA-Induced MAPK Signaling	0.362		0.0204	CYCS,KRAS
p53 Signaling	0.362		0.0204	BIRC5,PCNA
Complement System	0.367		0.027	CD59
Gαq Signaling	0.371		0.019	CALM1 (includes others),GNG4,GNG5
Regulation of eIF4 and p70S6K Signaling	0.375		0.0191	KRAS,PPP2R5C,PPP2R5E
FAK Signaling	0.377		0.0211	HMMR,KRAS
Actin Cytoskeleton Signaling	0.381	2	0.0183	ARPC5,KRAS,MYH10,TMSB10/TMSB4X
Melanocyte Development and Pigmentation Signaling	0.383		0.0213	KRAS,PRKAR2A
DNA Methylation and Transcriptional Repression Signaling	0.385		0.0286	H4C3
TWEAK Signaling	0.385		0.0286	CYCS
Gustation Pathway	0.388		0.0195	GNG5,PDE6D,PRKAR2A
Cytotoxic T Lymphocyte-mediated Apoptosis of Target Cells	0.395		0.0294	CYCS
Inhibition of Angiogenesis by TSP1	0.395		0.0294	CD47
Th17 Activation Pathway	0.4		0.022	HSP90AA1,HSP90B1
mTOR Signaling	0.41		0.019	KRAS,PPP2R5C,PPP2R5E,RHEB
CTLA4 Signaling in Cytotoxic T Lymphocytes	0.411		0.0225	PPP2R5C,PPP2R5E
Regulation of IL-2 Expression in Activated and Anergic T Lymphocytes	0.411		0.0225	CALM1 (includes others),KRAS
Fatty Acid β-oxidation I	0.415		0.0312	ECI2
Glutathione-mediated Detoxification	0.415		0.0312	GGH
Calcium Signaling	0.426		0.0194	CALM1 (includes others),MYH10,PRKAR2A,TPM4
Molecular Mechanisms of Cancer	0.427		0.0179	AURKA,CDK1,CDKN1B,CDKN2C,CYCS,KRAS,PRKAR2A
Corticotropin Releasing Hormone Signaling	0.429		0.0207	ARPC5,CALM1 (includes others),PRKAR2A
BMP signaling pathway	0.436		0.0235	KRAS,PRKAR2A
HER-2 Signaling in Breast Cancer	0.442		0.0238	CDKN1B,KRAS
Superpathway of Cholesterol Biosynthesis	0.449		0.0345	LBR
Superpathway of Inositol Phosphate Compounds	0.454		0.0201	NUDT1,NUDT5,PPP2R5E,WBP11
Chemokine Signaling	0.469		0.025	CALM1 (includes others),KRAS
Renal Cell Carcinoma Signaling	0.469		0.025	KRAS,UBB
BEX2 Signaling Pathway	0.477		0.0253	PPP2R5C,PPP2R5E
Colorectal Cancer Metastasis Signaling	0.478	2	0.0198	BIRC5,GNG4,GNG5,KRAS,PRKAR2A
Xenobiotic Metabolism PXR Signaling Pathway	0.485	0	0.0208	ESD,HSP90AA1,HSP90B1,PRKAR2A
ILK Signaling	0.494		0.0211	MYH10,PPP2R5C,PPP2R5E,TMSB10/TMSB4X
NRF2-mediated Oxidative Stress Response	0.499		0.0212	KRAS,STIP1,UBB,UBE2E3
Xenobiotic Metabolism CAR Signaling Pathway	0.499	2	0.0212	HSP90AA1,HSP90B1,PPP2R5C,PPP2R5E
Cellular Effects of Sildenafil (Viagra)	0.501		0.0229	CALM1 (includes others),MYH10,PRKAR2A
Opioid Signaling Pathway	0.502	2	0.0202	CALM1 (includes others),CDKN1B,GNG5,KRAS,PRKAR2A
Angiopoietin Signaling	0.506		0.0267	BIRC5,KRAS
Synaptic Long Term Potentiation	0.513		0.0233	CALM1 (includes others),KRAS,PRKAR2A
Glioma Invasiveness Signaling	0.514		0.027	HMMR,KRAS
Tumoricidal Function of Hepatic Natural Killer Cells	0.516		0.0417	CYCS
Actin Nucleation by ARP-WASP Complex	0.53		0.0278	ARPC5,KRAS
Ephrin B Signaling	0.53		0.0278	GNG4,GNG5
Melatonin Signaling	0.53		0.0278	CALM1 (includes others),PRKAR2A
PTEN Signaling	0.531		0.0238	CDKN1B,KRAS,YWHAH
Cardiac Hypertrophy Signaling	0.531	2	0.0208	CALM1 (includes others),GNG4,GNG5,KRAS,PRKAR2A
Role of NFAT in Regulation of the Immune Response	0.537		0.0221	CALM1 (includes others),GNG4,GNG5,KRAS
Ephrin Receptor Signaling	0.542	2	0.0222	ARPC5,GNG4,GNG5,KRAS
Endoplasmic Reticulum Stress Pathway	0.564		0.0476	HSP90B1
GNRH Signaling	0.579		0.0231	CALM1 (includes others),GNG5,KRAS,PRKAR2A
Wnt/β-catenin Signaling	0.579		0.0231	PPP2R5C,PPP2R5E,RUVBL2,UBB
ErbB2-ErbB3 Signaling	0.592		0.0308	CDKN1B,KRAS
Netrin Signaling	0.592		0.0308	ENAH,PRKAR2A
Granzyme A Signaling	0.602		0.0526	HMGB2
Tight Junction Signaling	0.607		0.0238	MYH10,PPP2R5C,PPP2R5E,PRKAR2A
3-phosphoinositide Biosynthesis	0.619		0.0241	NUDT1,NUDT5,PPP2R5E,WBP11
FAT10 Signaling Pathway	0.622		0.0556	PSME2
GPCR-Mediated Nutrient Sensing in Enteroendocrine Cells	0.624		0.0268	GNG4,GNG5,PRKAR2A
Dopamine-DARPP32 Feedback in cAMP Signaling	0.637		0.0245	CALM1 (includes others),PPP2R5C,PPP2R5E,PRKAR2A
Glioma Signaling	0.638		0.0273	CALM1 (includes others),CDKN2C,KRAS
Pancreatic Adenocarcinoma Signaling	0.646		0.0275	BIRC5,CDKN1B,KRAS
AMPK Signaling	0.656	-1	0.0234	CCNA2,ELAVL1,PPP2R5C,PPP2R5E,PRKAR2A
Role of NFAT in Cardiac Hypertrophy	0.656	2	0.0234	CALM1 (includes others),GNG4,GNG5,KRAS,PRKAR2A
Gαs Signaling	0.661		0.028	GNG4,GNG5,PRKAR2A
Mismatch Repair in Eukaryotes	0.667		0.0625	PCNA
Parkinson's Signaling	0.667		0.0625	CYCS
Aldosterone Signaling in Epithelial Cells	0.668		0.0253	HSP90AA1,HSP90B1,HSPA8,KRAS
D-myo-inositol-5-phosphate Metabolism	0.674		0.0255	NUDT1,NUDT5,PPP2R5E,WBP11
Glutamate Receptor Signaling	0.675		0.0351	CALM1 (includes others),GNG5
3-phosphoinositide Degradation	0.681		0.0256	NUDT1,NUDT5,PPP2R5E,WBP11
PPAR Signaling	0.685		0.0288	HSP90AA1,HSP90B1,KRAS
Unfolded protein response	0.686		0.0357	HSP90B1,HSPA8
CREB Signaling in Neurons	0.694		0.0242	CALM1 (includes others),GNG4,GNG5,KRAS,PRKAR2A
HIF1α Signaling	0.705	1	0.0244	HSP90AA1,HSPA8,KDM1A,KRAS,RAN
Axonal Guidance Signaling	0.709		0.0207	ARPC5,GNG4,GNG5,KRAS,PRKAR2A,TUBA1B,TUBB,TUBB2A,TUBB4B,TUBB6
Colanic Acid Building Blocks Biosynthesis	0.718		0.0714	UGP2
Relaxin Signaling	0.721		0.0267	GNG4,GNG5,PDE6D,PRKAR2A
Phototransduction Pathway	0.722		0.0377	PDE6D,PRKAR2A
Apoptosis Signaling	0.728		0.0303	CDK1,CYCS,KRAS
Cholesterol Biosynthesis I	0.747		0.0769	LBR
Cholesterol Biosynthesis II (via 24,25-dihydrolanosterol)	0.747		0.0769	LBR
Cholesterol Biosynthesis III (via Desmosterol)	0.747		0.0769	LBR
Myc Mediated Apoptosis Signaling	0.761		0.04	CYCS,PRKAR2A
CCR5 Signaling in Macrophages	0.773		0.0319	CALM1 (includes others),GNG4,GNG5
D-myo-inositol (1,4,5,6)-Tetrakisphosphate Biosynthesis	0.779		0.0282	NUDT1,NUDT5,PPP2R5E,WBP11
D-myo-inositol (3,4,5,6)-tetrakisphosphate Biosynthesis	0.779		0.0282	NUDT1,NUDT5,PPP2R5E,WBP11
BER pathway	0.779		0.0833	PCNA
Spliceosomal Cycle	0.789		0.0417	HSPA8,RBM8A
PPARα/RXRα Activation	0.798	-1	0.0263	CKAP5,HSP90AA1,HSP90B1,KRAS,PRKAR2A
IL-1 Signaling	0.803		0.033	GNG4,GNG5,PRKAR2A
Xenobiotic Metabolism Signaling	0.843		0.0244	ESD,HSP90AA1,HSP90B1,KRAS,PPP2R5C,PPP2R5E,PTGES3
Prostanoid Biosynthesis	0.852		0.1	PTGES3
Xenobiotic Metabolism AHR Signaling Pathway	0.865		0.0353	HSP90AA1,HSP90B1,PTGES3
Glucocorticoid Receptor Signaling	0.867		0.0238	GTF2A2,HMGB1,HSP90AA1,HSP90B1,HSPA8,KRAS,PTGES3,YWHAH
P2Y Purigenic Receptor Signaling Pathway	0.903		0.0315	GNG4,GNG5,KRAS,PRKAR2A
Estrogen Receptor Signaling	0.909	1.63299	0.0244	ATP5PB,GNG5,HNRNPD,HSP90AA1,HSP90B1,KRAS,PCNA,PRKAR2A
Gαi Signaling	0.921		0.032	GNG4,GNG5,KRAS,PRKAR2A
CCR3 Signaling in Eosinophils	0.93		0.0323	CALM1 (includes others),GNG4,GNG5,KRAS
Antiproliferative Role of TOB in T Cell Signaling	0.934		0.0513	CCNA2,CDKN1B
G Beta Gamma Signaling	0.949	2	0.0328	GNG4,GNG5,KRAS,PRKAR2A
Dopamine Receptor Signaling	0.959		0.039	PPP2R5C,PPP2R5E,PRKAR2A
Cell Cycle Regulation by BTG Family Proteins	0.972		0.0541	PPP2R5C,PPP2R5E
Glycogen Biosynthesis II (from UDP-D-Glucose)	0.997		0.143	UGP2
Superpathway of Serine and Glycine Biosynthesis I	0.997		0.143	PHGDH
ERK5 Signaling	1.02		0.0417	KRAS,YWHAH,YWHAZ
HOTAIR Regulatory Pathway	1.02	1.34164	0.0312	DZIP3,ELAVL1,EZH2,KDM1A,SUZ12
Small Cell Lung Cancer Signaling	1.04		0.0423	CDKN1B,CKS1B,CYCS
Zymosterol Biosynthesis	1.06		0.167	LBR
Nur77 Signaling in T Lymphocytes	1.08		0.0441	CALM1 (includes others),CYCS,PCNA
CDK5 Signaling	1.1		0.037	KRAS,PPP2R5C,PPP2R5E,PRKAR2A
Cell Cycle: G1/S Checkpoint Regulation	1.1		0.0448	CDKN1B,CDKN2C,FBXL5
G Protein Signaling Mediated by Tubby	1.1		0.0645	GNG4,GNG5
Phagosome Maturation	1.11		0.0331	TUBA1B,TUBB,TUBB2A,TUBB4B,TUBB6
Creatine-phosphate Biosynthesis	1.14		0.2	CKB
Serine Biosynthesis	1.14		0.2	PHGDH
dTMP De Novo Biosynthesis	1.14		0.2	TYMS
ERK/MAPK Signaling	1.14		0.0311	KRAS,PPP2R5C,PPP2R5E,PRKAR2A,YWHAH,YWHAZ
IGF-1 Signaling	1.14		0.0385	KRAS,PRKAR2A,YWHAH,YWHAZ
NER Pathway	1.15		0.0388	H4C3,HMGN1,PCNA,TOP2A
Huntington's Disease Signaling	1.17	0	0.0295	ATP5PB,CYCS,GNG4,GNG5,HSPA8,PSME2,UBB
Aryl Hydrocarbon Receptor Signaling	1.19	-1.34164	0.035	CCNA2,CDKN1B,HSP90AA1,HSP90B1,PTGES3
Nitric Oxide Signaling in the Cardiovascular System	1.2	2	0.0404	CALM1 (includes others),HSP90AA1,HSP90B1,PRKAR2A
Hereditary Breast Cancer Signaling	1.22		0.0357	CCNB1,CDK1,H2AX,KRAS,UBB
Salvage Pathways of Pyrimidine Ribonucleotides	1.22	2	0.0408	CDK1,NEK2,PLK1,TTK
Fatty Acid β-oxidation III (Unsaturated, Odd Number)	1.23		0.25	ECI2
Gluconeogenesis I	1.24		0.0769	MDH1,MDH2
Neuregulin Signaling	1.24		0.0417	CDKN1B,HSP90AA1,HSP90B1,KRAS
Androgen Signaling	1.26		0.0368	CALM1 (includes others),GNG4,GNG5,HSP90AA1,PRKAR2A
TCA Cycle II (Eukaryotic)	1.3		0.0833	MDH1,MDH2
Prostate Cancer Signaling	1.31		0.044	CDKN1B,HSP90AA1,HSP90B1,KRAS
p70S6K Signaling	1.34		0.0388	KRAS,PPP2R5C,PPP2R5E,YWHAH,YWHAZ
Germ Cell-Sertoli Cell Junction Signaling	1.35		0.0351	KRAS,TUBA1B,TUBB,TUBB2A,TUBB4B,TUBB6
D-glucuronate Degradation I	1.35		0.333	DCXR
Ceramide Signaling	1.36		0.0455	CYCS,KRAS,PPP2R5C,PPP2R5E
Protein Kinase A Signaling	1.4	0.632456	0.0276	CALM1 (includes others),CDC27,CDKN3,GNG4,GNG5,MYH10,PDE6D,PGP,PRKAR2A,YWHAH,YWHAZ
HIPPO signaling	1.4		0.0471	PPP2R5C,PPP2R5E,YWHAH,YWHAZ
eNOS Signaling	1.48		0.0377	CALM1 (includes others),CCNA2,HSP90AA1,HSP90B1,HSPA8,PRKAR2A
Role of PKR in Interferon Induction and Antiviral Response	1.49	-0.447214	0.0427	CYCS,HMGB1,HSP90AA1,HSP90B1,HSPA8
FAT10 Cancer Signaling Pathway	1.5		0.0652	MAD2L1,MAD2L2,PCNA
fMLP Signaling in Neutrophils	1.51	2	0.0431	ARPC5,CALM1 (includes others),GNG4,GNG5,KRAS
Gap Junction Signaling	1.51		0.0354	KRAS,PRKAR2A,TUBA1B,TUBB,TUBB2A,TUBB4B,TUBB6
Endocannabinoid Developing Neuron Pathway	1.52	0	0.0435	CDKN1B,GNG5,KRAS,PRKAR2A,STMN2
Formaldehyde Oxidation II (Glutathione-dependent)	1.52		0.5	ESD
Putrescine Biosynthesis III	1.52		0.5	ODC1
Spermine Biosynthesis	1.52		0.5	SMS
Antiproliferative Role of Somatostatin Receptor 2	1.54		0.0519	CDKN1B,GNG4,GNG5,KRAS
Pyrimidine Ribonucleotides De Novo Biosynthesis	1.55		0.0682	HNRNPA1,NUDT5,SMARCA1
BAG2 Signaling Pathway	1.57		0.0698	HSP90AA1,HSPA8,PSME2
Pyrimidine Ribonucleotides Interconversion	1.6		0.0714	HNRNPA1,NUDT5,SMARCA1
Granzyme B Signaling	1.63		0.125	CYCS,LMNB1
Sertoli Cell-Sertoli Cell Junction Signaling	1.65		0.0378	KRAS,PRKAR2A,TUBA1B,TUBB,TUBB2A,TUBB4B,TUBB6
Telomere Extension by Telomerase	1.68		0.133	HNRNPA1,HNRNPA2B1
Cardiac β-adrenergic Signaling	1.7		0.0426	GNG4,GNG5,PDE6D,PPP2R5C,PPP2R5E,PRKAR2A
Breast Cancer Regulation by Stathmin1	1.75		0.0271	AURKA,AURKB,CDK1,CDKN1B,GNG4,GNG5,KRAS,PPP2R5C,PPP2R5E,PRKAR2A,STMN1,TUBA1B,TUBB,TUBB2A,TUBB4B,TUBB6
Pyridoxal 5'-phosphate Salvage Pathway	1.76	2	0.0606	CDK1,NEK2,PLK1,TTK
Regulation of Cellular Mechanics by Calpain Protease	1.78	0	0.0615	CCNA2,CDK1,CDKN1B,KRAS
Mitochondrial Dysfunction	1.82		0.0409	ATP5PB,COX17,COX8A,CYCS,NDUFA2,NDUFB4,VDAC3
Glutamate Removal from Folates	1.82		1	GGH
α-Adrenergic Signaling	1.82		0.0521	CALM1 (includes others),GNG4,GNG5,KRAS,PRKAR2A
Sonic Hedgehog Signaling	2.03		0.103	CCNB1,CDK1,PRKAR2A
Systemic Lupus Erythematosus Signaling	2.09		0.0393	HNRNPA2B1,KRAS,LSM3,LSM4,LSM5,LSM8,SNRPD1,SNRPF,ZCRB1
Estrogen-mediated S-phase Entry	2.17		0.115	CCNA2,CDK1,CDKN1B
Oxidative Phosphorylation	2.21	2.44949	0.055	ATP5PB,COX17,COX8A,CYCS,NDUFA2,NDUFB4
Sumoylation Pathway	2.33		0.0583	KDM1A,PCNA,RAN,RANGAP1,SAE1,SUMO2
Aspartate Degradation II	2.35		0.286	MDH1,MDH2
Senescence Pathway	2.5	0	0.04	CALM1 (includes others),CCNB1,CCNB2,CDC27,CDK1,CDKN1B,EZH2,KRAS,PHF19,PPP2R5C,PPP2R5E
DNA damage-induced 14-3-3σ Signaling	2.56		0.158	CCNB1,CCNB2,CDK1
GADD45 Signaling	2.56		0.158	CCNB1,CDK1,PCNA
Epithelial Adherens Junction Signaling	2.66		0.0526	ARPC5,KRAS,MYH10,TUBA1B,TUBB,TUBB2A,TUBB4B,TUBB6
Role of CHK Proteins in Cell Cycle Checkpoint Control	2.78		0.0877	CDK1,PCNA,PLK1,PPP2R5C,PPP2R5E
Cell Cycle Control of Chromosomal Replication	2.82	2.23607	0.0893	CDK1,DBF4,ORC6,PCNA,TOP2A
PI3K/AKT Signaling	2.86	2.12132	0.0514	CDKN1B,HSP90AA1,HSP90B1,KRAS,PPP2R5C,PPP2R5E,RHEB,YWHAH,YWHAZ
Telomerase Signaling	2.93	1.34164	0.0654	DKC1,HSP90AA1,HSP90B1,KRAS,PPP2R5C,PPP2R5E,PTGES3
Inhibition of ARE-Mediated mRNA Degradation Pathway	3.28	0	0.0656	DDX6,EXOSC8,PPP2R5C,PPP2R5E,PRKAR2A,PSME2,YWHAH,YWHAZ
Polyamine Regulation in Colon Cancer	3.53		0.182	AZIN1,KRAS,ODC1,PSME2
Pyrimidine Deoxyribonucleotides De Novo Biosynthesis I	3.53	2	0.182	DTYMK,RRM1,RRM2,TYMS
14-3-3-mediated Signaling	3.88	1	0.0709	CDKN1B,KRAS,TUBA1B,TUBB,TUBB2A,TUBB4B,TUBB6,YWHAH,YWHAZ
Hypoxia Signaling in the Cardiovascular System	3.91		0.0946	HSP90AA1,HSP90B1,UBE2A,UBE2C,UBE2D3,UBE2E3,UBE2T
RAN Signaling	3.99	2	0.235	KPNA2,RAN,RANBP1,RANGAP1
Remodeling of Epithelial Adherens Junctions	4.14		0.103	ARPC5,MAPRE1,TUBA1B,TUBB,TUBB2A,TUBB4B,TUBB6
Protein Ubiquitination Pathway	4.74		0.0549	CDC20,HSP90AA1,HSP90B1,HSPA8,PSMA4,PSMD10,PSME2,SUGT1,UBB,UBE2A,UBE2C,UBE2D3,UBE2E3,UBE2T,USP1
Cyclins and Cell Cycle Regulation	5.45	0.377964	0.111	CCNA2,CCNB1,CCNB2,CDK1,CDKN1B,CDKN2C,FBXL5,PPP2R5C,PPP2R5E
Oxidized GTP and dGTP Detoxification	5.47		1	DDX6,NUDT1,RUVBL2
ATM Signaling	7.6	0	0.124	CBX1,CBX5,CCNB1,CCNB2,CDK1,H2AX,HP1BP3,PPP2R5C,PPP2R5E,SMC1A,SMC2,SMC3
Cell Cycle: G2/M DNA Damage Checkpoint Regulation	9.88	-2.33333	0.224	AURKA,CCNB1,CCNB2,CDK1,CKS1B,CKS2,FBXL5,PLK1,TOP2A,YWHAH,YWHAZ
Mitotic Roles of Polo-Like Kinase	17.5	1.89737	0.273	CCNB1,CCNB2,CDC20,CDC27,CDK1,FBXO5,HSP90AA1,HSP90B1,KIF11,KIF23,PLK1,PPP2R5C,PPP2R5E,PRC1,PTTG1,RAD21,SMC1A,SMC3
Kinetochore Metaphase Signaling Pathway	45.9	3.77297	0.396	AURKB,BIRC5,BUB1,BUB1B,BUB3,CCNB1,CDC20,CDC27,CDCA8,CDK1,CENPC,CENPE,CENPH,CENPK,CENPL,CENPN,CENPU,CENPW,H2AX,H2AZ1,KIF2C,KNL1,MAD2L1,MAD2L2,MXD3,NDC80,NEK2,NUF2,PLK1,PPP2R5C,PPP2R5E,PTTG1,RAD21,SKA2,SMC1A,SMC3,SPC25,SPDL1,TTK,ZWINT
Upstream Regulators
	ID	Upstream Regulator	Expr Log Ratio	Molecule Type	Predicted Activation State	Activation z-score	Notes	Bias Term	Bias-corrected z-score	p-value of overlap	Target molecules in dataset	Mechanistic Network
		ZBTB17		transcription regulator						1.66e-43	ASPM,AURKB,BTG3,BUB1B,CCNA2,CCNB1,CCNB2,CDC20,CDCA8,CDK1,CENPF,CKAP2,ECT2,HMMR,KIF11,KIF22,KIF2C,KIF4A,MKI67,NCAPH,NDC80,NEK2,NUF2,NUSAP1,ODC1,PBK,PIMREG,PLK1,PRC1,PSRC1,RACGAP1,SGO1,SGO2,TOP2A,TPX2,UBE2C	CDKN1A,E2F1,E2F4,FOXM1,RB1,RBL1,Rb,TP53,TP63,TP73,ZBTB17
		E2F4		transcription regulator	Inhibited	-2		0.077	-2.154	8.07e-43	AURKB,BUB3,CALM1 (includes others),CBX5,CCNA2,CCNB2,CDCA3,CDK1,CDKN2C,CENPE,CKS1B,CKS2,DBF4,ECT2,EXOSC8,GMNN,H2AX,H2AZ1,HMGB1,HMGB3,HMMR,HSP90B1,KHDRBS1,KIF22,KIF4A,MAD2L1,MKI67,NDC80,NEK2,OIP5,PCLAF,PCNA,PLK1,PRC1,PTTG1,RANBP1,RRM1,RRM2,SFPQ,SKA2,SMC2,SMC4,STMN1,SUZ12,TMPO,TOP2A,TPX2,TTK,UBE2C,UBE2T
		CDKN1A		kinase	Inhibited	-3.562	bias	-0.467	-1.723	1.51e-36	ARL6IP1,ASPM,AURKA,AURKB,BIRC5,BUB1,BUB1B,BUB3,CCNA2,CCNB1,CDC20,CDK1,CDKN1B,CDKN3,CENPF,CKS1B,DLGAP5,H2AX,H2AZ1,HJURP,HMGB2,HNRNPA2B1,KIF2C,KNSTRN,LBR,MAD2L1,MIS18BP1,MKI67,NUSAP1,PBK,PCLAF,PCNA,PHGDH,PLK1,PRC1,RACGAP1,RRM1,SMC2,SMC4,SPAG5,SPDL1,STMN1,TOP2A,TPX2,TTK,TYMS,UBE2C,UBE2T	CCNE1,CDKN1A,Cyclin E,E2F1,E2F4,E2F5,E2f,FOXM1,MDM2,MYBL2,MYC,RBL1,RBL2,Rb,TP53,TP63,TP73
		l-asparaginase		biologic drug	Inhibited	-5.578	bias	-0.774		1.79e-35	AURKA,AURKB,BIRC5,BUB1,BUB1B,CCNA2,CCNB2,CDK1,CENPF,CENPH,CENPL,CENPN,KIF11,KIF15,KIF20B,KIF22,KIF2C,KIF4A,KIFC1,KNL1,MAD2L1,MIS18BP1,NCAPG,NCAPH,NDC80,NUF2,OIP5,PHGDH,PLK1,SGO1,SMC2,SPC25,SPDL1,TOP2A,UBE2C
		PTGER2		g-protein coupled receptor	Activated	5.477	bias	0.677		3.67e-30	ASPM,AURKA,BUB1B,CCNA2,CCNB2,CDKN3,CENPE,CENPF,CKAP2L,CKS2,DEPDC1,ECT2,ESD,H2AX,KIF11,KIF15,KIF22,KIF2C,MKI67,NEK2,NUF2,NUSAP1,PBK,PLK1,PRC1,RACGAP1,SPAG5,TPX2,TROAP,TTK	AR,CREB1,CSF2,E2F4,FOXO3,IL6,PTGER2,RB1,Rb,TCF3,TP53
		RABL6		other	Activated	4.392	bias	0.485	1.978	1.62e-28	AURKB,BUB1,BUB1B,CCNA2,CCNB1,CDKN1B,CENPF,CKS1B,EZH2,H2AX,HMMR,KIF23,MAD2L1,NCAPG,NDC80,NEK2,PBK,PLK1,PRC1,TMEM97,TOP2A,TPX2,TTK,UBE2C,VRK1	E2F1,E2F4,E2f,FOXM1,RABL6,RB1,RBL1,TP53,TP63,TP73
		TP53		transcription regulator	Inhibited	-4.353		0.12	-5.367	6.41e-28	ARL6IP1,ASPM,ATP5PB,AURKA,AURKB,BIRC5,BUB1,BUB1B,CCNA2,CCNB1,CCNB2,CD47,CD59,CDC20,CDC42BPA,CDK1,CDKN1B,CDKN3,CENPE,CENPF,CKAP2,CKB,CKS1B,CKS2,DBF4,DDX39A,DLGAP5,DTYMK,EZH2,FUBP1,GMNN,GTSE1,H2AX,H2AZ1,HJURP,HMGB1,HMGB2,HMGN2,HMMR,HNRNPA2B1,HSP90AA1,HSPA8,IFI16,KIF22,KIF23,KIFC1,KLF6,KPNA2,LBR,MAD2L1,MDH2,MIS18BP1,MKI67,MYH10,NCAPG,NCAPH,NDC80,NEK2,NMU,NUDT5,NUSAP1,PBK,PCLAF,PCNA,PEG10,PHGDH,PLEKH…	AR,CCNE1,CDKN1A,E2F1,E2F4,E2F5,E2f,FOXM1,FOXO3,IL6,MYC,RB1,RBL1,RBL2,Rb,TCF3,TP53
		E2F1		transcription regulator	Activated	3.337	bias	0.608		9.36e-27	ACTR1A,AURKA,AURKB,BIRC5,BUB3,CALM1 (includes others),CBX5,CCNA2,CCNB1,CCNB2,CDC20,CDK1,CDKN1B,CDKN2C,CKB,DBF4,DDAH2,ECT2,EZH2,FBXO5,GMNN,HMGB1,HMGB2,HMGN1,HNRNPD,HNRNPR,HSP90B1,HSPA8,JPT1,KIF23,KRAS,MAD2L1,MDH1,NDC80,NUSAP1,PCLAF,PCNA,PTTG1,RACGAP1,RAN,RANBP1,REV3L,RRM1,RRM2,RUVBL1,SMC4,SRSF1,STMN1,TOP2A,TYMS,VRK1	AR,CCNE1,CDKN2A,E2F1,E2F2,E2F3,E2F4,E2f,FOXO3,MDM2,MYBL2,MYC,RB1,RBL1,Rb,TP53,doxorubicin
		CCND1		transcription regulator	Activated	3.166		0.144	2.58	8.41e-23	ASPM,AURKA,BIRC5,CCNA2,CDCA2,CDCA8,CDKN1B,CDKN2C,CENPF,CENPH,CENPK,CENPN,CIP2A,DEPDC1,ELAVL1,ESCO2,G3BP1,GAS2L3,HJURP,HSPA8,JPT1,KIF11,KIF20B,KIF2C,KIF4A,KNL1,NCAPH,PCLAF,PCNA,PLK1,PSRC1,RACGAP1,RRM2,SPC25,TMSB15A,TPX2,TUBA1B,TUBB,TYMS	CCND1,CCNE1,CDK4,CDKN1A,Cyclin E,E2F1,E2F4,E2F5,E2f,MYC,MYOD1,RB1,RBL1,RBL2,Rb,TP53
		dextran sulfate		chemical drug						2.46e-22	AURKA,BIRC5,BUB1,BUB1B,CCNA2,CCNB1,CDC20,CDCA2,CDCA3,CDCA8,CDK1,CENPE,CENPH,CKS1B,FBXO5,HJURP,KIF11,MKI67,NCAPH,NEK2,NUSAP1,ODC1,PCNA,PHGDH,PLK1,PRC1,RACGAP1,RRM2,SGO1,SMC2,SPAG5,SPC25,STMN1,TOP2A,TPX2,UBE2C	AR,CREB1,CSF2,E2F4,FOXO3,IL6,RB1,Rb,TCF3,TP53,dextran sulfate
		mir-21		microrna	Inhibited	-5.98	bias	-0.656		3.13e-22	ARL6IP1,ASPM,CACYBP,CCNA2,CCNB1,CKAP5,CKS2,DDAH2,DLGAP5,ECT2,FUBP1,GTSE1,H2AX,HNRNPA2B1,IFI16,KIF23,KIF4A,KIF5B,KIFC1,MKI67,NUCKS1,NUSAP1,PBK,PPP2R5E,PRC1,PSME2,RACGAP1,SMC2,SRSF3,STMN1,TACC3,TMEM97,TOP2A,UBE2A,VRK1,YWHAZ
		FOXM1		transcription regulator	Activated	4.636	bias	0.874		5.34e-22	AURKA,AURKB,BIRC5,BUB1B,CCNA2,CCNB1,CCNB2,CDC20,CDCA2,CDCA8,CDK1,CDKN1B,CDKN3,CENPE,CENPF,CKS1B,CKS2,EZH2,GTSE1,MKI67,NEK2,PCNA,PLK1,PRC1,PTTG1,STMN1,TOP2A	CDKN1A,CDKN2A,E2F1,E2F4,FOXM1,FOXO1,FOXO3,MYBL2,MYC,RB1,RBL1,Rb,SKP2,TP53,TP63,TP73,Vegf
		TCF3		transcription regulator	Inhibited	-3.545		0.243	-4.709	5.56e-22	AURKA,BIRC5,BUB1,CCNA2,CCNB1,CCNB2,CDC20,CDCA3,CDK1,CDKN2C,CDKN3,CIP2A,CKS2,ECT2,ESCO2,H2AX,HMGB2,HMMR,HSP90B1,IFI16,KIF11,KIF2C,KIF4A,KLF6,MAD2L1,MKI67,MORF4L2,MXD3,NCAPG,NDC80,NEK2,NUF2,NUSAP1,PRC1,RACGAP1,RRM2,SPC25,TOP2A,TTK,TYMS	CCND1,E2F2,Histone h4,MYOD1,TCF3
		YY1		transcription regulator						3.02e-20	AURKA,AURKB,BIRC5,BUB1B,CCNA2,CCNB1,CCNB2,CDCA3,CDKN1B,CDKN2C,CENPE,CENPH,H2AX,H4C3,KIF11,KIF23,KIF2C,KIF5B,LMNB1,MAD2L1,MKI67,MXD3,PCNA,PLK1,PNRC2,PRC1,PSRC1,RAD21,RRM1,SFPQ,SRSF1,SYNCRIP,TACC3,TOP2A	BRCA1,CDKN2A,E2F1,E2F4,E2f,FOXM1,MAX,MYC,RB1,RBL1,Rb,TP53,TP63,TP73,YY1
		NUPR1		transcription regulator	Inhibited	-5.864	bias	-0.3	-3.918	1.23e-19	ANP32E,ARHGAP11A,ASPM,AURKA,BUB1,BUB1B,CCNA2,CCNB2,CDCA2,CDCA3,CDCA8,CDKN1B,CENPC,CENPL,CEP97,CKAP2L,GPSM2,GTSE1,HJURP,HNRNPA2B1,HNRNPM,KIF11,KIF18A,KIF23,KIF2C,KIFC1,KLF6,KNL1,LBR,LMNB1,MKI67,MYH10,NUCKS1,PLK1,SHCBP1,SKA2,SPAG5,SPC25,SPDL1,SRSF1,SYNE2,TMEM19,TMPO	CCND1,CDK4,E2F1,FOXM1,FOXO3,MYC,MYOD1,NUPR1,RB1,TP53
		MYOD1		transcription regulator		0.882	bias	0.567		3.85e-19	BUB1B,CBX5,CCNB2,CDC20,CDCA3,CDK1,CENPE,CENPF,DEPDC1,DLGAP5,HJURP,IFI16,KIF14,KIF2C,KIF4A,KLF6,KNL1,MKI67,NCAPG,NCAPH,NDC80,NUSAP1,PBK,PCLAF,PLK1,RACGAP1,RRM2,SHCBP1,TOP2A,TPX2,TROAP	AR,CCND1,E2F1,MYBL2,MYOD1,RB1,RBL1,TCF3
		telapristone acetate		chemical drug						2.9e-18	AURKB,BUB1,CCNA2,CCNB2,CDC20,CDK1,CENPF,KIF11,PTTG1,SPC25,TOP2A,TPX2	PGR,TRPS1,telapristone acetate
		HGF		growth factor	Activated	5.798	bias	0.692		3.36e-18	ARPC5,AURKA,AURKB,BIRC5,BUB1,BUB1B,CALM1 (includes others),CDC20,CDK1,CDKN1B,CDKN2C,CDKN3,CENPF,CKS1B,DBF4,DKC1,DTYMK,GMNN,GPSM2,HDGF,HMMR,KIF11,KIF15,KIF20B,KIF22,KIF2C,MAD2L1,MKI67,NDC80,NEK2,PCNA,PLK1,PRC1,PTTG1,SMC2,TMEM97,TPX2,TTK,UBE2C,YWHAH,YWHAZ	AR,BRCA1,E2F4,ERBB2,ESR1,FOXM1,FOXO3,HGF,IL6,MDM2,MXD1,PGR,Rb,TCF3,TP53
		CSF2		cytokine	Activated	5.855	bias	0.786		2.5e-17	AURKA,BIRC5,BUB1,BUB1B,CCNA2,CCNB1,CDC20,CDCA2,CDCA3,CDCA8,CDK1,CDKN1B,CDKN2C,CENPE,CENPH,CKS1B,FBXO5,HJURP,HMGB1,ITGAE,KIF11,MKI67,NCAPH,NEK2,NUSAP1,ODC1,PHGDH,PLK1,PRC1,RACGAP1,RRM2,SGO1,SMC2,SNRPD1,SPAG5,SPC25,STMN1,TOP2A,TPM4,TPX2,UBE2C	AR,CCND1,CDK4,CSF2,E2F1,E2F4,FOXM1,FOXO1,FOXO3,IL6,KLF5,MYC,MYOD1,TCF3,TGFB1,TP53,TP63,TP73,Vegf
		LIN9		other	Activated	3.413	bias	0.8		4.4e-17	AURKA,BIRC5,BUB1,BUB1B,CCNA2,CCNB1,CDK1,CENPE,DLGAP5,PLK1,TMPO,UBE2C
		CDK4		kinase						6.26e-17	AURKA,CDCA2,CDCA8,CDKN1B,CDKN2C,CENPF,CENPH,CENPK,CENPN,CIP2A,ELAVL1,GAS2L3,HJURP,KIF11,KIF20B,KIF2C,KIF4A,KNL1,NCAPH,PCLAF,SPC25,TMSB15A,TPX2	AR,CCND1,CDK4,E2F1,MYBL2,MYOD1,RB1,RBL1,TCF3
		KDM5B		transcription regulator	Inhibited	-4.672	bias	-0.484	-2.409	2.28e-16	AURKA,BUB1B,BUB3,CCNB1,CDCA3,CDK1,CDKN1B,DLGAP5,ECT2,FBXO5,HMMR,KIF2C,NCAPH,NDC80,OIP5,PBK,PHF20,PSIP1,SNRPD1,TOP2A,TTK,TUBB2A
		CDKN2A		transcription regulator	Inhibited	-4.746		-0.094	-4.24	5.14e-16	AURKB,BIRC5,BTG3,BUB1B,CCNA2,CCNB1,CDK1,CDKN1B,CDKN2C,CENPK,EZH2,FBXO5,GSPT1,GTSE1,H2AX,HMGB2,KIFC1,KRAS,MAD2L1,MKI67,ODC1,PCNA,PLK1,RRM1,RRM2,SAE1,SUZ12,TMEM97,TMPO,VRK1	BRCA1,CCNE1,CDKN2A,Cyclin E,E2F1,E2F2,E2F3,E2F4,E2F5,E2f,MAX,MYC,RB1,RBL1,RBL2,Rb,TP53
		AREG		growth factor	Activated	4.231	bias	0.318	2.885	1.7e-15	ARHGAP11A,AURKB,BIRC5,CCNA2,CCNB1,CCNB2,CDC20,CDCA8,CENPF,DESI2,HJURP,KIF14,MKI67,PLK1,PRC1,RRM2,SAE1,TOP2A	AR,AREG,CREB1,E2F1,E2F4,ERBB2,ESR1,FOXO1,FOXO3,IL6,MAPK1,MED1,MXD1,MYB,PGR,TCF3,TOB1,TP53
		TBX2		transcription regulator	Activated	4.123	bias	0.307	2.859	2.12e-15	AURKA,AURKB,BUB1,CCNA2,CCNB1,CDCA3,CDK1,CDKN2C,CKAP2,CKS1B,EZH2,MAD2L1,MXD3,PLK1,PRC1,SGO1,SMC2	CDKN1A,CREB1,E2F4,FOXO3,MDM2,PTEN,RB1,RBL1,Rb,TBX2,TP53
		E2f		group	Activated	2.375	bias	0.797		6.7e-15	CBX5,CCNA2,CCNB1,CDK1,DBF4,EXOSC8,GMNN,HNRNPA1,MAD2L1,NUSAP1,OIP5,PCNA,PRR11,RRM2,SKA2,STMN1,TPX2,TTK,TYMS,UBE2C	AR,E2F1,E2F4,E2f,FOXO3,MDM2,MYBL2,RB1,RBL1,Rb,TP53
		ESR1		ligand-dependent nuclear receptor	Activated	6.43		0.143	5.358	6.89e-15	ASPM,AURKA,BIRC5,BUB1,BUB1B,BUB3,CCNA2,CCNB1,CD59,CDC27,CDC42BPA,CDCA8,CDK1,CDKN1B,CDKN3,CENPE,CENPF,CENPK,CENPL,CENPN,CENPU,CEP135,CEP70,CKB,ENAH,FKBP2,GPSM2,H4C3,HNRNPD,HSP90AA1,HSP90B1,KHDRBS1,KIF23,KIF5B,KNL1,KRAS,MAD2L1,MKI67,MYH10,NCAPG,NCAPH,OIP5,PBK,PCM1,PCNA,PHF19,PIMREG,PPP2R5C,PSIP1,PTTG1,RAD21,RHEB,SFPQ,SGO2,SMC2,SMC3,SMC4,SPDL1,TMEM97,TMPO,TMSB15A,TTK,UBE2T,UGP2	AR,CCND1,E2F1,E2F4,ESR1,FOXM1,FOXO3,IL6,MDM2,MYC,PGR,RARA,TCF3,TP53,TP63,TP73,beta-estradiol
		2-(4-amino-1-isopropyl-1H-pyrazolo[3,4-d]pyrimidin-3-yl)-1H-indol-5-ol		chemical reagent	Inhibited	-3.986		-0.106	-3.481	1.2e-14	AURKA,AURKB,BIRC5,CCNB1,CDCA2,GMNN,H2AX,KIF14,KLF6,KNL1,KPNA2,MXD3,NCAPG,ORC6,PCNA,RRM1,SFPQ,SGO2,SMC2,TOP2A,TROAP,TYMS,UBE2T	2-(4-amino-1-isopropyl-1H-pyrazolo[3,4-d]pyrimidin-3-yl)-1H-indol-5-ol,ATM,BRCA1,RB1,TP63
		RBL2		other	Inhibited	-3.537	bias	-0.882		2.19e-14	AURKA,AURKB,BUB1,BUB1B,CCNA2,CCNB1,CCNB2,CDK1,CDKN1B,KIFC1,KPNA2,NEK2,PCNA,PLK1,RANBP1,RRM2,STMN1,TYMS	CCNA2,E2F1,E2F2,E2F3,E2F4,E2F5,E2f,MDM2,MYC,RB1,RBL1,RBL2,Rb,TP53
		LDLR		transporter						5.77e-14	AURKA,AURKB,BIRC5,BUB1B,CCNA2,CCNB1,CCNB2,CD47,CDCA3,CDK1,CENPF,CKS1B,KIF23,KIF2C,KIF4A,KNL1,MKI67,NUSAP1,PLK1,PRC1,PSME2,TOP2A,UBE2C,UBE2D3
		E2F3		transcription regulator	Activated	4.231	bias	0.475	2.22	7.31e-14	BIRC5,CCNA2,CCNB1,CCNB2,CDCA3,CDK1,EZH2,FBXO5,HMGB2,KRAS,LBR,MAD2L1,NUCKS1,PCLAF,PCNA,PLK1,PTTG1,RRM1,RRM2,TMPO,TPX2,UBE2C	CCNE1,Cyclin E,E2F1,E2F3,E2F4,E2F5,E2f,FOXM1,MYC,RB1,RBL1,TP53,TP63,TP73
		Irgm1		other	Inhibited	-3.592	bias	-1		1.19e-13	AURKB,BUB1,CCNA2,CCNB1,CCNB2,CDCA3,IFI16,MKI67,NCAPG,NEK2,RRM2,SPAG5,UBE2C
		S100A6		transporter	Activated	2.714		0	2.714	3.03e-13	AURKA,CDK1,CDKN3,DEPDC1,EXOSC8,NCAPH,NEK2,PBK,TMPO,TPM4,TYMS
		MYC		transcription regulator	Activated	5.664	bias	0.395	3.041	3.06e-13	ABCF1,ARL6IP1,ASCL1,AURKB,BIRC5,BUB1,BUB1B,CCNA2,CCNB1,CCNB2,CD47,CDC20,CDK1,CDKN1B,CKS2,CNTRL,CYCS,DKC1,ELAVL1,EXOSC8,EZH2,GGH,GLRX5,H2AZ1,HNRNPA1,HNRNPA2B1,HNRNPD,HNRNPH1,HSP90AA1,IFI16,KLF6,KRAS,LSM4,MAD2L1,MKI67,ODC1,PCNA,PEG10,PHF20,PLK1,POU3F2,RANBP1,RRM2,RUVBL1,RUVBL2,SAE1,SMS,SNRPD1,SRSF1,STMN1,SUMO2,SUZ12,TMEM97,TMSB10/TMSB4X,TYMS,UBE2C	AR,BRCA1,CCNE1,CDKN2A,E2F1,E2F4,E2F5,E2f,ESR1,MAX,MDM2,MYBL2,MYC,PGR,RB1,RBL1,RBL2,Rb,TP53,YY1
		Vegf		group	Activated	5.751	bias	0.736		1.04e-12	AURKA,AURKB,BIRC5,BUB1,BUB1B,CALM1 (includes others),CDC20,CDK1,CDKN2C,CDKN3,CENPF,CKS1B,DBF4,DKC1,DTYMK,GMNN,GPSM2,HMMR,KIF11,KIF15,KIF20B,KIF22,KIF2C,MAD2L1,MKI67,NDC80,NEK2,PLK1,PRC1,SMC2,TPX2,TTK,UBE2C,YWHAZ	CCNE1,E2F1,E2F4,E2F5,E2f,ERBB2,ESR1,FOXM1,FOXO1,FOXO3,KLF5,MXD1,MYC,MYOD1,NRAS,PGR,RB1,RBL2,TCF3,TGFB1,TP53,Vegf
		NR1H3		ligand-dependent nuclear receptor						1.15e-12	AURKA,AURKB,BIRC5,BUB1B,CCNA2,CCNB1,CCNB2,CD47,CDCA3,CDK1,CDKN1B,CENPF,CKS1B,KIF23,KIF2C,KIF4A,KNL1,MKI67,NUSAP1,PLK1,PRC1,TOP2A,UBE2C	AKT1,AR,E2F1,NR1H3,PPARA,RB1,RBL1,TP53,YAP1
		ERBB2		kinase	Activated	3.787	bias	0.542		1.21e-12	ASPM,AURKA,BIRC5,BUB1,BUB1B,CAPZA2,CCNA2,CCNB1,CCNB2,CD47,CD59,CDC20,CDC27,CDCA2,CDCA3,CDCA8,CDK1,CDKN1B,CDKN2C,CDKN3,CENPE,CENPF,CKS1B,CKS2,DZIP3,G3BP1,H4C3,HMGB2,MKI67,MXD3,NCAPG,NDC80,NEK2,ORC6,PCNA,PRC1,RRM1,RRM2,SMC2,SPAG5,STRBP,TOP2A,TYMS,UBE2C,ZWINT	AR,CDKN1A,E2F1,E2F4,ERBB2,FOXM1,FOXO1,FOXO3,IL6,MYC,RB1,RBL1,Rb,TCF3,TP53,TP63,TP73,Vegf
		TCF4		transcription regulator		1.89	bias	0.293	1.114	1.56e-12	ASCL1,BIRC5,CCNA2,CCNB2,CDC20,CDCA3,CDK1,CDKN3,CIP2A,CKS2,ESCO2,HMGB2,HMMR,HSP90B1,IFI16,MAD2L1,MKI67,MORF4L2,MXD3,NCAPG,NDC80,NDUFB4,NEK2,NUF2,PRC1,RACGAP1,RRM2,RUVBL2,SPC25,YWHAZ
		Rb		group	Inhibited	-3.2	bias	-0.525		1.85e-12	AURKB,BIRC5,BUB1,CCNA2,CCNB1,CDK1,ECT2,EZH2,GMNN,MAD2L1,PCNA,PLK1,PTTG1,TOP2A,TYMS	CCNE1,CDKN1A,E2F1,E2F2,E2F3,E2F4,E2f,FOXM1,MYBL2,RB1,RBL1,Rb,TP53,TP63,TP73
		imatinib		chemical drug	Inhibited	-3.068	bias	-0.32	-1.621	2.7e-12	ARL6IP1,ATP5PB,AURKA,BIRC5,CCNA2,CCNB1,CDKN1B,CDKN2C,CKS1B,DBF4,ECT2,GSPT1,HMGB1,HSP90B1,HSPA8,KIF11,MAD2L1,NDUFA2,PCNA,PLK1,PPP2R5C,PTTG1,SMC1A,SNRPF,SRSF1,SRSF7,TRA2B	AR,E2F1,E2F4,E2f,FOXM1,FOXO3,IL6,MYC,RB1,RBL1,TCF3,TP53,imatinib,topotecan
		CASR		g-protein coupled receptor		1.969	bias	0.585		4.95e-12	BIRC5,BUB1B,CCNB1,CDC20,CDKN1B,CENPH,EZH2,H2AZ1,KIF11,KIF22,MAD2L1,NUSAP1,ODC1,PRC1,PTTG1,SPAG5,TPX2,TYMS	CASR,ESR1,hormone
		medroxyprogesterone acetate		chemical drug	Inhibited	-3.627		-0.115	-3.16	6.23e-12	ASPM,BIRC5,CCNB1,CCNB2,CDK1,CDKN1B,CENPF,CKS2,DEPDC1,DLGAP5,KIF11,KIF18A,NCAPG,NEK2,NUSAP1,PBK,PRC1,RANBP1,SPC25	AR,BRCA1,E2F1,E2F4,ERBB2,ESR1,FOXO1,FOXO3,IL6,MDM2,MXD1,MYC,PGR,Rb,TCF3,TP53,beta-estradiol,medroxyprogesterone acetate
		BNIP3L		other	Inhibited	-3.592		-0.153	-3.044	6.83e-12	AURKA,CCNA2,CD47,CDKN3,CENPE,CENPF,CKAP2,GPSM2,KIF11,NUF2,RRM2,SGO1,TOP2A
		MYBL2		transcription regulator	Activated	3.12	bias	0.636		7.15e-12	AURKA,BIRC5,BUB1,CCNA2,CCNB1,CCNB2,CDK1,CENPE,HSPA8,PLK1,TOP2A,UBE2C	CCNE1,Cyclin E,E2F1,E2F4,E2F5,E2f,FOXM1,MYBL2,MYC,RB1,RBL1,RBL2
		nilotinib		chemical drug	Inhibited	-2.887	bias	-0.878		9.34e-12	BUB1,BUB3,CCNA2,CCNB1,CDC27,CDKN1B,DBF4,H2AX,MAD2L1,SMC3,TTK,YWHAZ
		fulvestrant		chemical drug	Inhibited	-3.428		-0.229	-2.345	1.2e-11	AURKA,BIRC5,CCDC34,CCNA2,CCNB1,CDC20,CDK1,CDKN1B,CDKN2C,CENPF,CKS1B,CYCS,EMC9,GTSE1,H2AX,KIF11,NUDT1,PCNA,PTTG1,RRM1,SKA2,STMN1,TIMELESS,UBE2C	CDKN1A,E2F1,E2F2,E2F3,E2F4,E2f,FOXM1,RB1,RBL1,Rb,TP53,TP63,TP73,fulvestrant
		methylselenic acid		chemical reagent						1.21e-11	AURKA,BIRC5,BUB1B,CCNA2,CCNB1,CCNB2,CDC20,CDK1,CENPF,DTYMK,HMMR,HNRNPH3,HSP90B1,KIF11,KIF20B,MKI67,PCNA,PLK1,RRM1,RRM2,TOP2A,TUBB4B,TYMS	AR,CCND1,CDKN2A,E2F1,E2F2,E2F3,E2F4,E2f,ESR1,MYBL2,MYC,PGR,RB1,RBL1,Rb,TP53,beta-estradiol,methylselenic acid
		TRPS1		transcription regulator	Inhibited	-3.464	bias	-0.429	-1.979	1.21e-11	AURKB,BUB1,CCNA2,CCNB2,CDC20,CDK1,CENPF,KIF11,PTTG1,SPC25,TOP2A,TPX2	FOXO1,KLF5,MYC,PGR,TCF3,TGFB1,TP53,TRPS1
		discodermolide		chemical drug						1.28e-11	CCNB1,CCNB2,CDC20,CDK1,KIF11,KIF23,PLK1,PRC1,PTTG1,SMC2,TOP2A	E2F1,E2F4,FOXM1,TP53,TP63,TP73,discodermolide
		calcitriol		chemical drug	Inhibited	-5.16		-0.089	-4.651	2.87e-11	BIRC5,BUB1B,CCNA2,CCNB1,CDC20,CDCA8,CDK1,CDKN1B,CENPH,COX17,ECT2,EXOSC8,EZH2,H2AZ1,KIF22,KIF23,KPNA2,LSM3,MAD2L1,NEK2,NUSAP1,ODC1,PBK,PCLAF,PCNA,PRC1,RACGAP1,RRM2,SMC2,SPAG5,STMN1,TACC3,TMEM160,TPX2	AR,CDKN1A,CDKN2A,E2F4,FOXM1,FOXO3,IL6,MED1,MYC,RB1,RBL1,Rb,SKP2,TCF3,TP53,VDR,calcitriol
		EP400		other	Activated	3.138	bias	0.829		3.13e-11	CCNA2,CDC20,CDCA3,CENPF,FBXO5,H2AZ1,NEK2,PCNA,PLK1,PSRC1,SGO1
		FOXO3		transcription regulator		0.907		0.209	0.411	3.15e-11	AURKA,BIRC5,BUB1B,CCNB1,CCNB2,CDC20,CDCA8,CDKN1B,CDKN3,DLGAP5,FBXO5,GMNN,KIF15,KIF2C,MKI67,MXD3,PBK,PCNA,PLK1,PTTG1,RUVBL1,SKA2,SPAG5,TPX2,UBE2C,ZWINT	AR,CDKN1A,E2F1,E2F4,FOXM1,FOXO1,FOXO3,IL6,MYC,RB1,RBL1,Rb,TCF3,TP53,TP63,TP73,Vegf
		L-methionine		chemical - endogenous mammalian						3.24e-11	AURKB,BUB1,CCNB1,CCNB2,CDCA8,CDK1,CDKN2C,IFI16,NUSAP1,PRC1,TOP2A,TYMS	BRCA1,CDKN2A,CREB1,L-methionine,MAX,MYC,NTRK2,RB1,Rb
		let-7		microrna	Inhibited	-4.53	bias	-0.955		5.36e-11	AURKA,AURKB,BUB1,BUB1B,CCNA2,CCNB1,CDC20,CDCA2,CDCA3,CDCA8,CDK1,CKS1B,DBF4,EZH2,GMNN,KRAS,MAD2L1,NUF2,ORC6,RRM1,RRM2
		RARA		ligand-dependent nuclear receptor	Activated	4.6		0.007	4.565	1.33e-10	ASPM,BIRC5,CCNA2,CDK1,CDKN1B,CDKN3,CENPF,CENPN,CENPU,ENAH,H4C3,HNRNPD,KIF23,KNL1,MAD2L1,NCAPG,NCAPH,NSD2,PBK,PHF19,PIMREG,PTTG1,SFPQ,SMC4,TMSB15A,UBE2T	AR,CCND1,E2F1,MYBL2,RARA,RB1,RBL1
		RB1		transcription regulator	Inhibited	-2.322		0.216	-3.171	1.49e-10	AURKB,BIRC5,BTG3,CBX5,CCNA2,CCNB1,CDK1,CDKN1B,CENPK,COX17,EZH2,FBXO5,GMNN,H2AX,HMGB2,MDH1,NDUFA2,PCLAF,PCNA,PLK1,PTTG1,RANBP1,RRM1,RRM2,SUZ12,TMEM97,TMPO,TYMS,UBE2C,VRK1	CCNE1,Cyclin E,E2F1,E2F2,E2F3,E2F4,E2F5,E2f,MYC,RB1,RBL1,RBL2,Rb,TP53
		HNF1A-AS1		other	Activated	2.828	bias	0.474	1.489	2.09e-10	BIRC5,HJURP,HMGB2,KIF22,KIF2C,NCAPG,NEK2,UBE2C
		docetaxel		chemical drug		0.079		-0.187	0.771	2.95e-10	AURKA,BIRC5,BUB1,CCNB1,CDC20,CDK1,CDKN1B,MAD2L1,NDC80,NEK2,PCNA,SPAG5,TUBB4B,TUBB6,TYMS,YWHAZ	E2F1,E2F4,FOXM1,FOXO1,FOXO3,TP53,TP63,TP73,Vegf,WWTR1,YAP1,docetaxel
		NFYB		transcription regulator						3.07e-10	ARHGAP11A,CBX5,CCNB1,CCNB2,CDCA8,CDK1,CENPF,CIP2A,CKS2,DZIP3,ELAVL1,HMGB2,HMGN3,HNRNPA1,PCLAF,PCNA,PLK1,PTTG1,RRM2,TOP2A,TYMS,UBE2D3	NFYB,NFYC
		PC-SPES		chemical drug						3.34e-10	CCNA2,CDC20,CDKN2C,CKS1B,DCTN3,DTYMK,HMGN3,HSP90AA1,MAD2L1,RAN,TMSB10/TMSB4X,TUBB2A,TYMS,UBE2C
		CD 437		chemical drug	Inhibited	-3.984	bias	-0.824		5.9e-10	HMGB1,HMGN2,HNRNPA1,HSP90AA1,HSPA8,ILF2,KIF2C,KPNA2,LSM3,ODC1,PCLAF,PSMA4,RBMX,SNRPF,SRSF3,SSR2,TMSB10/TMSB4X,TUBA1B,YWHAZ
		SRSF1	0.326	other						7.29e-10	AURKA,AURKB,BIRC5,HNRNPH1,KLF6,PLK1,RRM2,SRSF1,SRSF7
		KDM3B		enzyme	Inhibited	-3.317	bias	-0.815		1.13e-09	ARL6IP1,CDC20,CKAP2,DEPDC1,DLGAP5,GTSE1,HJURP,KNL1,NCAPG,RACGAP1,SPAG5,STMN1
		MITF		transcription regulator	Activated	4.025	bias	0.889		1.17e-09	AURKB,CCNB1,CDCA3,CDCA8,CENPF,CENPH,ECT2,KIF4A,KIFC1,MDH1,NUF2,ORC6,PIF1,PLK1,POU3F2,SPAG5,SPC25,TACC3,TPX2,UBE2C
		imipramine blue		chemical drug	Inhibited	-2.939	bias	-0.576		1.36e-09	AURKA,CCNA2,CCNB1,CENPE,CENPF,CENPK,PCNA,PLK1,STMN1
		CD3		complex	Activated	4.28	bias	0.735		1.99e-09	BIRC5,CALM1 (includes others),CDK1,CDKN1B,CENPF,CKS1B,CKS2,CNIH4,CYCS,EXOSC8,FKBP2,HINT1,HMGN1,HMGN2,HNRNPA1,HNRNPA2B1,HNRNPR,HSP90AA1,HSP90B1,HSPA8,ILF2,MDH2,NUDT1,ODC1,PCNA,SMS,SRSF1,SRSF7,STMN1,TMPO,TOP2A,VBP1,VDAC3
		gefitinib		chemical drug		-1.308	bias	-0.309	-0.623	3.04e-09	AURKA,AURKB,BIRC5,BUB1,CCNB1,CDKN1B,CKAP2,ECT2,HSP90B1,KIF11,KIF23,MKI67,PCNA,PRC1,PTTG1,SMC2,TOP2A	AREG,CREB1,E2F1,E2f,ERBB2,ESR1,FOXM1,FOXO1,FOXO3,MDM2,MXD1,MYBL2,MYC,PGR,RARA,RB1,Rb,SMARCE1,TP53,gefitinib
		ST1926		chemical drug	Inhibited	-3.988	bias	-0.963		5.48e-09	H2AZ1,HMGN2,HSP90AA1,ILF2,KIF2C,KPNA2,LSM3,ODC1,PCLAF,PSMA4,SNRPF,SRSF3,SSR2,TMSB10/TMSB4X,TRIR,YWHAZ
		ritonavir		chemical drug						6.58e-09	BIRC5,CD59,CEP135,CEP70,ECT2,ELAVL1,HMGB3,HMGN2,HMMR,KIF14,NCAPH,NUF2,PNRC2,RACGAP1,TSN
		E2F8		transcription regulator						1.17e-08	CCNA2,CCNB1,CDK1,ECT2,KIF23,RACGAP1
		RRP1B		transcription regulator						1.74e-08	ASCL1,AURKA,BIRC5,CCNA2,CCNB2,CDC20,CDK1,DBF4,HSP90AA1,KIF11,PCNA,PLK1,TOP2A
		CKS1B	1.425	kinase		1.106	bias	0.714		1.83e-08	CCNA2,CCNB1,CDK1,CDKN1B,CKS1B	CCNE1,CDKN1A,CKS1B,E2F1,E2F4,E2F5,E2f,FOXM1,RB1,RBL1,RBL2,Rb,TP53
		AGN194204		chemical drug						1.85e-08	AURKA,CCNA2,CCNB1,CDK1,CDKN2C,EZH2,H2AX,H2AZ1,KIF2C,KIF4A,KLF6,MAD2L1,MKI67,PLK1,PRC1,SMC2,SMC4,TOP2A	AGN194204,CCNE1,E2F1,E2f,FOXM1,RB1,RBL1
		SP2509		chemical reagent	Inhibited	-4.134	bias	-0.28	-2.859	2.21e-08	BUB1B,CCNA2,CENPF,DDX6,FUBP1,HDGF,HMGB1,HMGN5,HNRNPA2B1,HNRNPD,LMNB1,MKI67,NSD2,NUCKS1,PCNA,PHF19,RAD21,RAN,SRSF1,STMN2,TPX2
		HSF1		transcription regulator		0.021		0.213	-0.827	6.74e-08	BUB1B,CCNA2,CCT5,CDK1,CKS1B,CKS2,ELAVL1,FXR1,HMGB1,HSP90AA1,HSPA8,RANGAP1,SGO2,STIP1,TCP1,TRA2B,UBB	FBXW7,HSF1,KLF5,MYB
		HNF4A		transcription regulator	Inhibited	-3.162		0.235	-3.905	7.85e-08	ACTR1A,ARHGAP11A,ARMC1,ARPC5,ASCL1,BAZ1B,BRD8,CAPZA2,CBX5,CCNA2,CCNB1,CDK1,CDKN1B,CENPU,CKS2,CMC2,COX17,COX8A,CTDSPL2,ECI2,EMC9,GNG5,GSPT1,HIRIP3,HMGB1,HMGB2,HNRNPA0,HNRNPR,HSP90B1,HSPA8,KHDRBS1,KIF15,KIF22,LSM3,LSM4,LSM5,MDH1,MDH2,MIS18BP1,MRPL51,NDC80,NRDC,NUDT5,NUF2,PCNA,PEG10,PSMD10,PTGES3,R3HDM1,RANGAP1,RNF5,RRM1,RUVBL2,SLC39A6,SMC1A,SMC2,SRSF1,SRSF3,SSR2,SUGT1,SUMO2,TPX2,TSN,TYMS,UBE2D3,UPF…
		tanespimycin		chemical drug	Inhibited	-2.384	bias	-0.517		8.97e-08	BIRC5,CALM1 (includes others),CDK1,CDKN1B,CYCS,HNRNPA1,HNRNPA2B1,HNRNPM,HSP90B1,HSPA8,KRAS,RBMX,SNRPF	AR,CDK1,Cyclin E,E2f,EGFR,FOXM1,MYC,RB1,TP73,YAP1,tanespimycin
		beta-estradiol		chemical - endogenous mammalian	Activated	4.9	bias	0.288	2.987	9.33e-08	ASCL1,ATP5PB,AURKA,BIRC5,BUB1,BUB3,CALM1 (includes others),CCNA2,CCNB1,CCNB2,CDC20,CDC42BPA,CDK1,CDKN1B,CDKN3,CENPF,CKB,CKS1B,CKS2,CYCS,DLGAP5,EZH2,GPSM2,HDGF,HMGB2,HMMR,HNRNPA1,HNRNPD,HSP90B1,HSPA8,ITGAE,KIF4A,KLF6,KPNA2,KRAS,MAD2L1,MKI67,NDC80,NUDT1,ODC1,PBK,PCNA,PEG10,PNRC2,PRC1,PTTG1,RAN,RANBP1,RRM2,SLC39A6,SMC2,SPDL1,SRSF1,SRSF7,SSR2,STIP1,TMPO,TOP2A,TRA2B,TUBA1B,TUBB4B,UBE2C,UBE2T,VBP1,YWHA…	BRCA1,CCND1,CDKN1A,E2F1,E2F2,E2F3,E2F4,FOXM1,PGR,RB1,RBL1,Rb,TP53,TP63,TP73,beta-estradiol,estrogen
		rifampin		chemical drug						9.37e-08	CD59,CEP135,CEP70,ECT2,ELAVL1,HMGB3,HMGN2,HMMR,KIF14,NCAPH,NUF2,PNRC2,RACGAP1,TSN
		4-nitroquinoline-1-oxide		chemical toxicant	Activated	2.449	bias	0.846		9.64e-08	AURKA,AURKB,CCNA2,CCNB1,CCNB2,CDK1	4-nitroquinoline-1-oxide,E2F1,E2F4,FOXM1,TP53,TP63,TP73
		HRAS		enzyme		0.329	bias	0.301	-0.502	1.08e-07	ASCL1,AURKA,AURKB,BIRC5,CCNA2,CCNB1,CDC42BPA,CDK1,CDKN1B,DTYMK,HMGB1,HNRNPA2B1,HNRNPUL1,HSP90AA1,HSPA8,ITGAE,KHDRBS1,KLF6,KRAS,LMNB1,MYH10,NUCKS1,PCNA,PLK1,RRM1,RRM2,SMC3,TACC3,TMSB10/TMSB4X,TOP2A,TYMS	BRCA1,CDKN2A,E2F1,E2F2,E2F3,E2F4,E2f,FOXM1,HRAS,MAX,MYC,RB1,RBL1,Rb,TP53,TP63,TP73
		5-fluorouracil		chemical drug	Inhibited	-2.393		-0.242	-1.305	1.24e-07	ATP5PB,BIRC5,CDK1,COX8A,CYCS,DCXR,HNRNPA1,HNRNPA2B1,HSPA8,ILF2,KRAS,MDH1,PRC1,PSME2,PTGES3,RBMX,SMS,SNRPF,TMSB10/TMSB4X,TYMS,UBE2C
		CD24		other	Activated	3.464	bias	0.906		1.24e-07	ASPM,CDC27,DEPDC1,DEPDC1B,FXR1,HMMR,KIF18A,NIPBL,SFPQ,SMC4,SYNE2,TOP2A
		E2F7		transcription regulator						1.47e-07	CCNA2,CCNB1,CDK1,ECT2,KIF23,RACGAP1
		troglitazone		chemical drug		-1.298		0.092	-1.534	2.12e-07	BIRC5,CCNB1,CD59,CDKN1B,CDKN2C,CEP135,CEP70,ECT2,ELAVL1,HMGB1,HMGB3,HMGN2,HMMR,IFI16,KIF14,MKI67,NCAPH,NUF2,PCNA,PNRC2,RACGAP1,TSN	AR,CCND1,CREB1,E2F1,MAPK1,MED1,MYB,MYBL2,RB1,RBL1,TCF4,TOB1,troglitazone
		CHEK1		kinase		0.963	bias	0.263	0.336	3.14e-07	BUB1,BUB1B,H2AX,MAD2L1,PCNA,RRM2	ATM,BRCA1,CCNE1,CDKN1A,CHEK1,E2F1,E2F3,E2F4,FOXM1,RB1,RBL1,Rb,TP53,TP63,TP73
		RBL1		transcription regulator	Inhibited	-2.412	bias	-0.708		3.23e-07	AURKB,CCNA2,CDK1,CDKN1B,NEK2,PCNA,PLK1,RRM1,RRM2,TYMS	BRCA1,CCNA2,CDKN2A,E2F1,E2F4,E2F5,E2f,MAX,MDM2,MYC,RB1,RBL1,Rb
		diethylstilbestrol		chemical drug	Activated	3.487	bias	0.44	1.589	4.91e-07	AURKB,BCHE,CCNA2,CCNB2,CDKN1B,CENPE,CENPF,GSPT1,HSP90B1,ITGAE,KIF11,KIF22,KIF4A,MAD2L1,MKI67,PCNA,POU3F3,PTTG1,TOP2A	AR,BRCA1,CREB1,ERBB2,ESR1,FOXO3,MDM2,MXD1,PGR,RARA,Rb,SMARCE1,TP53,diethylstilbestrol
		doxorubicin		chemical drug	Inhibited	-2.671	bias	0.332	-4.195	5.33e-07	AURKA,AURKB,BIRC5,BUB1B,CCNB1,CCNB2,CD47,CDK1,CDKN3,H2AX,HMGB1,MAD2L1,PCLAF,PCNA,PLK1,PRC1,PSRC1,PTTG1,RRM1,RRM2,STMN1,TOP2A,TUBB	CCNE1,CDKN1A,E2F1,E2F3,E2F4,E2F5,E2f,FOXM1,RB1,RBL1,RBL2,Rb,TP53,TP63,TP73,doxorubicin
		TGFB1		growth factor		1.56	bias	0.317	-0.05	5.47e-07	ABCF1,ASPM,BIRC5,BUB1,BUB1B,CALM1 (includes others),CCNA2,CCNB1,CCNB2,CCT5,CD59,CDC20,CDK1,CDKN1B,CDKN2C,CDKN3,CENPE,CENPF,CKS1B,CKS2,DDX6,DKC1,DZIP3,ELAVL1,FUBP1,FUS,HDGF,HINT1,HMGB1,HMGN2,HNRNPH1,HSP90AA1,IFI16,ITGAE,KRAS,LBR,LSM5,MKI67,MXD3,NCAPG,NDC80,NEK2,PCNA,PHGDH,PRC1,RACGAP1,RAD21,SAE1,SMC2,SMC4,SPC25,SRSF3,TOP2A,TUBB2A,TUBB4B,TYMS,ZWINT	CDKN1A,CREB1,CSF2,E2F1,E2F4,ERBB2,ESR1,FOXM1,FOXO3,MXD1,MYOD1,PGR,RB1,RBL1,Rb,TCF3,TGFB1,TP53,TP63,TP73
		ATF6		transcription regulator	Activated	2.985	bias	0.765		6.34e-07	AURKA,BUB1,CDKN3,HMMR,HSP90B1,RAN,RHEB,TROAP,UBE2C	ATF6,E2F1,FOXO1,FOXO3,Vegf
		BMS-690514		chemical drug		-1.89	bias	-0.455	-0.687	6.34e-07	CCNB1,CDK1,CDKN1B,CYCS,HSP90AA1,HSPA8,PCNA	AR,BMS-690514,E2f,EGFR,ERBB2,ESR1,FOXO3,MXD1,MYC,PGR,RB1,TP53,YAP1
		geldanamycin		chemical - endogenous non-mammalian		1.287	bias	-0.284	2.45	6.73e-07	AURKA,BIRC5,CACYBP,CDK1,CDKN2C,DLGAP5,FUS,H2AX,HSP90AA1,HSP90B1,IFI16,KNL1,KPNA2,PLK1,PTGES3,SMARCA1,SUGT1,TYMS	CDK1,Cyclin E,ESR1,FOXM1,FOXO1,MYC,RB1,STUB1,TP53,TP73,YAP1,geldanamycin
		TOB1		transcription regulator		-0.928		-0.125	-0.58	7.04e-07	CCNA2,CDKN1B,GMNN,HJURP,MIS18BP1,MKI67,SPDL1,UBE2T
		EWSR1		other	Activated	2.646	bias	0.935		7.88e-07	CDK1,DLGAP5,NUSAP1,PBK,PCLAF,RRM2,TOP2A
		sirolimus		chemical drug	Inhibited	-4.01	bias	-0.487	-1.595	8.18e-07	AURKA,AURKB,BIRC5,CCNA2,CCNB2,CDK1,CDKN1B,CYCS,FUS,HMGB1,HSP90AA1,HSP90B1,KIF15,MKI67,NUDT1,ODC1,PCNA,PSMA4,RAN,SNRPF,SRSF3,STMN1,TMPO,TOP2A,TUBB2A,TYMS	BRCA1,CCNE1,CDKN2A,CREB1,Cyclin E,E2F1,E2F4,E2F5,E2f,MAX,MDM2,MYC,RB1,RBL1,RBL2,Rb,TP63,sirolimus
		ELAVL1	0.38	other	Activated	3.3	bias	0.626		8.53e-07	ASCL1,CALM1 (includes others),CENPE,ELAVL1,HNRNPD,IFI16,KIF11,KIF18A,NCAPG,NEK2,NUF2,PBK,PRC1,SRSF7,TOP2A
		MAX		transcription regulator						1.27e-06	CBX5,CCNB1,CDKN1B,CYCS,DKC1,EZH2,KLF6,ODC1,SUZ12,UBE2C
		GON4L		transcription regulator						1.59e-06	CCNA2,CCNB1,CCNB2,MKI67,RAD21
		trichostatin A		chemical drug		-0.502	bias	0.253	-1.785	1.73e-06	ARL6IP1,AURKB,CCNA2,CCNB2,CDC27,CDK1,CDKN1B,CKS1B,DDX6,DTYMK,FUBP1,HDGF,HMGB1,HMGN5,HNRNPA2B1,HNRNPD,LMNB1,NSD2,NUCKS1,PCNA,PHF19,PLK1,RAD21,RAN,RNF5,SRSF1,STMN1,STMN2,TMPO,TMSB10/TMSB4X,TOP2A,TRA2B,TYMS,YWHAH	BRCA1,CDKN2A,Cyclin E,E2F1,E2F4,E2F5,E2f,FOXM1,MAX,MYC,RB1,RBL1,Rb,TP53,TP63,TP73,decitabine,trichostatin A
		hydrogen peroxide		chemical - endogenous mammalian		-1.27	bias	0.558		1.91e-06	AURKA,BIRC5,BUB1,BUB1B,CBX5,CCNA2,CCNB1,CD59,CDK1,CDKN1B,CDKN2C,CKS1B,CYCS,DDAH2,EZH2,H2AX,HMGB1,HNRNPA1,KRAS,NDC80,ODC1,RAN,STMN1,TUBB2A	BRCA1,CCNE1,CDKN2A,E2F1,E2F2,E2F3,E2F4,E2F5,E2f,ESR1,KRAS,MAX,MDM2,MYC,PGR,RB1,RBL2,Rb,TP53,beta-estradiol,hydrogen peroxide
		APC (complex)		complex						1.96e-06	CCNB1,CDKN1B,PLK1,UBE2C	APC (complex),CCNE1,E2F3,RB1,RBL1,TP53
		E2F2		transcription regulator	Activated	2.2	bias	0.826		1.98e-06	BIRC5,CCNA2,CCNB1,CCNB2,CDK1,CDKN2C,EZH2,PCNA,RRM2	BRCA1,CCNE1,CDKN2A,E2F1,E2F2,E2F4,E2f,FOXM1,MAX,MYC,RB1,RBL1,Rb,TP53
		YAP1		transcription regulator	Activated	2.925	bias	0.776		2.14e-06	AURKB,BIRC5,CCNA2,CCNB1,CDK1,CDKN1B,DTYMK,H2AX,KIF23,LMNB1,NEK2,PLK1,RRM1,RRM2,TOP2A,TUBB,TYMS	ATM,BRCA1,CDKN1A,E2F4,E2f,MAP2K1/2,MDM2,MYC,PGR,RB1,RBL1,Rb,TP53,TP63,TP73,WWTR1,YAP1
		butyric acid		chemical - endogenous mammalian	Inhibited	-2.068		0.094	-2.378	2.19e-06	BIRC5,CALM1 (includes others),CCNA2,CCNB1,CCNB2,CDC20,CDK1,CDKN1B,CKS1B,CYCS,DTYMK,H2AZ1,HDGF,HMGB1,HMGB2,IFI16,KRAS,MKI67,PCNA,PRKAR2A,TOP2A,TYMS	AR,E2F1,E2F2,E2F3,E2F4,FOXM1,FOXO1,FOXO3,IL6,KLF5,MYC,RB1,Rb,TCF3,TGFB1,TP53,TP63,TP73,butyric acid
		IL6		cytokine	Activated	2.419	bias	0.524		2.49e-06	BIRC5,BUB1,BUB1B,BUB3,CCNA2,CCNB1,CCNB2,CDC20,CDK1,CDKN1B,CDKN3,CENPE,EZH2,IFI16,KIF11,KIF22,KIF2C,KIFC1,MAD2L1,MKI67,NSD2,OIP5,PCLAF,PCNA,PSME2,PTTG1,RRM2,SPC25,TOP2A,TTK,UBE2C	CDKN1A,E2F1,E2F4,ERBB2,ESR1,FOXM1,FOXO3,IL6,MXD1,MYOD1,NRAS,PGR,RB1,RBL1,Rb,TCF3,TP53,TP63,TP73
		ATP7B		transporter	Inhibited	-2.646		0.105	-2.924	2.52e-06	CDC20,CKS1B,MAD2L1,PTTG1,SHCBP1,SMC2,SMC4
		PTP4A1		phosphatase		0.736	bias	0.252	-0.053	2.65e-06	ELAVL1,HNRNPH1,IFI16,PCNA,RAN,RUVBL1,RUVBL2,SMS,SRSF3,STMN1,STMN2
		PAX3-FOXO1		fusion gene/product		-1.732		-0.078	-1.463	2.73e-06	AURKA,BUB1,CCT5,CDC20,CDK1,HDGF,HSP90AA1,MYH10,PRC1,PSRC1,SGO1,TCP1,TOP2A,TPX2,TUBB4B
		EGFR		kinase	Activated	3.159	bias	0.473	1.129	2.81e-06	BIRC5,CAPZA2,CBX5,CCNA2,CCT5,CD47,CDK1,CDKN1B,HMGB3,HNRNPA1,HNRNPA2B1,HNRNPD,HNRNPH1,HSP90B1,ODC1,PCNA,PHF20,PLK1,RANBP1,SRSF1,TUBB4B	BRCA1,CDKN2A,E2F1,E2F4,E2f,EGFR,HRAS,KRAS,MAP2K1/2,MAX,MDM2,MYC,PGR,RB1,RBL1,Rb,TP53
		MAPT		other						2.81e-06	ACTR1A,ATP5PB,CCNB1,CDKN1B,CKB,CYCS,H2AZ2,HINT1,HSP90AA1,HSPA8,MDH1,STIP1,STMN1,STMN2,TUBA1B,TUBB,TUBB2A,TUBB4B,TUBB6,YWHAZ
		eflornithine		chemical drug		-1.433		0.024	-1.496	3e-06	CDK1,CDKN1B,MAD2L1,ODC1,PCNA,PLK1,TYMS	AR,CCND1,CDKN1A,E2F1,E2F4,E2f,ESR1,MYBL2,MYC,PGR,RB1,RBL1,Rb,TP53,beta-estradiol,eflornithine
		HSPB1		other		1.732		-0.13	2.048	3.08e-06	CCNA2,CCNB1,CCNB2,CDCA3,CDK1,CDKN1B	AR,E2F4,FOXO3,HSPB1,IL6,TCF3,TP53
		LIN28A		other	Activated	2.2	bias	0.833		3.08e-06	ASCL1,CDC20,CDK1,FUS,H2AX,KRAS
		tamoxifen		chemical drug		-1.327		0.047	-1.526	3.32e-06	BIRC5,CCNA2,CDCA2,CDKN1B,CENPK,CHTOP,CYCS,HSP90B1,KIF11,KIF2C,KIF4A,MKI67,NCAPH,PCNA,PHGDH,SMC4,TMSB15A,USP1	AR,CCND1,CCNE1,CDKN1A,CREB1,E2F1,E2F4,E2f,ESR1,FOXM1,FOXO1,MYBL2,PGR,RARA,RB1,RBL1,Rb,SMARCE1,TP53,tamoxifen
		NRAS		enzyme						3.33e-06	BUB3,CCNB1,CCNB2,CDC20,CDKN3,IFI16,KIF22,KIF2C,KRAS,MKI67,OIP5,SPC25,TUBB2A,UBE2C	CCND1,CDKN1A,CREB1,E2F4,MAPK1,MED1,MYB,MYOD1,NRAS,RB1,RBL1,Rb,TCF3,TOB1,TP53
		epothilone B		chemical drug		-1.387		0	-1.387	3.39e-06	BUB3,CDK1,CDKN1B,MKI67,TOP2A
		SRSF2		transcription regulator						4.18e-06	AURKA,AURKB,HNRNPH1,PLK1,RRM2,SRSF1,SRSF7
		MXD1		transcription regulator	Inhibited	-2.985	bias	-0.975		4.76e-06	BUB1,CCNA2,CCNB2,CDK1,CENPE,CENPF,COX20,ODC1,TOP2A	BRCA1,CDKN2A,E2F1,MAX,MDM2,MXD1,MYC,RB1,Rb,TP63
		BRCA1		transcription regulator		0.857	bias	0.306	-0.061	5.31e-06	BIRC5,CCNB1,CCNB2,CDKN1B,ELAVL1,H2AX,HNRNPD,MAD2L1,NEK2,PCNA,PLK1,RUVBL2,SFPQ	AR,BRCA1,CDK1,CDKN2A,Cyclin E,E2F1,E2F4,FOXM1,MAX,MDM2,MYC,PGR,RB1,RBL1,Rb,TP53,TP63,TP73,YAP1
		PTEN		phosphatase	Inhibited	-2.852		-0.035	-2.682	6.35e-06	AURKA,AURKB,BIRC5,CCNB1,CCNB2,CDC20,CDKN1B,CKS1B,CKS2,COX8A,ECI2,EZH2,G3BP1,GSPT1,HMGN1,KLF6,MAD2L1,MDH1,MKI67,NDUFB4,NUDT1,PHGDH,PLK1,RANGAP1,RRM1,SNRPF,SRSF1,SYNCRIP	CDKN1A,CREB1,E2F1,E2F4,E2f,FOXM1,FOXO3,MYC,PTEN,RB1,RBL1,Rb,TP53,TP63,TP73
		KLK4		peptidase						6.48e-06	CCNB1,CCNB2,CDKN3,MKI67,PCNA
		sulindac		chemical drug						7.48e-06	BIRC5,CCNA2,CCNB1,CCNB2,CDC20,CDK1,CDKN1B,KRAS	AR,E2f,EGFR,MYC,RB1,YAP1,sulindac
		TP73		transcription regulator	Inhibited	-2.425	bias	0.298	-3.734	7.77e-06	AURKA,BIRC5,CCNA2,CCNB1,CDC20,CDK1,CDKN1B,CDKN3,CKS2,DTYMK,FXR1,GTSE1,KIF22,KIF23,PSRC1,RAN,STMN1,SYNE2,TPX2,UBE2C	CDKN1A,CDKN2A,E2F1,E2F4,E2f,FOXM1,MDM2,MYBL2,RB1,RBL1,Rb,TP53,TP63,TP73
		ACTB		other	Activated	2.236		-0.067	2.385	8.68e-06	AURKA,AURKB,CCNB2,RACGAP1,STMN1
		O6-benzylguanine		chemical drug		-1.285		-0.2	-0.892	1.13e-05	CCNB1,CCNB2,H2AX,MKI67	E2F1,E2F4,FOXM1,O6-benzylguanine,TP53,TP63,TP73
		SMOC2		other	Activated	2	bias	0.8		1.13e-05	AURKB,CCNB1,CDK1,CENPF
		CDK1	1.615	kinase		1.718	bias	0.846		1.14e-05	BIRC5,CDC20,CDK1,CDKN1B,H2AX	CDK1,Cyclin E,E2F1,E2F4,E2f,FOXM1,MDM2,MYC,RB1,RBL1,TP53,TP63,TP73,WWTR1,YAP1
		CHFR		enzyme						1.48e-05	AURKA,KIF22,PLK1
		CKS2	1.935	kinase						1.48e-05	CCNA2,CCNB1,CDK1
		ATM		kinase		1.504	bias	0.647		1.61e-05	CDKN1B,H2AX,HSP90AA1,MXD3,PCNA,PSME2,RRM1,RRM2	AR,ATM,BRCA1,CCNE1,CHEK1,E2F1,E2F3,E2F4,E2f,FOXO3,IL6,MYC,PGR,RB1,RBL1,TCF3,TP53,TP63,TP73
		PBRM1		other						1.76e-05	CCNB1,CDK1,CENPE,CENPF
		TASP1		peptidase		0.528	bias	0.25	0.044	1.76e-05	CCNA2,CCNB1,CCNB2,CDKN1B
		tazemetostat		chemical drug	Inhibited	-3.491	bias	-0.28	-2.379	2.16e-05	DDX6,FUBP1,HDGF,HMGB1,HMGN5,HNRNPA2B1,HNRNPD,LMNB1,NSD2,NUCKS1,PCNA,PHF19,RAD21,RAN,SRSF1,STMN2
		VDR		transcription regulator	Activated	3.212	bias	0.253	2.273	2.41e-05	BUB1B,CCNB1,CDC20,CENPH,EZH2,H2AZ1,KIF11,KIF22,MAD2L1,NUSAP1,ODC1,PRC1,SPAG5,TPX2	AR,CCND1,CREB1,E2F1,E2F4,FOXM1,FOXO3,IL6,MED1,MYC,RB1,TCF3,TP53,VDR,calcitriol
		cucurbitacin B		chemical - endogenous non-mammalian		-0.689		-0.2	-0.297	2.6e-05	BIRC5,CCNA2,CCNB1,CDKN1B
		Z-LLL-CHO		chemical - protease inhibitor	Activated	2.721	bias	0.517		2.74e-05	AURKA,BIRC5,BUB1B,CDKN1B,ELAVL1,EZH2,HMGB2,HNRNPA2B1,HSP90AA1,HSP90B1,HSPA8,RANBP1,RANGAP1,RRM1,STMN1,TTK,YWHAZ	BRCA1,CDKN1A,CDKN2A,E2F1,E2F4,FOXM1,HRAS,HSF1,MAX,MYC,RB1,RBL1,Rb,TP53,TP63,TP73,Z-LLL-CHO
		NSUN6		enzyme	Activated	2.449	bias	1		2.9e-05	CDC20,CDKN2C,HMMR,PHGDH,STMN1,TOP2A
		KLF5		transcription regulator		1.734	bias	0.579		3.58e-05	BIRC5,CCNA2,CCNB1,CCNB2,CDK1,CDKN1B,PCNA	E2F1,E2F4,FBXW7,FOXM1,HSF1,KLF5,MYB,TP53,TP63,TP73
		CDC27	0.503	other						3.67e-05	CCNB1,PLK1,UBE2C	APC (complex),CDC27,E2F3
		FOXO1		transcription regulator	Activated	3.852	bias	0.491	1.749	4.17e-05	ASPM,BIRC5,CCNA2,CCNB1,CCNB2,CDK1,CDKN1B,CDKN2C,CENPF,CYCS,DEPDC1,DLGAP5,KIF11,KIF18A,NCAPG,NEK2,NUSAP1,PBK,PRC1,SPC25	AR,BRCA1,CDKN1A,E2F1,E2F2,E2F3,E2F4,ESR1,FOXO1,FOXO3,IL6,MDM2,MYC,RB1,RBL1,Rb,STUB1,TCF3,TP53
		MED1		transcription regulator	Activated	3.108	bias	0.798		4.17e-05	AURKA,AURKB,BIRC5,CCNB1,CDC20,CDK1,DTYMK,LBR,MAD2L1,ODC1,PLK1	E2F1,E2F4,FOXM1,FOXO3,MED1,TP53,TP63,TP73,VDR
		topotecan		chemical drug		-1.508	bias	-0.38	-0.246	4.38e-05	ARL6IP1,AURKA,BUB1,CCNB1,FUBP1,HMMR,HSPA8,PLK1,SFPQ,SRSF3,TOP2A,USP1	E2F1,E2F4,FOXM1,TP53,TP63,TP73,topotecan
		PPARA		ligand-dependent nuclear receptor		0.227	bias	0.277	-0.363	4.42e-05	AURKA,CCNA2,CCNB1,CDK1,CDKN2C,CYCS,ECI2,H2AX,H2AZ1,HMGN1,KIF2C,KIF4A,MAD2L1,MKI67,PCNA,PLK1,PRC1,SMC2,SMC4,TOP2A	AR,CCNE1,Cyclin E,E2F1,E2F2,E2F3,E2F4,E2F5,E2f,FOXO3,IL6,MYC,NR1H3,PPARA,RB1,RBL1,RBL2,Rb,TCF3,TP53
		miR-483-3p (miRNAs w/seed CACUCCU)		mature microrna	Inhibited	-3.129	bias	-1		4.9e-05	CENPF,GPSM2,HIRIP3,HMGB3,HNRNPA0,LBR,MKI67,RAN,SMS,SPC25
		NAE1		enzyme	Activated	2		0.167	1.667	5.13e-05	AURKA,AURKB,BIRC5,CDC20	E2F1,E2F4,FOXM1,NAE1,TP53,TP63,TP73
		PSEN1		peptidase						5.56e-05	CKB,COX8A,CYCS,H2AZ2,HINT1,HSP90AA1,HSPA8,KIF5B,PRC1,STIP1,STMN1,STMN2,TUBA1B,TUBB,TUBB2A,TUBB4B,TUBB6,YWHAZ
		n-nitrosomethylbenzylamine		chemical toxicant						5.92e-05	BUB1,H2AZ1,HMMR,HSP90AA1,PCLAF,PCNA,PHGDH,TUBB6,UBE2C,YWHAH
		NFYA		transcription regulator						6.44e-05	CCNA2,CCNB1,CCNB2,CDCA8,CDK1,PTTG1,RRM2,TOP2A
		AR		ligand-dependent nuclear receptor	Activated	4.136	bias	0.591		6.91e-05	BIRC5,BUB1,BUB1B,CCNA2,CDKN1B,CENPE,DEPDC1,KIF15,KIF22,KIF2C,KPNA2,MAD2L1,MAD2L2,NEK2,NUSAP1,ODC1,PBK,PLK1,TPX2,UBE2C,ZWINT	26s Proteasome,AR,BRCA1,CCND1,CCNE1,CDKN2A,E2F1,E2F4,ERBB2,ESR1,FOXM1,FOXO1,FOXO3,MDM2,MXD1,MYC,PGR,TCF3,TP53,TP63,TP73,medroxyprogesterone acetate
		arsenic trioxide		chemical drug		-1.342		0.099	-1.563	7.01e-05	ARL6IP1,ATP5PB,AURKA,CDK1,DBF4,ECT2,GSPT1,H2AX,HSP90B1,HSPA8,KIF11,NDUFA2,PCNA,PTTG1,SMC1A,TYMS	E2F1,E2F2,E2F4,E2f,FOXM1,Histone h4,RB1,RBL1,TP53,TP63,TP73,arsenic trioxide
		black raspberry extract		chemical drug						7.04e-05	BUB1,H2AZ1,HMMR,HSP90AA1,PCLAF,PHGDH,TUBB6,UBE2C,YWHAH
		decitabine		chemical drug		-0.926	bias	0.387	-2.83	7.12e-05	BTG3,CCNA2,CDK1,CDKN1B,DDX6,FUBP1,HDGF,HMGB1,HMGN5,HMMR,HNRNPA2B1,HNRNPD,IFI16,KLF6,LMNB1,MKI67,MYEF2,NEK2,NSD2,NUCKS1,PCNA,PHF19,RAD21,RAN,SRSF1,STMN2,TMSB10/TMSB4X,TOP2A	BRCA1,CDKN2A,E2F1,E2F4,FOXM1,MAX,MYC,RB1,Rb,TP53,TP63,TP73,decitabine
		exisulind		chemical drug						7.25e-05	CDKN1B,HINT1,PCNA
		nocodazole		chemical reagent		-0.064		0.151	-0.453	7.57e-05	AURKA,CCNB1,CDK1,CDKN3,CHTOP,KHDRBS1,NEK2,PLK1	E2f,FOXM1,MDM2,MYC,TP53,TP63,TP73,WWTR1,YAP1,nocodazole
		dicarbethoxydihydrocollidine		chemical toxicant						7.8e-05	CCNA2,CCNB1,CCNB2,CDK1,CDKN1B
		ERBB3		kinase		0.213		0.135	-0.19	8.07e-05	CD47,CDKN1B,CDKN2C,HMGB1,HMMR,PHGDH,PLK1,STMN1,TOP2A	ERBB3,MDM2,NRG1
		SMARCB1		transcription regulator	Inhibited	-2.183	bias	0.569		8.51e-05	AURKA,CCNA2,CDK1,CDKN2C,CENPE,GMNN,IFI16,KIF11,KIF23,PTMS,SMC4	E2F1,E2F4,FOXM1,SMARCB1,TP53,TP63,TP73
		ZFP36		transcription regulator	Inhibited	-2.828	bias	-0.918		8.87e-05	KIF11,KIF14,KIF18A,NEK2,NUF2,PBK,PRC1,TOP2A	MYOD1,TCF3,ZFP36
		LLGL2		other	Activated	2.236	bias	1		9.24e-05	CDKN2C,HMMR,SHCBP1,STMN1,TOP2A
		1,4-bis[2-(3,5-dichloropyridyloxy)]benzene		chemical toxicant	Activated	2.396	bias	0.655		0.000105	BUB1,BUB1B,CCNA2,CCNB1,CCNB2,CDC20,CDK1,ECI2,MAD2L1	1,4-bis[2-(3,5-dichloropyridyloxy)]benzene,BRCA1,CDKN2A,FOXM1,MAX,MYC,RB1,Rb,TP53
		FOLR1		transporter						0.000112	CENPK,DTD1,ECI2,SHCBP1,SMC2,SNRPF,SYNCRIP,TYMS
		CNOT6L		enzyme		-1.982	bias	-0.882		0.000118	BIRC5,CCNB1,CDKN1B,TUBB4B	CNOT6L,CREB1,CSF2,RB1,Rb,TP53
		HELLS		enzyme						0.000118	CCNA2,CCNB1,KRAS,PCNA
		miR-4659a-3p (and other miRNAs w/seed UUCUUCU)		mature microrna	Inhibited	-3.464	bias	-1		0.00012	ANP32E,ASCL1,BAZ1B,CEP152,COX17,KIF14,KRAS,LSM5,MED19,PSMA4,PSMD10,SKA2
		4-coumaric acid		chemical - endogenous mammalian						0.000125	CCNA2,CCNB1,ODC1
		CCNA2	1.428	other						0.000125	CCNA2,CDKN1B,PCNA	CCNA2,CCNE1,CDKN1A,CDKN2A,Cyclin E,E2F1,E2F4,E2F5,E2f,MDM2,MYC,RB1,RBL1,RBL2,Rb,TP53,TP63
		RBX1		enzyme						0.000125	BIRC5,CCNB1,CDK1	AR,BRCA1,CCNE1,CREB1,ESR1,MYC,PGR,RARA,RBX1,SMARCE1,TP53
		grape seed extract		chemical drug						0.000127	CCNB1,CKB,HSPA8,MKI67,PCNA
		miR-3120 (and other miRNAs w/seed ACAGCAA)		mature microrna	Inhibited	-3	bias	-1		0.000144	BUB1B,CKS1B,CNIH4,CYCS,GLRX5,PEG10,PTGES3,SRSF3,TUBB4B
		bee venom		chemical - endogenous non-mammalian	Inhibited	-2.646	bias	0.321	-3.496	0.000149	CCNB1,DDX6,KIF23,KIFC1,MKI67,NUSAP1,PRC1,TOP2A
		panobinostat		chemical drug		-1.342		-0.106	-1.104	0.000153	BIRC5,CCNB1,CDK1,CDKN1B,PSMD10,YWHAZ	NFYA,panobinostat
		TERC		other						0.000198	AURKA,CDC20,CDKN1B,PRC1,TUBB2A
		COTI-2		chemical drug						0.000198	CCNB1,CDK1,PLK1	COTI-2,E2F1,E2f,MDM2,MYBL2,Rb,TP53
		NELFCD		other						0.000198	CCNB2,DLGAP5,TOP2A
		dehydrocostus lactone		chemical - endogenous non-mammalian						0.000198	CCNB1,CDK1,CDKN1B
		rhodamine 6G		chemical toxicant						0.000198	CCNB2,PCNA,PRC1
		ROR2		kinase						0.000215	AURKA,BIRC5,CDC20,CDKN1B,CDKN3,HP1BP3,SMC1A
		TAL1		transcription regulator	Activated	3.464		0.023	3.384	0.00022	ASPM,BUB1,CCNB1,CDKN3,CENPU,CEP70,HMGB3,KIF14,KIF15,NCAPG,OIP5,TUBB4B
		budesonide		chemical drug		1.549		0.167	1.116	0.000233	BTG3,CDKN1B,CKS1B,ECT2,MAD2L1,MXD3,PCNA
		Rbx1		enzyme						0.000242	CCNB1,PTTG1
		STUB1		enzyme		-0.816	bias	-0.407	0.181	0.000255	BIRC5,CCNA2,CDK1,EZH2,HSP90AA1,PCNA	AR,BRCA1,CDKN2A,CREB1,E2F1,E2F4,ERBB2,ESR1,FOXM1,FOXO1,FOXO3,MAX,MXD1,MYC,PGR,RARA,RB1,Rb,SMARCE1,STUB1,TP53,TP63,TP73
		LY294002		chemical - kinase inhibitor	Inhibited	-3.8	bias	-0.766		0.000258	AURKA,BIRC5,BUB1B,CCNA2,CCNB1,CDKN1B,CKS2,G3BP1,H4C3,HMGB2,KRAS,MYEF2,NDC80,PCNA,SMC2,SPAG5,TOP2A,TYMS,UBE2C,ZWINT	AKT1,AR,CCNE1,CDKN1A,CDKN2A,E2F1,E2F4,E2F5,E2f,FOXM1,FOXO3,HRAS,LY294002,MYC,RB1,RBL1,RBL2,Rb,TP53,YAP1
		SMARCE1		transcription regulator	Inhibited	-2		0.067	-2.133	0.000281	CCNB1,CDK1,CENPE,CENPF
		NELFA		other						0.000294	CCNB2,DLGAP5,TOP2A
		NELFE		other						0.000294	CCNB2,DLGAP5,TOP2A	CCNE1,MYBL2,NELFE,RBL1
		SHOX		transcription regulator						0.000294	CCNB1,CDK1,CDKN1B
		bendamustine		chemical drug						0.000294	AURKA,CCNB1,PLK1
		E2F6		transcription regulator		-1.732	bias	-0.733		0.000405	CBX5,GMNN,PCLAF,RRM2,SMC1A,SRSF1	E2F1,E2F2,E2F3,E2F6,RB1,Rb,TP53
		BMS-754807		chemical drug						0.000415	BIRC5,CCNA2,MKI67
		RUVBL1	0.315	transcription regulator	Activated	2	bias	1		0.000422	EMC9,NUCKS1,NUDCD2,PCNA,TMEM19
		EIF4E		translation regulator	Activated	3.095	bias	0.8		0.000427	BIRC5,CKS2,IFI16,ILF2,LSM4,LSM5,ODC1,PCNA,PTGES3,UBE2A,UBE2C
		NFYC		transcription regulator						0.000473	CCNB1,CCNB2,CDCA8,PTTG1,TYMS	NFYB,NFYC
		MMP12		peptidase						0.000481	CAPZA2,CCT5,KIF5B,MAPRE1,TPM4,YWHAH
		gentamicin		chemical drug	Activated	2.887		0.249	2.024	0.000513	AZIN1,BTG3,DDX39A,H2AX,HSP90AA1,HSP90B1,KLF6,PHGDH,RUVBL1,SFPQ,TUBB,YWHAH
		let-7c-1-3p (and other miRNAs w/seed UGUACAA)		mature microrna	Inhibited	-2.828	bias	-1		0.000531	ASCL1,CALM1 (includes others),HMGN1,PBDC1,PLK1,TRA2B,VRK1,YEATS4
		miR-4700-3p (miRNAs w/seed ACAGGAC)		mature microrna	Inhibited	-2.828	bias	-1		0.000531	ARL8A,CALM1 (includes others),FUS,KLF6,MORF4L2,PGP,PLEKHB2,RRM2
		TP63		transcription regulator		1.121	bias	0.438	-0.701	0.000557	CCNA2,CCNB1,CDK1,CDKN1B,CKS2,FUBP1,HSPA8,KIF23,KLF6,MAD2L1,MKI67,PCNA,POU3F2,RACGAP1,RRM2,STMN1,TACC3,TOP2A	E2F1,E2F2,E2F4,E2f,FOXM1,Histone h4,MDM2,MYBL2,MYC,NRG1,RB1,TP53,TP63,TP73
		E2F5		transcription regulator						0.000566	AURKB,CDK1,PCNA,RANBP1
		NMU	1.083	other						0.000566	CDCA3,MKI67,NMU,SPAG5
		hydroxyurea		chemical drug		1.109	bias	0.71		0.000568	CCNB1,CDKN1B,GMNN,H2AX,HJURP,RRM2	AR,ATM,BRCA1,CCNE1,CDK1,Cyclin E,E2F1,E2F4,E2f,FOXM1,MYC,PGR,RB1,RBL1,TP53,TP63,TP73,YAP1,hydroxyurea
		26s Proteasome		complex	Activated	2.456	bias	-0.456	3.815	0.000652	CCNA2,CDK1,CDKN1B,CENPE,H2AX,HMGB2,KIF23,MAD2L1,TOP2A	26s Proteasome,AR,CDKN1A,CDKN2A,E2F1,E2F2,E2F3,E2F4,FOXM1,FOXO3,IL6,MYC,RB1,RBL1,Rb,TCF3,TP53,TP63,TP73
		2-amino-1-methyl-6-phenylimidazo-4-5-b-pyridine		chemical toxicant	Activated	2.236	bias	0.81		0.000654	CCT5,G3BP1,HSP90AA1,HSPA8,RAN
		BUB1B	1.296	kinase						0.000719	CDC20,PTTG1
		CDC20	1.548	other						0.000719	CCNB1,UBE2C	APC (complex),CDC20,E2F3
		GSTA4		enzyme						0.000719	CCNB1,CDK1
		TUBB1		other						0.000719	TUBB,TUBB2A
		CTLA4		transmembrane receptor		-1.633	bias	-0.633		0.000721	CCNA2,CDKN1B,KPNA2,MKI67,TOP2A,TPX2	CTLA4,E2F1,FOXM1,FOXO1,FOXO3,KLF5,MYC,RB1,TCF3,TGFB1,TP53
		trabectedin		chemical drug						0.000767	ARL6IP1,CDK1,H2AX,H4C3
		KAT6A		enzyme	Activated	2.219	bias	0.915		0.000801	CDCA2,CDCA8,CDKN2C,EZH2,NSD2
		vincristine		chemical drug						0.000801	BUB1B,CDKN1B,H2AX,LMNB1,TUBB2A	ATM,BRCA1,MAP2K1/2,PGR,RB1,TP53,TP63,vincristine
		AKT1		kinase		1.24	bias	0.433	0.273	0.000865	ARL6IP1,AURKB,BIRC5,CDKN1B,CKS2,HMGB2,HNRNPM,MDH1,MYH10,NDC80,TYMS,UBE2C,ZWINT	AKT1,CDKN1A,CREB1,E2F1,E2F4,E2f,ERBB2,ESR1,FOXM1,FOXO3,MDM2,MXD1,PGR,PTEN,RB1,RBL1,Rb,TP53,TP63,TP73
		ADRA1D		g-protein coupled receptor						0.000883	CCNB1,CDK1,CDKN1B,PCNA,TMPO	ADRA1D,YAP1,epinephrine
		10E,12Z-octadecadienoic acid		chemical - endogenous mammalian	Activated	2.333		0.055	2.169	0.00094	ASCL1,BIRC5,BUB1,CDKN3,DLGAP5,HMMR,NDC80,PBK,SPDL1
		FZR1		kinase						0.000956	CCNB1,CDKN1B,SGO1	APC (complex),CKS1B,E2F3,FOXM1,FZR1
		POLR3G		enzyme						0.000956	AURKA,CDKN1B,KLF6
		TIA1		other						0.000956	CALM1 (includes others),CCNA2,SNRPF
		hormone		chemical drug						0.000956	MAD2L1,PTTG1,RAD21	CREB1,ESR1,PGR,RARA,SMARCE1,TP53,hormone
		ACTL6A		other		1		-0.083	1.167	0.00101	CCNA2,CCNB1,CCNB2,CDKN1B	ACTL6A,BRCA1,CDKN2A,MAX,MYC,RB1,Rb
		chrysotile asbestos		chemical toxicant	Activated	2	bias	1		0.00101	CCNB2,CDC20,CKS2,HSP90B1
		fluocinolone acetonide		chemical drug	Inhibited	-2.236		-0.149	-1.903	0.00107	BUB3,CDCA3,KIF2C,KIF4A,OIP5
		NTRK2		kinase	Activated	2.401	bias	0.84		0.00112	CCNA2,CDCA3,CDCA8,CDK1,CDKN2C,PCNA	CREB1,NTRK2
		TNFSF11		cytokine	Activated	2.704	bias	0.792		0.00115	AURKA,CDKN1B,CKB,ECT2,NEK2,PLK1,RACGAP1,STMN1,TSPAN13,TTK,VRK1,YWHAZ	E2F1,FOXO1,FOXO3,TNFSF11,Vegf
		ADRA1A		g-protein coupled receptor						0.00117	CCNB1,CDK1,CDKN1B,PCNA,TMPO	ADRA1A,YAP1,epinephrine
		MMP3		peptidase		1.89		0.243	1.248	0.00137	DDX39A,RBM8A,SFPQ,SRSF1,SRSF3,SYNCRIP,TRA2B
		VHL		transcription regulator		-0.1	bias	-0.352	0.747	0.00141	AURKA,CDKN1B,GNG4,H2AX,HNRNPA2B1,MAD2L1,PCNA,TYMS	CDKN2A,CHEK1,E2F1,E2F3,E2F4,E2f,FOXM1,MDM2,MYBL2,MYC,RB1,Rb,SKP2,TP53,TP63,TP73,VHL
		LSM1		other						0.00142	CDK1,NEK2
		WTAP		other						0.00142	BIRC5,CCNA2
		karenitecin		chemical drug						0.00142	CCNB1,CDK1
		phenethyl isothiocyanate		chemical drug						0.00145	BIRC5,BUB1,H2AZ1,HMMR,HSP90AA1,PCLAF,PCNA
		etoposide		chemical drug		-0.505	bias	0.475	-1.895	0.00148	BIRC5,CCNB1,CDK1,CDKN1B,CYCS,H2AX,ODC1,PCNA,RAN,TOP2A	AR,BRCA1,CCNE1,CDK1,Cyclin E,E2F1,E2F4,E2f,FOXM1,FOXO3,IL6,MDM2,MYC,PGR,RB1,RBL1,TCF3,TP53,TP73,YAP1,etoposide,hydrogen peroxide
		UXT		transcription regulator		-1.977	bias	-0.688		0.00148	BUB1,CCNA2,GTSE1,TTK
		costunolide		chemical - endogenous non-mammalian						0.00149	BIRC5,CCNB1,CDK1
		miR-4719 (miRNAs w/seed CACAAAU)		mature microrna	Inhibited	-2.236	bias	-1		0.00151	CIP2A,G3BP1,SRSF3,SRSF7,STMN1
		camptothecin		chemical drug		1.512	bias	0.308	0.742	0.00154	ASPM,AURKA,BIRC5,BTG3,CCNB1,CD47,CD59,CDK1,H2AX,HJURP,IFI16,NEK2,PCNA,RHEB,RRM1,RRM2,TPM4,TUBB,TUBB2A,UBE2A	CCNE1,Cyclin E,E2F1,E2F2,E2F4,E2F5,E2f,FOXM1,Histone h4,MYC,RB1,RBL1,RBL2,TP53,TP63,TP73,camptothecin
		miR-493-5p (miRNAs w/seed UGUACAU)		mature microrna	Inhibited	-2.449	bias	-1		0.00157	APOO,CKS2,FUBP1,HNRNPA0,MZT1,SKA2
		WWTR1		transcription regulator	Activated	2.236	bias	0.44	1.252	0.00164	CCNA2,DTYMK,RRM1,RRM2,TYMS
		metribolone		chemical reagent	Activated	3.497	bias	0.76		0.00171	ARL6IP1,ATP5PB,BUB1,CCNA2,CDKN1B,CENPN,COX17,COX8A,GTSE1,H2AZ1,JPT1,MDH1,MDH2,NDUFA2,SMS,YWHAH	E2F1,E2F4,E2f,RB1,RBL1,TP53,metribolone
		CHEK2		kinase						0.00181	BIRC5,H2AX,KRAS	AR,BRCA1,CCNE1,CDK1,CHEK2,Cyclin E,FOXM1,MYC,PGR,RB1,TP53,TP73,YAP1
		MIR101		group						0.00181	EZH2,STMN1,SUZ12
		STMN1	0.967	other						0.00181	BIRC5,STMN2,TUBA1B
		SKP2		other		0.338		0.062	0.22	0.00186	CDKN1B,EZH2,ODC1,PCNA	BRCA1,CDKN2A,E2F1,E2F4,E2f,FOXM1,MAX,MYC,RB1,RBL1,Rb,SKP2,TP53
		miR-7154-5p (miRNAs w/seed UCAUGAA)		mature microrna	Inhibited	-2.449	bias	-1		0.00189	CEP135,CYCS,GNG5,TMSB15A,TSPAN13,VBP1
		UPF1		enzyme		-1.964	bias	-0.6		0.00207	CDKN1B,LBR,LMNB1,UPF3B
		methylnitrosourea		chemical toxicant		0.849	bias	0.636		0.00207	AURKA,CDKN1B,KRAS,PCNA	ATM,BRCA1,RB1,TP63,methylnitrosourea
		THPO		cytokine		-0.949	bias	0.708		0.00208	AURKA,AURKB,BIRC5,CCNA2,CCNB1	CREB1,CSF2,E2F1,E2F4,FOXM1,FOXO3,MAPK1,MED1,MYB,MYC,RB1,Rb,THPO,TOB1,TP53,TP63,TP73
		miR-6806-5p (miRNAs w/seed GUAGGCA)		mature microrna	Inhibited	-2.828	bias	-1		0.0021	CMC2,GSPT1,NUDCD2,PTGES3,TMEM97,UBE2T,YWHAH,YWHAZ
		Cyclin E		group						0.00217	CDK1,CDKN1B,KRAS	Cyclin E,E2F1,E2F2,E2F3,RB1,Rb,TP53
		Cyp2c23		enzyme						0.00217	CCNA2,CCNB2,ITGAE
		MXI1		transcription regulator						0.00217	CCNB1,MKI67,ODC1	MAX,MXI1
		ethidium		chemical drug						0.00217	CCNB2,PCNA,PRC1
		nimesulide		chemical drug						0.00217	BIRC5,CDKN2C,PCNA
		pomalidomide		chemical drug						0.00217	CDKN2C,KDM1A,RRM1
		APP		other		0.479	bias	0.368	-0.48	0.00224	ASCL1,CD59,CDC27,CDK1,CKB,CYCS,H2AZ2,HINT1,HMGB1,HNRNPA1,HSP90AA1,HSPA8,IFI16,PLK1,POU3F3,PRKAR2A,RAN,STIP1,STMN1,STMN2,TOP2A,TUBA1B,TUBB,TUBB2A,TUBB4B,TUBB6,YWHAZ	APP,E2F1,MDM2,MYC,TP53,TP73,hydrogen peroxide
		TFDP1		transcription regulator						0.0023	CDK1,CDKN2C,PTTG1,STMN1	CCNE1,E2F1,E2F2,E2F3,MYC,RB1,Rb,TFDP1,TP53
		BBC3		other						0.00235	H2AX,STMN1
		HYAL1		enzyme						0.00235	CCNB1,CDK1
		PUF60		other						0.00235	CDKN1B,H2AX
		SQ 29548		chemical reagent						0.00235	CCNB1,CDK1	SQ 29548,TP73,WWTR1,YAP1
		TFDP2		transcription regulator						0.00235	AURKB,SMC1A
		URI1		transcription regulator						0.00235	CCNB1,CDK1
		floxuridine		chemical drug						0.00235	CCNB1,TYMS
		geraniol		chemical - endogenous non-mammalian						0.00235	CCNB1,CDKN1B
		vinyl carbamate		chemical toxicant						0.00235	CDKN1B,PCNA
		miR-549a-3p (miRNAs w/seed GACAACU)		mature microrna	Inhibited	-2.449	bias	-1		0.00255	GMNN,HMGB1,PNRC2,SLC39A6,UBE2D3,ZNF714
		alvocidib		chemical drug		-1.729	bias	-0.778		0.00255	BIRC5,CCNB1,CDKN1B,PCNA	AR,CDK1,CREB1,Cyclin E,E2F1,E2F2,E2F3,E2F4,E2f,FOXM1,FOXO1,MAPK1,MED1,MYB,RB1,RBL1,Rb,TOB1,TP53,TP73,YAP1,alvocidib
		miR-4521 (miRNAs w/seed CUAAGGA)		mature microrna	Inhibited	-2	bias	-1		0.00255	CNIH4,DLGAP5,KLF6,UBE2C
		miR-223-3p (miRNAs w/seed GUCAGUU)		mature microrna	Inhibited	-2.828	bias	-1		0.00259	ARMC1,CENPN,ECT2,HSP90B1,PHF19,PSIP1,STMN1,TUBA1B
		CUX1		transcription regulator						0.0026	CCNA2,CDKN1B,ECT2,H4C3,RACGAP1
		mitomycin C		chemical drug		1.4	bias	0.75		0.0026	BIRC5,CCNB2,DESI2,PSRC1,SRSF7
		vitamin D		chemical drug						0.0026	BIRC5,CDK1,MKI67,PCNA,TYMS
		miR-3184-3p (miRNAs w/seed AAGUCUC)		mature microrna	Inhibited	-2.236	bias	-1		0.0028	CDC42BPA,EMC9,GTF2A2,HMGN2,ORC6
		seocalcitol		chemical drug		-0.108	bias	0.677		0.0028	BIRC5,CDKN1B,CKS1B,G3BP1,PCNA	CDKN1A,CDKN2A,E2F4,FOXM1,MYC,RB1,RBL1,Rb,SKP2,TP53,seocalcitol
		miR-3927-5p (miRNAs w/seed CCUAUCA)		mature microrna	Inhibited	-2	bias	-1		0.00282	ENAH,PSMD10,PTGES3,RRM1
		KRAS	0.375	enzyme		0.293		0.034	0.204	0.00294	AURKB,BIRC5,CBX5,CCNA2,CCNB1,CCT5,CDKN1B,CDKN2C,EZH2,GMNN,HNRNPD,KIF22,KLF6,KRAS,LMNB1,ODC1,PRC1,PTTG1,RANBP1,TCP1,TOP2A	AR,BRCA1,CDKN2A,E2F1,E2F4,E2f,EGFR,KRAS,MAX,MDM2,MYBL2,MYC,RB1,RBL1,Rb,TP53,TP63,YAP1
		FBXW7		enzyme		-0.937	bias	-0.857		0.003	BIRC5,CDKN1B,HMGB1,HSPA8,STIP1	FBXW7,FOXO1,HSF1,KLF5,MYB,MYC,TP53
		GAS5		other						0.00302	CCNB1,CDK1,CDKN1B
		IL31		other						0.00302	CCNB1,CDK1,CDKN1B	AR,E2F4,FOXO3,IL31,IL6,TCF3,TP53
		NUMB		other						0.00302	CCNB1,CDK1,IFI16
		mir-203		microrna						0.00302	BIRC5,EZH2,SUZ12
		17-alpha-ethinylestradiol		chemical drug		1.387	bias	0.328	0.659	0.00305	CDK1,CKB,H2AX,IFI16,ODC1,PCNA,TRA2B,UGP2	17-alpha-ethinylestradiol,E2F1,ESR1,MYC,PGR,TP53,beta-estradiol
		SET		phosphatase	Inhibited	-2	bias	-0.714		0.0031	DTYMK,H2AZ1,PHIP,PTGES3
		miR-548av-3p (miRNAs w/seed AAACUGC)		mature microrna	Inhibited	-2.236	bias	-1		0.00321	HNRNPA1,LBR,RAN,SFPQ,TMSB10/TMSB4X
		miR-600 (miRNAs w/seed CUUACAG)		mature microrna	Inhibited	-2.236	bias	-1		0.00321	CDC42BPA,CKS2,EZH2,NUDT5,STMN1
		AG490		chemical - kinase inhibitor		-1.741	bias	-0.8		0.00336	BIRC5,HMGB1,ITGAE,MYH10,PCNA,PTTG1
		mir-122		microrna	Inhibited	-2.447	bias	-0.849		0.00336	ACTR1A,CACYBP,KHDRBS1,KIF5B,MAPRE1,RAD21
		tetraethylammonium		chemical drug		0.152	bias	-0.25	0.648	0.00341	CDKN1B,HSPA8,RANBP1,TCP1
		HAS1		enzyme						0.00349	CCNB1,CDK1
		RALB		enzyme						0.00349	BIRC5,CDKN1B
		RHEB	0.468	enzyme						0.00349	CDKN1B,RHEB
		RNF17		other						0.00349	MXD3,ODC1
		TP53RK		kinase						0.00349	CDKN2C,RRM1
		ZNF395		other						0.00349	IFI16,PEG10
		propyl-2-(8-(3,4-difluorobenzyl)-2',5'-dioxo-8-azaspiro[bicyclo[3.2.1] octane-3,4'-imidazolidine]-1'-yl)acetate		chemical reagent						0.00349	CCNB1,PCNA
		PTP4A3		phosphatase						0.00351	AURKA,HSP90AA1,STMN1
		farnesol		chemical reagent						0.00351	CCNB1,CDKN1B,HSP90B1
		mir-101		microrna						0.00351	EZH2,STMN1,SUZ12
		mir-192		microrna						0.00351	CDKN1B,MAD2L1,TYMS	CDKN1A,E2F4,RB1,RBL1,Rb,TP53,mir-192
		desmopressin		biologic drug						0.00354	HINT1,HSPA8,MYH10,TUBB,YWHAH,YWHAZ
		NRG1		growth factor	Activated	2.144	bias	0.562		0.00358	ASCL1,CDC20,CDKN1B,CDKN2C,CKS2,G3BP1,HMMR,PHGDH,SHCBP1,STMN1,TOP2A	CDKN2A,E2F1,ERBB2,ESR1,FOXO3,MDM2,MXD1,NRG1,PGR,RB1,Rb,TP53,TP63
		benzyl isothiocyanate		chemical - endogenous non-mammalian		-1.029	bias	-0.25	-0.53	0.00373	BIRC5,CCNB1,CDK1,CDKN1B	AR,CDK1,Cyclin E,E2F1,FOXM1,FOXO1,FOXO3,MYC,RB1,TP53,TP73,YAP1,benzyl isothiocyanate
		miR-5196-3p (miRNAs w/seed CAUCCUC)		mature microrna	Inhibited	-2.646	bias	-1		0.00398	ARMC1,HMGB1,HNRNPA2B1,LSM8,PEG10,PTMS,TUBB6
		CBX3		transcription regulator						0.00405	BIRC5,CDK1,PLK1
		SIN3B		transcription regulator						0.00405	KLF6,RRM2,TYMS	BRCA1,CDKN2A,MAX,MYC,RB1,Rb,SIN3B
		CREB1		transcription regulator		1.127	bias	0.344	-0.154	0.00407	AURKA,BIRC5,CCNA2,CCNB1,CCNB2,CDCA8,COX8A,ESD,JPT1,MKI67,MYH10,PCNA,PEG10,RBMX,RHEB,SMS,STMN1,STRBP
		CD28		transmembrane receptor	Activated	2.644	bias	0.623		0.0041	CDKN1B,CENPF,CNIH4,CYCS,FKBP2,HINT1,HMGN1,HMGN2,HNRNPA1,HSPA8,ILF2,ODC1,VBP1
		lactacystin		chemical - protease inhibitor		1.534	bias	0.411	0.394	0.00414	CDKN1B,FUS,HMGB2,HNRNPA2B1,HSP90B1,RANBP1,RANGAP1,STMN1,TUBB2A	AR,CCNE1,E2F1,E2F4,E2F5,E2f,EGFR,MYC,RB1,RBL2,YAP1,lactacystin
		miR-181a-5p (and other miRNAs w/seed ACAUUCA)		mature microrna	Inhibited	-2.985	bias	-1		0.00414	APOO,CDKN1B,CDKN3,EZH2,KLF6,KRAS,PNRC2,SRSF7,SUZ12
		gemcitabine		chemical drug						0.00417	BIRC5,CCNB1,CD47,CDKN1B,SRSF1	AR,E2f,EGFR,ERBB2,ESR1,FOXO3,MDM2,MXD1,MYC,PGR,RB1,TP53,TP63,TP73,YAP1,gemcitabine
		IL15		cytokine						0.0043	CALM1 (includes others),CD59,CDKN1B,CKS1B,CKS2,EXOSC8,HNRNPA2B1,HSPA8,MKI67,NUDT1,PCNA,SRSF7,TOP2A,VBP1,VDAC3
		MTOR		kinase		1.961	bias	0.304	1.007	0.0043	ATP5PB,BIRC5,CYCS,DDAH2,HSP90B1,IFI16,MDH1,MDH2,PCNA,PGP,PRKAR2A,RHEB,UBE2C
		miR-106a-3p (and other miRNAs w/seed UGCAAUG)		mature microrna	Inhibited	-2.236	bias	-1		0.00444	ARPC5,CAPZA2,CMC2,FAM136A,RBMX
		Sos		group						0.00457	ENAH,HMMR,KIF5B,KLF6,KRAS,ODC1,PTTG1,STMN1,YWHAZ	KRAS,MDM2,MYC,RB1,Rb,Sos,TP53
		miR-515-5p (and other miRNAs w/seed UCUCCAA)		mature microrna	Inhibited	-2.828	bias	-1		0.00478	DLGAP5,DZIP3,HMGN2,LSM8,MAPRE1,SUMO2,TIPRL,YWHAH
		miR-1255b-2-3p (miRNAs w/seed ACCACUU)		mature microrna	Inhibited	-2.449	bias	-1		0.0048	DKC1,KIF18A,KRAS,NDUFA2,PSPC1,TMEM97
		miR-200a-5p (and other miRNAs w/seed AUCUUAC)		mature microrna	Inhibited	-2	bias	-1		0.00482	CKS2,EZH2,SRSF7,SUZ12
		N-Ac-leucyl-leucyl-methioninal		chemical - protease inhibitor						0.00483	CDKN1B,HSP90B1
		PCM1	0.321	other						0.00483	MKI67,PCNA
		leucovorin		chemical - endogenous mammalian						0.00483	CDK1,TYMS
		mir-449		microrna						0.00483	SCLT1,TUBB4B
		entinostat		chemical drug		-0.447		0.061	-0.583	0.00502	BIRC5,CDKN1B,G3BP1,H2AX,PCNA	AR,CDKN1A,E2F1,E2F4,E2f,EGFR,ESR1,FOXO3,LY294002,MAP2K1/2,MYC,PGR,RB1,RBL1,Rb,TP53,YAP1,entinostat
		PGR		ligand-dependent nuclear receptor		-1.172	bias	0.635		0.00521	BUB1,CCNB1,CCNB2,CD59,CDC20,CDC42BPA,CDK1,CDKN1B,MAD2L1,PCNA,SRSF7	AR,CCND1,E2F2,FOXO1,Histone h4,PGR,TRPS1,medroxyprogesterone acetate,telapristone acetate
		DYRK1A		kinase						0.00527	CCNB1,CDK1,UBE2C
		silibinin		chemical drug		-1.416	bias	-0.719		0.00533	BIRC5,CCNB1,CDK1,CDKN1B,PCNA	AR,CDK1,CDKN1A,CREB1,Cyclin E,E2F1,E2F4,E2f,EGFR,FOXM1,MAPK1,MED1,MYB,MYC,RB1,RBL1,Rb,TOB1,TP53,TP63,TP73,YAP1,silibinin
		1,2-dithiol-3-thione		chemical reagent	Activated	2.99	bias	0.74		0.00551	ESD,GSPT1,HSP90AA1,HSP90B1,MORF4L2,PSMA4,RAN,RUVBL1,STIP1
		IL10		cytokine	Activated	2.867		0.13	2.368	0.00558	BUB1B,CBX5,CDKN1B,CENPF,ELAVL1,HMGB2,ITGAE,KIF20B,LBR,MKI67,NDC80,PHGDH,PLK1,TOP2A,TUBB4B	CREB1,CSF2,IL10,RB1,Rb,TP53
		mir-34		microrna						0.00565	ACTR1A,BIRC5,CD47,SCLT1,TUBB4B
		MASTL		kinase		1.98	bias	0.87		0.00565	MYH10,TMPO,TPM4,TUBB6
		PDGF BB		complex		1.141	bias	0.6		0.0059	ASCL1,CALM1 (includes others),CDK1,CDKN1B,CYCS,ELAVL1,KLF6,KRAS,ODC1,PCNA,SRSF7,TRA2B	AR,E2f,EGFR,FOXO1,KLF5,MAP2K1/2,MYC,PDGF BB,PGR,RB1,TCF3,TGFB1,TP53,YAP1
		estrogen		chemical drug	Activated	2.045	bias	0.654		0.00592	AURKA,CCNB2,CDKN1B,CKB,CKS1B,PCNA,PTTG1,RRM2,SMC2,TOP2A,TYMS	AR,CDKN1A,E2F1,E2F2,E2F3,E2F4,ERBB2,ESR1,FOXO1,FOXO3,IL6,KLF5,MXD1,MYC,PGR,RB1,RBL1,Rb,TCF3,TGFB1,TP53,estrogen
		DRAP1		transcription regulator						0.00596	CKS2,DLGAP5,ILF2
		cardiotoxin		chemical - other						0.0061	BIRC5,CCNA2,GMNN,HSP90AA1,KPNA2,PCNA,RANBP1,SNRPD1
		MEN1		transcription regulator		0.842		0.222	0.406	0.0061	CCNB2,CDKN1B,CDKN2C,EZH2	CCNE1,E2F2,MEN1,MYC,RB1
		caffeic acid phenethyl ester		chemical drug		-1.165	bias	-0.743		0.00636	BIRC5,CDKN1B,KLF6,MKI67,PCNA,TCP1	AR,CREB1,E2F4,E2f,EGFR,FOXO3,IL6,MAPK1,MED1,MYB,MYC,RB1,TCF3,TOB1,TP53,YAP1,caffeic acid phenethyl ester
		miR-7112-3p (miRNAs w/seed GCAUCAC)		mature microrna	Inhibited	-2.449	bias	-1		0.00636	CCT5,H2AZ1,SAE1,UBE2E3,USP1,VBP1
		DIABLO		other						0.00637	BIRC5,MKI67
		MTBP		other						0.00637	CDKN1B,ODC1
		PCBP1		translation regulator						0.00637	HNRNPD,MYH10
		RASSF10		other						0.00637	CDK1,PCNA
		TERT		enzyme						0.00646	BIRC5,HMGB1,IFI16,KHDRBS1,NUCKS1,RRM2,TACC3
		miR-4720-3p (miRNAs w/seed GCUUAAG)		mature microrna	Inhibited	-2	bias	-1		0.00658	CDKN2C,CENPN,HNRNPH1,SRSF3
		poly rI:rC-RNA		biologic drug		1.941	bias	0.668		0.00684	BIRC5,BUB1,CCNA2,CCNB2,CCT5,CD47,CDC20,CDCA3,CDK1,CENPE,CENPF,COX20,IFI16,KLF6,MKI67,PSIP1,PSME2,SNRPD1,TOP2A	AR,BRCA1,CDKN2A,CREB1,CSF2,E2F4,FOXO1,FOXO3,IL6,KLF5,MAPK1,MAX,MED1,MYB,MYC,RB1,Rb,TCF3,TGFB1,TOB1,TP53,poly rI:rC-RNA
		EPO		cytokine		1.977	bias	0.485	0.477	0.00687	CDKN1B,GSPT1,H2AZ1,HMGB1,HMGN1,HMGN2,ILF2,KPNA2,NMU,PCNA,TSN
		HOXA9		transcription regulator						0.00696	ARHGAP11A,ARPC5,DLGAP5,FXR1,GMNN,HMGN2,KIF20B,USP1
		BRD4		kinase	Activated	2.574	bias	0.944		0.00697	AURKB,CCNA2,CDKN1B,KIF23,RRM2,TOP2A,TUBB	AR,BRD4,E2F4,FOXO3,IL6,TCF3,TP53
		epinephrine		chemical - endogenous mammalian						0.00707	CCNB1,CDK1,CDKN1B,HSP90AA1,PCNA	26s Proteasome,AR,CDKN2A,E2F1,E2F4,ESR1,FOXO3,HRAS,IL6,MDM2,MYC,PGR,RB1,TCF3,TP53,TP73,WWTR1,YAP1,beta-estradiol,epinephrine
		cisplatin		chemical drug		1.965	bias	0.378	0.353	0.00712	BIRC5,CCNB1,CDK1,CDKN1B,DEPDC1B,DESI2,H2AX,HJURP,HMGB1,ODC1,PHGDH,PLK1,PSRC1,REV3L,RRM2,STMN1,TMSB10/TMSB4X,TOP2A,TUBB,TYMS,UBE2A,YWHAZ	CDKN1A,CREB1,CSF2,Cyclin E,E2F1,E2F4,E2F5,E2f,FOXM1,MYC,RB1,RBL1,Rb,TP53,TP63,TP73,WWTR1,YAP1,cisplatin
		MYB		transcription regulator	Activated	2.372	bias	0.388	1.452	0.00719	AURKA,BIRC5,CCNB1,CDK1,EZH2,HSPA8,NMU,PCNA	AR,BRCA1,CDKN2A,CREB1,E2F1,FOXO1,FOXO3,MAX,MYB,MYC,RB1,Rb,THPO,TP53
		miR-1253 (miRNAs w/seed GAGAAGA)		mature microrna	Inhibited	-2.646	bias	-1		0.00723	CCNB2,CENPN,PTMS,SPC25,TMSB15A,TPM4,TRIR
		miR-139-5p (miRNAs w/seed CUACAGU)		mature microrna	Inhibited	-2.449	bias	-1		0.00726	BTG3,CBX1,CCT5,CYCS,H2AZ2,MAD2L1
		uranyl nitrate		chemical toxicant		-0.928		0.101	-1.172	0.00726	CYCS,ESD,HNRNPA2B1,HSPA8,ODC1,YWHAZ
		MDM2		transcription regulator		1.154		0.065	1.027	0.00746	BIRC5,CCNA2,CDKN1B,EZH2,TOP2A	AR,CDKN2A,E2F1,E2F2,E2F3,E2F4,E2f,FOXM1,MDM2,MYBL2,MYC,RB1,RBL1,Rb,SKP2,TP53
		CCNE1		transcription regulator						0.00748	CCNA2,CCNB1,PCNA	CCNE1,Cyclin E,E2F1,E2F4,E2F5,E2f,FOXM1,FOXO3,MYC,RB1,RBL1,RBL2,Rb,TP53
		DCAF1		kinase						0.00748	CCNB1,CENPF,PLK1	DCAF1,FOXM1,TP53
		diazoxide		chemical drug						0.00748	CYCS,ODC1,SLC39A6
		MAP2K1/2		group						0.00786	CDK1,CDKN1B,H2AX,PCNA,RRM1	E2F1,E2F4,FOXM1,MAP2K1/2,PGR,TP53,TP63,TP73
		CNR1		g-protein coupled receptor		1.673	bias	0.465	0.451	0.00807	BIRC5,CCNB2,CDCA3,CDK1,KIF11,PCNA,RAD21	CNR1,CREB1
		MAPK1		kinase		-0.577		0.013	-0.621	0.00808	ARHGAP11A,AURKA,BIRC5,CCNB1,CDKN1B,COX17,GMNN,H2AZ2,IFI16,MKI67,PSME2,SHCBP1,UBE2C	AR,CDKN1A,CREB1,E2F4,FOXO1,FOXO3,IL6,MAPK1,MYB,MYC,RB1,RBL1,Rb,TCF3,TOB1,TP53
		HINFP		transcription regulator						0.00811	CKS2,H4C3
		PINK1		kinase						0.00811	CCNB1,CDK1
		bazedoxifene		chemical drug						0.00811	BIRC5,MKI67
		genipin		chemical - endogenous non-mammalian						0.00811	CDKN1B,PCNA
		raltitrexed		chemical drug						0.00811	TMSB10/TMSB4X,TYMS
		HSPA5		enzyme						0.00815	BIRC5,CD47,HSP90B1,HSPA8
		PLK1	1.154	kinase						0.00815	FBXO5,GMNN,IFI16,PLK1
		miR-1266-3p (miRNAs w/seed CCUGUUC)		mature microrna	Inhibited	-2.449	bias	-1		0.00825	CCDC18,CENPE,RANGRF,RBM8A,SFPQ,VBP1
		benzo(a)pyrene		chemical toxicant		-1.195	bias	0.436	-2.341	0.00831	BIRC5,BTG3,CKS1B,ECT2,ESD,MAD2L1,MXD3,PCNA,ZWINT
		VCP		enzyme						0.00832	LMNB1,SYNE2,TMPO
		rifaximin		chemical drug						0.00832	FUBP1,HSP90AA1,TUBA1B
		miR-3098-3p (and other miRNAs w/seed UCUGCUG)		mature microrna	Inhibited	-2.828	bias	-1		0.00843	CCDC18,CDKN1B,H2AZ2,PDE6D,PHF19,RBM8A,TMSB15A,TUBB6
		miR-7854-3p (miRNAs w/seed GAGGUGA)		mature microrna	Inhibited	-2.828	bias	-1		0.00843	ACTR1A,ASCL1,CBX5,HIRIP3,HMMR,NUSAP1,SPAG5,TMEM97
		RET		kinase		0.849	bias	0.652		0.0086	CDKN1B,HSP90AA1,HSPA8,STIP1,STMN2,TACC3	CDKN2A,E2F1,HRAS,HSF1,MYC,RB1,RET,TP53
		miR-802-5p (miRNAs w/seed CAGUAAC)		mature microrna	Inhibited	-2.236	bias	-1		0.00872	CACYBP,CKS2,FBXO5,KHDRBS1,RAN
		Histone h4		group						0.00897	BTG3,CDK1,MAD2L1,PCNA,RRM2,SUZ12,TYMS	CCNE1,E2F2,Histone h4,MYC,RB1
		PRKAR2B		kinase						0.00921	CDK1,PCNA,TOP2A
		TLX1		transcription regulator						0.00921	CCNB1,CDC20,PCNA
		copper gluconate		chemical drug						0.00921	RUVBL1,SMC2,USP1
		disulfiram		chemical drug						0.00921	RUVBL1,SMC2,USP1
		TRAF2		enzyme	Activated	2.236		0.051	2.121	0.00963	AURKA,AURKB,CCNB1,CDK1,PLK1
		6-mercaptopurine		chemical drug						0.01	CDKN1B,PCNA
		NMNAT1		enzyme						0.01	PEG10,TMSB15A
		alpha-santalol		chemical reagent						0.01	CCNB1,CDK1
		perilla alcohol		chemical drug						0.01	CCNB1,CDKN1B
		GRP		growth factor						0.0102	CDKN1B,RRM1,RRM2
		MYBL1		transcription regulator						0.0102	HSP90AA1,NEK2,UBE2T
		dichlorovinylcysteine		chemical toxicant						0.0102	MDH2,ODC1,STIP1
		miR-3589 (and other miRNAs w/seed AGGAAAC)		mature microrna						0.0102	BCHE,HMGN1,MKI67
		miR-3941 (and other miRNAs w/seed UACACAC)		mature microrna	Inhibited	-2.449	bias	-1		0.0105	AURKA,HMGN3,KLF6,KRAS,PTTG1,YEATS4
		miR-101b-3p (miRNAs w/seed UACAGUA)		mature microrna	Inhibited	-2	bias	-1		0.0106	CKS2,H2AZ2,MYEF2,STMN1
		miR-3920 (miRNAs w/seed CUGAUUA)		mature microrna	Inhibited	-2	bias	-1		0.0106	APOO,NUDCD2,PSMA4,TMSB10/TMSB4X
		miR-337-3p (miRNAs w/seed UCCUAUA)		mature microrna	Inhibited	-2.236	bias	-1		0.0106	ANP32E,CENPU,DDAH2,NUDCD2,VBP1
		JQ1		chemical reagent	Inhibited	-2.449	bias	-0.729		0.0109	CCNA2,KIF23,MKI67,RRM2,TOP2A,TUBB
		EGF		growth factor	Activated	3.205	bias	0.629		0.0111	AURKA,AURKB,BIRC5,CCNB1,CDK1,CDKN1B,CKS2,ENAH,KRAS,MAD2L1,ODC1,PBK,PCNA,PTTG1,RRM1,RRM2
		amphetamine		chemical drug						0.0111	BUB1,CD47,HSPA8,JPT1,STIP1
		HDAC1		transcription regulator						0.0112	CCNA2,CCNB1,CCNB2,CDK1,CDKN1B,H2AX,PLK1,RRM2,TOP2A,TYMS
		TFRC		transporter						0.0117	CCNA2,CCNB1,CDC20,CDK1,PHGDH
		miR-548ag (and other miRNAs w/seed AAGGUAA)		mature microrna	Inhibited	-2.236	bias	-1		0.0117	CENPK,KRAS,RTKN2,TSPAN13,UBE2E3
		miR-6875-3p (miRNAs w/seed UUCUUCC)		mature microrna	Inhibited	-2.646	bias	-1		0.0117	BAZ1B,CEP70,ILF2,NUDCD2,PSIP1,PSMA4,TMSB10/TMSB4X
		miR-4786-3p (miRNAs w/seed GAAGCCA)		mature microrna	Inhibited	-2.449	bias	-1		0.0118	H2AX,H2AZ1,MKI67,NUF2,OIP5,SKA2
		miR-12183-5p (and other miRNAs w/seed CUUCUUC)		mature microrna	Inhibited	-2.828	bias	-1		0.012	ANP32E,ASCL1,COX17,HMGB1,MED19,PSMA4,SSR2,TMSB10/TMSB4X
		miR-3084a-3p (and other miRNAs w/seed UCUGCCA)		mature microrna	Inhibited	-3	bias	-1		0.0121	HNRNPA1,HNRNPA2B1,NDUFB4,NIPBL,ODC1,RANGAP1,RBMX,SYNE2,TRIR
		2-[[9-isopropyl-6-[[4-(2-pyridyl)phenyl]methylamino]purin-2-yl]amino]butan-1-ol		chemical - kinase inhibitor						0.0121	CCNA2,PCNA
		AIMP2		other						0.0121	KRAS,MKI67
		CELF1		translation regulator						0.0121	CCNB1,CDKN1B
		EIF3F		translation regulator						0.0121	CCNA2,NCAPH
		L-serine		chemical - endogenous mammalian						0.0121	PCNA,PHGDH
		RUVBL2	0.33	transcription regulator						0.0121	CDKN2C,PCNA
		bosutinib		chemical drug						0.0121	CCNB1,EZH2
		trestolone		chemical drug						0.0121	CCNA2,PCNA
		NGFR		transmembrane receptor						0.0122	CCNA2,CDKN1B,PCNA
		bufalin		chemical reagent						0.0122	TYMS,YWHAH,YWHAZ
		tretinoin		chemical - endogenous mammalian		-1.231	bias	0.337	-3.03	0.0123	ASCL1,AURKA,BIRC5,CALM1 (includes others),CCNA2,CCNB1,CCT5,CD47,CDC20,CDKN1B,CDKN2C,CDKN3,CKS2,DDAH2,DLGAP5,ECI2,GMNN,HDGF,HNRNPD,HSP90AA1,IFI16,ITGAE,KIF11,KIF23,ODC1,PEG10,POU3F3,RAN,RTKN2,RUVBL1,RUVBL2,TMSB10/TMSB4X,TOP2A,TPM4,UBE2C,UBE2D3,YWHAZ
		NLRP3		other	Inhibited	-2.236		-0.05	-2.124	0.0128	CDCA8,H2AX,PTTG1,TTK,TYMS
		garcinol		chemical - endogenous non-mammalian		0.447	bias	-0.448	1.45	0.0128	BUB1B,GSPT1,HMGN1,HNRNPUL1,KRAS
		niacinamide		chemical - endogenous mammalian		-0.447		-0.146	-0.121	0.0128	CCNB1,CDKN1B,CDKN3,H2AZ1,KRAS
		ITCH		enzyme						0.0133	CCNB2,PHGDH,RRM2
		KDM4C		enzyme						0.0133	CCNB1,JPT1,MIS18BP1
		ROR1		kinase						0.0133	CDKN2C,STMN1,TOP2A
		miR-135b-3p (and other miRNAs w/seed UGUAGGG)		mature microrna	Inhibited	-2.646	bias	-1		0.0138	CKAP2L,ENAH,GTSE1,HNRNPR,MYEF2,TUBB6,YWHAH
		BCR-ABL1		fusion gene/product						0.014	AURKA,AURKB,BIRC5,CDKN2C,MXD3
		miR-4477b (miRNAs w/seed UUAAGGA)		mature microrna	Inhibited	-2.236	bias	-1		0.014	CFDP1,HMMR,SMS,TMSB15A,ZCRB1
		miR-4476 (and other miRNAs w/seed AGGAAGG)		mature microrna	Inhibited	-2.828	bias	-1		0.0142	ATP5PB,DCTN3,GTF2A2,ILF2,NUDT5,RTKN2,STMN1,YWHAZ
		CCAT1		other						0.0144	CDKN1B,PCNA
		L-histidine		chemical - endogenous mammalian						0.0144	ELAVL1,HNRNPD
		LRAT		enzyme						0.0144	CCNA2,CCNB1
		LY-2510924		biologic drug						0.0144	BUB1,MAD2L1
		U46619		chemical reagent						0.0144	CCNB1,CDK1
		azetidyl-2-carboxylic acid		chemical reagent						0.0144	HSP90B1,HSPA8
		ITGAV		transmembrane receptor						0.0145	CDK1,CDKN1B,PCNA
		miR-380-3p (miRNAs w/seed AUGUAAU)		mature microrna						0.0145	ARPC5,PDE6D,TIPRL
		miR-548d-3p (and other miRNAs w/seed AAAAACC)		mature microrna						0.0145	CCDC34,HMGB2,RSRC1
		TCR		complex		0.781	bias	0.633		0.0149	ATP5PB,CDKN1B,DKC1,HSP90B1,LBR,LMNB1,LSM3,MDH1,MDH2,ODC1,SYNCRIP,VDAC3
		miR-497-3p (and other miRNAs w/seed AAACCAC)		mature microrna	Inhibited	-2	bias	-1		0.0151	CYCS,HMGN3,TSPAN13,VBP1
		5-fluorouridine		chemical - endogenous mammalian						0.0156	TYMS
		APBB3		other						0.0156	TYMS
		ARHGAP11A	0.869	other						0.0156	CDKN1B
		ASB7		other						0.0156	PSRC1
		ASB9		transcription regulator						0.0156	CKB
		ATM/ATR		group						0.0156	RRM2
		AURKAIP1		enzyme						0.0156	AURKA
		CAMK2N1		kinase						0.0156	CDKN1B
		CDC23		enzyme						0.0156	CCNB1
		CDCA4		other						0.0156	GMNN
		CDK3		kinase						0.0156	TYMS
		CIB1		other						0.0156	CDK1
		COPS3		other						0.0156	CDKN1B
		COPS7A		other						0.0156	CDKN1B
		COPS7B		other						0.0156	CDKN1B
		CYFIP2		other						0.0156	KRAS
		Clathrin		complex						0.0156	CKAP5
		DACH2		transcription regulator						0.0156	CDKN1B
		DNA-PK		complex						0.0156	H2AX
		DRAM1		other						0.0156	VRK1
		ESX1		transcription regulator						0.0156	KRAS
		FBXL7		enzyme						0.0156	BIRC5
		GNA002		chemical reagent						0.0156	EZH2
		GPR174		g-protein coupled receptor						0.0156	ITGAE
		GRID2		ion channel						0.0156	CDK1
		H2BC21		other						0.0156	RAN
		HAND2-AS1		other						0.0156	NMU
		HMGN5	0.817	transcription regulator						0.0156	CCNB1
		Hdac1/2		group						0.0156	MKI67
		LMO3		other						0.0156	ASCL1
		LOC100912227		other						0.0156	LSM8
		LRRC4		other						0.0156	STMN1
		MOS		kinase						0.0156	CDK1
		MPT0B214		chemical reagent						0.0156	CCNB1
		MT-21		chemical drug						0.0156	CYCS
		PLRG1		other						0.0156	H2AX
		POLD4		enzyme						0.0156	H2AX
		POLK		enzyme						0.0156	H2AX
		Pantr2		other						0.0156	POU3F3
		Pdpk		group						0.0156	H2AX
		RCC1		other						0.0156	RAN
		RPS9		translation regulator						0.0156	CDK1
		SAC3D1		other						0.0156	MAD2L1
		SKPinC1		chemical reagent						0.0156	CDKN1B
		Scf skp2		complex						0.0156	CDKN1B
		UBN1		transcription regulator						0.0156	CCNA2
		XRCC2		enzyme						0.0156	H2AX
		ZYG11A		other						0.0156	CCNB1
		ZYG11B		other						0.0156	CCNB1
		becaplermin		biologic drug						0.0156	BIRC5
		cevimeline		chemical drug						0.0156	HNRNPA2B1
		dexamethasone/INS/isobutylmethylxanthine		chemical reagent						0.0156	CCNA2
		etarotene		chemical reagent						0.0156	ODC1
		hedamycin		chemical reagent						0.0156	BIRC5
		mir-1301		microrna						0.0156	KLF6
		mir-463		microrna						0.0156	BIRC5
		mir-471		microrna						0.0156	BIRC5
		nolatrexed		chemical drug						0.0156	TYMS
		ralaniten		chemical reagent						0.0156	UBE2C
		ribociclib		chemical drug						0.0156	MKI67
		sn-1,2-didecanoylglycerol		chemical - endogenous mammalian						0.0156	ODC1
		terameprocol		chemical drug						0.0156	CDK1
		tetrakis-(diisopropyl-guanidine) phthalocyanine		chemical reagent						0.0156	KRAS
		trifluridine		chemical drug						0.0156	TYMS
		zinc tetrakis-(diisopropyl-guanidine) phthalocyanine		chemical reagent						0.0156	KRAS
		GnRH analog		biologic drug		-1.508		-0.04	-1.375	0.0156	BUB3,CDK1,CENPF,CKS1B,DCAF7,GPSM2,HINT1,MKI67,RAN,SRSF3,UBE2D3
		FLCN		other						0.0157	CKB,CYCS,NDUFB4
		LOC105372576		other						0.0157	HMMR,KIF11,NUF2
		miR-4495 (miRNAs w/seed AUGUAAA)		mature microrna						0.0157	ARPC5,PCLAF,PSMD10
		IKBKB		kinase		-0.762	bias	0.613		0.0157	AURKB,CCNA2,CKS1B,ECT2,EZH2,H2AX,IFI16,KIF23,LMNB1,PLK1
		STK11		kinase		1.414	bias	0.273	0.643	0.0157	CCNA2,CDKN1B,COX8A,MDH2,NDUFA2,PHGDH,RRM1,RRM2,TOP2A,TYMS
		sodium arsenite		chemical drug						0.0159	BIRC5,CDKN1B,G3BP1,SRSF3
		OGT		enzyme		1.342		-0.067	1.491	0.0165	BIRC5,CDKN1B,GNG4,NEK2,PLK1
		miR-3977 (miRNAs w/seed UGCUUCA)		mature microrna	Inhibited	-2	bias	-1		0.0168	CCDC18,CDKN1B,STMN2,UGP2
		AIF1		other						0.0169	CCNB1,PCNA
		CMKLR1		g-protein coupled receptor						0.0169	CCNA2,CCNB2
		HSPA1A/HSPA1B		enzyme						0.0169	CDK1,PSIP1
		LMX1A		transcription regulator						0.0169	CDKN1B,NDUFA2
		TRRAP		transcription regulator						0.0169	MAD2L1,PCNA
		cytochalasin B		chemical toxicant						0.0169	BIRC5,PTTG1
		MET		kinase	Activated	2.216	bias	0.525		0.0169	AURKA,AURKB,CDK1,CDKN1B,MAD2L1,PLK1
		miR-1248 (miRNAs w/seed CCUUCUU)		mature microrna	Inhibited	-2.646	bias	-1		0.017	ANP32E,DDX6,HMGB1,HMGN1,KLF6,SMARCA1,SUMO2
		miR-193a-3p (and other miRNAs w/seed ACUGGCC)		mature microrna	Inhibited	-2.828	bias	-1		0.0171	ARPC5,CALM1 (includes others),CTDSPL2,DCAF7,KRAS,PPP2R5C,PSRC1,STMN1
		miR-336-3p (and other miRNAs w/seed CUGGAUU)		mature microrna	Inhibited	-2.236	bias	-1		0.0172	ARMC1,HMGN1,SSR2,STMN1,UPF3B
		miR-96-3p (miRNAs w/seed AUCAUGU)		mature microrna	Inhibited	-2.236	bias	-1		0.0172	H2AZ2,MORF4L2,PNRC2,SKA2,UBE2D3
		miR-217-5p (and other miRNAs w/seed ACUGCAU)		mature microrna	Inhibited	-2.449	bias	-1		0.0175	ANP32E,EZH2,KNSTRN,LBR,MORF4L2,TUBB6
		miR-1301-3p (and other miRNAs w/seed UGCAGCU)		mature microrna	Inhibited	-2.646	bias	-1		0.0175	CCDC18,EZH2,LMNB1,NDUFB4,PHF19,PIF1,RHEB
		GATA1		transcription regulator		-0.718	bias	0.386	-1.867	0.0175	BIRC5,CBX5,CDKN1B,CDKN2C,EZH2,PCNA,RANBP1,RANGRF,RRM1,TOP2A
		PD98059		chemical - kinase inhibitor	Inhibited	-2.505	bias	-0.628		0.0176	BIRC5,CCNA2,CCNB1,CDKN1B,CYCS,HMGB3,HNRNPA2B1,KIF22,MKI67,ODC1,PCNA,RAN,RRM2,SNRPD1,TOP2A,TUBB2A
		miR-562 (miRNAs w/seed AAGUAGC)		mature microrna	Inhibited	-2	bias	-1		0.0177	ARPC5,AURKA,KNSTRN,ZNF714
		miR-4423-3p (miRNAs w/seed UAGGCAC)		mature microrna	Inhibited	-2.449	bias	-1		0.0181	BTG3,CENPU,CEP135,IFI16,PRC1,YWHAZ
		miR-646 (miRNAs w/seed AGCAGCU)		mature microrna	Inhibited	-2.449	bias	-1		0.0181	CDC27,DKC1,G2E3,HNRNPA1,PIF1,PNRC2
		LATS2		kinase						0.0183	AURKB,CCNB1,PLK1
		Histone h3		group						0.0185	BIRC5,BTG3,CCNA2,CCNB1,CDKN1B,CDKN2C,DBF4,MAD2L1,NDUFB4,PCNA,SUZ12,SYNE2,TOP2A,UBB
		BMI1		transcription regulator						0.0186	AURKA,CDKN1B,H2AX,RRM1
		PDCD1		phosphatase	Inhibited	-2	bias	-0.433	-1.133	0.0186	CCNA2,KPNA2,MKI67,TOP2A
		miR-548m (miRNAs w/seed AAAGGUA)		mature microrna	Inhibited	-2	bias	-1		0.0186	ANP32E,CBX1,CENPU,CEP78
		miR-8060 (miRNAs w/seed CAUGAAG)		mature microrna	Inhibited	-2	bias	-1		0.0186	CDKN3,HMGN5,TMSB15A,VBP1
		miR-376c-3p (and other miRNAs w/seed ACAUAGA)		mature microrna	Inhibited	-2.236	bias	-1		0.0187	CFDP1,KIFC1,PSPC1,PTGES3,SPDL1
		miR-7843-3p (miRNAs w/seed UGAAGCC)		mature microrna	Inhibited	-2.449	bias	-1		0.0187	H2AZ1,MKI67,OIP5,PGP,RHEB,SKA2
		dexamethasone		chemical drug		-0.976		0.132	-1.693	0.0188	BIRC5,CCNA2,CD47,CD59,CDKN1B,CDKN2C,CEP135,CEP70,CYCS,DDAH2,DESI2,DLGAP5,DTYMK,ECT2,ELAVL1,FKBP2,HMGB1,HMGB3,HMGN2,HMMR,HNRNPH1,HSP90B1,HSPA8,ILF2,KIF14,KIF4A,KIFC1,KLF6,KNL1,KPNA2,MORF4L2,NCAPH,NDC80,NUF2,ODC1,PCNA,PNRC2,PRKAR2A,PSME2,RACGAP1,SMS,TMEM97,TOP2A,TSN,TYMS,UBE2C,UGP2
		miR-222-5p (miRNAs w/seed UCAGUAG)		mature microrna	Inhibited	-2.236	bias	-1		0.0194	CENPL,CKS1B,DEPDC1B,KIF4A,TRA2B
		miR-3928-5p (and other miRNAs w/seed GAAGCUC)		mature microrna	Inhibited	-2.236	bias	-1		0.0194	DCTN3,FAM136A,LSM5,SCLT1,SPDL1
		miR-6514-5p (miRNAs w/seed AUGGAGU)		mature microrna	Inhibited	-2.236	bias	-1		0.0194	APOO,ILF2,PEG10,RRM2,SRSF1
		miR-936 (miRNAs w/seed CAGUAGA)		mature microrna	Inhibited	-2.236	bias	-1		0.0194	ATP5PB,CKS1B,DEPDC1B,PBK,TRA2B
		N1,N11-diethylnorspermine		chemical drug						0.0195	BIRC5,CDKN1B
		NDUFA13		enzyme						0.0195	CCNB1,CDK1
		Ptprd		phosphatase						0.0195	BIRC5,CDK1
		RMRP		other						0.0195	CCNB2,KRAS
		STOX1		other						0.0195	CALM1 (includes others),SRSF7
		miR-5687 (miRNAs w/seed UAGAACG)		mature microrna						0.0195	MORF4L2,NDUFA2
		miR-593-5p (and other miRNAs w/seed GGCACCA)		mature microrna	Inhibited	-3	bias	-1		0.0195	BIRC5,NCAPH,PCLAF,PIMREG,PLK1,PNRC2,RBM8A,TUBB6,YWHAH
		FOS		transcription regulator		0.905	bias	0.307	-0.114	0.0195	ARPC5,CCNA2,CYCS,ENAH,GPSM2,HMMR,HSP90B1,IFI16,KIF5B,KLF6,ODC1,PTTG1,STMN1,SUMO2,TUBB,YWHAZ
		MBD2		transcription regulator		1.987		0.091	1.806	0.0196	CENPH,CKS2,ORC6,PLK1
		HSF2		transcription regulator						0.0197	CCT5,PSMD10,TCP1
		miR-183-5p (miRNAs w/seed AUGGCAC)		mature microrna	Inhibited	-2.646	bias	-1		0.0202	CCNB1,CYCS,GNG4,GNG5,PCLAF,PPP2R5C,TMSB10/TMSB4X
		CYP1A1		enzyme						0.0202	ECI2,ODC1,RACGAP1,TACC3,TMPO
		miR-143-3p (and other miRNAs w/seed GAGAUGA)		mature microrna	Inhibited	-2.384	bias	-1		0.0206	KRAS,PEG10,PLK1,PRC1,TOP2A,UBE2E3
		miR-378a-3p (and other miRNAs w/seed CUGGACU)		mature microrna	Inhibited	-2.433	bias	-1		0.0206	ANP32E,DTYMK,HNRNPA1,MED19,ODC1,PTGES3
		NFE2L2		transcription regulator	Activated	3.42	bias	0.65		0.0206	CDKN2C,DCTN3,ESD,GSPT1,HSP90AA1,HSP90B1,MORF4L2,PHGDH,PSMA4,RAN,RUVBL1,STIP1,UBB
		RAF1		kinase	Activated	2.63	bias	0.876		0.0209	CDKN1B,HMGB3,HNRNPA2B1,MKI67,RAN,RRM2,SNRPD1,TUBB2A
		miR-92a-3p (and other miRNAs w/seed AUUGCAC)		mature microrna	Inhibited	-2.828	bias	-1		0.0209	ANP32E,ARMC1,COX20,FXR1,MAPRE1,PLEKHB2,REV3L,UGP2
		CEBPD		transcription regulator		-0.27	bias	0.507		0.021	BIRC5,CCNB1,CCNB2,CDC27,CDKN1B
		uric acid		chemical - endogenous mammalian	Inhibited	-2.236		0.156	-2.584	0.021	CDCA8,H2AX,PTTG1,TTK,TYMS
		CAB39L		kinase						0.0212	CDKN1B,COX17,COX8A
		KDM2B		enzyme						0.0212	CDKN1B,EZH2,SUZ12
		PAK2		kinase						0.0212	CKB,H2AX,IFI16
		miR-376a-5p (miRNAs w/seed UAGAUUC)		mature microrna						0.0212	CENPU,MDH1,TTK
		miR-5009-3p (miRNAs w/seed CCUAAAU)		mature microrna						0.0212	OIP5,SKA2,VBP1
		miR-6831-3p (miRNAs w/seed GACUAAC)		mature microrna						0.0212	BTG3,CHTOP,NUDT5
		phytohemagglutinin		chemical drug	Activated	3.148	bias	0.931		0.0215	BCHE,CD47,HINT1,HSP90AA1,KIF23,PCNA,PLK1,SRSF1,TMPO,TYMS
		Igm		complex						0.0216	BIRC5,CCNA2,CDKN1B,CYCS
		miR-4760-5p (and other miRNAs w/seed UUAGAUU)		mature microrna	Inhibited	-2	bias	-1		0.0216	CENPU,KNSTRN,MDH1,NMU
		mibolerone		chemical drug	Activated	2.449	bias	0.333	1.633	0.0219	CDK1,GMNN,HSP90B1,PCNA,STMN1,TOP2A
		CLCN5		ion channel						0.0222	MKI67,PCNA
		IGFBP7		transporter						0.0222	CDKN1B,PCNA
		asiatic acid		chemical reagent						0.0222	CCNB1,CDK1
		deguelin		chemical drug						0.0222	BIRC5,CDKN1B
		BRAF		kinase						0.0226	ASCL1,CDK1,CDKN1B,PCNA,POU3F2
		miR-5694 (miRNAs w/seed AGAUCAU)		mature microrna						0.0227	CD47,PSME2,TSPAN13
		miR-3923 (miRNAs w/seed ACUAGUA)		mature microrna	Inhibited	-2	bias	-1		0.0227	CKS1B,COX17,KRAS,NEK2
		mir-133		microrna	Inhibited	-2	bias	-0.824		0.0227	CCNB1,CDCA8,ELAVL1,TPM4
		miR-148a-3p (and other miRNAs w/seed CAGUGCA)		mature microrna	Inhibited	-3	bias	-1		0.0227	DCTN3,DDX6,FXR1,GLRX5,KLF6,PNRC2,POU3F2,SMS,TMSB10/TMSB4X
		paclitaxel		chemical drug		-0.116	bias	0.358	-1.012	0.0228	BIRC5,CD47,CDC20,H2AX,HMGB3,MKI67,PCNA,PHGDH,STMN1,TUBA1B
		miR-146a-5p (and other miRNAs w/seed GAGAACU)		mature microrna	Inhibited	-2.646	bias	-1		0.0231	CCNA2,CDKN3,HNRNPD,KIF22,PSMA4,TIMELESS,TMSB15A
		SOD1		enzyme						0.0232	BUB1,CKB,DCXR,GNG4,GNG5,HSPA8,JPT1,STIP1,STMN1
		dihydrotestosterone		chemical - endogenous mammalian		1.237	bias	0.478	0.09	0.0234	ASCL1,BUB1B,CACYBP,CCNA2,CCNB1,CDC20,CDKN1B,DEPDC1,ELAVL1,EZH2,HINT1,HMGN1,HSP90AA1,ODC1,PHGDH,RAD21
		miR-767 (and other miRNAs w/seed GCACCAU)		mature microrna	Inhibited	-2.236	bias	-1		0.0235	ANP32E,CYCS,PEG10,TIMELESS,TUBB6
		miR-3913-5p (and other miRNAs w/seed UUGGGAC)		mature microrna	Inhibited	-2	bias	-1		0.0238	CKS1B,ITGAE,STMN1,YWHAZ
		ADRB		group		-0.896	bias	-0.329	-0.097	0.0241	CCNA2,CDKN1B,NEK2,PCNA,RAN,SMC1A
		EIF3E		other						0.0242	CDCA8,MAD2L1,SMC2
		miR-381-3p (and other miRNAs w/seed AUACAAG)		mature microrna						0.0242	BIRC5,CCDC34,UBE2C
		miR-1953 (and other miRNAs w/seed GGGAAAG)		mature microrna	Inhibited	-2.646	bias	-1		0.0243	CDCA3,DCTN3,GSPT1,HMGN2,HMGN5,KNSTRN,NEK2
		ATF3		transcription regulator	Inhibited	-2.236	bias	-0.267	-1.64	0.0244	AURKA,AURKB,CDK1,NEK2,PLK1
		miR-488-5p (miRNAs w/seed CCAGAUA)		mature microrna	Inhibited	-2.236	bias	-1		0.0244	ARL6IP1,CCDC34,ESCO2,GSPT1,TSPAN13
		miR-291a-3p (and other miRNAs w/seed AAGUGCU)		mature microrna	Inhibited	-2.788	bias	-1		0.0247	CENPF,GPSM2,JPT1,KIF23,KPNA2,LMNB1,PBK,PRC1
		CDK4/6		group		0		-0.239	0.479	0.0249	G3BP1,JPT1,TUBA1B,TUBB
		cyclosporin A		biologic drug		-1.412	bias	-0.297	-0.351	0.025	CDKN1B,H2AX,HSP90AA1,ITGAE,LBR,MDH2,MYH10,ODC1,PCNA,SRSF1,TMSB10/TMSB4X,TUBB,YWHAH
		PFKFB3		kinase						0.0252	CDK1,CDKN1B
		picropodophyllin		chemical drug						0.0252	CCNB1,CDK1
		prostaglandin A2		chemical - endogenous non-mammalian						0.0252	ELAVL1,PCNA
		ESRRG		ligand-dependent nuclear receptor		0.283	bias	0.312	-0.336	0.0261	CDKN1B,CYCS,MDH1,MDH2
		miR-3913-3p (miRNAs w/seed GACAUCA)		mature microrna	Inhibited	-2.236	bias	-1		0.0262	CDK1,PLEKHB2,RAN,SUZ12,UPF3B
		curcumin		chemical drug		-0.664	bias	-0.366	0.482	0.0269	BIRC5,CCNB1,CDC27,CDK1,CDKN1B,ELAVL1,EZH2,HMGB1,HSP90B1,HSPA8,TOP2A
		LCK		kinase		0	bias	0.631		0.0272	CCNA2,CDK1,DKC1,SFPQ
		PIK3CA		kinase						0.0272	BIRC5,CCNB1,CDKN1B,EZH2
		everolimus		chemical drug						0.0275	CCNB2,CDK1,CDKN1B
		miR-548n (miRNAs w/seed AAAAGUA)		mature microrna						0.0275	CEP97,CFDP1,MZT1
		IRF4		transcription regulator		-1.89		-0.141	-1.516	0.0277	CCNB1,CDK1,HSPA8,MAPRE1,PCNA,TMSB10/TMSB4X,YWHAH
		miR-1911-3p (miRNAs w/seed ACCAGGC)		mature microrna	Inhibited	-2.646	bias	-1		0.0277	AURKA,BCHE,CYCS,HMGB1,PEG10,SHCBP1,TMPO
		KDM4A		transcription regulator						0.0282	JPT1,MIS18BP1
		zearalenone		chemical toxicant						0.0282	CCNB1,CDKN1B
		miR-451b (miRNAs w/seed AGCAAGA)		mature microrna	Inhibited	-2	bias	-1		0.0285	ARPC5,LSM4,PCLAF,TSN
		RNA polymerase II		complex						0.0292	CBX5,CCNB1,CCNB2,DLGAP5,EXOSC8,KPNA2,MAD2L1,PCNA,TOP2A
		HES3		transcription regulator						0.0293	CDKN2C,CNIH4,PSPC1
		miR-3082-5p (and other miRNAs w/seed ACAGAGU)		mature microrna						0.0293	CDKN1B,GTF2A2,RUVBL2
		ouabain		chemical drug						0.0293	HSPA8,PCNA,YWHAH
		PTTG1	2.374	transcription regulator						0.0297	CCNA2,CCNB1,REV3L,SMC1A
		miR-187-3p (miRNAs w/seed CGUGUCU)		mature microrna	Inhibited	-2	bias	-1		0.0297	ODC1,RNF5,TIMELESS,TMSB10/TMSB4X
		PRKCD		kinase		0.294	bias	0.475	-0.852	0.0298	BIRC5,CCNA2,HJURP,KIF2C,KLF6,ODC1,TUBB2A
		2-methoxycinnamaldehyde		chemical - endogenous non-mammalian						0.0309	HMGB1
		4-amidinoindan-1-one 2'-amidinohydrazone		chemical reagent						0.0309	CDKN1B
		ALDH1A3		enzyme						0.0309	RRM1
		ARHGEF7		other						0.0309	CDKN1B
		BNIP3		other						0.0309	RHEB
		CCNB1	2.239	kinase						0.0309	CCNB2
		CHIR-124		chemical reagent						0.0309	RRM2
		COPS6		other						0.0309	CDKN1B
		DAPK3		kinase						0.0309	BIRC5
		DBF4B		other						0.0309	H2AX
		ELOC		transcription regulator						0.0309	HNRNPA2B1
		EPB42		transporter						0.0309	CD47
		FAM168A		other						0.0309	CCNB1
		GPBP1		transcription regulator						0.0309	TOP2A
		HL001		chemical reagent						0.0309	G3BP1
		KU-60019		chemical - kinase inhibitor						0.0309	H2AX
		MED6		transcription regulator						0.0309	AURKA
		MICU1		other						0.0309	CYCS
		MUC16		other						0.0309	CCNB1
		MXD4		transcription regulator						0.0309	ODC1
		MYSM1		enzyme						0.0309	H2AX
		Max-Myc		complex						0.0309	ODC1
		NIF3L1		other						0.0309	ASCL1
		OAZ1		enzyme						0.0309	ODC1
		PDIA6		enzyme						0.0309	HSP90B1
		PIGA		enzyme						0.0309	CD59
		PIM		group						0.0309	CDKN1B
		RAMAC		other						0.0309	RUVBL1
		RHCE/RHD		transporter						0.0309	CD47
		SD-1008		chemical - kinase inhibitor						0.0309	BIRC5
		SELENOH		other						0.0309	H2AX
		SIRT5		enzyme						0.0309	H2AX
		SIX6		transcription regulator						0.0309	CDKN1B
		SNX6		transporter						0.0309	CDKN1B
		SPINK7		other						0.0309	ELAVL1
		U2AF1/U2AF1L5		other						0.0309	CDC27
		USP15		peptidase						0.0309	TOP2A
		VRK2		kinase						0.0309	TCP1
		ZNF76		transcription regulator						0.0309	TCP1
		aprotinin		biologic drug						0.0309	VRK1
		depsipeptide		chemical - other						0.0309	AURKA
		dibutylnitrosamine		chemical toxicant						0.0309	PCNA
		igmesine		chemical reagent						0.0309	CDKN1B
		incyclinide		chemical drug						0.0309	TYMS
		isoflurophate		chemical drug						0.0309	VRK1
		mir-186		microrna						0.0309	PTTG1
		mir-630		microrna						0.0309	CDKN1B
		neratinib		chemical drug						0.0309	CDKN1B
		purvalanol A		chemical reagent						0.0309	BIRC5
		ristocetin		chemical toxicant						0.0309	YWHAZ
		soy isoflavones		chemical drug						0.0309	MKI67
		teleocidins		chemical toxicant						0.0309	ODC1
		telomestatin		chemical - endogenous non-mammalian						0.0309	CDKN1B
		thimerosal		chemical drug						0.0309	BIRC5
		troxerutin		chemical drug						0.0309	CDK1
		miR-576-3p (miRNAs w/seed AGAUGUG)		mature microrna	Inhibited	-2	bias	-1		0.031	CALM1 (includes others),CDKN3,MZT1,PDE6D
		miR-580-3p (miRNAs w/seed UGAGAAU)		mature microrna	Inhibited	-2	bias	-1		0.031	FBXO5,NUSAP1,SKA2,SUMO2
		miR-26b-3p (and other miRNAs w/seed CUGUUCU)		mature microrna	Inhibited	-2.236	bias	-1		0.031	CBX1,CCDC18,CEP135,PSMA4,UBE2D3
		miR-465d-3p (and other miRNAs w/seed GAUCAGG)		mature microrna	Inhibited	-2.236	bias	-1		0.031	FUS,GAS2L3,HNRNPH1,PCLAF,YWHAH
		miR-505-3p (miRNAs w/seed GUCAACA)		mature microrna	Inhibited	-2.236	bias	-1		0.031	CDKN1B,CENPU,HMGB1,HNRNPM,MZT1
		ILK		kinase						0.0311	HNRNPA1,HSPA8,KRAS
		NAMPT		cytokine						0.0311	PEG10,POU3F2,TMSB15A
		baicalein		chemical drug						0.0311	BIRC5,CCNB1,PTTG1
		miR-181a-1-3p (and other miRNAs w/seed CCAUCGA)		mature microrna						0.0311	ANP32E,BIRC5,TUBB6
		miR-95-3p (miRNAs w/seed UCAACGG)		mature microrna						0.0311	CALM1 (includes others),HDGF,IMMP1L
		mir-8		microrna		-0.847	bias	-0.753		0.0313	CD47,CDC27,EZH2,HMGB1,MYH10,SUZ12,YWHAZ
		8-(4-chlorophenylthio)-guanosine-3', 5'-cyclic monophosphate		chemical reagent						0.0314	CDKN1B,HINT1
		AKR1B1		enzyme						0.0314	BIRC5,MKI67
		Fgfr		group						0.0314	BIRC5,CDKN1B
		HCAR2		g-protein coupled receptor						0.0314	KIF14,PLK1
		PDK4		kinase						0.0314	KRAS,RHEB
		TAF1		transcription regulator						0.0314	CCNA2,CDK1
		XPO1		transporter						0.0314	CDKN1B,ELAVL1
		glycine		chemical - endogenous mammalian						0.0314	ODC1,PCNA
		mir-154		microrna						0.0314	BIRC5,CDKN1B
		NR4A1		ligand-dependent nuclear receptor		0.38		-0.209	0.985	0.0316	BIRC5,CDKN1B,ITGAE,MDH1,MDH2,NDUFB4,PCNA,UBE2C,UGP2
		miR-891b (miRNAs w/seed GCAACUU)		mature microrna	Inhibited	-2.236	bias	-1		0.0321	CALM1 (includes others),HMGB1,OIP5,TMSB15A,UBE2D3
		SMAD7		transcription regulator		0	bias	-0.292	0.714	0.0321	CCNA2,CCNB1,CDK1,CDKN1B,CDKN2C,PCNA
		TXNIP		other						0.0329	CCNA2,CDKN1B,PCNA
		miR-451a (and other miRNAs w/seed AACCGUU)		mature microrna						0.0329	CDKN1B,POU3F2,SPC25
		miR-520g-3p (and other miRNAs w/seed CAAAGUG)		mature microrna						0.0329	CKS1B,PBK,UGP2
		miR-937-5p (miRNAs w/seed UGAGUCA)		mature microrna						0.0329	MDH1,PBDC1,TACC3
		thymoquinone		chemical drug						0.0329	BIRC5,CDKN1B,H2AX
		RBPJ		transcription regulator						0.033	ASCL1,CDKN1B,ECT2,EZH2,HMMR,PRKAR2A
		miR-6757-3p (miRNAs w/seed ACACUGG)		mature microrna	Inhibited	-2.236	bias	-1		0.0331	AZIN1,CACYBP,CYCS,MORF4L2,UPF3B
		miR-675-3p (miRNAs w/seed UGUAUGC)		mature microrna	Inhibited	-2	bias	-1		0.0336	GNG5,HINT1,LSM3,PDE6D
		melatonin		chemical - endogenous mammalian		0.555		-0.072	0.715	0.0342	CDKN1B,CYCS,DDAH2,HMGB1,NMU
		bleomycin		chemical drug		0.878	bias	0.876		0.0344	CDKN1B,H2AX,LMNB1,PCNA,PTTG1,UBE2C,UBE2T
		ATR		kinase						0.0348	PCNA,RRM2
		MNT		transcription regulator						0.0348	KLF6,ODC1
		RARRES2		transmembrane receptor						0.0348	CCNA2,CCNB2
		prostaglandin E1		chemical - endogenous mammalian						0.0348	RRM1,RRM2
		selumetinib		chemical drug						0.0348	BIRC5,CDKN1B
		hexamethylene bisacetamide		chemical reagent						0.0348	CDKN1B,HSPA8,TCP1
		KLF6	0.342	transcription regulator		0.254		0.111	0.038	0.035	BIRC5,CDKN1B,MKI67,PCNA
		miR-3065-5p (and other miRNAs w/seed CAACAAA)		mature microrna	Inhibited	-2	bias	-1		0.035	HMGB1,NMU,PCLAF,SRSF7
		miR-194-3p (and other miRNAs w/seed CAGUGGG)		mature microrna	Inhibited	-2.646	bias	-1		0.0353	ARMC1,DCAF7,DEPDC1,HDGF,KDM1A,MAD2L2,SSR2
		N-Ac-Leu-Leu-norleucinal		chemical - protease inhibitor		1.925	bias	0.418	1.121	0.0364	CCNB1,CDKN1B,PTTG1,STMN1
		PIN1		enzyme						0.0364	BUB1,DEPDC1,NCAPH,PIMREG
		miR-4304 (miRNAs w/seed CGGCAUG)		mature microrna	Inhibited	-2	bias	-1		0.0364	ANP32E,DCXR,RANBP1,RRM2
		miR-651-3p (miRNAs w/seed AAGGAAA)		mature microrna	Inhibited	-2	bias	-1		0.0364	BCHE,SMS,TMSB15A,UBE2C
		miR-3082-3p (and other miRNAs w/seed ACAUGGC)		mature microrna	Inhibited	-2.236	bias	-1		0.0364	GNG4,KDM1A,PNRC2,RAN,SPDL1
		miR-343 (and other miRNAs w/seed CUCCCUU)		mature microrna	Inhibited	-2.449	bias	-1		0.0367	AURKB,CBX1,CCDC167,PIF1,RRM2,VBP1
		MYCN		transcription regulator		1.6		0.219	0.987	0.0368	ABCF1,BIRC5,CDKN1B,EZH2,ODC1,PHGDH,SUZ12,TUBA1B,TUBB
		miR-143-5p (and other miRNAs w/seed GUGCAGU)		mature microrna						0.0368	JPT1,STMN1,WBP11
		miR-3654 (miRNAs w/seed ACUGGAC)		mature microrna						0.0368	HNRNPA1,HNRNPH1,YEATS4
		miR-1289 (miRNAs w/seed GGAGUCC)		mature microrna	Inhibited	-2.646	bias	-1		0.0369	CALM1 (includes others),DESI2,MED19,PEG10,PLEKHB2,TPX2,YWHAH
		miR-9718 (and other miRNAs w/seed UGCUGAC)		mature microrna	Inhibited	-2.236	bias	-1		0.0376	ANP32E,CCDC18,HMGB3,RTKN2,TMEM97
		CCND3		kinase						0.0383	CDK1,CDKN1B
		ERVW-1		other						0.0383	CCNA2,CDCA8
		HNRNPA1	0.375	enzyme						0.0383	HNRNPA1,KRAS
		dacinostat		chemical drug						0.0383	BIRC5,CDKN1B
		miR-142-3p (and other miRNAs w/seed GUAGUGU)		mature microrna	Inhibited	-2.449	bias	-1		0.0387	CNIH4,GAS2L3,HMGB1,KIF5B,MORF4L2,RHEB
		N-formyl-Met-Leu-Phe		chemical reagent						0.0388	CKAP2,KIF11,KIF23
		valproic acid		chemical drug		-1.849		0.052	-1.984	0.039	BIRC5,CACYBP,CDKN1B,CKS1B,HNRNPA1,LBR,PSMA4,PSME2,SRSF1,TMPO,TOP2A,TRA2B,YWHAH
		MTPN		transcription regulator		1.982	bias	1		0.0393	CCNA2,CCNB1,CCNB2,CDK1
		miR-4269 (and other miRNAs w/seed CAGGCAC)		mature microrna	Inhibited	-2.449	bias	-1		0.0397	CKS2,ORC6,PIMREG,PRKAR2A,TMEM97,TPX2
		nitric oxide		chemical - endogenous mammalian		-0.849	bias	0.368	-1.576	0.0397	BIRC5,CDKN1B,HSP90AA1,MKI67,ODC1,UBE2C
		miR-4769-3p (and other miRNAs w/seed CUGCCAU)		mature microrna	Inhibited	-2.236	bias	-1		0.04	HNRNPA2B1,ODC1,RBMX,TMSB15A,TRIR
		miR-199a-3p (and other miRNAs w/seed CAGUAGU)		mature microrna	Inhibited	-2.433	bias	-1		0.0407	DEPDC1B,FUBP1,FXR1,PPP2R5E,SUZ12,TMSB10/TMSB4X
		AICAR		chemical - endogenous mammalian		0.068		0.098	-0.124	0.0408	CCNB1,CDKN1B,CYCS,MKI67
		miR-3159 (miRNAs w/seed AGGAUUA)		mature microrna						0.0408	CMC2,IFI16,SCLT1
		GW3965		chemical reagent	Inhibited	-2.219		-0.107	-1.981	0.0412	CCNA2,CCNB1,CENPF,KIF23,TOP2A
		bortezomib		chemical drug	Activated	2.183		0.089	1.936	0.0413	AURKA,BIRC5,CCNB1,CDKN1B,HSP90AA1,HSP90B1,ODC1,PCNA
		miR-128-3p (and other miRNAs w/seed CACAGUG)		mature microrna	Inhibited	-2.449	bias	-1		0.0418	COX8A,GTF2A2,NEK2,PHGDH,RUVBL2,TMSB10/TMSB4X
		HOXA11		transcription regulator						0.0419	CD47,CDKN1B
		Mir200		group						0.0419	EZH2,SUZ12
		SPZ1		transcription regulator						0.0419	MKI67,PCNA
		ULK4		kinase						0.0419	CEP152,PCM1
		mir-31		microrna						0.0419	EZH2,STMN1
		Insulin		group	Activated	2.353	bias	0.268	1.518	0.0423	BIRC5,CCT5,CDKN1B,CYCS,FKBP2,HSP90AA1,HSP90B1,HSPA8,MDH2,ODC1,PCNA,SRSF3,TCP1
		miR-5683 (miRNAs w/seed ACAGAUG)		mature microrna	Inhibited	-2	bias	-1		0.0424	ARPC5,CCNB1,CHTOP,LSM8
		miR-6079 (miRNAs w/seed UGGAAGC)		mature microrna	Inhibited	-2.236	bias	-1		0.0424	ASCL1,HMGN1,HMGN2,ORC6,YWHAZ
		IL3		cytokine		1.209	bias	0.698		0.0428	CCT5,CDKN1B,FUS,HDGF,HNRNPA2B1,HSP90B1,ODC1,PHGDH,RAN,RANBP1
		miR-4427 (miRNAs w/seed CUGAAUA)		mature microrna						0.043	CYCS,ORC6,SRSF1
		miR-548aa (and other miRNAs w/seed AAAACCA)		mature microrna						0.043	ANP32E,CCNA2,KIFC1
		MAPK9		kinase		1.671	bias	0.427	0.641	0.0439	CDKN1B,HMGN2,IFI16,KLF6,LSM3,LSM5
		mycophenolic acid		chemical drug		1.091	bias	0.639		0.0439	CD59,CDKN1B,HNRNPD,PCNA
		KDM1A	0.369	enzyme	Activated	2.646		-0.202	3.181	0.045	CCNA2,CENPF,CENPK,CENPU,PTTG1,RUVBL1,TIMELESS
		BSG		transporter						0.0451	CDKN1B,CIP2A,PLK1
		miR-4452 (miRNAs w/seed UGAAUUC)		mature microrna						0.0451	CDKN3,HMGB2,YWHAH
		miR-518a-3p (and other miRNAs w/seed AAAGCGC)		mature microrna						0.0451	HNRNPUL1,RBM8A,TSN
		miR-548g-3p (miRNAs w/seed AAACUGU)		mature microrna						0.0451	CKS2,MDH1,TMSB15A
		NFKBIA		transcription regulator		0.632	bias	0.285	-0.27	0.0454	AURKB,BUB1B,CAPZA2,CCNA2,CCNB1,CKS1B,HSPA8,IFI16,PCNA,RRM1,TMPO,YWHAZ
		TLE3		other						0.0455	ATP5PB,CYCS,NDUFA2,NDUFB4
		miR-409-5p (and other miRNAs w/seed GGUUACC)		mature microrna	Inhibited	-2	bias	-1		0.0455	CCT5,NDUFA2,PDE6D,PEG10
		miR-526a-5p (and other miRNAs w/seed UCUAGAG)		mature microrna	Inhibited	-2	bias	-1		0.0455	ESCO2,HMGB3,HMGN1,PBDC1
		GADD45A		other						0.0456	NEK2,PCNA
		IND S1		chemical - kinase inhibitor						0.0456	STIP1,TUBB
		agmatine		chemical - endogenous mammalian						0.0456	ODC1,PCNA
		aphidicolin		chemical toxicant						0.0456	CCNB1,CHTOP
		miR-595 (miRNAs w/seed AAGUGUG)		mature microrna						0.0456	HINT1,SKA2
		ERG		transcription regulator						0.046	CCNA2,CD59,CHTOP,EZH2,HMGB1,HMMR,ORC6
		(diaminocyclohexane)(diacetato)(dichloro)platinum		chemical reagent						0.046	CDKN1B
		1-palmitoyl-2-arachidonoyl-phosphatidylcholine		chemical - endogenous mammalian						0.046	CCNB1
		3,4-dihydroxybenzaldehyde		chemical - endogenous non-mammalian						0.046	HMGB1
		4-amino-6-hydrazino-7-beta-D-ribofuranosyl-7H-pyrrolo[2,3-d]-pyrimidine-5-carboxamide		chemical reagent						0.046	BIRC5
		5,10,15,20-tetrakis(4-sulfonatophenyl)porphyrinato iron (III)		chemical reagent						0.046	HMGB1
		APBB2		other						0.046	TYMS
		AVI-4126		biologic drug						0.046	PCNA
		AZD7762		chemical drug						0.046	CCNB1
		Aldosterone-MR dimer		complex						0.046	KRAS
		BIIB021		chemical drug						0.046	CDKN2C
		CLIP1		other						0.046	PCNA
		CNP		enzyme						0.046	PCNA
		CUL4A		other						0.046	CDKN1B
		Cyclin B		group						0.046	BIRC5
		E2f-Tfdp1		complex						0.046	CDK1
		EEF1A1		translation regulator						0.046	CCNA2
		EIF6		translation regulator						0.046	CDKN1B
		GIMAP1-GIMAP5		other						0.046	HSP90B1
		HERC2		enzyme						0.046	FBXL5
		Inflammasome		complex						0.046	HMGB1
		KLHL42		other						0.046	PPP2R5E
		MAGEA11		other						0.046	CDKN1B
		MAP1S		enzyme						0.046	CDKN1B
		MAP2		other						0.046	PRKAR2A
		MAPK15		kinase						0.046	PCNA
		MINDY3		enzyme						0.046	CDKN1B
		MXD3	1.102	transcription regulator						0.046	ODC1
		NSC269621		chemical - kinase inhibitor						0.046	CDK1
		NSC43067		chemical - kinase inhibitor						0.046	CDK1
		NSC63002		chemical - kinase inhibitor						0.046	CDK1
		PARD6A		other						0.046	ECT2
		PSMC5		transcription regulator						0.046	CDKN1B
		PTPMT1		phosphatase						0.046	CDKN1B
		RAD50		enzyme						0.046	H2AX
		RAD51		enzyme						0.046	H2AX
		RASSF7		other						0.046	CDKN1B
		RPL23A		other						0.046	CCNA2
		SEC23B		transporter						0.046	HSP90B1
		SRSF5		other						0.046	AZIN1
		SYUIQ-5		chemical reagent						0.046	CDKN1B
		TRERF1		transcription regulator						0.046	CDKN1B
		VSX2		transcription regulator						0.046	CDKN1B
		afatinib		chemical drug						0.046	TYMS
		bongkrekic acid		chemical toxicant						0.046	CYCS
		calcium carbonate		chemical drug						0.046	PCNA
		cetuximab/radiotherapy		biologic drug						0.046	TYMS
		fosbretabulin		chemical drug						0.046	CCNB1
		iCRT14		chemical reagent						0.046	CD47
		ixabepilone		chemical drug						0.046	BIRC5
		methoxyacetic acid		chemical toxicant						0.046	PLK1
		norcantharidin		chemical reagent						0.046	PCNA
		prochloraz		chemical reagent						0.046	ODC1
		nitrofurantoin		chemical drug	Activated	2.449		0.127	2.138	0.0461	ODC1,PCNA,STMN1,TUBB,TYMS,YWHAZ
		miR-449c-3p (miRNAs w/seed UGCUAGU)		mature microrna	Inhibited	-2	bias	-1		0.0472	HNRNPA0,KRAS,LMNB1,TPM4
		miR-4709-5p (miRNAs w/seed CAACAGU)		mature microrna	Inhibited	-2	bias	-1		0.0472	DDX39A,GMNN,PSMD10,TUBB2A
		miR-4671-5p (miRNAs w/seed CCGAAGA)		mature microrna						0.0474	HNRNPA1,MRPL51,TMSB15A
		miR-548as-3p (miRNAs w/seed AAAACCC)		mature microrna						0.0474	ANP32E,HMGB2,HNRNPA1
		celecoxib		chemical drug		-1.229	bias	-0.304	-0.642	0.0476	BIRC5,CDKN1B,CENPF,MKI67,PCNA
		miR-627-3p (miRNAs w/seed CUUUUCU)		mature microrna	Inhibited	-2.236	bias	-1		0.0489	ASCL1,KRAS,LSM5,PHIP,VBP1
		miR-6843-3p (and other miRNAs w/seed UGGUCUC)		mature microrna	Inhibited	-2.236	bias	-1		0.0489	ARL6IP1,CKS1B,GNG4,NUDT5,RANBP1
		COPS5		transcription regulator						0.0494	CDKN1B,H2AX
		LMX1B		transcription regulator						0.0494	CDKN1B,NDUFA2
		TSPYL5		other						0.0494	AZIN1,DTD1
		miR-375-3p (miRNAs w/seed UUGUUCG)		mature microrna						0.0494	CIP2A,USP1
		miR-4735-5p (miRNAs w/seed CUAAUUU)		mature microrna						0.0494	CCDC18,RTKN2
		miR-101-3p (and other miRNAs w/seed ACAGUAC)		mature microrna	Inhibited	-2.369	bias	-1		0.0495	EZH2,H2AZ2,RRM1,STMN1,SUZ12,UBE2D3
		miR-6793-5p (miRNAs w/seed GUGGGUU)		mature microrna	Inhibited	-2.449	bias	-1		0.0495	CBX1,FBXL5,PRKAR2A,PRR11,TMEM97,TPM4
		BAX		transporter						0.0497	CCNB1,CDK1,CDKN1B
		miR-15b-3p (miRNAs w/seed GAAUCAU)		mature microrna						0.0497	GLRX5,RAD21,TUBB6
		miR-5584-3p (miRNAs w/seed AGUUCUU)		mature microrna						0.0497	ANP32E,KIF23,TMSB10/TMSB4X
		ID2		transcription regulator	Inhibited	-2.144		-0.203	-1.709	0.0511	AURKB,CCNB1,CDK1,CDKN2C,IFI16,KLF6,PLK1
		NKX2-3		transcription regulator	Activated	2.646		0.023	2.586	0.0587	BCHE,CCNB2,CDKN3,CENPW,HMMR,HNRNPA0,PHGDH
		vorinostat		chemical drug	Inhibited	-2.008		0.042	-2.126	0.0651	AURKA,BIRC5,CCNB1,CDK1,CDKN1B,ELAVL1,MKI67,TOP2A
		methapyrilene		chemical drug	Activated	2		-0.095	2.19	0.0668	AZIN1,ODC1,STMN1,TUBB,YWHAZ
		Immunoglobulin		complex		1.97		0.051	1.812	0.181	BIRC5,CDKN1B,COX8A,DCTN3,EZH2,H2AX,ITGAE,MDH1,MDH2,MKI67,NDUFB4,SLC39A6,TTK,UGP2
		SATB1		transcription regulator		1.987		-0.17	2.324	0.264	GNG4,HSP90AA1,HSPA8,PTGES3
		DICER1		enzyme	Inhibited	-2.236		0.016	-2.272	0.5	CDKN1B,H2AX,HNRNPH1,KRAS,RANGAP1
		STAT6		transcription regulator		-1.98		0.134	-2.245	1	CDKN1B,GTSE1,HNRNPH3,IFI16
	Molecule Type	Expr Log Ratio	Depth	Predicted Activation State	Notes	Activation z-score	p-value of overlap	Network bias-corrected p-value	Participating regulators	Target molecules in dataset	Causal network	Target-connected regulators	Relationships Between Master Regulators(Increases/Downstream)	Relationships Between Master Regulators(Decreases/Downstream)	Relationships Between Master Regulators(Affects/Downstream)	Relationships Between Master Regulators(Increases/Upstream)	Relationships Between Master Regulators(Decreases/Upstream)	Relationships Between Master Regulators(Affects/Upstream)	Relationships Between Master Regulators(Increases/Both)	Relationships Between Master Regulators(Decreases/Both)	Relationships Between Master Regulators(Affects/Both)
	biologic drug		1	Inhibited	biased	-5.578	1.26e-35	0.0001	l-asparaginase	AURKA,AURKB,BIRC5,BUB1,BUB1B,CCNA2,CCNB2,CDK1,CENPF,CENPH,CENPL,CENPN,KIF11,KIF15,KIF20B,KIF22,KIF2C,KIF4A,KIFC1,KNL1,MAD2L1,MIS18BP1,NCAPG,NCAPH,NDC80,NUF2,OIP5,PHGDH,PLK1,SGO1,SMC2,SPC25,SPDL1,TOP2A,UBE2C	35 (1)	1				NUPR1	BARD1,BIRC5,BTG2,BUB1B,CDK1,CDKN1A,CHEK1,MYBL2,PLAGL1,RAD51,RBL1
	other		3	Activated		7.466	7.97e-33	0.0001	AHR,AKT1,Ap1,AR,ATF1,CCND1,CDKN1A,CEBPA,Creb,CREB1,CTNNB1,E2F1,EGFR,ERBB2,ERK1/2,ESR1,FOS,FOXO3,GATA2,GATA4,GLI1,HIF1A,HNF4A,HSF1,IGF1R,Ikb,IKBKB,IL6,MAP2K1,MAP3K8,Mapk,MAPK1,MAPK9,MITF,MTOR,MYC,NFE2L2,NFKB1,NPAT,PPIF,PSMD4,PTTG1,RB1,RELA,RHOA,SOD2,SP1,STAT3,tamoxifen,TP53,TP73	ABCF1,ARHGAP11A,ARL6IP1,ATP5PB,AURKA,AURKB,BIRC5,BUB1,BUB1B,CALM1 (includes others),CBX5,CCDC88A,CCNA2,CCNB1,CCNB2,CCT5,CD47,CD59,CDC20,CDC27,CDC42BPA,CDCA2,CDCA3,CDCA8,CDK1,CDKN1B,CDKN3,CENPE,CENPF,CENPH,CENPL,CENPN,CENPU,CEP135,CHTOP,CKAP2,CKB,CKS1B,CKS2,CNIH4,COX17,COX8A,DBF4,DCTN3,DDAH2,DDX6,DEPDC1,DTYMK,ECI2,ECT2,EMC9,ENAH,ESCO2,ESD,EZH2,FUBP1,G3BP1,GGH,GLRX5,GNG4,GPSM2,GTSE1,H2AX,H2AZ1,H2AZ…	183 (51)	50	1,2-dithiol-3-thione,tert-butyl-hydroquinone	RICTOR,valproic acid			TP53
	complex		3			-0.078	1.33e-31	0.0001	Akt,AKT1,Ap1,AR,CCND1,CDKN2A,CEBPA,CTNNB1,E2f,E2F1,EIF4E,EP300,Ep300/Pcaf,ERBB2,ESR1,FOXO3,GATA4,GLI1,IGF1R,IL6,IRF4,IRF7,KAT2B,MAPK9,MTOR,MYOD1,NANOG,NEUROD1,NFE2L2,NFKBIA,PGR,PPIF,RAC1,RB1,RHOA,SOD2,SP1,T3-TR-RXR,TP53,TP73,XBP1	ARL6IP1,ARPC5,ATP5PB,AURKA,AURKB,BIRC5,BTG3,BUB1,BUB1B,BUB3,CALM1 (includes others),CAPZA2,CBX5,CCNA2,CCNB1,CCNB2,CD47,CDC20,CDC42BPA,CDCA2,CDCA3,CDK1,CDKN1B,CDKN3,CENPE,CENPF,CENPK,CENPL,CENPN,CENPU,CEP135,CKAP2,CKB,CKS1B,CKS2,CNIH4,DBF4,DCTN3,DDAH2,DEPDC1,DTYMK,ECT2,ELAVL1,ENAH,ESCO2,ESD,EZH2,FKBP2,FUBP1,FXR1,G3BP1,GGH,GMNN,GSPT1,GTSE1,H2AX,HINT1,HMGB1,HMGN2,HMMR,HNRNPD,HNRNPH1,HNRNPM,HNRNPR,HS…	165 (41)	38				TP53
	complex		3			0.078	1.61e-31	0.0001	Akt,AKT1,Ap1,AR,CCND1,CDKN2A,CEBPA,CTNNB1,E2f,E2F1,EIF4E,EP300,ERBB2,ESR1,FOXO3,GATA4,GLI1,IGF1R,IL6,Jmy-p300,MAPK9,MTOR,MYOD1,NANOG,NEUROD1,NFE2L2,NFKBIA,PGR,PPIF,RAC1,RB1,RHOA,SOD2,SP1,T3-TR-RXR,TP53,TP73,XBP1	ARL6IP1,ARPC5,ATP5PB,AURKA,AURKB,BIRC5,BTG3,BUB1,BUB1B,BUB3,CALM1 (includes others),CAPZA2,CBX5,CCNA2,CCNB1,CCNB2,CD47,CDC20,CDC42BPA,CDCA2,CDCA3,CDK1,CDKN1B,CDKN3,CENPE,CENPF,CENPK,CENPL,CENPN,CENPU,CEP135,CKAP2,CKB,CKS1B,CKS2,CNIH4,DBF4,DCTN3,DDAH2,DEPDC1,DTYMK,ECT2,ELAVL1,ENAH,ESCO2,ESD,EZH2,FKBP2,FUBP1,FXR1,G3BP1,GGH,GMNN,GSPT1,GTSE1,H2AX,HINT1,HMGB1,HMGN2,HMMR,HNRNPD,HNRNPH1,HNRNPM,HNRNPR,HS…	165 (38)	36				TP53
	G-protein coupled receptor		1	Activated	biased	5.477	1.33e-30	0.0001	PTGER2	ASPM,AURKA,BUB1B,CCNA2,CCNB2,CDKN3,CENPE,CENPF,CKAP2L,CKS2,DEPDC1,ECT2,ESD,H2AX,KIF11,KIF15,KIF22,KIF2C,MKI67,NEK2,NUF2,NUSAP1,PBK,PLK1,PRC1,RACGAP1,SPAG5,TPX2,TROAP,TTK	30 (1)	1	beta-estradiol,MAC,MAPK1	calcitriol,CSF2,LY294002,tamoxifen,tyrphostin AG 1478		AREG,BUB1B,CDKN3,CKS2,EGFR,IL10,ITCH,MASTL,MMP3,TTK,VEGFA	CXCL8
	transcription regulator		3	Inhibited		-6.169	9.91e-30	0.0001	AHR,Akt,Ap1,APP,AR,BRCA1,CCND1,CCNK,CDK9,CDKN2A,CEBPA,CREB1,CTNNB1,E2f,E2F1,EGFR,EIF4E,ERBB2,ESR1,ESR2,FOXO3,GATA1,GATA4,GLI1,HEXIM1,HIF1A,HNF4A,IL6,LMNA,MAP2K1,MAPK1,MAPK9,MTOR,NELFE,NFKBIA,P-TEFb,PGR,PPIF,PRKCD,RAC1,RB1,RHOA,SOD2,STAT3,STAT5A,STAT5B,tamoxifen,TCF3,TP53,TP73	ARHGAP11A,ARL6IP1,ARPC5,ASPM,ATP5PB,AURKA,AURKB,BIRC5,BUB1,BUB1B,BUB3,CALM1 (includes others),CAPZA2,CCDC88A,CCNA2,CCNB1,CCNB2,CCT5,CD47,CD59,CDC20,CDC27,CDC42BPA,CDCA3,CDCA8,CDK1,CDKN1B,CDKN3,CENPE,CENPF,CENPK,CENPL,CENPN,CENPU,CEP135,CEP70,CHTOP,CIP2A,CKAP2,CKB,CKS1B,CKS2,CNIH4,COX8A,DBF4,DDAH2,DEPDC1,DLGAP5,DTYMK,ECT2,ELAVL1,EMC9,ENAH,ESCO2,ESD,EZH2,FUBP1,FXR1,G3BP1,GGH,GMNN,GSPT1,GTSE1,H2AX,H…	181 (50)	48	2-(4-amino-1-isopropyl-1H-pyrazolo[3,4-d]pyrimidin-3-yl)-1H-indol-5-ol,JQ1,LMO2,LY294002,tamoxifen	miR-4477b (miRNAs w/seed UUAAGGA)		BBC3,CDKN1A,TP53	CCND1,ESR1,Vegf
	other		3	Activated		6.919	1.69e-29	0.0001	Ap1,ARRB1,CCND1,CEBPD,CREB1,E2F1,EGFR,EIF4E,ERBB2,ERK1/2,ESR1,FOS,FOXO3,GATA1,GATA4,GLI1,GSK3B,HIF1A,IL10,IL6,MAPK1,MAPK9,MITF,MTOR,MYC,NFE2L2,NFKBIA,NPAT,NR4A1,PPIF,PTEN,RABL6,RB1,SOD2,STAT3,TCF3,TOB1,TP53,TP73	ABCF1,ARHGAP11A,ARL6IP1,ATP5PB,AURKA,AURKB,BIRC5,BUB1,BUB1B,CALM1 (includes others),CAPZA2,CCDC88A,CCNA2,CCNB1,CCNB2,CCT5,CDC20,CDC27,CDC42BPA,CDCA2,CDCA3,CDCA8,CDK1,CDKN1B,CDKN3,CENPE,CENPF,CENPH,CENPL,CENPN,CENPU,CEP135,CIP2A,CKAP2,CKB,CKS1B,CKS2,CNIH4,COX17,COX8A,DBF4,DCTN3,DDAH2,DEPDC1,DTYMK,ECI2,EMC9,ENAH,ESCO2,ESD,EZH2,FUBP1,FXR1,G3BP1,GLRX5,GMNN,GPSM2,GTSE1,H2AX,H2AZ1,H2AZ2,H4C3,HJURP,HMGB…	173 (39)	39	PPARD	miR-12183-5p (and other miRNAs w/seed CUUCUUC),miR-4659a-3p (and other miRNAs w/seed UUCUUCU)		BUB1B,CDC25A,CHEK1,CHEK2,CKS1B,MYC,TTK	BTG2,DRAM1,HBEGF,PTPRM,RB1,TP53
	transcription regulator		3	Activated		7.538	1.75e-29	0.0001	AKT1,Ap1,AR,ARRB1,CCND1,CEBPA,CEBPD,Creb,CREB1,E2F1,E2F2,E2F3,EGFR,EIF4E,ERBB2,ERK1/2,ESR1,FOS,FOXO3,GATA1,GATA4,GLI1,GSK3B,HIF1A,IGF1R,IL10,IL6,MAP2K1,MAPK9,MITF,MTOR,MYC,NFE2L2,NFKBIA,NPAT,NR4A2,PPIF,RAF1,RB1,SOD2,STAT3,TCF3,TFDP1,TOB1,TP53,TP73	ABCF1,ARL6IP1,ATP5PB,AURKA,BIRC5,BUB1,BUB1B,BUB3,CALM1 (includes others),CAPZA2,CCDC88A,CCNA2,CCNB1,CCNB2,CCT5,CDC20,CDC27,CDC42BPA,CDCA2,CDCA3,CDCA8,CDK1,CDKN2C,CDKN3,CENPE,CENPF,CENPH,CENPL,CENPN,CENPU,CEP135,CIP2A,CKAP2,CKS1B,CKS2,CNIH4,DBF4,DCTN3,DDAH2,DDX6,DEPDC1,DTYMK,ECT2,EMC9,ENAH,ESCO2,ESD,EZH2,FBXO5,FUBP1,FXR1,G3BP1,GGH,GLRX5,GMNN,GPSM2,GTSE1,H2AX,H4C3,HMGB1,HMGB2,HMGB3,HMGN2,HMMR,HNRNP…	176 (46)	46	MYC,phenylephrine,SERTAD2	2-(4-amino-1-isopropyl-1H-pyrazolo[3,4-d]pyrimidin-3-yl)-1H-indol-5-ol,docetaxel,KLHL40,miR-3098-3p (and other miRNAs w/seed UCUGCUG),RB1,SMARCB1		ATM,CCNE1,CDK1,CDKN1A,E2F2,E2F3,PTTG1,RBL1,STMN1,TP73
	transcription regulator		3	Activated		6.123	4.69e-29	0.0001	Akt,Ap1,BRCA1,CDKN1A,CDKN2A,CEBPA,Creb,disulfiram,DLX5,E2f,E2F1,EGFR,EIF4E,ERBB2,ERK1/2,ESR1,ESR2,EZH2,FOXO1,FOXO3,FOXP3,GLI1,HIF1A,HNF4A,HSF1,IGF1R,IL6,IRF3,KAT6A,MAP2K1,MAP3K8,MAPK1,MAPK9,MTOR,NFE2L2,NFKBIA,NPAT,NR4A1,PA2G4,PGR,PI3K p85,PPIF,PTEN,RB1,RHOA,SOD2,SRSF5,STAT1,STAT3,STAT5a/b,TAL1,TP53,Vegf	ARHGAP11A,ARL6IP1,ATP5PB,AURKA,AURKB,AZIN1,BIRC5,BUB1,BUB1B,CALM1 (includes others),CAPZA2,CBX5,CCDC88A,CCNA2,CCNB1,CCNB2,CCT5,CDC20,CDC27,CDC42BPA,CDCA2,CDCA3,CDK1,CDKN1B,CDKN3,CENPE,CENPF,CENPL,CENPN,CENPU,CEP135,CKAP2,CKB,CKS1B,CKS2,CNIH4,DBF4,DCTN3,DDAH2,DDX6,DKC1,DLGAP5,DTYMK,ECI2,ECT2,EMC9,ESD,EZH2,FUBP1,GGH,GMNN,GNG4,GPSM2,GTSE1,H2AX,H2AZ2,H4C3,HMGB1,HMGB3,HMGN1,HMGN2,HMMR,HNRNPA1,HNRNPR,H…	175 (53)	52	beta-estradiol,doxorubicin,EGFR,EIF4E,MYC,TNFSF11	let-7,miR-4786-3p (miRNAs w/seed GAAGCCA),miR-7843-3p (miRNAs w/seed UGAAGCC),PTEN			AR,ERBB2,GDF15,TP53
	transcription regulator		3	Inhibited		-5.935	7.82e-29	0.0001	Ap1,BRCA1,CASR,CCND1,CDK4/6,CDKN1A,CDKN2A,CEBPA,CTNNB1,E2F1,EIF4E,ERBB2,ESR1,FOS,FOXO1,FOXO3,GLI1,GSK3B,HSF1,IL6,KRAS,MYC,NFE2L2,NFKBIA,NPAT,PPIF,PPP1CC,PRKAA,RAF1,Rb,RB1,RHOA,SIRT1,SMARCB1,SP1,STAT5a/b,TP53,TP63,TP73	ABCF1,ARL6IP1,ARPC5,ATP5PB,AURKA,AURKB,BTG3,BUB1,BUB1B,CALM1 (includes others),CAPZA2,CCNA2,CCNB1,CCNB2,CCT5,CD47,CDC20,CDC27,CDC42BPA,CDCA2,CDCA3,CDCA8,CDK1,CDKN1B,CDKN2C,CDKN3,CENPE,CENPF,CENPH,CENPK,CENPL,CENPN,CENPU,CEP135,CKAP2,CKB,CKS1B,CKS2,CNIH4,DBF4,DCTN3,DEPDC1,DLGAP5,DTYMK,ECT2,ELAVL1,ESCO2,ESD,EZH2,FBXO5,FUBP1,G3BP1,GGH,GLRX5,GMNN,GPSM2,GSPT1,GTSE1,H2AX,H4C3,HINT1,HJURP,HMGB1,HMGB2,HM…	164 (39)	37		valproic acid		BRCA1,CDKN1A,CDKN2A,EIF4E,ERBB2,HBEGF,HEY1,HP,IFITM1,IGFBP2,Rb	CCND1,CD44,CDK1,CDT1,Cyclin E,E2F1,MYC,TFDP1
	other		3	Inhibited		-5.879	8.05e-29	0.0001	Akt,Ap1,BRCA1,CDKN1A,CDKN2A,CEBPA,Creb,disulfiram,DLX5,E2f,E2F1,EGFR,EIF4E,ERBB2,ERK1/2,ESR1,ESR2,EZH2,FOXO1,FOXO3,FOXP3,GLI1,GSK3B,HIF1A,HNF4A,HSF1,IGF1R,IL6,IRF3,KAT6A,MAP2K1,MAP3K8,MAPK1,MAPK9,MEG3,MTOR,NFE2L2,NFKBIA,NPAT,NR4A1,PGR,PPIF,PTEN,RB1,RHOA,SOD2,SRSF5,STAT1,STAT3,STAT5a/b,TAL1,TP53,Vegf	ARHGAP11A,ARL6IP1,ATP5PB,AURKA,AURKB,AZIN1,BIRC5,BUB1,BUB1B,CALM1 (includes others),CAPZA2,CBX5,CCDC88A,CCNA2,CCNB1,CCNB2,CCT5,CDC20,CDC27,CDC42BPA,CDCA2,CDCA3,CDK1,CDKN1B,CDKN3,CENPE,CENPF,CENPL,CENPN,CENPU,CEP135,CKAP2,CKB,CKS1B,CKS2,CNIH4,DBF4,DCTN3,DDAH2,DDX6,DKC1,DLGAP5,DTYMK,ECI2,ECT2,EMC9,ESD,EZH2,FUBP1,GGH,GMNN,GNG4,GPSM2,GTSE1,H2AX,H2AZ2,H4C3,HMGB1,HMGB3,HMGN1,HMGN2,HMMR,HNRNPA1,HNRNPR,H…	176 (53)	52	decitabine			GDF15,TP53,ZEB1
	other		1	Activated	biased	4.6	1.62e-28	0.0001	RABL6	AURKB,BUB1,BUB1B,CCNA2,CCNB1,CDKN1B,CENPF,CKS1B,EZH2,H2AX,HMMR,KIF23,MAD2L1,NCAPG,NDC80,NEK2,PBK,PLK1,PRC1,TMEM97,TOP2A,TPX2,TTK,UBE2C,VRK1	25 (1)	1	PPARD	miR-12183-5p (and other miRNAs w/seed CUUCUUC),miR-4659a-3p (and other miRNAs w/seed UUCUUCU)		BUB1B,CDC25A,CHEK1,CHEK2,CKS1B,MYC,TTK	BTG2,DRAM1,HBEGF,PTPRM,RB1,TP53
	chemical drug		3	Activated		5.715	2.81e-28	0.0001	AHR,Akt,AKT1,Ap1,APBB1,APP,BRCA1,CREB1,CTNNB1,cyproterone acetate,EGF,EGFR,ERK,ESR1,ESR2,GATA1,IGF1R,MAPK1,PGR,PRKCD,RELA,SMAD2,SP1,STAT3,STAT5A,STAT5B,tamoxifen,TP53	ARHGAP11A,ARL6IP1,ASCL1,ASPM,ATP5PB,AURKA,AURKB,BIRC5,BTG3,BUB1,BUB1B,BUB3,CALM1 (includes others),CAPZA2,CBX5,CCDC88A,CCNA2,CCNB1,CCNB2,CCT5,CD47,CD59,CDC20,CDC27,CDC42BPA,CDCA2,CDCA8,CDK1,CDKN1B,CDKN2C,CDKN3,CENPE,CENPF,CENPK,CENPL,CENPN,CENPU,CEP135,CEP70,CHTOP,CKAP2,CKB,CKS1B,CKS2,COX17,COX8A,CYCS,DBF4,DTYMK,ELAVL1,ENAH,ESD,FUBP1,GMNN,GTSE1,H2AX,H2AZ2,H4C3,HINT1,HJURP,HMGB1,HMGB3,HMGN2,HMMR,H…	150 (28)	27				CCND1,ESR1,MYC,testosterone	AR
	group		3	Activated	biased	8.222	9.29e-28	0.0001	AKT1,CEBPA,CREB1,CSF2,EGR1,EIF4E,ERK,ERK1/2,ESR1,ESR2,FN1,FOXO1,GATA4,JUN,MAP2K1/2,MAPK1,MAPK8,MAPK9,MEF2D,Nfat (family),NFAT5,NFATC1,NFATC2,NFATC3,NFATC4,PRDM1,RAF1,RARA,Rb,RB1,SHC1,STAT3,STAT5A,STAT5a/b,STAT5B,SYK,TCF7,TNF,TNFRSF1A,TP53	ARHGAP11A,ARL6IP1,ASCL1,ASPM,ATP5PB,AURKA,AURKB,BIRC5,BTG3,BUB1,BUB1B,BUB3,CCDC88A,CD47,CDC20,CDC27,CDC42BPA,CDCA2,CDCA3,CDCA8,CDK1,CDKN1B,CDKN3,CENPE,CENPF,CENPH,CENPK,CENPL,CENPN,CENPU,CEP135,CEP70,CKAP2,CKB,CKS1B,CKS2,COX17,CYCS,DBF4,DEPDC1,DLGAP5,DTYMK,ENAH,ESD,EZH2,FBXO5,FUBP1,FUS,G3BP1,GGH,GTSE1,H2AZ2,H4C3,HJURP,HMGB1,HMGB2,HMGB3,HMGN3,HMMR,HNRNPA2B1,HNRNPD,HNRNPM,IFI16,ILF2,ITGAE,JPT1,KDM1…	160 (40)	37	Ap1,CBLB,CD28,CD3,CHRM1,CIB1,F2R,FYN,hydrogen peroxide,LCK,PAK2,phenylephrine,platelet activating factor,PTPRC,RAC1,Raf,SYK,TCR,UTP	beta-estradiol,BSG,PTPN6,PTPRJ,sirolimus		CCND1,CSF2,CXCL8,CYBB,DOCK10,HBEGF,IL10,IL2,IL3,PDCD1,SOD2,USP15	ATF3
	chemical drug		3	Activated		6.167	1.61e-27	0.0001	AHR,Akt,AKT1,Ap1,APBB1,APP,BRCA1,Creb,EGF,EGFR,ERK,ESR1,ESR2,estramustine,GATA1,IGF1R,MAP2,MAPK1,PRKCD,RELA,SMAD2,SP1,STAT5A,STAT5B,tamoxifen,TP53	ARHGAP11A,ARL6IP1,ARPC5,ASCL1,ASPM,ATP5PB,AURKA,AURKB,BIRC5,BTG3,BUB1,BUB1B,BUB3,CALM1 (includes others),CAPZA2,CBX5,CCNA2,CCNB1,CCT5,CD47,CD59,CDC20,CDC27,CDC42BPA,CDCA2,CDCA8,CDK1,CDKN1B,CDKN2C,CDKN3,CENPE,CENPF,CENPK,CENPL,CENPN,CENPU,CEP135,CEP70,CHTOP,CKAP2,CKB,CKS1B,CKS2,COX17,COX8A,CYCS,DBF4,DDX6,DTYMK,ELAVL1,ENAH,FUBP1,GMNN,GTSE1,H2AX,H2AZ2,H4C3,HINT1,HJURP,HMGB1,HMGB3,HMGN2,HMMR,HNRNPA1,…	144 (26)	25				ESR1	CYP1A1
	transcription regulator		3	Activated		5.709	2.46e-27	0.0001	Akt,AURKA,BRCA1,CCND1,CDKN1A,CDKN2A,CEBPA,E2F1,EIF4E,ERBB2,ERK1/2,ESR1,FOXO3,GLI1,HIF1A,HNF4A,HSF1,IGF1R,IL6,IRF3,MAP2K1,MAPK9,MLXIPL,MTOR,MYC,NFKB1,NPAT,PDK,PDK4,PGR,PLK1,PPIF,PTEN,RAC1,RB1,RELA,RHOA,SMAD3,SNCA,SOD2,SP1,STAT3,TP53,TP63,TP73	ABCF1,ARL6IP1,ARPC5,ATP5PB,AURKA,AURKB,BIRC5,BTG3,BUB1,BUB1B,CCDC88A,CCNA2,CCNB1,CCNB2,CCT5,CD59,CDC20,CDC27,CDC42BPA,CDCA2,CDCA3,CDCA8,CDK1,CDKN1B,CDKN3,CENPE,CENPF,CENPL,CENPN,CENPU,CEP135,CKAP2,CKB,CKS1B,CKS2,CNIH4,COX17,COX8A,DBF4,DDAH2,DEPDC1,DTYMK,ECI2,ECT2,EMC9,ENAH,ESCO2,EZH2,FBXO5,FUBP1,GGH,GLRX5,GMNN,GNG4,GSPT1,GTSE1,H2AX,H2AZ1,H4C3,HINT1,HMGB1,HMGN1,HMGN2,HMMR,HNRNPD,HNRNPR,HSP90AA1,HS…	168 (45)	42	Insulin	MTOR		cholesterol,RPL11,RPL23,RPL5,RPS25,RPS9,Vegf	TP53
	chemical reagent		3	Inhibited		-6.975	2.64e-27	0.0001	Akt,AKT1,Ap1,AR,ARRB1,CCND1,CEBPA,CEBPD,Creb,CREB1,E2F1,EGFR,EIF4E,ERBB2,ERK1/2,ESR1,FOS,FOXO3,GATA1,GATA4,GLI1,GSK3B,HIF1A,HNF4A,IGF1R,IL10,IL6,MAP2K1,MAPK1,MAPK9,MITF,MTOR,MYC,NFE2L2,NFKBIA,NPAT,NR4A2,PPIF,RAF1,RB1,SOD2,STAT3,stigmatellin,TCF3,TOB1,TP53,TP73	ABCF1,ARHGAP11A,ARL6IP1,ATP5PB,AURKA,AURKB,BIRC5,BUB1,BUB1B,CALM1 (includes others),CAPZA2,CCDC88A,CCNA2,CCNB1,CCNB2,CCT5,CDC20,CDC27,CDC42BPA,CDCA2,CDCA3,CDCA8,CDK1,CDKN1B,CDKN3,CENPE,CENPF,CENPH,CENPL,CENPN,CENPU,CEP135,CIP2A,CKAP2,CKB,CKS1B,CKS2,CNIH4,COX17,DBF4,DCTN3,DDAH2,DDX6,DEPDC1,DTYMK,EMC9,ENAH,ESCO2,ESD,EZH2,FUBP1,FXR1,G3BP1,GGH,GLRX5,GPSM2,GTSE1,H2AX,H2AZ1,H2AZ2,H4C3,HJURP,HMGB1,HMGB3…	174 (47)	46				TP53
	chemical reagent		3	Inhibited		-5.653	2.74e-27	0.0001	AHR,Akt,AKT1,Ap1,APBB1,APP,BRCA1,Calmodulin,CGS9343B,Creb,CREB1,EGF,EGFR,ERK,ESR1,ESR2,GATA1,IGF1R,KRAS,MAPK1,NFATC2,PRKCD,RAC1,RAF1,RELA,SMAD2,SP1,STAT5A,STAT5B,tamoxifen,TP53	ARHGAP11A,ARL6IP1,ARPC5,ASCL1,ASPM,ATP5PB,AURKA,AURKB,BIRC5,BTG3,BUB1,BUB1B,BUB3,CALM1 (includes others),CAPZA2,CBX5,CCNA2,CCNB1,CCT5,CD47,CD59,CDC20,CDC27,CDC42BPA,CDCA2,CDCA8,CDK1,CDKN1B,CDKN2C,CDKN3,CENPE,CENPF,CENPK,CENPL,CENPN,CENPU,CEP135,CEP70,CHTOP,CKAP2,CKB,CKS1B,CKS2,COX17,COX8A,DBF4,DDX6,DTYMK,ELAVL1,ENAH,ESD,FUBP1,GSPT1,GTSE1,H2AX,H2AZ2,H4C3,HINT1,HJURP,HMGB1,HMGN2,HMMR,HNRNPA1,HNRNPD…	149 (31)	30					ESR1,estrogen receptor
	transcription regulator		3	Inhibited		-6.636	4.56e-27	0.0001	AHR,Akt,AKT1,Ap1,APP,BRCA1,CREB1,EGF,EGFR,ERK,ESR1,ESR2,GATA1,IGF1R,IKBKB,LCK,MAPK8,MTOR,NOTCH1,PRKCD,RBPJ,SMAD2,SP1,SPEN,STAT3,STAT5A,STAT5B,tamoxifen,TCF3,TP53,Vegf	ARL6IP1,ASCL1,ASPM,AURKA,AURKB,BIRC5,BTG3,BUB1,BUB1B,BUB3,CALM1 (includes others),CAPZA2,CBX5,CCDC88A,CCNA2,CCNB1,CCT5,CD47,CD59,CDC20,CDC27,CDC42BPA,CDCA2,CDCA8,CDK1,CDKN1B,CDKN3,CENPE,CENPF,CENPK,CENPL,CENPN,CENPU,CEP135,CEP70,CHTOP,CIP2A,CKAP2,CKB,CKS1B,CKS2,COX8A,CYCS,DBF4,DDAH2,DKC1,DTYMK,ECT2,ELAVL1,ENAH,ESD,FUBP1,FUS,GPSM2,GTSE1,H4C3,HINT1,HJURP,HMGB1,HMGB3,HMGN2,HNRNPA1,HNRNPA2B1,HNRNPD,H…	149 (31)	30	PAK1				ESR1
	chemical toxicant		3	Activated		6.29	4.57e-27	0.0001	AHR,AKT1,ALDH2,Ap1,APBB1,APP,benomyl,BRCA1,CHEK2,Creb,CTNNB1,CYP19A1,EGF,EGFR,ERK,ESR1,ESR2,FOXO1,GATA1,GSK3B,IGF1R,KRAS,MAPK1,MAPK14,PRKCD,PRKG1,RELA,RHOA,SMAD2,SMAD3,STAT3,STAT5A,STAT5B,tamoxifen,TP53	ARHGAP11A,ARL6IP1,ARPC5,ASCL1,ASPM,ATP5PB,AURKA,AURKB,BIRC5,BTG3,BUB1,BUB1B,BUB3,CALM1 (includes others),CAPZA2,CBX5,CCDC88A,CCNA2,CCNB1,CCT5,CD47,CD59,CDC20,CDC27,CDC42BPA,CDCA2,CDCA8,CDK1,CDKN2C,CDKN3,CENPE,CENPF,CENPK,CENPL,CENPN,CENPU,CEP135,CEP70,CHTOP,CKAP2,CKB,CKS1B,CKS2,COX17,COX8A,CYCS,DBF4,DDX6,DEPDC1,DLGAP5,DTYMK,ECT2,ELAVL1,ENAH,FUBP1,H2AX,H2AZ2,H4C3,HINT1,HJURP,HMGB1,HMGB3,HMGN2,HMMR…	146 (35)	34				ESR1
	ligand-dependent nuclear receptor		2	Activated		6.083	5.06e-27	0.0001	AHR,Akt,AKT1,Ap1,APBB1,APP,BRCA1,CREB1,EGF,EGFR,ERK,ESR1,ESR2,GATA1,IGF1R,MAPK1,PRKCD,RELA,SMAD2,SP1,STAT5A,STAT5B,tamoxifen,TP53	ARHGAP11A,ARL6IP1,ASCL1,ASPM,ATP5PB,AURKA,AURKB,BIRC5,BTG3,BUB1,BUB1B,BUB3,CALM1 (includes others),CAPZA2,CBX5,CCNA2,CCNB1,CCT5,CD47,CD59,CDC20,CDC27,CDC42BPA,CDCA2,CDCA8,CDK1,CDKN1B,CDKN2C,CDKN3,CENPE,CENPF,CENPK,CENPL,CENPN,CENPU,CEP135,CEP70,CHTOP,CKAP2,CKB,CKS1B,CKS2,COX17,COX8A,CYCS,DBF4,DTYMK,ELAVL1,ENAH,ESD,FUBP1,GMNN,GTSE1,H2AX,H2AZ2,H4C3,HINT1,HJURP,HMGB1,HMGB3,HMGN2,HMMR,HNRNPA1,HNRNPA2…	148 (24)	24	arsenic,benomyl,C8orf44-SGK3/SGK3,CCN2,CD44,CDK3,cyproterone acetate,DDX5,decitabine,diethylstilbestrol,DNA-PK,doxorubicin,estramustine,estrogen,hormone,hyaluronic acid,IGFBP2,KAT6A,KDM5B,medroxyprogesterone acetate,MTOR,naringin,NCOA4,NCOA6,RAC1,RET,SMARCA2,SMYD3,trichostatin A,valproic acid,volasertib,WWC1,Z-LLL-CHO	2,3,4,7,8-pentachlorodibenzofuran,26s Proteasome,AG490,BARD1,cerulenin,CGS9343B,cobalt,dinoprost,F2R,fluoxymesterone,fulvestrant,gefitinib,HDAC7,herbimycin,HEXIM1,imatinib,lapatinib,LY294002,miR-181a-5p (and other miRNAs w/seed ACAUUCA),miR-193a-3p (and other miRNAs w/seed ACUGGCC),miR-221-3p (and other miRNAs w/seed GCUACAU),phenethyl isothiocyanate,PTPN1,PTPN6,RBFOX2,SIN3A,SP2509,SPEN,STUB1,taz…		Ap1,APC,AREG,BIRC5,BUB1B,CCND1,CDK1,CDKN1A,CDKN3,CEBPD,CHEK1,CHFR,CHRM2,CYFIP2,CYP1A1,DAB2,DMP1,DYRK2,E2F1,EGR1,ERBB3,FBXW7,Fgf,FGFR2,FOS,GNA12,HELLS,HEY1,LATS2,LGALS1,MAP4K5,mir-21,MYC,NCF2,NFAT5,NGFR,OXTR,PAK2,PCM1,PPARD,PRKACB,PTTG1,RAD21,RARA,RB1,RBBP4,RBL1,RBL2,RDX,SKP2,SLC7A5,STK4,SULF1,TOB1,TPD52L1,TTK,Vegf,VEGFA,VPS35,VRK2,WTAP	ACOX1,ADAM17,ARHGEF7,ATF3,BMP2,CBL,CCL20,CHEK2,cholesterol,CRKL,CSF2,CXCL8,EFNA1,FLCN,GATA1,HBEGF,HDL-cholesterol,HLA-B,HYAL1,IFITM1,IL2,KISS1R,LMO3,miR-515-5p (and other miRNAs w/seed UCUCCAA),NF2,RICTOR,TERF2,TFF3,TSC2,VDR
	chemical - endogenous non-mammalian		3	Inhibited		-2.089	5.26e-27	0.0001	2-amino-1-methyl-6-phenylimidazo-4-5-b-pyridine,AHR,Akt,AKT1,Alp,benzo(a)pyrene,CCND1,CDKN1A,CDKN2A,CEBPA,Creb,CTNNB1,CYP1A1,E2F1,EGFR,EIF4E,ERBB2,ERK1/2,ESR1,FOXO3,GLI1,harmine,HIF1A,HNF4A,IGF1R,IL6,MAP2K1,MAPK9,MITF,MTOR,NFKBIA,PGR,PPIF,PRL,RAC1,RAF1,SOD2,SP1,STAT3,tanespimycin,TP53,TP73,ZFP36	ARL6IP1,ATP5PB,AURKA,AURKB,BIRC5,BUB1,BUB1B,BUB3,CALM1 (includes others),CAPZA2,CBX5,CCDC88A,CCNA2,CCNB1,CCNB2,CCT5,CD47,CDC20,CDC42BPA,CDCA2,CDCA3,CDK1,CDKN2C,CDKN3,CENPE,CENPF,CENPH,CENPK,CENPL,CENPN,CENPU,CEP135,CKAP2,CKB,CKS1B,CKS2,CNIH4,COX8A,DBF4,DDAH2,DDX6,DEPDC1,DTYMK,ECI2,ELAVL1,EMC9,ENAH,ESCO2,ESD,EZH2,FUBP1,FXR1,G3BP1,GGH,GSPT1,GTSE1,H2AX,HINT1,HMGB1,HMGB3,HMGN2,HMMR,HNRNPM,HNRNPR,HSPA…	167 (43)	42				BDNF,BMP2,TP53	AHR,CYP1A1,FOS
	transcription regulator		3	Inhibited		-7.141	5.91e-27	0.0001	AKT1,Ap1,AR,CCND1,CDKN1A,CEBPA,Creb,CREB1,CTNNB1,E2F1,EGFR,EPAS1,ERBB2,ERK1/2,ESR1,FOS,FOXO3,GATA2,GATA4,GLI1,HIF1A,HSF1,IGF1R,IL6,KDM1A,KDM5B,MAP2K1,Mapk,MAPK1,MAPK9,MITF,MTOR,MYC,NFE2L2,NFKBIA,NPAT,PLAGL1,PPIF,PTTG1,RB1,RHOA,SOD2,SP1,STAT3,STAT5a/b,tamoxifen,TP53,TP73	ABCF1,ARHGAP11A,ARL6IP1,ATP5PB,AURKA,AURKB,BUB1,BUB1B,CALM1 (includes others),CAPZA2,CBX5,CCDC88A,CCNB1,CCNB2,CCT5,CD47,CD59,CDC20,CDC27,CDC42BPA,CDCA2,CDCA3,CDCA8,CDK1,CDKN1B,CDKN3,CENPE,CENPF,CENPH,CENPL,CENPN,CEP135,CHTOP,CKAP2,CKB,CKS1B,CKS2,CNIH4,DBF4,DCTN3,DDAH2,DDX6,DEPDC1,DLGAP5,DTYMK,ECT2,EMC9,ENAH,ESCO2,ESD,EZH2,FUBP1,G3BP1,GGH,GLRX5,GPSM2,GTSE1,H2AX,H2AZ1,H2AZ2,H4C3,HINT1,HMGB1,HMGB3,H…	177 (48)	47	ADCYAP1,CDKN2A,FOS,phenylephrine,PTPRJ,trichostatin A,tyrphostin AG 1478	l-asparaginase,let-7,PTPN1,TGFA		CDKN1A,PTEN,TP53
	group		3	Inhibited		-6.749	6.72e-27	0.0001	AHR,Ap1,CASP3,CCND1,CDKN1A,CEBPA,Creb,CTNNB1,E2F1,EGFR,EIF4E,ERBB2,ERK1/2,ESR1,FOXO3,GLI1,HIF1A,HNF4A,IGF1R,IL6,MAP2K1,MAPK1,MAPK9,mir-122,Mir122a,b,MTOR,MYC,NFKBIA,NPAT,NTRK2,PGR,PPIF,PRKCD,PTEN,RAF1,RB1,RELA,RHOA,SOD2,SP1,STAT3,STAT5A,STAT5a/b,TP53,TP73	ABCF1,ACTR1A,ARHGAP11A,ARL6IP1,ATP5PB,AURKA,AURKB,BUB1,BUB1B,CACYBP,CALM1 (includes others),CAPZA2,CBX5,CCDC88A,CCNA2,CCNB1,CCNB2,CCT5,CD47,CD59,CDC20,CDC27,CDC42BPA,CDCA2,CDCA3,CDCA8,CDK1,CDKN3,CENPE,CENPF,CENPL,CENPN,CENPU,CEP135,CKAP2,CKB,CKS1B,CKS2,CNIH4,COX17,COX8A,CYCS,DBF4,DDAH2,DDX6,DEPDC1,DTYMK,ECI2,ECT2,EMC9,ESCO2,EZH2,FUBP1,FXR1,GGH,GLRX5,GTSE1,H2AX,H2AZ1,H2AZ2,H4C3,HINT1,HJURP,HMGB1,H…	170 (45)	43		MYC		cholesterol,TP53	ADAM17
	chemical - endogenous non-mammalian		3	Inhibited		-7.67	8.12e-27	0.0001	Akt,AKT1,anacardic acid,Ap1,APP,AR,CCND1,CDK4/6,CDKN1A,CEBPA,E2F1,EGFR,EIF4E,EP300,ERBB2,ESR1,FOS,FOXO3,GATA4,GLI1,HIF1A,HNF4A,IGF1R,IKBKB,IL6,IRF4,KAT2B,LCK,MAP2K1,MAPK1,MMP14,MTOR,MYC,MYOD1,NEUROD1,NFKBIA,NPAT,PPIF,RAF1,Rb,RB1,RHOA,SNCA,SRC (family),STAT3,STAT5a/b,STAT6,T3-TR-RXR,TP53,TP73,XBP1,YAP1	ABCF1,ARHGAP11A,ARL6IP1,ARPC5,ATP5PB,AURKA,AURKB,BIRC5,BUB1,BUB1B,CALM1 (includes others),CAPZA2,CBX5,CCDC88A,CCNA2,CCNB1,CCNB2,CCT5,CDC20,CDC27,CDC42BPA,CDCA2,CDCA3,CDCA8,CDK1,CDKN3,CENPE,CENPF,CENPL,CENPN,CENPU,CEP135,CKAP2,CKB,CKS1B,CKS2,CNIH4,COX17,DBF4,DDAH2,DEPDC1,DKC1,DTYMK,ECT2,EMC9,ESCO2,EZH2,FKBP2,FUBP1,FXR1,G3BP1,GGH,GLRX5,GNG4,GPSM2,GTSE1,H2AX,H2AZ1,H2AZ2,H4C3,HMGB1,HMGB3,HMGN2,HMMR,H…	170 (52)	49				CDKN1A,TP53	BIRC5,CXCL8,Vegf
	group		3			-1.292	1.06e-26	0.0001	APP,CCND1,Cdc2,CDC7,CDK1,CDKN2A,CEBPA,CREB1,DNM1,EIF4E,ERBB2,ERK,ESR1,EZH2,FMR1,FOS,FOXO1,FOXO3,FZR1,GATA1,GLI1,HNF4A,HSF1,IL16,IL6,IRF3,JUN,KAT5,LCK,MAPK1,MAPT,MASTL,MMP14,MOS,MYC,MYOD1,NFKBIA,PGR,PKMYT1,PLK1,PPIF,PTEN,PTTG1,RICTOR,RPS6KB1,SNCA,SP1,STAT3,TBP,TCF3,TGFB1,TOB1,TP53,TP63,TP73,VIM	ARHGAP11A,ARL6IP1,ATP5PB,AURKA,AURKB,BTG3,BUB1,BUB1B,CAPZA2,CBX5,CCDC88A,CCNA2,CCNB2,CDC20,CDC42BPA,CDCA3,CDK1,CDKN3,CENPE,CENPF,CENPK,CENPL,CENPN,CENPU,CEP135,CIP2A,CKAP2,CKB,CKS1B,CKS2,CNIH4,COX8A,CYCS,DBF4,DEPDC1,DKC1,DLGAP5,DTYMK,ECI2,ENAH,ESCO2,ESD,EZH2,FBXO5,FUBP1,FUS,FXR1,G3BP1,GGH,GLRX5,GMNN,GNG4,GPSM2,GTSE1,H2AX,H2AZ1,H2AZ2,HDGF,HINT1,HJURP,HMGB1,HMGN1,HMGN2,HMMR,HNRNPA1,HNRNPA2B1,HSP90A…	173 (56)	44	5-fluorouracil,AHR,CDH16,CERT1,E2f,E2F3,HGF,IL2,LATS2,LIN28A,PI3K (complex)	CD3,CDKN1A,FOS,GADD45GIP1,grape seed extract,silibinin		SRSF1
	kinase		3			-0.943	1.72e-26	0.0001	Akt,AR,CCND1,CDKN2A,CEBPA,CTNNB1,E2f,E2F1,EIF4E,ERBB2,ESR1,FOXO3,GLI1,HIF1A,HNF4A,IGF1R,IL6,JUN,MAPK9,MTOR,NANOG,NFKBIA,OXSR1,PGR,PKN1,PPIF,RAC1,RB1,RHOA,SOD2,SP1,STAT3,TP53,TP73	ARL6IP1,ARPC5,ATP5PB,AURKA,AURKB,BIRC5,BTG3,BUB1,BUB1B,BUB3,CAPZA2,CCDC88A,CCNA2,CCNB1,CCNB2,CD47,CDC20,CDC42BPA,CDCA2,CDCA3,CDK1,CDKN1B,CDKN3,CENPE,CENPF,CENPK,CENPL,CENPN,CENPU,CEP135,CKAP2,CKB,CKS1B,CKS2,CNIH4,COX17,DBF4,DDAH2,DEPDC1,DTYMK,ECT2,ELAVL1,EMC9,ENAH,ESCO2,EZH2,FUBP1,FXR1,G3BP1,GGH,GMNN,GSPT1,GTSE1,H2AX,HINT1,HMGB1,HMGN2,HMMR,HNRNPA2B1,HNRNPD,HNRNPH1,HNRNPR,HSP90AA1,HSPA8,IFI16,ILF2…	162 (34)	32	MTOR,PI3K (complex)	miR-515-5p (and other miRNAs w/seed UCUCCAA)		TP53
	enzyme		3	Activated		8.018	1.98e-26	0.0001	BCL2,CDKN1A,CTNNB1,ERK,ERK1/2,ESR1,estrogen receptor,Focal adhesion kinase,HAS3,ILK,Insulin,MAP2K1,MAPK1,MAPK14,MAPK8,MAPK9,NANOG,NFkB (complex),PAK1,PI3K (complex),PIK3R1,PRKAR2B,RAC1,RAF1,RAS,RELA,RET,RHOA,SRC,STMN1,TP53	ARHGAP11A,ARL6IP1,ASCL1,ASPM,ATP5PB,AURKA,AURKB,BTG3,BUB1,BUB1B,BUB3,CCNB1,CCNB2,CCT5,CD47,CDC20,CDC27,CDC42BPA,CDCA8,CDK1,CDKN3,CENPE,CENPF,CENPK,CENPL,CENPN,CENPU,CEP135,CEP70,CKAP2,CKB,CKS1B,CKS2,COX17,DBF4,DTYMK,ECT2,ELAVL1,ENAH,FKBP2,FUBP1,FUS,GMNN,GSPT1,GTSE1,H2AX,H2AZ2,H4C3,HMGB1,HMGB3,HMMR,HNRNPA1,HNRNPA2B1,HNRNPD,HNRNPH1,HSP90AA1,HSP90B1,HSPA8,IFI16,KHDRBS1,KIF22,KIF23,KIF2C,KIF5B,KNL1,K…	126 (31)	29	ITGB1,NRG1,TP63	PI3K (complex)		CDKN1A,hyaluronic acid,PAK1
	other		3	Inhibited		-3.614	2.04e-26	0.0001	AKT1,Ap1,AR,CCND1,CDK4/6,CEBPA,E2f,E2F1,EIF4E,ERBB2,FLI1,FOXO1,FOXO3,GSK3B,HNF4A,IGF1R,IL6,MAPK9,MDM2,mir-22,MTOR,MYC,MYCN,NFKB1,PGR,PPIF,PTEN,RARA,Rb,RB1,RELA,RHOA,RPL11,RUNX3,SMAD3,SP1,STAT3,TP53,TP63	ABCF1,ASCL1,ATP5PB,AURKA,AURKB,BIRC5,BUB1,BUB1B,BUB3,CALM1 (includes others),CCDC88A,CCNA2,CCNB1,CCNB2,CD59,CDC20,CDC27,CDC42BPA,CDCA2,CDCA3,CDCA8,CDK1,CDKN1B,CDKN3,CENPE,CENPF,CENPN,CENPU,CKAP2,CKB,CKS1B,CKS2,COX17,COX8A,CYCS,DBF4,DDAH2,DLGAP5,DTYMK,ECI2,ECT2,ELAVL1,ENAH,ESCO2,EZH2,FUBP1,GGH,GLRX5,GMNN,GTSE1,H2AX,H2AZ1,HINT1,HMGB1,HMGN1,HMGN2,HMMR,HNRNPA2B1,HNRNPD,HNRNPH1,HNRNPM,HNRNPR,HSP90AA1,…	162 (39)	38	MLXIPL	5-fluorouracil,CD 437,RICTOR		CDKN1A,TP53	E2F2,NCL
	enzyme		3	Activated		4.401	2.46e-26	0.0001	Akt,AKT1,AR,Arf,BRCA1,CCND1,CDK1,CDK4/6,CDKN1A,CDKN2A,Creb,CREB1,E2F1,EGFR,ERBB2,ESR1,GSK3B,HIF1A,JUN,KRAS,MAPK1,Mek,NFkB (complex),NR4A1,RB1,RBL2,RHOA,STAT3,TP53,TP63,TRIP12	ARHGAP11A,ARL6IP1,ARPC5,ASCL1,ATP5PB,AURKB,BIRC5,BTG3,BUB1,BUB1B,BUB3,CAPZA2,CBX5,CCDC88A,CCNA2,CCNB1,CCNB2,CCT5,CD47,CDC20,CDCA2,CDCA3,CDK1,CDKN2C,CENPE,CENPK,CENPL,CENPN,CENPU,CEP135,CEP70,CKAP2,COX17,CYCS,DBF4,DDAH2,DDX6,DEPDC1,DTYMK,ECT2,ELAVL1,EMC9,ENAH,ESCO2,ESD,EZH2,FBXO5,FUBP1,FUS,G3BP1,GSPT1,GTSE1,H2AX,H2AZ2,HMGB1,HMGB2,HMGB3,HMGN2,HMMR,HNRNPA1,HNRNPH1,HNRNPM,HNRNPR,HSPA8,ITGAE,KHDRBS1,K…	145 (31)	29	SET	miR-548av-3p (miRNAs w/seed AAACUGC),MYC		AR	Arf,CDKN2A
	enzyme		3			1.571	2.93e-26	0.0001	AKT1,Ap1,APP,AR,CDKN2A,CEBPA,CHUK,CREB1,E2F1,EIF4E,ERBB2,FOXM1,FOXO3,FOXP3,GATA4,GLI1,GSK3B,HNF4A,HSF1,IL6,INSR,LCK,LEF1,LGALS3,MAPK1,MAPK9,MITF,MTOR,MYC,NANOG,NFE2L2,NPAT,PSEN1,PTEN,PTTG1,RB1,SNAI2,SOD2,SP1,STAT3,STAT5a/b,TERT,TP53,TP73,UGCG,VCAM1,VHL	ABCF1,ARHGAP11A,ARL6IP1,ARPC5,ATP5PB,AURKA,AURKB,BTG3,BUB1,BUB1B,BUB3,CALM1 (includes others),CCDC88A,CCNA2,CCNB1,CCNB2,CCT5,CDC20,CDC27,CDC42BPA,CDCA2,CDK1,CDKN1B,CDKN3,CENPE,CENPF,CENPH,CENPK,CKAP2,CKB,CKS1B,CKS2,CNIH4,COX17,COX8A,DBF4,DCTN3,DDAH2,DKC1,DTYMK,ECI2,ENAH,ESD,EZH2,FUBP1,GGH,GLRX5,GNG4,GTSE1,H2AX,H2AZ1,H2AZ2,H4C3,HINT1,HMGB1,HMGN1,HMGN2,HMMR,HNRNPA1,HNRNPD,HNRNPH1,HNRNPM,HNRNPR,HSP9…	162 (47)	45	doxorubicin	CD 437,IGF1,miR-6806-5p (miRNAs w/seed GUAGGCA),ST1926,Vegf			BBC3,CDKN1A,TP53
	enzyme		3	Inhibited		-5.762	4.86e-26	0.0001	26s Proteasome,Akt,AKT1,Ap1,beta-estradiol,CCND1,CDKN2A,CEBPA,CSF2,CTNNB1,E2F1,EGFR,EIF4E,ERBB2,ERN1,ESR1,FOS,FOXO3,fulvestrant,GLI1,HIF1A,HNF4A,IGF1R,IL2,IL6,MAP2K1,MAPK1,MAPK9,MTOR,NFKB1,NFKBIA,NPAT,PGR,PPIF,PSMC3,RAC1,RB1,RELA,RHOA,SMAD3,SOD2,SP1,STAT3,tamoxifen,TP53,TP73	ARHGAP11A,ARL6IP1,ATP5PB,AURKA,AURKB,BIRC5,BTG3,BUB1,BUB1B,CALM1 (includes others),CAPZA2,CBX5,CCDC34,CCDC88A,CCNB1,CCNB2,CCT5,CD59,CDC20,CDC27,CDC42BPA,CDCA3,CDCA8,CDKN1B,CDKN3,CENPF,CENPH,CENPL,CENPN,CENPU,CEP135,CHTOP,CKAP2,CKB,CKS1B,CKS2,CNIH4,COX17,DBF4,DDAH2,DEPDC1,DLGAP5,DTYMK,ECT2,ELAVL1,ENAH,ESCO2,EZH2,FUBP1,FXR1,G3BP1,GGH,GSPT1,GTSE1,H2AX,H2AZ2,H4C3,HDGF,HINT1,HJURP,HMGB1,HMGB2,HMGB3,HM…	174 (46)	45	1,2-dithiol-3-thione,beta-estradiol,geldanamycin,RNF2,SYVN1,testosterone	RICTOR,TSC2,valproic acid		26s Proteasome,CDKN2A,TP53	Ap1
	chemical drug		3			-0.535	5.11e-26	0.0001	AKT1,Ap1,ATF6,bestatin,CCND1,CDC42,CDKN2A,Creb,CREB1,CTNNB1,DDIT3,E2F1,EGFR,EIF4E,ERAP1,ERBB2,ESR1,FOS,FOXO3,GATA4,GLI1,GSK3B,HIF1A,HNF4A,IGF1R,IKBKB,IL1B,IL6,IRF3,LEP,MAP2K1,MAPK1,MAPK14,MAPK9,MITF,MYC,NANOG,NFAT5,NFE2L2,P38 MAPK,PGR,RAF1,S100A9,SP1,STAT3,SYK,TP53,TP63,WAS	ABCF1,ARHGAP11A,ARL6IP1,ARPC5,ATP5PB,AURKA,AURKB,BCHE,BIRC5,BUB1,BUB1B,BUB3,CALM1 (includes others),CBX5,CCDC88A,CCNA2,CCNB1,CCNB2,CCT5,CDC20,CDC42BPA,CDCA2,CDK1,CDKN1B,CDKN3,CENPE,CENPF,CENPH,CENPK,CENPL,CENPN,CENPU,CEP135,CKAP2,CKB,CKS1B,CKS2,CNIH4,DBF4,DCTN3,DDX6,DEPDC1,DTYMK,ELAVL1,EMC9,ENAH,ESCO2,EZH2,FUBP1,G3BP1,GLRX5,GPSM2,GTSE1,H2AX,H2AZ1,H2AZ2,HINT1,HMGB1,HMGB3,HMGN2,HMMR,HNRNPA1,HNRNPD,…	171 (49)	45					TP53
	enzyme		3	Activated		5.971	5.62e-26	0.0001	AKT1,AR,CCND1,CDKN2A,CEBPA,CHUK,CTNNB1,E2f,E2F1,EIF4E,ERBB2,ERK,ESR1,FOXO3,GLI1,HIF1A,HNF4A,HUWE1,IGF1R,IL6,KRAS,LCK,MAPK9,MTOR,MYC,NELFCD,NFKBIA,NPAT,PGR,PPIF,RAC1,RB1,RHOA,SOD2,SP1,STAT3,TP53,TP73,UBA6,UBE2D1,UBE2N,UBE3A,VHL	ABCF1,ARL6IP1,ARPC5,ATP5PB,AURKA,AURKB,BIRC5,BTG3,BUB1,BUB1B,CAPZA2,CCDC88A,CCNA2,CCNB1,CCNB2,CD47,CDC20,CDC27,CDC42BPA,CDCA2,CDCA3,CDCA8,CDK1,CDKN1B,CDKN2C,CDKN3,CENPE,CENPF,CENPL,CENPN,CENPU,CEP135,CKAP2,CKB,CKS1B,CKS2,CNIH4,COX17,DBF4,DDAH2,DEPDC1,DKC1,DLGAP5,DTYMK,ECT2,EMC9,ENAH,ESCO2,EZH2,FUBP1,FXR1,G3BP1,GGH,GLRX5,GMNN,GNG4,GSPT1,GTSE1,H2AX,H2AZ1,H4C3,HINT1,HMGB1,HMGN2,HMMR,HNRNPM,HNRNPR,HS…	162 (43)	39		TOB1			TP53
	transcription regulator		2	Inhibited		-6.734	6.06e-26	0.0001	CDK9,ESR1,HEXIM1,TP53	ARL6IP1,ASPM,ATP5PB,AURKA,AURKB,BIRC5,BUB1,BUB1B,BUB3,CCNA2,CCNB1,CCNB2,CD59,CDC20,CDC27,CDC42BPA,CDCA8,CDK1,CDKN1B,CDKN3,CENPE,CENPF,CENPK,CENPL,CENPN,CENPU,CEP135,CEP70,CKAP2,CKB,CKS1B,CKS2,DBF4,DTYMK,ENAH,EZH2,FUBP1,GTSE1,H2AX,H4C3,HMGB1,HMGN2,HMMR,HNRNPD,HSP90AA1,HSP90B1,HSPA8,IFI16,KHDRBS1,KIF22,KIF23,KIF5B,KIFC1,KLF6,KNL1,KPNA2,KRAS,LBR,MAD2L1,MKI67,NCAPG,NCAPH,NDC80,NEK2,NMU,NUDT5,OIP5,PBK…	105 (4)	3	2-(4-amino-1-isopropyl-1H-pyrazolo[3,4-d]pyrimidin-3-yl)-1H-indol-5-ol,JQ1,LMO2,LY294002,tamoxifen	miR-4477b (miRNAs w/seed UUAAGGA)		BBC3,CDKN1A,TP53	CCND1,ESR1,Vegf
	chemical toxicant		3			-1.497	6.16e-26	0.0001	AKT1,Ap1,APP,azoxymethane,CCND1,CDKN2A,EIF4E,ERBB2,ERK,ESR1,FOS,FOXO3,FOXP3,GLI1,GSK3B,Hdac,HIF1A,HSF1,IL6,KRAS,LEF1,MAPK1,MAPK9,mir-21,MITF,NFE2L2,NFKBIA,PGR,PIK3CG,PPIF,PSEN1,PTEN,PTTG1,RAF1,RAS,RASSF5,RB1,SNAI2,SP1,STAT3,TP53,TP73,VHL	ARHGAP11A,ARL6IP1,ARPC5,ATP5PB,AURKA,AURKB,BTG3,BUB1,BUB1B,CACYBP,CALM1 (includes others),CAPZA2,CCDC88A,CCNA2,CCNB2,CCT5,CDC20,CDC42BPA,CDCA3,CDKN3,CENPE,CENPF,CENPH,CENPK,CENPL,CENPN,CENPU,CEP135,CEP70,CKAP2,CKAP5,CKB,CKS1B,CKS2,CNIH4,COX8A,DBF4,DCTN3,DEPDC1,DLGAP5,DTYMK,ECI2,EMC9,ESCO2,EZH2,FUBP1,FXR1,GNG4,GPSM2,GTSE1,H2AX,H2AZ2,HINT1,HMGB1,HMGB3,HMGN1,HMGN2,HMMR,HNRNPA0,HNRNPA1,HNRNPM,HSP90AA…	161 (43)	43				BBC3,CCND1,IL10,IL18,MYC,PTP4A3,TP53,Vegf	CDKN1A
	G-protein coupled receptor		3	Inhibited		-2.596	7.39e-26	0.0001	Akt,AKT1,Ap1,CCND1,CDKN2A,CEBPA,CTNNB1,E2f,E2F1,EGFR,EIF4E,ERBB2,ERK,FFAR3,FOXO3,G protein alphai,GLI1,HIF1A,HNF4A,IGF1R,IL6,JUN,MAP2K1,MAPK1,MAPK9,MTOR,NANOG,NFKB1,NFKBIA,NPAT,PGR,PPIF,RAC1,RB1,RELA,RHOA,SMAD3,SOD2,SP1,STAT3,TP53,TP73	ARHGAP11A,ARL6IP1,ARPC5,ATP5PB,AURKA,AURKB,BIRC5,BTG3,BUB1,BUB1B,BUB3,CALM1 (includes others),CBX5,CCDC88A,CCNA2,CCNB1,CCNB2,CCT5,CD59,CDC20,CDC27,CDC42BPA,CDCA2,CDCA3,CDCA8,CDK1,CDKN1B,CDKN3,CENPE,CENPF,CENPK,CKAP2,CKB,CKS1B,CKS2,CNIH4,DBF4,DDAH2,DEPDC1,DTYMK,ECT2,ELAVL1,EMC9,ESCO2,EZH2,FUBP1,FXR1,G3BP1,GGH,GMNN,GSPT1,GTSE1,H2AX,H2AZ2,H4C3,HINT1,HMGB1,HMGB3,HMGN2,HMMR,HNRNPA1,HNRNPA2B1,HNRNPD,HN…	152 (42)	40				TP53	GAS6
	other		3	Activated		5.032	7.6e-26	0.0001	26s Proteasome,AKT1,Ap1,beta-estradiol,CCND1,CDKN2A,CEBPA,CREB1,CTNNB1,E2F1,EGFR,EIF4E,ERBB2,ERK,ERN1,ESR1,FOXO3,fulvestrant,GLI1,HIF1A,HNF4A,IGF1R,IL6,MAP2K1,MAPK1,MAPK9,MTOR,NFKB1,NFKBIA,NPAT,p38 Sapk,PGR,PPIF,RAC1,RAD23A,RB1,RELA,RHOA,SMAD3,SOD2,SP1,STAT3,tamoxifen,TP53,TP73	ARHGAP11A,ARL6IP1,ARPC5,ATP5PB,AURKA,AURKB,BIRC5,BTG3,BUB1,BUB1B,CALM1 (includes others),CAPZA2,CBX5,CCDC34,CCDC88A,CCNB1,CCNB2,CCT5,CD47,CD59,CDC20,CDC27,CDC42BPA,CDCA3,CDCA8,CDKN1B,CDKN3,CENPF,CENPL,CENPN,CENPU,CEP135,CHTOP,CKAP2,CKB,CKS1B,CKS2,CNIH4,COX17,DBF4,DDAH2,DEPDC1,DLGAP5,DTYMK,ECT2,ENAH,ESCO2,ESD,EZH2,FUBP1,FXR1,G3BP1,GGH,GPSM2,GSPT1,GTSE1,H2AX,H2AZ2,H4C3,HDGF,HINT1,HMGB1,HMGB2,HMGB3,…	172 (45)	43		metribolone		p38 Sapk
	growth factor		3	Activated		6.69	9.96e-26	0.0001	Ap1,APP,CCND1,CEBPA,Creb,CREB1,CTNNB1,E2F1,EGFR,ERBB2,ESR1,FGF3,Fgfr,FGFR1,FOS,FOXO1,FOXO3,GATA4,GLI1,GSK3B,Hdac,HIF1A,HSF1,IGF1R,IKBKB,IRF3,KLF4,KRAS,MAP2K1,MAPK1,MAPK3,MAPK9,MITF,MTOR,MYC,MYOD1,NFE2L2,NPAT,NR4A1,PGR,PIK3CG,PLC gamma,PPIF,RAF1,RARA,RAS,RB1,RHOA,Rsk,SNAI2,SYK,TNFRSF1A,TOB1,TP53,TP73,XBP1	ABCF1,ARHGAP11A,ARL6IP1,ATP5PB,AURKA,AURKB,BIRC5,BUB1,BUB1B,CALM1 (includes others),CBX5,CCNA2,CCNB1,CCNB2,CCT5,CD47,CDC20,CDC27,CDC42BPA,CDCA2,CDCA3,CDCA8,CDK1,CDKN1B,CDKN3,CENPE,CENPF,CENPH,CENPL,CENPN,CENPU,CEP135,CKAP2,CKB,CKS1B,CKS2,CNIH4,COX17,COX8A,DBF4,DCTN3,DDAH2,DDX6,DLGAP5,DTYMK,ECT2,EMC9,ESCO2,ESD,EZH2,FKBP2,FUBP1,G3BP1,GGH,GLRX5,GMNN,GPSM2,GTSE1,H2AX,H2AZ1,H2AZ2,H4C3,HMGB1,HMGB3,HMGN…	177 (56)	52	estrogen			MAPK1	TP53
	other		3	Activated		6.6	1.21e-25	0.0001	Ap1,CCND1,CDKN1A,CDKN2A,CEBPA,E2F1,EGFR,EIF4E,ERBB2,ERK1/2,ESR1,FOXO3,GLI1,HIF1A,HNF4A,IL6,MAP2K1,MAPK1,MAPK9,MTOR,NFAT5,NFKBIA,NPAT,PARD6A,PGR,PPIF,RAC1,RB1,RHOA,SP1,STAT3,SVIL,TCF4,TP53,TP73,WAS	ARHGAP11A,ARL6IP1,ARPC5,ATP5PB,AURKA,AURKB,BIRC5,BUB1,BUB1B,CALM1 (includes others),CAPZA2,CBX5,CCDC88A,CCNA2,CCNB1,CCNB2,CCT5,CDC20,CDC27,CDC42BPA,CDCA2,CDCA3,CDCA8,CDK1,CDKN1B,CDKN3,CENPE,CENPF,CENPL,CENPN,CENPU,CEP135,CKAP2,CKB,CKS1B,CKS2,CNIH4,COX17,DBF4,DDAH2,DEPDC1,DTYMK,ECT2,EMC9,ENAH,ESCO2,EZH2,FUBP1,FXR1,G3BP1,GGH,GSPT1,GTSE1,H2AX,H2AZ2,H4C3,HINT1,HMGB1,HMGB3,HMGN2,HMMR,HNRNPA1,HNRNPD,HN…	162 (36)	35	EIF4E	doxorubicin,etoposide,metribolone		RAC1	TP53
	transporter		3	Activated	biased	8.853	1.28e-25	0.0001	Akt,AKT1,Ap1,ATF2,BAD,Cdc42,CSF2,CTNNB1,EGFR,ERK,ERK1/2,ESR1,HIF1A,HRAS,JUN,MAP2K1/2,MAPK1,MAPK14,MAPK8,Mek,NFAT5,NFkB (complex),NFKBIA,PAK1,PAK2,PARD6A,PI3K (complex),RAC1,RAF1,RHOA,STAT3,STMN1,TCF4,TP53,VPS13A,WAS	ARHGAP11A,ARL6IP1,ASCL1,ASPM,ATP5PB,AURKA,AURKB,BTG3,BUB1,BUB1B,BUB3,CALM1 (includes others),CAPZA2,CBX5,CCDC88A,CCNA2,CCNB1,CCNB2,CCT5,CDC20,CDC27,CDC42BPA,CDCA2,CDCA3,CDCA8,CDKN3,CENPE,CENPF,CENPH,CENPK,CENPL,CENPN,CENPU,CEP135,CEP70,CKAP2,CKB,CKS1B,CKS2,COX17,DBF4,DTYMK,ECT2,ELAVL1,EMC9,ENAH,EZH2,FBXO5,FUBP1,GMNN,GSPT1,GTSE1,H2AZ2,H4C3,HJURP,HMGB1,HMGB3,HMGN2,HMMR,HNRNPA1,HNRNPD,HNRNPH1,HNRNPM…	138 (36)	34				RAC1
	chemical drug		2	Activated	biased	7.698	1.56e-25	0.0001	Ap1,CYP1A1,diethylstilbestrol,EGFR,ERBB2,ERK,ERK1/2,ESR1,ESR2,ESRRA,ESRRG,estrogen receptor,IGF1R,MAPK8,SMAD2	ASPM,AURKA,AURKB,BCHE,BTG3,BUB1,BUB1B,BUB3,CALM1 (includes others),CAPZA2,CBX5,CCNA2,CCNB1,CCNB2,CCT5,CD47,CD59,CDC20,CDC27,CDC42BPA,CDCA2,CDCA3,CDCA8,CDK1,CDKN1B,CDKN3,CENPE,CENPF,CENPK,CENPL,CENPN,CENPU,CEP135,CEP70,CKB,CKS1B,CKS2,ECI2,ENAH,EZH2,FUS,G3BP1,GSPT1,H4C3,HMGB2,HMGB3,HNRNPA1,HNRNPA2B1,HNRNPD,HNRNPH1,HSP90AA1,HSP90B1,ITGAE,KHDRBS1,KIF11,KIF22,KIF23,KIF2C,KIF4A,KIF5B,KLF6,KNL1,KRAS,MAD…	108 (15)	15				AREG,BTC,CCN2,CCND1,CDKN1A,CXCL14,EGFR,EGR1,ERBB2,EREG,ESR1,ESRRG,estrogen receptor,FOS,FOXM1,HBEGF,HELLS,IGF1,LGALS1,MAPK1,Muc4,Nrg1,OXTR,PTTG1,S100A6,SULF1,TGFA,VEGFA	Ap1,AR,CYP1A1,CYP3A5,testosterone,TP63
	enzyme		3			-1.1	1.6e-25	0.0001	AKT1,ATM,BRCA1,CCND1,CDKN2A,CEBPA,Creb,CREB1,CTNNB1,DNA-PK,E2F1,EIF4E,ELF4,ERBB2,ERK,ESR1,FBH1,FOXO3,GLI1,HIF1A,HNF4A,IGF1R,IKBKB,IL6,IRF3,MAP2K1,MAPK1,MAPK9,MTOR,NANOG,NFAT5,PGR,PPIF,RAC1,RASSF1,RHOA,SMARCA4,SOD2,SP1,STAT3,STK11,TP53,TP73,UPF1,VCP	ARHGAP11A,ARL6IP1,ARPC5,ATP5PB,AURKA,AURKB,BIRC5,BTG3,BUB1,BUB1B,BUB3,CBX1,CCDC88A,CCNA2,CCNB1,CCNB2,CD47,CDC20,CDC42BPA,CDCA2,CDCA3,CDK1,CDKN1B,CDKN3,CENPE,CENPF,CENPK,CENPL,CENPN,CENPU,CEP135,CKAP2,CKB,CKS1B,CKS2,CNIH4,COX8A,DBF4,DDAH2,DDX6,DEPDC1,DTYMK,ECT2,ELAVL1,EMC9,ENAH,ESCO2,ESD,EZH2,FUBP1,FXR1,G3BP1,GGH,GSPT1,GTSE1,H2AZ2,HINT1,HMGB1,HMGN2,HMMR,HNRNPD,HNRNPH1,HNRNPM,HNRNPR,HSP90AA1,HSPA8,…	162 (45)	43				ATM,DNA-PK,TP53
	other		3			1.093	2.04e-25	0.0001	AKT1,AR,ATF1,BRCA1,CASR,CCND1,CDKN2A,CEBPA,CTNNB1,E2F1,E2F3,EIF4E,ERBB2,ESR1,FOXO3,GLI1,H2AX,HIF1A,HNF4A,IGF1R,IL6,JUN,MAP2K1,MAPK1,MAPK9,MDC1,MTOR,MYC,NANOG,NFKBIA,PGR,PML,PPIF,RAC1,RB1,RHOA,RNF8,SMC3,SOD2,SP1,TP53,TP73,TRIM28	ABCF1,ARHGAP11A,ARL6IP1,ARPC5,ATP5PB,AURKA,AURKB,BTG3,BUB1,BUB1B,BUB3,CACYBP,CAPZA2,CCNA2,CCNB2,CD47,CDC20,CDC42BPA,CDCA2,CDK1,CDKN1B,CDKN3,CENPE,CENPF,CENPH,CENPK,CENPL,CENPN,CENPU,CEP135,CKAP2,CKB,CKS1B,CKS2,CNIH4,COX17,DBF4,DDAH2,DEPDC1,DTYMK,ECT2,ELAVL1,EMC9,ENAH,ESCO2,EZH2,FUBP1,FXR1,G3BP1,GGH,GLRX5,GSPT1,GTSE1,H2AX,H2AZ2,HINT1,HMGB1,HMGN2,HMMR,HNRNPA2B1,HNRNPD,HNRNPH1,HNRNPM,HNRNPR,HSP90AA1…	164 (43)	39	ATM,CHEK2,MITF,nocodazole	miR-483-3p (miRNAs w/seed CACUCCU),miR-6875-3p (miRNAs w/seed UUCUUCC),NLRP3,uric acid,volasertib		BRCA1	TP53
	chemical drug		3	Inhibited		-3.763	2.23e-25	0.0001	AKT1,Ap1,AR,BAD,CCND1,CDK4/6,CDKN1A,CDKN2A,CSF2,CTNNB1,EIF4E,EIF4EBP1,FOS,FOXO3,GLI1,GSK3B,HSF1,MAP3K8,MAPK9,mir-22,MYC,NFE2L2,NFKBIA,NPAT,PARP1,PIM1,PIM2,PTEN,RAF1,Rb,RB1,RUNX1,SGI 1776,SP1,STAT6,TP53,TP73	ABCF1,ARL6IP1,ASCL1,ASPM,ATP5PB,AURKB,BIRC5,BUB1,BUB1B,CALM1 (includes others),CAPZA2,CCNA2,CCNB1,CCNB2,CCT5,CD47,CDC20,CDC42BPA,CDCA2,CDCA3,CDCA8,CDK1,CDKN1B,CDKN2C,CENPF,CENPH,CENPK,CKAP2,CKB,CKS2,CNIH4,COX17,COX8A,CYCS,DBF4,DCTN3,DEPDC1,ECI2,ELAVL1,ESCO2,ESD,EZH2,FUBP1,FXR1,GLRX5,GMNN,GNG4,GPSM2,GSPT1,GTSE1,H2AX,H2AZ1,H4C3,HINT1,HJURP,HMGB2,HMGB3,HMGN1,HNRNPA2B1,HNRNPD,HNRNPH1,HNRNPH3,HNRNPM,H…	143 (37)	33				CDKN1A	CCND1,MYC
	transcription regulator		3	Inhibited		-6.879	2.42e-25	0.0001	Alp,Ap1,ATF1,ATF6,CCND1,CDKN1A,CDKN2A,CEBPA,CEBPD,Creb,CREB1,CTNNB1,E2F1,EGFR,ERBB2,ERK,ERK1/2,ESR1,FOS,FOXO3,GATA4,GLI1,GSK3B,HIF1A,HNF4A,HSPB1,IGF1R,IKBKB,IL6,IRF3,LEP,MAP2K1,MAPK1,MAPK9,MITF,MTOR,MYC,NFAT5,NFE2L2,NFKBIA,NPAT,P38 MAPK,PPARGC1A,PPIF,PRL,RB1,RHOA,S100A9,SMAD1,SOD2,STAT3,SYK,TP53,TP63,TP73	ABCF1,ARHGAP11A,ARL6IP1,ATP5PB,AURKA,AURKB,BCHE,BIRC5,BTG3,BUB1,BUB1B,CALM1 (includes others),CAPZA2,CBX5,CCDC88A,CCNA2,CCNB1,CCNB2,CCT5,CD47,CDC20,CDC27,CDC42BPA,CDCA2,CDCA3,CDCA8,CDK1,CDKN1B,CDKN3,CENPE,CENPF,CENPH,CENPL,CENPN,CENPU,CEP135,CKAP2,CKB,CKS1B,CKS2,CNIH4,COX17,DBF4,DCTN3,DDAH2,DDX6,DEPDC1,DTYMK,ECT2,EMC9,ENAH,ESCO2,EZH2,FUBP1,FXR1,G3BP1,GGH,GLRX5,GPSM2,GTSE1,H2AX,H2AZ1,H2AZ2,H4C3,HM…	175 (55)	53	ADCYAP1,ATM,BMP2,BMPR (family),DMP1,estrogen receptor,KISS1R,MEN1,Pdgf (complex),sphingosine-1-phosphate,SULF1	decitabine,miR-6806-5p (miRNAs w/seed GUAGGCA),SMAD3,SP2509,STUB1,suramin,tazemetostat,trichostatin A		CCN2,CDKN1A,Collagen type I (complex),HEY1,TP53	VEGFA
	kinase		3	Inhibited		-2.048	2.61e-25	0.0001	AKT1,AR,CCND1,CDKN2A,CEBPA,CTNNB1,DNAJB1,E2f,E2F1,EIF4E,ERBB2,ERK,Focal adhesion kinase,FOXO3,GATA1,GLI1,HIF1A,HNF4A,HSF1,Hsp27,HSPB1,IGF1R,IKBKB,IL6,JUN,MAPK1,MAPK9,MAPKAPK5,MTOR,NFKB1,NFKBIA,NPAT,PGR,PPIF,PRKCD,RAC1,RB1,RELA,SMAD3,SOD2,SP1,STAT3,TP53,TP73	ARHGAP11A,ARL6IP1,ARPC5,ATP5PB,AURKA,AURKB,BIRC5,BTG3,BUB1,BUB1B,BUB3,CAPZA2,CBX5,CCDC88A,CCT5,CD47,CD59,CDC20,CDC27,CDC42BPA,CDCA2,CDCA3,CDCA8,CDKN3,CENPE,CENPF,CENPK,CKAP2,CKB,CKS1B,CKS2,CNIH4,DBF4,DDAH2,DEPDC1,DTYMK,EMC9,ESCO2,EZH2,FUBP1,G3BP1,GGH,GMNN,GSPT1,GTSE1,H2AX,H2AZ2,H4C3,HINT1,HJURP,HMGB1,HMGN2,HMMR,HNRNPA2B1,HNRNPM,HNRNPR,HSP90AA1,HSPA8,IFI16,ILF2,JPT1,KDM1A,KIF15,KIF22,KIF23,KIFC1,K…	149 (44)	40	hydrogen peroxide,MYC,SRPK1,Vegf			DNAJB1,HSPB1,RAG2,TP53
	kinase		3	Inhibited	biased	-7.181	2.65e-25	0.0001	AKT1,Ap1,APP,AR,ARRB1,CCND1,CEBPA,CEBPD,Creb,CREB1,E2F1,EGFR,EIF4EBP1,ERBB2,ERK1/2,ESR1,FOS,FOXO3,GATA1,GATA4,GLI1,GSK3B,Hif1,HIF1A,HSF1,IGF1R,IL10,IL6,MAP2K1,MAPK3,MAPK9,MITF,MTOR,MYC,NFE2L2,NFKBIA,NPAT,NR4A2,PPIF,PTEN,RAF1,RB1,SMG1,SNAI2,SOD2,STAT3,TCF3,TOB1,TP53,TP73,UPF1,Vegf,VEGFA,VHL,XBP1	ABCF1,ARL6IP1,ATP5PB,AURKA,AURKB,BIRC5,BUB1,BUB1B,CALM1 (includes others),CAPZA2,CCDC88A,CCNA2,CCNB1,CCNB2,CCT5,CDC20,CDC27,CDC42BPA,CDCA2,CDCA3,CDCA8,CDK1,CDKN3,CENPE,CENPF,CENPH,CENPL,CENPN,CENPU,CEP135,CIP2A,CKAP2,CKB,CKS1B,CKS2,CNIH4,DBF4,DCTN3,DDAH2,DDX6,DEPDC1,DKC1,DTYMK,ECI2,EMC9,ENAH,ESCO2,ESD,EZH2,FKBP2,FUBP1,GGH,GLRX5,GNG4,GTSE1,H2AX,H2AZ1,H4C3,HJURP,HMGB1,HMGB3,HMGN1,HMGN2,HMMR,HNRNPD,…	175 (55)	52				TP53
	kinase		3	Inhibited		-5.401	2.79e-25	0.0001	26s Proteasome,AKT1,beta-estradiol,CCND1,CDKN2A,CEBPA,Creb,DYRK2,E2F1,EGFR,EIF4E,ERBB2,ERK,ERN1,ESR1,FOXO3,fulvestrant,GLI1,GSK3B,HIF1A,HNF4A,IGF1R,IL6,MAP2K1,MAPK1,MAPK9,MAPT,MTOR,NFKB1,NFKBIA,NPAT,PGR,PPIF,RAC1,RB1,RELA,RHOA,SMAD3,SNAI1,SOD2,SP1,STAT3,tamoxifen,TP53,TP73	ARHGAP11A,ARL6IP1,ATP5PB,AURKA,AURKB,BIRC5,BTG3,BUB1,BUB1B,CALM1 (includes others),CAPZA2,CBX5,CCDC34,CCDC88A,CCNB1,CCNB2,CCT5,CD59,CDC20,CDC27,CDC42BPA,CDCA3,CDCA8,CDKN1B,CDKN3,CENPF,CENPL,CENPN,CENPU,CEP135,CHTOP,CKAP2,CKB,CKS1B,CKS2,CNIH4,COX17,DBF4,DDAH2,DDX6,DEPDC1,DLGAP5,DTYMK,ECT2,ENAH,ESCO2,EZH2,FUBP1,FXR1,G3BP1,GGH,GPSM2,GSPT1,GTSE1,H2AX,H2AZ2,H4C3,HDGF,HINT1,HMGB1,HMGB2,HMGB3,HMGN2,HMMR…	168 (45)	42	ATM,CNR1,ESR1,tert-butyl-hydroquinone	beta-estradiol		26s Proteasome,TP53
	chemical toxicant		3	Inhibited		-2.314	6.98e-25	0.0001	26s Proteasome,4-oxo-2-nonenal,AKT1,ATM,beta-estradiol,BRCA1,CCND1,CD24,CDKN2A,CEBPA,Creb,CREB1,CTNNB1,E2F1,EGFR,EIF4E,ELF4,ERN1,FOXO3,fulvestrant,geldanamycin,GLI1,GSK3B,HIF1A,HNF4A,HSF1,Hsp90,IGF1R,IKBKB,IL6,INSR,MAPK9,NANOG,PGR,PPIF,PTEN,RAC1,RAF1,RASSF1,RHOA,SP1,STK11,tamoxifen,TP53,TP73,UPF1,VCP	ARL6IP1,ARPC5,ATP5PB,AURKA,AURKB,BIRC5,BUB1,BUB1B,CALM1 (includes others),CBX1,CBX5,CCDC34,CCNB1,CCNB2,CCT5,CDC20,CDC42BPA,CDK1,CDKN3,CENPE,CENPF,CHTOP,CKAP2,CKB,CKS1B,CKS2,CNIH4,COX8A,DBF4,DDX6,DEPDC1,DEPDC1B,DLGAP5,DTYMK,ECI2,ECT2,ELAVL1,EMC9,ESCO2,ESD,EZH2,FUBP1,FXR1,GGH,GPSM2,GSPT1,GTSE1,HDGF,HINT1,HMGB1,HMGB2,HMGN1,HMGN2,HMMR,HNRNPA1,HNRNPH1,HNRNPM,HNRNPR,HSP90AA1,HSPA8,IFI16,ILF2,ITGAE,JPT1…	157 (47)	45				ATM,TP53	26s Proteasome
	chemical toxicant		2	Activated		4.856	7.21e-25	0.0001	arsenic,EGFR,ERK,ERK1/2,HIF1A,MTOR,NFE2L2,SP1,SRC,TP53	ARL6IP1,ATP5PB,AURKA,AURKB,BTG3,BUB1,BUB1B,CAPZA2,CBX5,CCNB1,CCNB2,CCT5,CD47,CD59,CDC20,CDC42BPA,CDK1,CDKN3,CENPE,CENPF,CKAP2,CKB,CKS1B,CKS2,CYCS,DBF4,DCTN3,DDAH2,DTYMK,EMC9,ESD,EZH2,FUBP1,GSPT1,GTSE1,H2AX,HINT1,HMGB1,HMGB3,HMGN2,HMMR,HNRNPA1,HNRNPA2B1,HNRNPD,HNRNPH1,HSP90AA1,HSP90B1,HSPA8,IFI16,KIF22,KIF23,KIF2C,KIFC1,KPNA2,LBR,MAD2L1,MDH1,MDH2,MKI67,MORF4L2,MYH10,NCAPG,NDC80,NEK2,NMU,NUCKS1,NUD…	106 (10)	10	sodium arsenite			EGFR,ESR1	MTOR,TP53
	other		3	Inhibited		-4.389	7.5e-25	0.0001	Akt,AKT1,AR,CCND1,CDKN1A,CDKN2A,CEBPA,COL18A1,CTNNB1,EIF4E,ERBB2,ERK1/2,FLI1,FOXO1,FOXO3,GATA1,GLI1,HIF1A,HNF4A,JUN,MAP2K1,MAPK1,MAPK9,MDM2,MMP14,MTOR,MYB,MYCN,NANOG,NCL,NFKBIA,NPAT,PGR,PPIF,PTEN,RAC1,RARA,SOD2,STAT3,STAT5a/b,TP53,TP63,TP73	ABCF1,ARHGAP11A,ARL6IP1,ARPC5,ATP5PB,AURKA,AURKB,BUB1,BUB1B,CAPZA2,CBX5,CCDC88A,CCNB1,CCNB2,CD47,CDC20,CDC27,CDC42BPA,CDCA2,CDCA3,CDCA8,CDK1,CDKN1B,CDKN2C,CDKN3,CENPE,CENPF,CENPK,CENPN,CENPU,CKAP2,CKB,CKS1B,CKS2,CNIH4,COX8A,DBF4,DEPDC1,DLGAP5,DTYMK,ECI2,ELAVL1,EMC9,ENAH,ESCO2,FUBP1,FXR1,GGH,GSPT1,GTSE1,H2AX,H2AZ2,H4C3,HMGB1,HMGN1,HMGN2,HMMR,HNRNPA2B1,HNRNPD,HNRNPH1,HNRNPM,HSP90AA1,HSPA8,IFI16,ILF…	157 (43)	42	CD28,CD3,EGFR,ELAVL1,gentamicin,MTBP,nocodazole	5-fluorouracil,arsenic trioxide,BSG,CST5,GATA1,imatinib,RPL11,sirolimus		CDKN1A,mir-21,TP53	CDC25A,PTEN
	transcription regulator		3	Activated		4.905	9.4e-25	0.0001	26s Proteasome,Akt,Ap1,beta-estradiol,CASP3,CCND1,CDKN2A,CEBPA,CTNNB1,E2F1,EGFR,EIF4E,ERBB2,ERN1,ESR1,FOXO3,fulvestrant,GLI1,GSK3B,HIF1A,HNF4A,IGF1R,IL6,MAP2K1,MAPK9,MTOR,NFKBIA,NPAT,PGR,PPIF,PTEN,RB1,RHOA,SNCA,SNCAIP,SOD2,SP1,STAT3,tamoxifen,TP53	ARL6IP1,ARPC5,ATP5PB,AURKA,AURKB,BUB1,BUB1B,CALM1 (includes others),CAPZA2,CBX5,CCDC34,CCDC88A,CCNB1,CCNB2,CCT5,CD47,CDC20,CDC27,CDC42BPA,CDKN1B,CDKN3,CENPF,CENPL,CENPN,CENPU,CEP135,CHTOP,CKAP2,CKB,CKS1B,CKS2,CNIH4,COX8A,DBF4,DDAH2,DEPDC1,DLGAP5,DTYMK,ECI2,ECT2,ELAVL1,ENAH,ESCO2,EZH2,FUBP1,GGH,GNG4,GPSM2,GTSE1,H2AX,H4C3,HDGF,HINT1,HMGB1,HMGB2,HMGB3,HMGN1,HMGN2,HMMR,HNRNPA1,HNRNPD,HNRNPR,HSP90AA1,…	165 (40)	38					26s Proteasome,TP53
	other		3	Inhibited		-4.446	9.98e-25	0.0001	AHR,ANXA7,Ap1,AR,CCND1,CDKN2A,CEBPA,E2F1,EGFR,EIF4E,ERBB2,ERK,FOXO3,GLI1,GSK3B,HIF1A,HNF4A,IGF1R,IL6,MAPK1,MAPK9,MTOR,NPAT,PGR,PPIF,PTK2B,RAC1,RB1,RB1CC1,RELA,RHOA,SKI,SNCA,SOD2,SP1,STAT3,STAT5a/b,STAT5B,SYK,TP53,TP73	ARHGAP11A,ARL6IP1,ARPC5,ATP5PB,AURKA,AURKB,BIRC5,BTG3,BUB1,BUB1B,BUB3,CALM1 (includes others),CBX5,CCDC88A,CCNA2,CCNB1,CCNB2,CCT5,CD59,CDC20,CDC27,CDC42BPA,CDCA2,CDCA3,CDCA8,CDK1,CDKN1B,CDKN3,CENPE,CENPF,CENPK,CKAP2,CKB,CKS1B,CKS2,CNIH4,COX17,COX8A,DBF4,DDAH2,DEPDC1,DTYMK,ECT2,EMC9,ESCO2,EZH2,FUBP1,FXR1,G3BP1,GGH,GNG4,GSPT1,GTSE1,H2AX,H2AZ2,H4C3,HINT1,HMGB1,HMGB3,HMGN2,HMMR,HNRNPA1,HNRNPD,HNRNPR,…	153 (41)	39	doxorubicin,TP73	miR-4786-3p (miRNAs w/seed GAAGCCA),MTOR		ALDH1A3,CDKN1A,RB1,SKIL	CCND1,MYC
	enzyme		3	Activated		4.389	1.1e-24	0.0001	AHR,Akt,AKT1,AR,CCND1,CDKN2A,CEBPA,CSF2,CTNNB1,E2F1,EIF4E,ERBB2,FOXO3,GLI1,GTPBP4,HIF1A,IGF1R,IKBKB,IL1B,IL6,IRF3,IRF4,let-7,MAP2K1,MAPK9,MTOR,NANOG,NFkB (complex),NFKBIA,NPAT,PGR,PPIF,PRDM1,RAC1,RB1,RHOA,SOD2,STAT1,STAT3,STAT4,STAT5A,TP53,TP73	ARL6IP1,ARPC5,ATP5PB,AURKA,AURKB,BIRC5,BTG3,BUB1,BUB1B,BUB3,CAPZA2,CCDC88A,CCNA2,CCNB1,CCNB2,CD47,CDC20,CDC27,CDC42BPA,CDCA2,CDCA3,CDCA8,CDK1,CDKN1B,CDKN3,CENPE,CENPF,CENPH,CENPK,CKAP2,CKB,CKS1B,CKS2,CNIH4,COX8A,DBF4,DEPDC1,DTYMK,ECT2,ELAVL1,EMC9,ESCO2,EZH2,FUBP1,FXR1,G3BP1,GGH,GMNN,GSPT1,GTSE1,H2AX,H4C3,HMGB1,HMGN2,HMMR,HNRNPH1,HNRNPM,HNRNPR,HSP90AA1,HSPA8,IFI16,ILF2,ITGAE,JPT1,KDM1A,KIF11,KIF15…	157 (43)	42	CD28,CD3	doxorubicin,nitrofurantoin			CCND1,let-7,TP53
	transcription regulator		2	Inhibited		-5.137	1.46e-24	0.0001	BRCA1,CDKN1A,CDKN2A,Rb,RHOA,SMARCB1,TP53	ARL6IP1,ATP5PB,AURKA,AURKB,BTG3,BUB1,BUB1B,CCNA2,CCNB1,CCNB2,CDC20,CDC42BPA,CDK1,CDKN1B,CDKN2C,CDKN3,CENPE,CENPF,CENPK,CKAP2,CKB,CKS1B,CKS2,DBF4,DTYMK,ECT2,ELAVL1,EZH2,FBXO5,FUBP1,GMNN,GSPT1,GTSE1,H2AX,HMGB1,HMGB2,HMGN2,HMMR,HNRNPD,HSP90AA1,HSPA8,IFI16,KIF11,KIF22,KIF23,KIF2C,KLF6,KPNA2,KRAS,LBR,MKI67,MYH10,NCAPG,NDC80,NMU,NUDT5,ODC1,PBK,PCLAF,PEG10,PHGDH,PLK1,PRC1,PRKAR2A,PSRC1,PTMS,RRM1,RRM2,RU…	91 (7)	7		valproic acid		BRCA1,CDKN1A,CDKN2A,EIF4E,ERBB2,HBEGF,HEY1,HP,IFITM1,IGFBP2,Rb	CCND1,CD44,CDK1,CDT1,Cyclin E,E2F1,MYC,TFDP1
	group		2	Inhibited		-5.392	1.94e-24	0.0001	CDK4,CDKN2A,INK4,TP53	ARL6IP1,ATP5PB,AURKA,AURKB,BIRC5,BTG3,BUB1,BUB1B,CCNA2,CCNB1,CCNB2,CDC20,CDC42BPA,CDK1,CDKN1B,CDKN2C,CDKN3,CENPE,CENPF,CENPK,CKAP2,CKB,CKS1B,CKS2,DBF4,DTYMK,EZH2,FBXO5,FUBP1,GSPT1,GTSE1,H2AX,HMGB1,HMGB2,HMGN2,HMMR,HSP90AA1,HSPA8,IFI16,KIF22,KIF23,KLF6,KPNA2,KRAS,LBR,MAD2L1,MKI67,MYH10,NCAPG,NDC80,NEK2,NMU,NUDT5,ODC1,PBK,PCLAF,PEG10,PHGDH,PLK1,PRC1,PRKAR2A,PSRC1,PTTG1,RRM1,RRM2,SAE1,SMC2,SMC3,SMC4…	86 (4)	3				Cyclin D,TP53
	enzyme		3	Activated		3.407	2.26e-24	0.0001	AHR,Akt,AKT1,Ap1,BAX,CCND1,CDKN2A,CEBPA,CTNNB1,E2f,E2F1,EGFR,EIF4E,ELF3,ERBB2,FOXO3,GLI1,HIF1A,HNF4A,IGF1R,IL6,IRF3,IRF7,MAP2K1,MAPK9,MTOR,NANOG,NPAT,PGR,PPIF,PRKCD,RAC1,RB1,RELA,RHOA,SOD2,SP1,STAT1,STAT3,STAT5a/b,TGFBR2,TP53,TP73,WRN,XRCC6,YAP1	ARL6IP1,ARPC5,ATP5PB,AURKA,AURKB,BIRC5,BTG3,BUB1,BUB1B,BUB3,CALM1 (includes others),CBX5,CCDC88A,CCNA2,CCNB1,CCNB2,CCT5,CD59,CDC20,CDC27,CDC42BPA,CDCA2,CDCA3,CDCA8,CDK1,CDKN1B,CDKN3,CENPE,CENPF,CENPK,CKAP2,CKB,CKS1B,CKS2,CNIH4,COX17,COX8A,DBF4,DDAH2,DEPDC1,DTYMK,ECT2,ELAVL1,EMC9,ESCO2,EZH2,FUBP1,FXR1,G3BP1,GGH,GMNN,GSPT1,GTSE1,H2AX,H4C3,HINT1,HJURP,HMGB1,HMGB3,HMGN2,HMMR,HNRNPA1,HNRNPD,HNRNPH1,HN…	152 (46)	43	BRCA1,DNA-PK,PUF60,sulindac sulfide,TP73	alvocidib,CD28,CD3,CDKN1A,hydrogen peroxide,PAX3-FOXO1,PTTG1			TP53
	transcription regulator		2	Activated		6.602	2.38e-24	0.0001	BBC3,CCND1,CHEK1,MMP14,MYC,TP53,ZEB1	ABCF1,ASCL1,ASPM,ATP5PB,AURKA,AURKB,BIRC5,BUB1,BUB1B,CCNA2,CCNB1,CCNB2,CDC20,CDC42BPA,CDCA8,CDK1,CDKN3,CENPE,CENPF,CKAP2,CKB,CKS1B,CKS2,CYCS,DBF4,DEPDC1,DTYMK,ELAVL1,ESCO2,EZH2,FUBP1,G3BP1,GLRX5,GTSE1,H2AZ1,HMGB1,HMGN2,HMMR,HNRNPA2B1,HNRNPD,HNRNPH1,HSP90AA1,HSPA8,IFI16,JPT1,KIF22,KIF23,KIFC1,KLF6,KPNA2,KRAS,LBR,LSM4,MAD2L1,MKI67,MYH10,NCAPG,NDC80,NEK2,NMU,NUDT5,ODC1,PBK,PCLAF,PEG10,PHF20,PHGDH,PL…	103 (7)	6	ACVR1C,ATM,CD44,CUL7,EGFR,ETS1,FGFR2,FOXM1,FOXO1,fulvestrant,GAB2,GATA1,HGF,ILK,LMO2,MEG3,PAK2,PTP4A1,ROR1,SKIL,SKP2,TRIM29,valproic acid,YAP1	beta-estradiol,bevacizumab,decitabine,estrogen receptor,ID2,LY294002,nilotinib,purvalanol A,RAD21,RB1,RBL1,silibinin,SP2509,sulforafan,tazemetostat,trichostatin A,TRPS1		CCND1,CHEK1,IL10,LAMC2	BBC3,CDKN2A,mir-203,MUC1,NRP2,TP73
	chemical toxicant		3	Inhibited		-4.502	3.52e-24	0.0001	1,10-phenanthroline,AR,ARRB1,CCND1,CDKN2A,CEBPA,CREB1,CTNNB1,CXCL12,E2F1,EGFR,EIF4E,ERAP1,ERBB2,ESR1,FOXO1,FOXO3,GATA4,GLI1,GSK3B,HIF1A,HSF1,IKBKB,IL1B,Jnk,KLF4,MAPK1,MAPK3,MMP1,MYC,NFE2L2,NPAT,PGR,PPIF,RARA,RHOA,RICTOR,SNAI2,STAT6,SYK,TNF,TNFRSF1A,TOB1,TP53,TP73,XBP1	ABCF1,ARHGAP11A,ARL6IP1,ATP5PB,AURKA,AURKB,BUB1,BUB1B,CBX5,CCNA2,CCNB1,CCNB2,CCT5,CD47,CDC20,CDC27,CDC42BPA,CDCA2,CDCA3,CDCA8,CDK1,CDKN3,CENPE,CENPF,CENPL,CENPN,CENPU,CEP135,CKAP2,CKB,CKS1B,CKS2,CNIH4,COX17,COX8A,DBF4,DCTN3,DLGAP5,DTYMK,ECT2,EMC9,ENAH,ESCO2,ESD,EZH2,FKBP2,FUBP1,G3BP1,GGH,GLRX5,GMNN,GTSE1,H2AX,H2AZ1,H2AZ2,H4C3,HJURP,HMGB1,HMGN2,HMGN3,HMMR,HNRNPH3,HNRNPR,HSP90AA1,HSPA8,IFI16,ILF2,K…	166 (46)	42				CDKN1A,TP53	MAPK1,PRNP
	peptidase		3			0	3.99e-24	0.0001	Ap1,ATF6,ATM,BRCA1,CASP1,CASP3,CASP8,CCND1,CDKN2A,CEBPA,Collagen type I (complex),CREB1,CTNNB1,DDIT3,DICER1,E2F1,EGFR,EIF4E,ELF4,ESR1,F2R,FOXO3,GATA4,GLI1,GNA12,GZMB,HIF1A,IKBKB,IL1B,IL33,IL6,IRF3,JUN,KCNA3,LCK,MAPK14,MYOD1,NANOG,NFAT5,NFE2L2,NOTCH1,NR4A1,PGR,PPIF,PRKCD,PTEN,S100A9,SIRT1,SMARCA4,STAT4,STAT5a/b,STK11,TCF3,TGFB1,TP53,UPF1,VCP,Vegf,ZFP36	ABCF1,ARL6IP1,ASCL1,ATP5PB,AURKA,AURKB,BCHE,BUB1,BUB1B,BUB3,CALM1 (includes others),CBX1,CBX5,CCNA2,CCNB1,CCNB2,CCT5,CDC20,CDC42BPA,CDKN3,CENPE,CENPF,CENPK,CENPL,CENPN,CENPU,CEP135,CIP2A,CKAP2,CKB,CKS1B,CKS2,CNIH4,COX8A,DBF4,DCTN3,DEPDC1,DKC1,DTYMK,ECI2,ELAVL1,EMC9,ENAH,ESCO2,EZH2,FUBP1,GGH,GTSE1,H2AZ1,HDGF,HJURP,HMGB1,HMGB3,HMGN1,HMGN2,HMMR,HNRNPA1,HNRNPA2B1,HNRNPD,HNRNPH1,HNRNPR,HSP90AA1,HSPA8,…	168 (59)	53	CD28,CD3,CD3-TCR,CD46,EGFR,etoposide,hydrogen peroxide,IL10,IL18,IL2,MITF,SET,valproic acid	CTLA4,miR-378a-3p (and other miRNAs w/seed CUGGACU),OPRD1,PDCD1,SMAD3		ATM,F2R,KCNA3,TP53
	transcription regulator		2	Activated		5.406	5.18e-24	0.0001	E2F1,E2F2,E2F3,ERK1/2,TFDP1,TP53	ARL6IP1,ATP5PB,AURKA,BIRC5,BUB1,BUB1B,BUB3,CCNA2,CCNB1,CCNB2,CDC20,CDC42BPA,CDCA3,CDK1,CDKN2C,CDKN3,CENPE,CENPF,CKAP2,CKS1B,CKS2,DBF4,DDAH2,DTYMK,ECT2,EZH2,FBXO5,FUBP1,GMNN,GTSE1,H2AX,HMGB1,HMGB2,HMGN2,HMMR,HNRNPR,HSP90AA1,HSP90B1,HSPA8,IFI16,KIF22,KIF23,KIF2C,KIFC1,KLF6,KPNA2,KRAS,LBR,MAD2L1,MKI67,MYH10,NCAPG,NDC80,NEK2,NMU,NUCKS1,NUDT5,PBK,PCLAF,PEG10,PHGDH,PLK1,PRC1,PRKAR2A,PSRC1,PTTG1,RRM1,RR…	89 (6)	6	MYC,phenylephrine,SERTAD2	2-(4-amino-1-isopropyl-1H-pyrazolo[3,4-d]pyrimidin-3-yl)-1H-indol-5-ol,docetaxel,KLHL40,miR-3098-3p (and other miRNAs w/seed UCUGCUG),RB1,SMARCB1		ATM,CCNE1,CDK1,CDKN1A,E2F2,E2F3,PTTG1,RBL1,STMN1,TP73
	chemical - endogenous non-mammalian		3			0	6.81e-24	0.0001	ABCB1,AKT1,Ap1,APP,ARRB1,CDC7,CDKN2A,CEBPA,colcemid,Creb,CREB1,CTNNB1,E2F1,EGFR,EIF4E,ERBB2,ERK,ESR1,FOS,FOXO3,GATA4,GLI1,GSK3B,HNF4A,HSF1,IL6,KLF4,MAPK1,MAPK3,MAPK9,MTOR,NANOG,NFE2L2,NR4A1,PGR,PPIF,RAC1,RAF1,RARA,RB1,RHOA,SNAI2,SP1,SYK,TNFRSF1A,TOB1,TP53,TP73,XBP1	ARHGAP11A,ARL6IP1,ARPC5,ATP5PB,AURKB,BIRC5,BTG3,BUB1,BUB1B,BUB3,CALM1 (includes others),CBX5,CCNA2,CCNB1,CCNB2,CCT5,CDC20,CDC42BPA,CDCA2,CDCA3,CDK1,CDKN3,CENPE,CENPF,CENPK,CENPL,CENPN,CENPU,CEP135,CKAP2,CKB,CKS1B,CKS2,CNIH4,COX17,DBF4,DCTN3,DDAH2,DDX6,DTYMK,ECT2,ENAH,ESD,EZH2,FKBP2,FUBP1,FXR1,GGH,GMNN,GPSM2,GSPT1,GTSE1,H2AX,H2AZ2,HINT1,HJURP,HMGB1,HMGB3,HMGN2,HMMR,HNRNPD,HNRNPH1,HNRNPM,HNRNPR,HSP…	164 (49)	47				MAPK1,TP53	CYP1A1
	transcription regulator		2	Inhibited		-6.535	7.76e-24	0.0001	AURKB,BARD1,ESR1,TP53	ARL6IP1,ASPM,ATP5PB,AURKA,AURKB,BUB1,BUB1B,BUB3,CCNA2,CCNB1,CCNB2,CD59,CDC20,CDC27,CDC42BPA,CDCA8,CDK1,CDKN1B,CDKN3,CENPE,CENPF,CENPK,CENPL,CENPN,CENPU,CEP135,CEP70,CKAP2,CKB,CKS1B,CKS2,DBF4,DTYMK,ENAH,EZH2,FUBP1,GTSE1,H2AX,H4C3,HMGB1,HMGN2,HMMR,HNRNPD,HSPA8,IFI16,KHDRBS1,KIF22,KIF23,KIF5B,KIFC1,KLF6,KNL1,KPNA2,KRAS,LBR,MAD2L1,MKI67,NCAPG,NCAPH,NDC80,NEK2,NMU,NUDT5,OIP5,PBK,PCLAF,PCM1,PEG10,PHF19…	102 (4)	4	doxorubicin,estrogen	CCNE1,CDK1,CDKN2A,fulvestrant,l-asparaginase		TP53	CYP1A1,ESR1
	transcription regulator		2	Inhibited		-5.959	8.29e-24	0.0001	Akt,Ap1,AR,CCND1,CDK1,CDK4/6,CDKN1A,CDKN2A,E2F1,HIF1A,JUN,KRAS,NFkB (complex),PI3K (complex),Rb,RB1,RBL1,RBL2,RELA,RHOA,SMAD3,STAT3,TP53,TP63	ARL6IP1,ASPM,ATP5PB,AURKA,AURKB,BIRC5,BTG3,BUB1B,BUB3,CALM1 (includes others),CCDC88A,CCNA2,CCNB1,CCNB2,CD59,CDC20,CDC42BPA,CDCA8,CDK1,CDKN1B,CDKN2C,CDKN3,CENPE,CENPF,CENPK,CEP70,CKAP2,CKS1B,COX17,CYCS,DBF4,DDAH2,DEPDC1,DTYMK,ECT2,EMC9,ESCO2,EZH2,FBXO5,FUBP1,FUS,G3BP1,GMNN,GSPT1,GTSE1,H2AX,HMGB1,HMGB2,HMGN2,HMMR,HNRNPA2B1,HNRNPR,HSP90AA1,HSPA8,JPT1,KIF15,KIF23,KIF2C,KIFC1,KLF6,KPNA2,KRAS,LBR,MAD2…	119 (24)	24	ATF4,Collagen type I (complex),decitabine,dichlorovinylcysteine,DMP1,EIF4E,EP400,ERVW-1,etoposide,ETS1,GATA1,HGF,hydrogen peroxide,hydroxyurea,IGFBP7,ING1,KSR1,LMO2,MITF,NRAS,PRNP,PSMC3,pyrimidin-2-one beta-ribofuranoside,RASSF6,saikosaponin A,sirolimus,SMARCB1,TCF3,TRAF2,trichostatin A	AIMP2,CCAT1,CDC37,Ctbp,docetaxel,EGFR,FBXW7,FOXM1,HELLS,HOXB13,ID3,IGF1,ITGB1,KAT6A,LY294002,MAP2K1,mir-21,PAK1,RNF2,SPHK1,TAL1,TASP1,TBX2,TERF2,TRIP12,Z-LLL-CHO,ZEB1,ZNF148		ATM,BBC3,BTG2,CCL11,CCN2,CHEK1,CHEK2,DUSP1,EGR1,FHL2,PLAGL1,POLK,S100A6,TOB1	BARD1,BIRC5,CCNE1,CDC25A,CDCA4,CDK1,CDK4/6,CHAF1A,CNOT6L,Cyclin D,Cyclin D1/cdk4,DCK,E2F6,EEF1A1,EPS8,FBXO5,FOS,LGALS3,MMP3,PI3K (complex),RAC1
	group		3	Inhibited		-3.082	8.74e-24	0.0001	Akt,AKT1,Ap1,CCND1,CDH1,CDKN2A,CEBPA,Ctbp,CTBP2,CTNNB1,E2f,E2F1,EIF4E,ERBB2,ERK,ETS1,FOXO3,GLI1,Hdac,HIF1A,HNF4A,IGF1R,IL6,INSR,MAP2K1,MAPK9,MTOR,NANOG,NFKB1,NFKBIA,NPAT,NRIP1,PGR,PPIF,PTEN,PTTG1,RB1,RELA,SMAD3,SOD2,SP1,STAT3,STAT5a/b,TP53,TP73	ARL6IP1,ARPC5,ASCL1,ATP5PB,AURKA,AURKB,BIRC5,BTG3,BUB1,BUB1B,BUB3,CALM1 (includes others),CAPZA2,CCDC88A,CCNB1,CD47,CD59,CDC20,CDC27,CDC42BPA,CDCA2,CDCA3,CDCA8,CDKN1B,CDKN3,CENPE,CENPF,CENPK,CKAP2,CKB,CKS1B,CKS2,CNIH4,COX17,COX8A,CYCS,DBF4,DDAH2,DEPDC1,DTYMK,ECI2,ELAVL1,EMC9,ESCO2,EZH2,FUBP1,FXR1,G3BP1,GGH,GMNN,GTSE1,H2AX,H4C3,HINT1,HMGB1,HMGN1,HMGN2,HMMR,HNRNPH1,HNRNPM,HNRNPR,HSP90AA1,HSPA8,IFI1…	152 (45)	41	26s Proteasome	Z-LLL-CHO		cholesterol,TP53	CDKN2A,HEY1
	enzyme		3			-1.47	9.33e-24	0.0001	AKT1,Ap1,APP,AR,ATF6,BRCA1,CCND1,CDK1,CDK2,CDKN2A,CEBPA,CHEK2,Collagen type I (complex),Creb,CREB1,E2F3,EGFR,EIF4E,ELF4,ERBB2,ESR1,EZH2,FOXO3,FZR1,GLI1,HIF1A,IL6,JUN,MAP2K1,MAPK1,MAPK14,MAPK9,MASTL,MLH1,MYC,NANOG,NFAT5,NFE2L2,NR4A1,PGR,PPIF,S100A9,SIRT1,SMARCA4,SNAI2,STAT4,TGFB1,TP53,ZFP36	ABCF1,ARHGAP11A,ARL6IP1,ATP5PB,AURKA,AURKB,BCHE,BUB1,BUB1B,CALM1 (includes others),CBX1,CCNA2,CCNB1,CCNB2,CCT5,CDC20,CDC42BPA,CDCA3,CDK1,CDKN1B,CDKN3,CENPE,CENPF,CENPK,CENPL,CENPN,CENPU,CEP135,CKAP2,CKB,CKS1B,CKS2,CNIH4,DBF4,DCTN3,DDX6,DTYMK,ELAVL1,EMC9,ENAH,ESCO2,EZH2,FUBP1,GGH,GLRX5,GTSE1,H2AX,H2AZ2,HDGF,HJURP,HMGB1,HMGB3,HMGN2,HMMR,HNRNPA1,HNRNPA2B1,HNRNPD,HNRNPH1,HNRNPM,HSP90AA1,HSPA8,IFI16,I…	167 (49)	48	ATM/ATR,beta-estradiol,CSF2,decitabine,E2F1,E2F2,E2F3,EPO,TP63,TP73,trichostatin A,Z-LLL-CHO	geldanamycin,HSF1,PTTG1		APC,BNIP3,CCND1,CHEK2	CDK1,RAD51
	other		3	Inhibited		-7.664	1.07e-23	0.0001	AKT1,Ap1,ARF6,ATF2,Cdc42,CTNNB1,EGFR,ERK,ERK1/2,ESR1,HIF1A,HRAS,IRF3,JUN,MAP2K1/2,MAPK1,MAPK14,MAPK8,Mek,NFAT5,NFKBIA,PAK2,PARD6A,PI3K (complex),PRKCA,RAC1,RHOA,SEMA3E,STAT3,STMN1,TCF4,TP53,WAS	ARHGAP11A,ARL6IP1,ASCL1,ASPM,ATP5PB,AURKA,AURKB,BTG3,BUB1,BUB1B,BUB3,CALM1 (includes others),CAPZA2,CBX5,CCDC88A,CCNA2,CCT5,CDC20,CDC27,CDC42BPA,CDCA8,CDK1,CDKN3,CENPE,CENPF,CENPK,CENPL,CENPN,CENPU,CEP135,CEP70,CKAP2,CKB,CKS1B,CKS2,COX17,CYCS,DBF4,DTYMK,ECT2,ELAVL1,EMC9,ENAH,FUBP1,GMNN,GSPT1,GTSE1,H2AZ2,H4C3,HMGB1,HMGB3,HMGN2,HMMR,HNRNPA1,HNRNPD,HNRNPH1,HNRNPM,ITGAE,KHDRBS1,KIF22,KIF23,KIF2C,KIF5…	123 (33)	31	BDNF,FOS	CNOT6L			RAC1
	transcription regulator		3	Activated		4.323	1.17e-23	0.0001	AKT1,Ap1,CASP3,CCND1,CDKN2A,CEBPA,Creb,CSF2,CTNNB1,E2f,E2F1,EIF4E,ELL,ERBB2,FOS,FOXO3,GLI1,HIF1A,HNF4A,IGF1R,IL2,IL6,JUN,MAP2K1,MAPK9,MTOR,NFKBIA,NPAT,NR3C2,PGR,PPIF,PTEN,RB1,RHOA,SOD2,SP1,STAT3,TP53,TP73	ARHGAP11A,ARL6IP1,ATP5PB,AURKA,AURKB,BIRC5,BTG3,BUB1,BUB1B,BUB3,CALM1 (includes others),CAPZA2,CCDC88A,CCNA2,CCNB1,CCNB2,CDC20,CDC27,CDC42BPA,CDCA2,CDCA3,CDCA8,CDK1,CDKN1B,CDKN3,CENPE,CENPF,CENPH,CENPK,CKAP2,CKB,CKS1B,CKS2,CNIH4,COX17,COX8A,DBF4,DDAH2,DDX6,DEPDC1,DTYMK,ECI2,ECT2,ELAVL1,EMC9,ESCO2,EZH2,FUBP1,FXR1,G3BP1,GGH,GMNN,GPSM2,GTSE1,H2AX,H4C3,HINT1,HMGB1,HMGN1,HMGN2,HMMR,HNRNPA2B1,HNRNPM,HN…	156 (39)	37				Ap1,FOS	CDKN1A,TP53
	enzyme		3	Inhibited		-6.41	1.26e-23	0.0001	AURKB,BIRC5,FBXL7,HDAC1,MYC,RAC1,RB1,SP1,TP53,VEGFA	ABCF1,ASCL1,ATP5PB,AURKA,AURKB,BIRC5,BUB1,BUB1B,CCNA2,CCNB1,CCNB2,CD59,CDC20,CDC42BPA,CDKN3,CENPE,CENPF,CKAP2,CKB,CKS1B,CKS2,COX17,COX8A,CYCS,DBF4,DTYMK,ELAVL1,EZH2,FUBP1,GLRX5,GMNN,GSPT1,GTSE1,H2AX,H2AZ1,HINT1,HMGB1,HMGN2,HMMR,HNRNPA2B1,HNRNPD,HNRNPH1,HSP90AA1,HSPA8,IFI16,KIF22,KIF23,KIFC1,KLF6,KPNA2,KRAS,LBR,LSM4,MAD2L1,MDH1,MDH2,MKI67,MYH10,NCAPG,NDC80,NDUFA2,NEK2,NMU,NUDT5,ODC1,PBK,PCLAF,PEG1…	106 (10)	10		miR-1253 (miRNAs w/seed GAGAAGA)			BIRC5
	chemical toxicant		3			0.931	1.6e-23	0.0001	AKT1,Ap1,AR,ATM,ATR,BRCA1,CDK2,CDKN2A,CEBPA,Creb,CREB1,CTNNB1,DDIT3,E2F1,EGFR,EIF4E,ELF4,ERK,ESR1,FOS,FOXO1,FOXO3,GLI1,HSF1,IGF1R,IL1B,IL6,IRF3,Mapk,MAPK14,methylnitrosourea,MITF,MYC,MYOD1,NANOG,NFAT5,NFE2L2,NFkB (complex),PGR,PTTG1,RAC1,RASSF1,SMARCA4,SNAI2,STAT4,tamoxifen,TP53,TP73,UPF1,VCP	ABCF1,ARL6IP1,ARPC5,ATP5PB,AURKA,AURKB,BIRC5,BTG3,BUB1,BUB1B,BUB3,CALM1 (includes others),CBX1,CBX5,CCNA2,CCNB1,CCNB2,CCT5,CDC20,CDC42BPA,CDK1,CDKN1B,CDKN3,CENPE,CENPF,CENPK,CENPL,CENPN,CENPU,CEP135,CHTOP,CKAP2,CKB,CKS1B,CKS2,CNIH4,DBF4,DCTN3,DDX6,DLGAP5,DTYMK,ELAVL1,ENAH,ESD,EZH2,FUBP1,FXR1,GGH,GLRX5,GPSM2,GSPT1,GTSE1,H2AZ1,HMGB1,HMGB3,HMGN2,HMMR,HNRNPA1,HNRNPD,HNRNPH1,HNRNPM,HNRNPR,HSP90AA1,HSP…	166 (50)	47				Ap1,ATM,Histone h3,mir-21,TP53
	other		2	Inhibited		-5.787	2.04e-23	0.0001	MDM2,MYC,RPL11,TP53	ABCF1,ASCL1,ATP5PB,AURKA,AURKB,BIRC5,BUB1,BUB1B,CCNA2,CCNB1,CCNB2,CDC20,CDC42BPA,CDK1,CDKN1B,CDKN3,CENPE,CENPF,CKAP2,CKB,CKS1B,CKS2,CYCS,DBF4,DTYMK,ELAVL1,EZH2,FUBP1,GLRX5,GTSE1,H2AX,H2AZ1,HMGB1,HMGN2,HMMR,HNRNPA2B1,HNRNPD,HNRNPH1,HSP90AA1,HSPA8,IFI16,KIF22,KIF23,KIFC1,KLF6,KPNA2,KRAS,LBR,LSM4,MAD2L1,MKI67,MYH10,NCAPG,NDC80,NEK2,NMU,NUDT5,ODC1,PBK,PCLAF,PCNA,PEG10,PHF20,PHGDH,PLK1,POU3F2,PRC1,PRK…	97 (4)	3	MLXIPL	5-fluorouracil,CD 437,RICTOR		CDKN1A,TP53	E2F2,NCL
	transcription regulator		3		biased	0.671	2.2e-23	0.0001	Akt,AKT1,Ap1,AR,BRCA1,CAND1,CHUK,Creb,CREB1,EGFR,ERBB2,ERK,ESR1,GSK3B,IKBKB,MAPK1,MAPK8,MAPK9,Mek,MTOR,NFKBIA,NR4A1,PTGS2,Rb,REL,RELA,SMAD3,STUB1,TP53	ARHGAP11A,ARPC5,ASCL1,ASPM,ATP5PB,AURKB,BIRC5,BTG3,BUB1,BUB1B,BUB3,CALM1 (includes others),CAPZA2,CBX5,CCNA2,CCT5,CD47,CD59,CDC42BPA,CDCA2,CDCA3,CDKN1B,CDKN2C,CDKN3,CENPE,CENPF,CENPK,CENPL,CENPN,CENPU,CEP135,CEP70,CKAP2,CKB,CKS1B,COX17,CYCS,DBF4,DDAH2,DDX6,DTYMK,ELAVL1,ENAH,ESD,FUBP1,FUS,G3BP1,GMNN,GTSE1,H2AZ2,HMGB1,HMGB3,HMGN2,HMMR,HNRNPA1,HNRNPA2B1,HNRNPH1,HNRNPM,HSP90AA1,HSPA8,IFI16,ITGAE,JPT1…	142 (29)	28	gentamicin	TP53		AR
	chemical reagent		3			-1.732	2.22e-23	0.0001	2,5-bis(5-hydroxymethyl-2-thienyl)furan,Akt,AKT1,AR,CCND1,CEBPA,CTNNB1,E2f,E2F1,EIF4E,ERBB2,FLI1,FOXO1,FOXO3,GLI1,HNF4A,IGF1R,IL6,JUN,MAPK9,MDM2,MTOR,MYCN,NANOG,NFKB1,NFKBIA,PGR,PPIF,RARA,RB1,RELA,RHOA,RUNX3,SMAD3,SOD2,SP1,STAT3,TP53,TP63	ABCF1,ARL6IP1,ARPC5,ATP5PB,AURKA,AURKB,BIRC5,BUB1,BUB1B,BUB3,CAPZA2,CCDC88A,CCNA2,CCNB1,CCNB2,CD47,CD59,CDC20,CDC27,CDC42BPA,CDCA2,CDCA3,CDCA8,CDK1,CDKN1B,CDKN3,CENPE,CENPF,CENPN,CENPU,CKAP2,CKB,CKS1B,CKS2,CNIH4,COX17,DBF4,DDAH2,DLGAP5,DTYMK,ECT2,ELAVL1,ENAH,ESCO2,EZH2,FUBP1,G3BP1,GGH,GMNN,GTSE1,H2AX,HINT1,HMGB1,HMGN2,HMMR,HNRNPA2B1,HNRNPD,HNRNPH1,HNRNPM,HNRNPR,HSP90AA1,HSPA8,IFI16,ILF2,ITGAE,JPT…	147 (39)	38				BBC3,TP53
	kinase		3	Inhibited		-3.763	2.5e-23	0.0001	CCND1,CDKN2A,CEBPA,CHUK,CTNNB1,E2f,E2F1,EIF4E,ERBB2,FOXO3,GLI1,HIF1A,HIPK1,HNF4A,IGF1R,IL6,MAP2K1,MAPK9,MTOR,NANOG,NFKB1,NPAT,NQO1,PGR,PPIF,RAC1,RB1,RELA,RHOA,SMAD3,SOD2,SP1,STAT3,tanespimycin,TP53,TP73	ARL6IP1,ARPC5,ATP5PB,AURKA,AURKB,BTG3,BUB1,BUB1B,BUB3,CALM1 (includes others),CCDC88A,CCNA2,CCNB1,CCNB2,CD47,CD59,CDC20,CDC27,CDC42BPA,CDCA2,CDCA3,CDCA8,CDK1,CDKN1B,CDKN3,CENPE,CENPF,CENPK,CKAP2,CKB,CKS1B,CKS2,CNIH4,COX17,DBF4,DDAH2,DEPDC1,DTYMK,ECT2,ELAVL1,EMC9,ENAH,ESCO2,EZH2,FUBP1,FXR1,G3BP1,GGH,GMNN,GSPT1,GTSE1,H2AX,H4C3,HINT1,HMGB1,HMGN2,HMMR,HNRNPA1,HNRNPH1,HNRNPR,HSP90AA1,HSPA8,IFI16,ILF2,…	143 (36)	34	SYK			TP53	VEGFA
	chemical drug		3			-1.315	2.52e-23	0.0001	AKT1,Ap1,BAX,CCND1,CCR1,CCR2,CCR5,CDKN2A,CEBPA,CTNNB1,CXCR4,E2F1,EGF,EGFR,EIF4E,ERBB2,ERK,FOXO3,G protein,GLI1,GNA12,HNF4A,IGF1R,IL6,INSR,IRF3,MAP2K1,MAPK9,MTOR,NANOG,NFKB1,NFKBIA,NPAT,PGR,PIK3CG,PPIF,PTEN,RAC1,RB1,RELA,SMAD3,SOD2,SP1,STAT5B,TGFB1,TP53,TP73,trichosanthin,VHL	ABCF1,ARL6IP1,ARPC5,ATP5PB,AURKA,AURKB,BIRC5,BTG3,BUB1,BUB1B,BUB3,CALM1 (includes others),CBX5,CCNA2,CCNB1,CCNB2,CCT5,CD59,CDC20,CDC27,CDC42BPA,CDCA2,CDCA3,CDCA8,CDK1,CDKN3,CENPE,CENPF,CENPK,CKAP2,CKB,CKS1B,CKS2,CNIH4,COX8A,DBF4,DDAH2,DDX6,DEPDC1,DTYMK,ECI2,ELAVL1,ENAH,ESCO2,EZH2,FUBP1,FXR1,GGH,GNG4,GSPT1,GTSE1,H2AX,H4C3,HDGF,HMGB1,HMGB3,HMGN1,HMGN2,HMMR,HNRNPA0,HNRNPA1,HNRNPD,HNRNPH1,HNRNPM,HNRN…	148 (49)	42				CCR3,IL10,TP53
	transcription regulator		3	Activated	biased	6.693	2.53e-23	0.0001	CDKN2A,CSF2,ETS1,ETV6,ETV7,FN1,MMP3,STAT3,STAT5a/b	AURKA,AURKB,BTG3,BUB1,BUB1B,CCDC88A,CCNA2,CCNB1,CDC20,CDCA2,CDCA3,CDCA8,CDK1,CENPE,CENPH,CENPK,CEP70,CKS1B,DDX39A,EZH2,FBXO5,G3BP1,GSPT1,GTSE1,H2AX,HJURP,HMGB1,HMGB2,IFI16,ITGAE,KIF11,KIFC1,KRAS,MAD2L1,MKI67,NCAPH,NEK2,NUSAP1,ODC1,PHGDH,PLK1,PRC1,PSIP1,PTTG1,RACGAP1,RBM8A,RRM1,RRM2,SAE1,SFPQ,SGO1,SMC2,SPAG5,SPC25,SRSF1,SRSF3,STIP1,STMN1,SUZ12,SYNCRIP,TMEM97,TMPO,TOP2A,TPM4,TPX2,TRA2B,UBE2C,UGP2,V…	70 (9)	7					ETS1,RARA
	group		3	Activated	biased	7.832	2.8e-23	0.0001	Akt,AKT1,Ap1,ATF2,CDC42,Cdc42,CTNNB1,E2f,EGFR,ELAVL1,ERK,ERK1/2,ESR1,HIF1A,HRAS,IKBKB,JUN,MAP2K1,MAP2K1/2,MAP3K,MAP3K8,MAPK1,MAPK14,MAPK8,Mek,NFAT5,NFkB (complex),NFKBIA,PAK2,PARD6A,PI3K (complex),PPARG,PRKCA,Rac/Cdc42,RAC1,RAC2,RAF1,RAS,RB1,RHOA,STAT3,STMN1,TCF4,TP53,WAS	ARHGAP11A,ARL6IP1,ASCL1,ASPM,ATP5PB,AURKA,AURKB,BTG3,BUB1,BUB1B,BUB3,CALM1 (includes others),CAPZA2,CBX5,CCDC88A,CCNA2,CCNB2,CCT5,CDC20,CDC27,CDC42BPA,CDCA8,CDK1,CDKN2C,CDKN3,CENPE,CENPF,CENPK,CENPL,CENPN,CENPU,CEP135,CEP70,CKAP2,CKB,CKS1B,CKS2,COX17,CYCS,DBF4,DTYMK,ECI2,ECT2,ELAVL1,EMC9,EZH2,FUBP1,GNG4,GSPT1,GTSE1,H2AZ2,H4C3,HMGB1,HMGB3,HMGN2,HMMR,HNRNPA1,HNRNPD,HNRNPH1,HNRNPM,ITGAE,KHDRBS1,KIF1…	135 (45)	41	NRG1
	chemical - endogenous mammalian		2	Activated		8.391	2.8e-23	0.0001	Akt,AKT1,APBB1,APP,AR,ARRB1,beta-estradiol,CCND1,Creb,CREB1,CTNNB1,CYP1A1,CYP1B1,EGFR,ERBB2,ERK,ERK1/2,ERN1,ESR1,ESR2,ESRRA,GSK3B,HOXC6,HSF1,IGF1R,IL6,INSR,JUN,MAPK1,MAPK14,MAPK9,MTOR,MYC,NFKBIA,PRKCD,RAC1,RAF1,RB1,RHOA,SP1,STAT3,STAT4,STAT5a/b,STAT5B,STAT6,tetrachlorodibenzodioxin,TP53	ABCF1,ARHGAP11A,ARPC5,ASCL1,ASPM,ATP5PB,AURKA,AURKB,BIRC5,BTG3,BUB1,BUB1B,BUB3,CALM1 (includes others),CAPZA2,CBX5,CCDC88A,CCNB1,CCNB2,CCT5,CD47,CDC20,CDC27,CDC42BPA,CDCA2,CDCA3,CDCA8,CDKN1B,CDKN2C,CDKN3,CENPE,CENPF,CENPK,CENPL,CENPN,CENPU,CEP135,CEP70,CKAP2,CKB,COX17,CYCS,DBF4,DDAH2,DDX6,DEPDC1,DLGAP5,DTYMK,ECI2,ECT2,ENAH,ESCO2,ESD,EZH2,FUBP1,FUS,FXR1,G3BP1,GAS2L3,GLRX5,GPSM2,GSPT1,H2AZ1,H2AZ2,H…	175 (47)	47	ADCYAP1,estrogen,fulvestrant,KDM5B,KISS1R,N-methyl-D-aspartate,SAFB,tamoxifen,testosterone propionate	26s Proteasome,calcitriol,deoxynivalenol,sirolimus,sodium arsenite,valproic acid		AARS1,ACOX1,ACTB,Ap1,APC,AREG,ARF5,ATF3,ATM,BDNF,BIRC5,BMP2,BSG,C8orf44-SGK3/SGK3,CCN2,CCND1,CCNE1,CCR3,CDC20,CDC25A,CDK1,CDKN3,CDT1,CEBPD,Clathrin,CST5,CTLA4,CXCL12,CXCL8,Cyclin E,DAB2,DDC,E2F1,E2F2,E2F3,E2F8,EGFR,EGR1,EPO,ERBB,ERBB2,EREG,ERRFI1,estrogen receptor,ETS1,FHL2,FOS,FOXM1,FOXO1,FRK,GAB2,GIP,GNL3,HBEGF,HDL-cholesterol,HEY1,HGF,HSF1,IGFBP2,IL18,ITGA1,Ldh (complex),MAP2K1,MAPK1,MAX,mir-1…	Agtr1b,AHR,APBB1,ASB9,BBC3,BNIP3L,BTG2,CBL,CCL20,CD24,CDKN1A,CHEK1,cholesterol,CHRM1,CSF2,CYBB,DUSP3,DYRK2,EFNA1,ERBB3,FGFR2,FNIP1,HSPB1,hydrogen peroxide,IL10,IQGAP1,ITGB1,KAT6A,let-7,miR-181a-5p (and other miRNAs w/seed ACAUUCA),mir-203,mir-21,miR-515-5p (and other miRNAs w/seed UCUCCAA),MMP3,MXD4,Nfat (family),NRG1,NRP2,OAZ1,PINK1,PTPN6,PTPRK,RAC1,RASSF10,RB1,RBL2,TP63,TSC22D1,VHL,ZEB1
	transporter		3			1.922	2.84e-23	0.0001	CCND1,CDKN2A,CEBPA,CTNNB1,E2f,E2F1,EIF4E,ERBB2,ERK,ERN1,FOXO3,GLI1,GSK3B,HIF1A,HMGCR,HNF4A,HTT,IGF1R,IL6,JUN,MAP2K1,MAPK14,MAPK9,MTOR,MYC,NANOG,NEUROD1,NFKBIA,NPAT,PGR,PPIF,RAC1,RB1,RHOA,SOD2,SP1,STAT3,SYVN1,TP53,TP73,TRA,XBP1	ABCF1,ARL6IP1,ARPC5,ATP5PB,AURKA,AURKB,BTG3,BUB1,BUB1B,BUB3,CALM1 (includes others),CAPZA2,CCDC88A,CCNA2,CCNB1,CCNB2,CD47,CDC20,CDC27,CDC42BPA,CDCA2,CDCA3,CDCA8,CDK1,CDKN1B,CDKN3,CENPE,CENPF,CENPK,CKAP2,CKB,CKS1B,CKS2,CNIH4,COX17,DBF4,DDAH2,DEPDC1,DTYMK,ECT2,ELAVL1,EMC9,ESCO2,EZH2,FKBP2,FUBP1,FXR1,G3BP1,GGH,GLRX5,GMNN,GSPT1,GTSE1,H2AX,H2AZ1,H4C3,HINT1,HMGB1,HMGN2,HMMR,HNRNPA2B1,HNRNPD,HNRNPH1,HNR…	156 (42)	40	ETS1			AHR,APLP2,AXL,CCND1,CD44,CD46,CDA,CDK11B,DAB2,DUSP1,HSPB1,ITGB1,PSMC3,PTPRJ,SLC7A5,TRERF1	TP53
	transcription regulator		1	Activated	biased	4.811	3.34e-23	0.0001	FOXM1	AURKA,AURKB,BIRC5,BUB1B,CCNA2,CCNB1,CCNB2,CDC20,CDCA2,CDCA8,CDK1,CDKN1B,CDKN3,CENPE,CENPF,CKS1B,CKS2,EZH2,GTSE1,MKI67,NEK2,PCNA,PLK1,PRC1,PTTG1,STMN1,TOP2A	27 (1)	1	1,4-bis[2-(3,5-dichloropyridyloxy)]benzene,AREG,beta-estradiol,CDK4/6,CHEK2,CNR1,CSF2,diethylstilbestrol,EP400,HGF,HSF1,hydrogen peroxide,MED1,MYBL2,OGT,TBX2,TNFSF11,trichostatin A,YAP1	calcitriol,DCAF1,doxorubicin,FBXW7,fulvestrant,imipramine blue,MXI1,NF2,PTEN,Rb,TRPS1,Z-LLL-CHO		ADAM17,AR,ATM,BIRC5,BUB1B,CCL11,CDC20,CDC25A,CDKN3,CHEK1,CKS2,CXCL12,Cyclin E,FOXF1,IGF1,Ldh (complex),PTTG1,STMN1,VEGFA,ZEB1	CDKN2A
	enzyme		3	Activated		5.062	3.51e-23	0.0001	AKT1,BIRC5,CCND1,CDKN2A,CEBPA,CREB1,CTNNB1,CUL7,E2f,E2F1,EIF4E,ERBB2,ERK,FOXO1,FOXP3,GLI1,HIF1A,HMGA1,HNF4A,IKBKB,IL6,INSR,Insulin,IRS1,MAP2K1,MAPK9,MST1,MTOR,MYC,NFKBIA,NPAT,PGR,PIK3CG,PPIF,RB1,RHOA,SIRT1,SOD2,STAT1,STAT3,TP53,TP73,VEGFA,YAP1	ABCF1,ARL6IP1,ARPC5,ATP5PB,AURKA,AURKB,BIRC5,BTG3,BUB1,BUB1B,BUB3,CAPZA2,CCDC88A,CCNA2,CCNB1,CCNB2,CCT5,CD47,CDC20,CDC27,CDC42BPA,CDCA2,CDCA3,CDCA8,CDK1,CDKN1B,CDKN3,CENPE,CENPF,CENPK,CKAP2,CKB,CKS1B,CKS2,CNIH4,COX17,COX8A,DBF4,DDAH2,DEPDC1,DLGAP5,DTYMK,ECT2,EMC9,ESCO2,ESD,EZH2,FKBP2,FUBP1,FXR1,G3BP1,GGH,GLRX5,GMNN,GTSE1,H2AX,H4C3,HJURP,HMGB1,HMGN2,HMMR,HNRNPA0,HNRNPD,HNRNPM,HNRNPR,HSP90AA1,HSPA8…	150 (44)	41				BIRC5,ZEB1	TP53
	enzyme		3	Activated		4.029	3.65e-23	0.0001	Akt,Ap1,ATF1,CASP3,CCND1,CDKN2A,CEBPA,Creb,CSF2,CTNNB1,DICER1,E2F1,EIF4E,ERBB2,FOS,FOXO3,GLI1,HIF1A,IGF1R,IKBKB,IL1B,IL6,IRF3,IRF4,MAP2K1,MAP3K8,MAPK1,MAPK9,MTOR,NANOG,NFkB (complex),NFKB1,NPAT,PGR,PPIF,PTEN,RAC1,RB1,RELA,RHOA,RNF34,SOD2,STAT3,STAT4,TP53,TP73	ARHGAP11A,ARL6IP1,ATP5PB,AURKA,AURKB,BTG3,BUB1,BUB1B,BUB3,CALM1 (includes others),CCDC88A,CCNA2,CCNB1,CCNB2,CD47,CD59,CDC20,CDC27,CDC42BPA,CDCA2,CDCA3,CDK1,CDKN1B,CDKN3,CENPE,CENPF,CENPH,CENPK,CKAP2,CKB,CKS1B,CKS2,CNIH4,DBF4,DDX6,DEPDC1,DTYMK,ECI2,ECT2,ELAVL1,EMC9,ESCO2,EZH2,FUBP1,FXR1,GGH,GNG4,GPSM2,GSPT1,GTSE1,H2AX,H2AZ2,H4C3,HMGB1,HMGN1,HMGN2,HMMR,HNRNPH1,HNRNPR,HSP90AA1,HSP90B1,HSPA8,ILF2,ITG…	154 (46)	44	ADCYAP1	miR-181a-5p (and other miRNAs w/seed ACAUUCA)			CDKN1A
	enzyme		3	Activated		2.402	3.73e-23	0.0001	ATM,BRCA1,CCND1,CDKN2A,CEBPA,Creb,CREB1,CTNNB1,E2F1,EIF4E,ELF4,ERBB2,ERK,FOXO3,GLI1,HIF1A,HNF4A,IGF1R,IL6,IRF3,JUN,MAP2K1,MAP3K8,MAPK1,MAPK9,MTOR,MYC,NANOG,NFAT5,NPAT,PGR,PPIF,RAC1,RALB,RALBP1,RASSF1,REL,RHOA,SMARCA4,SOD2,SP1,STAT3,STK11,STK38,TBK1,TP53,TP73,UPF1,VCP	ABCF1,ARHGAP11A,ARL6IP1,ARPC5,ATP5PB,AURKA,AURKB,BIRC5,BTG3,BUB1,BUB1B,BUB3,CBX1,CCDC88A,CCNA2,CCNB1,CCNB2,CD47,CDC20,CDC27,CDC42BPA,CDCA2,CDCA3,CDCA8,CDK1,CDKN1B,CDKN3,CENPE,CENPF,CENPK,CKAP2,CKB,CKS1B,CKS2,CNIH4,COX8A,DBF4,DDAH2,DDX6,DEPDC1,DTYMK,ECI2,ECT2,ELAVL1,EMC9,ESCO2,ESD,EZH2,FUBP1,FXR1,G3BP1,GGH,GLRX5,GNG4,GSPT1,GTSE1,H2AZ1,H2AZ2,H4C3,HINT1,HMGB1,HMGN2,HMMR,HNRNPA2B1,HNRNPD,HNRNPH1,HNRN…	156 (49)	46	2-amino-1-methyl-6-phenylimidazo-4-5-b-pyridine,ERBB2	TSC2			ATM,CDKN1A,TP53
	other		3	Inhibited		-2.939	4.32e-23	0.0001	AR,CCND1,CDKN2A,CTNNB1,E2F1,EIF4E,ERBB2,ERK,ERVW-1,FOXO3,GLI1,HIF1A,HNF4A,IL6,MAPK9,MTOR,MYOD1,NANOG,NFKB1,NFKBIA,NPAT,NR4A1,NR4A2,PGR,PPIF,PTEN,RAF1,RB1,RELA,RHOA,SMAD3,SOD2,SP1,STAT3,TP53,TP73	ARL6IP1,ARPC5,ATP5PB,AURKA,AURKB,BIRC5,BTG3,BUB1,BUB1B,BUB3,CAPZA2,CBX5,CCDC88A,CCNA2,CCNB1,CCNB2,CD47,CD59,CDC20,CDC27,CDC42BPA,CDCA2,CDCA3,CDCA8,CDK1,CDKN1B,CDKN3,CENPE,CENPF,CENPK,CKAP2,CKB,CKS1B,CKS2,CNIH4,COX17,COX8A,DBF4,DDAH2,DDX6,DEPDC1,DTYMK,ECI2,ECT2,EMC9,ESCO2,EZH2,FUBP1,FXR1,G3BP1,GMNN,GTSE1,H2AX,H4C3,HINT1,HMGB1,HMGB3,HMGN1,HMGN2,HMMR,HNRNPH1,HNRNPR,HSP90AA1,HSPA8,IFI16,ILF2,ITGAE,JP…	150 (36)	36				Arf,CDKN1A,CDKN2A,CXCL8,LATS2,RB1,TP53
	transcription regulator		3	Inhibited		-2.191	4.44e-23	0.0001	AKT1,AR,CCND1,CEBPA,CEBPB,CHEK1,E2F1,EGR1,ERK,FOXO3,JUN,KDM5B,MAPK14,MYOD1,NR4A1,NR4A2,PPARG,PTEN,RAF1,RB1,TP53,YY1	ASCL1,ASPM,ATP5PB,AURKA,AURKB,BTG3,BUB1B,BUB3,CBX5,CCNA2,CCNB1,CDC42BPA,CDCA3,CDCA8,CDK1,CDKN1B,CDKN2C,CDKN3,CENPE,CENPF,CKAP2,CKB,COX17,COX8A,CYCS,DDAH2,DDX6,DEPDC1,DLGAP5,DTYMK,ECI2,ECT2,ELAVL1,ESCO2,FBXO5,FUBP1,G3BP1,GGH,GMNN,GSPT1,GTSE1,H2AX,HMGB1,HMGB3,HMGN1,HMGN2,HMMR,HNRNPM,HNRNPR,HSP90AA1,HSP90B1,HSPA8,ITGAE,JPT1,KDM1A,KIF15,KIF22,KIF23,KIF2C,KIFC1,KPNA2,KRAS,LBR,MAD2L2,MDH1,MDH2,MXD3,NCA…	120 (22)	22	2-(4-amino-1-isopropyl-1H-pyrazolo[3,4-d]pyrimidin-3-yl)-1H-indol-5-ol,CST5	fluocinolone acetonide,garcinol		beta-estradiol,CCND1,ERBB3,ESR1,FGFR2	BRCA1,BUB1B,CDK1,E2F1,EGR1,FBXO5,IGFBP2,let-7,RB1,SMARCA2,TAL1,TTK
	other	1.718	2	Activated		6.343	4.51e-23	0.0001	AURKB,BIRC5,HDAC1,MYC,RAC1,RB1,SP1,TP53,VEGFA	ABCF1,ASCL1,ATP5PB,AURKA,AURKB,BUB1,BUB1B,CCNA2,CCNB1,CCNB2,CD59,CDC20,CDC42BPA,CDKN3,CENPE,CENPF,CKAP2,CKB,CKS1B,CKS2,COX17,COX8A,CYCS,DBF4,DTYMK,ELAVL1,EZH2,FUBP1,GLRX5,GMNN,GSPT1,GTSE1,H2AX,H2AZ1,HINT1,HMGB1,HMGN2,HMMR,HNRNPA2B1,HNRNPD,HNRNPH1,HSP90AA1,HSPA8,IFI16,KIF22,KIF23,KIFC1,KLF6,KPNA2,KRAS,LBR,LSM4,MAD2L1,MDH1,MDH2,MKI67,MYH10,NCAPG,NDC80,NDUFA2,NEK2,NMU,NUDT5,ODC1,PBK,PCLAF,PEG10,PHF2…	105 (9)	9	10E,12Z-octadecadienoic acid,AR,AREG,becaplermin,beta-estradiol,CCL11,CCND1,CD3,CDK1,CHEK2,CSF2,CUL7,cytochalasin B,DAPK3,E2F1,E2F2,E2F3,EGFR,EIF4E,entinostat,ERBB2,ESR1,etoposide,FOXM1,FOXO1,geldanamycin,HGF,HNF1A-AS1,hyaluronic acid,Insulin,KLF5,LIN9,MED1,miR-17-5p (and other miRNAs w/seed AAAGUGC),MTOR,MYBL2,NAE1,NR4A1,OGT,PI3K (complex),PPARD,PRKCE,RARA,RBX1,sodium arsenite,SRSF1,STUB1,THPO,V…	2-(4-amino-1-isopropyl-1H-pyrazolo[3,4-d]pyrimidin-3-yl)-1H-indol-5-ol,5-fluorouracil,AG490,alvocidib,anacardic acid,APC,baicalein,benzyl isothiocyanate,BMS-754807,BRCA1,calcitriol,CASR,CD44,CDKN2A,CEBPD,CNOT6L,CNR1,costunolide,cucurbitacin B,deguelin,DIABLO,docetaxel,doxorubicin,FBXL7,FBXW7,fulvestrant,gefitinib,hedamycin,HOXA4,hydrogen peroxide,imatinib,l-asparaginase,lapatinib,LY294002,LY5,MAP…		Cyclin E,Histone h3,PTTG1,RAC1,TP63	RB1,TUBB1
	chemical drug		3			1.93	4.87e-23	0.0001	Akt,AKT1,Ap1,AR,BRCA1,Creb,CREB1,EGFR,ERBB2,ESR1,GSK3B,GSR,MAPK1,Mek,nandrolone decanoate,NR4A1,Rb,RELA,SMAD3,Sod,SOD2,SREBF2,STUB1,TP53	ARHGAP11A,ARL6IP1,ARPC5,ASCL1,ASPM,ATP5PB,AURKB,BIRC5,BUB1,BUB1B,BUB3,CALM1 (includes others),CAPZA2,CBX5,CCNA2,CCT5,CD47,CD59,CDC20,CDCA2,CDCA3,CDKN1B,CENPE,CENPK,CENPL,CENPN,CENPU,CEP135,CEP70,CKAP2,CKB,CKS2,COX17,DBF4,DDX6,DTYMK,ELAVL1,ENAH,ESD,EZH2,FUBP1,G3BP1,GMNN,GTSE1,H2AZ2,HMGB1,HMGB3,HMGN2,HMMR,HNRNPA1,HNRNPA2B1,HNRNPH1,HNRNPM,HSPA8,ITGAE,JPT1,KHDRBS1,KIF15,KIF22,KIF2C,KIF5B,KIFC1,KNL1,K…	130 (24)	22				AR
	kinase		3	Inhibited		-4.902	5.14e-23	0.0001	Akt,APP,ATM,CASP8,CDKN2A,CEBPA,CREB1,disulfiram,DLX5,E2F1,EGFR,EIF4E,ELF4,ERBB2,ESR1,ESR2,EZH2,FOXO1,FOXO3,GLI1,GSK3B,HIF1A,HNF4A,IGF1R,IL1B,KAT6A,LATS1,MAP2K1,MAP3K8,MAPK9,MMP9,NFE2L2,NPAT,NR4A1,NUAK1,PGR,PPIF,PRKAA,PTEN,RAF1,RHOA,SIRT1,SMARCA4,SOD2,SRSF5,STAT5a/b,TAL1,TGFB1,TNF,TP53,UPF1,Vegf	ABCF1,ARL6IP1,ATP5PB,AURKA,AURKB,AZIN1,BIRC5,BUB1,BUB1B,CBX1,CCNA2,CCNB1,CCNB2,CDC20,CDC27,CDC42BPA,CDCA2,CDCA3,CDK1,CDKN1B,CDKN3,CENPE,CENPF,CENPL,CENPN,CENPU,CEP135,CKAP2,CKB,CKS1B,CKS2,CNIH4,DBF4,DCTN3,DKC1,DLGAP5,DTYMK,ECI2,ECT2,EMC9,EZH2,FUBP1,GGH,GNG4,GPSM2,GTSE1,H2AZ1,H4C3,HDGF,HJURP,HMGB1,HMGN1,HMGN2,HMGN3,HMMR,HNRNPA1,HNRNPR,HSP90AA1,HSPA8,IFI16,ILF2,KDM1A,KHDRBS1,KIF14,KIF15,KIF18A,KIF2…	160 (52)	50	IGF1	2-(4-amino-1-isopropyl-1H-pyrazolo[3,4-d]pyrimidin-3-yl)-1H-indol-5-ol		ATM,CDKN1A,TP53
	transcription regulator		3	Inhibited		-2.523	5.4e-23	0.0001	AKT1,CASP3,CASP9,CCND1,CD24,CDKN2A,CEBPA,CTNNB1,DNAJB1,E2f,E2F1,EIF4E,ERBB2,FOXP3,GLI1,HIF1A,HNF4A,HSF1,Hsp70,HSPA5,IGF1R,IL6,JUN,MAP2K1,MAPK9,MTOR,NFKB1,NFKBIA,NPAT,PGR,PPIF,PRKCD,PTEN,RB1,RELA,RHOA,SMAD3,SNAI2,SOD2,SP1,STAT3,TP53,TP73	ARL6IP1,ARPC5,ATP5PB,AURKA,AURKB,BIRC5,BTG3,BUB1,BUB1B,BUB3,CAPZA2,CCDC88A,CCNA2,CCNB1,CCNB2,CCT5,CD47,CD59,CDC20,CDC42BPA,CDCA2,CDCA3,CDCA8,CDK1,CDKN1B,CDKN3,CENPE,CENPF,CENPK,CKAP2,CKB,CNIH4,COX8A,DBF4,DDAH2,DEPDC1B,DTYMK,ECI2,ECT2,ELAVL1,EMC9,ESCO2,EZH2,FUBP1,FXR1,G3BP1,GGH,GMNN,GTSE1,H2AX,H4C3,HINT1,HJURP,HMGN1,HMGN2,HMMR,HNRNPA2B1,HNRNPM,HNRNPR,HSPA8,IFI16,ILF2,ITGAE,JPT1,KDM1A,KIF18A,KIF22,…	151 (43)	40	geldanamycin,hydrogen peroxide,MAPKAPK5,tanespimycin	AHR,PTP4A1		TP53
	chemical drug		3	Inhibited		-6.245	5.71e-23	0.0001	Akt,AKT1,BCL2,CCND1,CDKN2A,CEBPA,CTNNB1,E2F1,EGFR,EIF4E,ERBB2,ESR1,ESR2,FOXO3,GLI1,gossypol,HIF1A,HNF4A,IGF1R,IKBKB,IL6,MAPK1,MAPK9,MTOR,NCOA1,NCOA3,NPAT,PPARD,PPIF,RAC1,RHOA,SOD2,STAT3,STAT5a/b,T3-TR-RXR,TP53,TP73	ARHGAP11A,ARL6IP1,ARPC5,ATP5PB,AURKA,AURKB,BIRC5,BUB1,BUB1B,CBX5,CCDC88A,CCNA2,CCNB1,CCNB2,CCT5,CD47,CDC20,CDC27,CDC42BPA,CDCA3,CDCA8,CDKN3,CENPE,CENPF,CENPL,CENPN,CENPU,CEP135,CKAP2,CKB,CKS1B,CKS2,CNIH4,DBF4,DDAH2,DEPDC1,DTYMK,ECI2,ECT2,ELAVL1,EMC9,ENAH,ESCO2,EZH2,FUBP1,FXR1,G3BP1,GGH,GSPT1,GTSE1,H2AX,H2AZ2,H4C3,HMGB1,HMGB3,HMGN2,HMMR,HNRNPA1,HNRNPD,HNRNPM,HNRNPR,HSP90AA1,HSPA8,IFI16,ILF2,JPT1,K…	156 (37)	34				ATF3,ATF4,TP53	CXCL8,NCOA3
	chemical toxicant		3	Activated		6.226	6.11e-23	0.0001	Akt,AR,BRCA1,CASR,Cd2+,CDH1,CEBPA,Creb,CREB1,CTSD,D-glucose,disulfiram,DLX5,E2F1,EGFR,ESR1,ESR2,EZH2,FOXO1,FOXO3,GLI1,GSK3B,hexokinase,HIF1A,HSF1,IL6,IRF3,KAT6A,MAP3K8,Mapk,MAPK9,MITF,MTOR,MYC,NFE2L2,PPIF,protein phosphatase,PTEN,PTTG1,RHOA,SRSF5,TAL1,tamoxifen,TP53	ABCF1,ARL6IP1,ATP5PB,AURKA,AURKB,AZIN1,BUB1,BUB1B,CBX5,CCNA2,CCNB1,CCNB2,CCT5,CDC20,CDC42BPA,CDK1,CDKN1B,CDKN3,CENPE,CENPF,CENPH,CENPL,CENPN,CENPU,CEP135,CHTOP,CKAP2,CKB,CKS1B,CKS2,CNIH4,DBF4,DCTN3,DDAH2,DDX6,DLGAP5,DTYMK,ECI2,ECT2,EMC9,ESD,EZH2,FKBP2,FUBP1,GGH,GLRX5,GNG4,GTSE1,H2AX,H2AZ1,HMGB1,HMGB3,HMGN1,HMGN2,HMMR,HNRNPA1,HNRNPR,HSP90AA1,HSPA8,IFI16,KDM1A,KHDRBS1,KIF11,KIF14,KIF18A,KIF22,KIF23…	161 (44)	39				CASR,FOS	PTEN,TP53
	transcription regulator		2	Inhibited		-6.755	6.4e-23	0.0001	CDKN2A,CSF2,ETS1,FN1	AURKA,AURKB,BTG3,BUB1,BUB1B,CCNA2,CCNB1,CDC20,CDCA2,CDCA3,CDCA8,CDK1,CDKN2C,CENPE,CENPH,CENPK,CKS1B,EZH2,FBXO5,G3BP1,GSPT1,GTSE1,H2AX,HJURP,HMGB1,HMGB2,ITGAE,KIF11,KIFC1,KRAS,MAD2L1,MKI67,NCAPH,NEK2,NUSAP1,ODC1,PHGDH,PLK1,PRC1,RACGAP1,RRM1,RRM2,SAE1,SGO1,SMC2,SPAG5,SPC25,STMN1,SUZ12,TMEM97,TMPO,TOP2A,TPM4,TPX2,UBE2C,VRK1,YWHAZ	57 (4)	4	Ap1,beta-estradiol,BMP2,calcitriol,MAPK1,medroxyprogesterone acetate,NRAS,NUPR1,PDGF BB,PTPN6,RUVBL1,sphingosine-1-phosphate,TAL1,TNFSF11,Vegf,Z-LLL-CHO	CD3,estrogen receptor,ETV7,LY294002,miR-193a-3p (and other miRNAs w/seed ACUGGCC),miR-4423-3p (miRNAs w/seed UAGGCAC),PAK2,PI3K (complex)		CCN2,CCND1,CCNE1,CD44,CDKN1A,CDKN2A,CSF2,ERBB2,ID2,LCK,mir-101,MMP3,OPRD1,SYVN1,TGFA,ZEB1	Collagen type I (complex),IL10,TP53
	other		3	Inhibited		-3.31	6.71e-23	0.0001	Akt,AKT1,APLP2,CCND1,CDKN1A,CDKN2A,CEBPA,CTNNB1,DAB1,E2f,E2F1,EIF4E,ERBB2,ERK1/2,FOXO3,GLI1,GSK3B,HIF1A,HNF4A,IGF1R,IL6,JUN,MAP2K1,MAPK9,MTOR,NANOG,NFKB1,NFKBIA,NPAT,PGR,PPIF,RAC1,RB1,RELA,RHOA,SMAD3,SOD2,SP1,STAT3,TP53,TP73	ARL6IP1,ARPC5,ATP5PB,AURKA,AURKB,BIRC5,BTG3,BUB1,BUB1B,BUB3,CAPZA2,CCDC88A,CCNA2,CCNB1,CCNB2,CD47,CD59,CDC20,CDC27,CDC42BPA,CDCA2,CDCA3,CDCA8,CDK1,CDKN1B,CDKN3,CENPE,CENPF,CENPK,CKAP2,CKB,CKS1B,CKS2,CNIH4,COX17,DBF4,DDAH2,DEPDC1,DTYMK,ECT2,ELAVL1,EMC9,ESCO2,EZH2,FUBP1,FXR1,G3BP1,GGH,GMNN,GSPT1,GTSE1,H2AX,H4C3,HINT1,HMGB1,HMGN2,HMMR,HNRNPA2B1,HNRNPH1,HNRNPM,HNRNPR,HSP90AA1,HSPA8,IFI16,ILF2,JPT1,KD…	146 (41)	39	CDK1,SYVN1	miR-139-5p (miRNAs w/seed CUACAGU),miR-5694 (miRNAs w/seed AGAUCAU)		PRNP,TP53	EGFR
	chemical - endogenous non-mammalian		3	Activated	biased	6.387	6.73e-23	0.0001	Ap1,AR,beta-eudesmol,CCND1,CHEK2,Creb,CREB1,DDIT3,EGFR,EIF4E,EPAS1,ERK,ERK1/2,ESR1,FOS,GATA2,GATA4,HIF1A,HSF1,MAP2,MAP2K1,Mapk,MAPK1,MAPK14,MAPK9,MAZ,MITF,MYC,NFE2L2,PGR,PTTG1,RB1,Sos,STAT3,STAT5a/b,STMN1,tamoxifen,TP53	ABCF1,ARHGAP11A,ARL6IP1,ARPC5,ASPM,ATP5PB,AURKA,BIRC5,BTG3,BUB3,CALM1 (includes others),CAPZA2,CBX5,CCDC88A,CCNB1,CCT5,CD47,CDC27,CDCA2,CDCA3,CDCA8,CDKN1B,CENPH,CENPK,CENPL,CENPN,CENPU,CEP135,CEP70,CHTOP,CKAP2,CKB,CKS1B,COX17,DBF4,DCTN3,DDX6,DEPDC1,DTYMK,ELAVL1,EMC9,ENAH,ESCO2,ESD,FUBP1,FXR1,G3BP1,GLRX5,GPSM2,GSPT1,GTSE1,H2AX,H2AZ1,H2AZ2,H4C3,HMGB1,HMGB3,HMGN2,HMMR,HNRNPA1,HNRNPD,HNRNPH1,HSPA8,IL…	153 (38)	37
	complex		3	Activated		6.5	7.41e-23	0.0001	AKT1,Ap1,CCND1,CD44,CEBPA,CREB1,CSF2,CTNNB1,CXCL8,E2f,E2F1,E2F3,EGFR,EGR1,EIF4E,ERBB2,ERK,ESR1,FOS,FOXO1,FOXO3,GATA1,GSK3B,HIF1A,HRAS,hydrogen peroxide,IFNG,IGF1,IGF1R,IL2,IL2RG,ILK,INSR,JUN,LCK,MAPK1,Mek,MMP14,MMP2,MTOR,Nfat (family),NFAT5,NFATC2,NFE2L2,OSM,PIK3CG,PRKCI,PRKCZ,RAF1,RARA,RAS,RB1,RHOA,Sos,STAT4,STAT5B,STAT6,SYK,TCF3,TGFB1,TNF,TNFRSF1A,TP53,VCP	ABCF1,ARHGAP11A,ARL6IP1,ARPC5,ASPM,AURKA,BIRC5,BRD8,BTG3,BUB1,BUB1B,CALM1 (includes others),CCNA2,CCNB1,CD47,CD59,CDC20,CDC27,CDC42BPA,CDCA2,CDCA3,CDCA8,CDK1,CDKN2C,CDKN3,CENPE,CENPH,CENPK,CENPL,CENPN,CENPU,CEP135,CIP2A,CKAP2,CKAP5,CKS1B,CKS2,COX17,CYCS,DBF4,DCTN3,DEPDC1,DKC1,DLGAP5,DTYMK,ECT2,EMC9,ESCO2,FBXO5,FUBP1,FUS,G3BP1,GGH,GPSM2,GTSE1,H2AX,H2AZ2,H4C3,HDGF,HJURP,HMGB1,HMGB3,HMGN3,HMMR,HNRNP…	171 (64)	62	ADCYAP1,AXL,beta-estradiol,BMP2,bufalin,CASR,CD28,CD3,CD44,dichlorovinylcysteine,docetaxel,EGFR,ELL,EPO,ESR1,estrogen receptor,etoposide,GNA12,HGF,Histone h3,hyaluronic acid,hydrogen peroxide,IL18,ILK,Insulin,LCK,MAP2K1,MAPK1,methylnitrosourea,NRAS,p38 Sapk,Pdgf (complex),PDGF BB,phenylephrine,PI3K (complex),RAC1,saikosaponin A,SMAD3,sodium arsenite,sphingosine-1-phosphate,SPHK1,TCR,TNFSF11,TRAF2…	ADAM17,AR,arsenic trioxide,baicalein,CDKN1A,CNR1,CTLA4,DAB2,diethylstilbestrol,diphenyleneiodonium,fluocinolone acetonide,GAB2,HBEGF,LY294002,medroxyprogesterone acetate,naringin,OGT,PDPK1,PSMC3,PTPN6,RARA,rituximab,SOD2,sulforafan,tert-butyl-hydroquinone,tyrphostin AG 1478		CCN2,CCND1,CXCL8,ETS1,Fgf,IL3,MMP3,Nfat (family)	VDR
	transcription regulator		3	Activated		2.636	7.76e-23	0.0001	AKT1,AR,CCND1,CEBPA,CEBPB,CHEK1,E2F1,EGR1,ERK,FOXO3,JUN,MAPK14,MITF,MYOD1,NR4A1,NR4A2,PPARG,PTEN,RAF1,RB1,TP53,YY1	ASCL1,ASPM,ATP5PB,AURKB,BTG3,BUB3,CBX5,CCNA2,CCNB1,CDC42BPA,CDCA3,CDCA8,CDK1,CDKN1B,CDKN2C,CDKN3,CENPE,CENPF,CENPH,CKAP2,CKB,COX17,COX8A,CYCS,DDAH2,DDX6,DEPDC1,DTYMK,ECI2,ECT2,ELAVL1,ESCO2,FBXO5,FUBP1,G3BP1,GGH,GMNN,GSPT1,GTSE1,H2AX,HMGB1,HMGB3,HMGN1,HMGN2,HMMR,HNRNPM,HNRNPR,HSP90AA1,HSP90B1,HSPA8,ITGAE,JPT1,KDM1A,KIF15,KIF22,KIF23,KIF2C,KIF4A,KIFC1,KPNA2,KRAS,LBR,MAD2L2,MDH1,MDH2,MXD3,NCAPG,NDC8…	121 (22)	22	AHR,cholesterol,fluoxetine,HSF1,hydrogen peroxide,LY294002,MAP2K1,methoxsalen,PI3K (complex),PIK3R1,tanespimycin,TNFSF11,Z-LLL-CHO	ATF4,CEBPD,ERBB2,Fgf,HDAC7,LMO2,MAPK1,miR-221-3p (and other miRNAs w/seed GCUACAU),MYC		BRCA1,C8orf44-SGK3/SGK3,CD44,CDKN2A,CDT1,CHAF1A,FOS,GZMB,LGALS3,MDC1,NGFR,RB1,TBX2,Vegf	CXCL8,TP53
	other		3	Inhibited		-3.021	8.78e-23	0.0001	AKT1,CCND1,CDKN1A,CDKN2A,CDT1,CEBPA,CTNNB1,E2f,E2F1,EIF4E,ERBB2,ERK1/2,FOXO3,GLI1,GSK3B,HIF1A,HNF4A,IGF1R,IL6,JUN,MAP2K1,MAPK9,NANOG,NBN,NFKB1,NFKBIA,NPAT,PGR,PPIF,RAC1,RB1,RELA,RHOA,SMAD3,SOD2,SP1,STAT3,TP53,TP73	ARL6IP1,ARPC5,ATP5PB,AURKA,AURKB,BIRC5,BTG3,BUB1,BUB1B,BUB3,CAPZA2,CCDC88A,CCNA2,CCNB1,CCNB2,CD47,CD59,CDC20,CDC27,CDC42BPA,CDCA2,CDCA3,CDCA8,CDK1,CDKN1B,CDKN3,CENPE,CENPF,CENPK,CKAP2,CKB,CKS1B,CKS2,CNIH4,COX17,DBF4,DEPDC1,DTYMK,ECT2,ELAVL1,EMC9,ESCO2,EZH2,FUBP1,FXR1,G3BP1,GGH,GMNN,GSPT1,GTSE1,H2AX,H4C3,HINT1,HMGB1,HMGN2,HMMR,HNRNPA2B1,HNRNPH1,HNRNPM,HNRNPR,HSP90AA1,HSPA8,IFI16,ILF2,JPT1,KDM1A,KI…	142 (39)	37	beta-estradiol,CASR,CDK1,EIF4E,KLF5,MITF,MYC,TBX2,VDR,Z-LLL-CHO	AR,calcitriol,CUL4B,let-7,miR-96-3p (miRNAs w/seed AUCAUGU),Rb,SKP2,SMARCB1,TOB1
	other		3	Inhibited	biased	-8.53	8.84e-23	0.0001	AKT1,Ap1,ATF2,BCL2,Cdc42,CTNNB1,EGFR,ERK,ERK1/2,ESR1,HIF1A,HRAS,ILK,Insulin,JUN,MAP2K1,MAP2K1/2,MAPK1,MAPK14,MAPK8,MAPK9,Mek,NCOA3,NFAT5,NFkB (complex),NFKBIA,PAK1,PAK2,PARD6A,PI3K (complex),PRKAR2B,PRKCA,RAC1,RAF1,RDX,RHOA,STAT3,STMN1,TCF4,TP53,WAS	ARHGAP11A,ARL6IP1,ASCL1,ASPM,ATP5PB,AURKA,AURKB,BTG3,BUB1,BUB1B,BUB3,CALM1 (includes others),CAPZA2,CBX5,CCDC88A,CCNA2,CCNB1,CCNB2,CCT5,CDC20,CDC27,CDC42BPA,CDCA8,CDK1,CDKN3,CENPE,CENPF,CENPK,CENPL,CENPN,CENPU,CEP135,CEP70,CKAP2,CKB,CKS1B,CKS2,COX17,CYCS,DBF4,DTYMK,ECT2,ELAVL1,EMC9,ENAH,FKBP2,FUBP1,GMNN,GSPT1,GTSE1,H2AZ2,H4C3,HMGB1,HMGB3,HMMR,HNRNPA1,HNRNPD,HNRNPH1,HNRNPM,ITGAE,KHDRBS1,KIF22,KIF2…	132 (41)	40	beta-estradiol,ESR1,GNA12				PAK1,RAC1
	group		3	Inhibited		-3.266	9.25e-23	0.0001	Ap1,CCND1,CDKN2A,CEBPA,CEBPD,CTNNB1,E2f,E2F1,EIF4E,ERBB2,FOXO3,GLI1,HIF1A,HNF4A,IGF1R,IL6,JUN,LEF1,MAPK9,MITF,MTOR,MYC,NANOG,NFKBIA,NPAT,Pias,PIAS1,PIAS2,PIAS3,PIAS4,PPIF,RAC1,RB1,RHOA,SIRT1,SNCA,SOD2,STAT,STAT1,STAT3,STAT4,STAT5A,STAT6,TP53,TP73	ABCF1,ARL6IP1,ARPC5,ATP5PB,AURKA,AURKB,BIRC5,BUB1,BUB1B,BUB3,CALM1 (includes others),CAPZA2,CCDC88A,CCNA2,CCNB1,CCNB2,CD47,CDC20,CDC27,CDC42BPA,CDCA2,CDCA3,CDCA8,CDK1,CDKN1B,CDKN3,CENPE,CENPF,CENPH,CENPK,CKAP2,CKB,CKS1B,CKS2,CNIH4,COX17,DBF4,DEPDC1,DTYMK,ECT2,ELAVL1,EMC9,ESCO2,EZH2,FUBP1,FXR1,G3BP1,GGH,GLRX5,GMNN,GNG4,GSPT1,GTSE1,H2AX,H4C3,HJURP,HMGB1,HMGN2,HMMR,HNRNPA2B1,HNRNPD,HNRNPH1,HNRNPH3,H…	150 (45)	39		mir-21		TP53
	chemical drug		2	Inhibited	biased	-8.165	1.01e-22	0.0001	Akt,EGFR,ERBB2,ERBB3,ERK,ERK1/2,ESR1,FOXO3,lapatinib,Mek,PI3K (complex),STAT5A	ASCL1,ASPM,AURKA,BIRC5,BTG3,BUB1,BUB1B,BUB3,CAPZA2,CBX5,CCNA2,CCT5,CD47,CD59,CDC20,CDC27,CDC42BPA,CDCA2,CDCA3,CDCA8,CDK1,CDKN2C,CDKN3,CENPE,CENPF,CENPK,CENPL,CENPN,CENPU,CEP135,CEP70,CKS2,ENAH,EZH2,G3BP1,H4C3,HMGB1,HMGB2,HMGB3,HMMR,HNRNPA1,HNRNPA2B1,HNRNPD,HNRNPH1,HSP90AA1,HSP90B1,KHDRBS1,KIF23,KIF2C,KIF5B,KNL1,KRAS,MAD2L1,MKI67,MXD3,MYH10,NCAPG,NCAPH,NDC80,ODC1,OIP5,ORC6,PBK,PCM1,PHF19,PHF20,PHG…	96 (12)	12				MAP3K11	AREG,BIRC5,EGFR,ERBB2,ERBB3,EREG,ESR1,HBEGF,PI3K (complex),Vegf
	other		3	Activated		3.93	1.01e-22	0.0001	AHR,Akt,AKT1,BANP,CCND1,CDH1,CDKN2A,CEBPA,CTNNB1,E2f,E2F1,EIF4E,ERBB2,ERK,ETS1,FOXO3,GLI1,HIF1A,HNF4A,IGF1R,IL6,INSR,MAP2K1,MAPK9,MTOR,NANOG,NPAT,PGR,PPIF,PTTG1,RB1,RELA,SOD2,SP1,STAT3,STAT5a/b,TP53,TP73	ARL6IP1,ARPC5,ATP5PB,AURKA,AURKB,BIRC5,BTG3,BUB1,BUB1B,BUB3,CCDC88A,CCNA2,CCNB1,CCNB2,CD47,CD59,CDC20,CDC27,CDC42BPA,CDCA2,CDCA3,CDCA8,CDK1,CDKN1B,CDKN3,CENPE,CENPF,CENPK,CKAP2,CKB,CKS1B,CKS2,CNIH4,COX17,COX8A,DBF4,DDAH2,DEPDC1,DTYMK,ELAVL1,EMC9,ESCO2,EZH2,FUBP1,FXR1,G3BP1,GGH,GMNN,GTSE1,H2AX,H4C3,HINT1,HMGB1,HMGN2,HMMR,HNRNPH1,HNRNPM,HNRNPR,HSP90AA1,HSP90B1,HSPA8,IFI16,ILF2,ITGAE,JPT1,KDM1A,KIF2…	143 (38)	36	hydrogen peroxide,TOB1			CDKN1A	BBC3,CCND1,TP53
	kinase		3	Activated	biased	7.786	1.07e-22	0.0001	Akt,AKT1,Ap1,CDKL5,CTNNB1,EGFR,ERK,ERK1/2,ESR1,HIF1A,HRAS,MAP1S,MAP2K1/2,MAPK1,MECP2,Mek,NFAT5,NFKBIA,NTRK2,PAK2,RAC1,SPI1,STAT3,STMN1,TCF4,TP53,WAS	ARHGAP11A,ARL6IP1,ASCL1,ASPM,ATP5PB,AURKA,AURKB,BTG3,BUB1,BUB1B,BUB3,CALM1 (includes others),CAPZA2,CBX5,CCDC88A,CCT5,CDC20,CDC27,CDC42BPA,CDCA3,CDCA8,CDK1,CDKN1B,CDKN2C,CDKN3,CENPE,CENPF,CENPK,CENPL,CENPN,CENPU,CEP135,CEP70,CKAP2,CKB,CKS1B,CKS2,COX17,DBF4,DTYMK,EMC9,ENAH,EZH2,FUBP1,GMNN,GSPT1,GTSE1,H2AZ2,H4C3,HMGB1,HMGB3,HMGN2,HMMR,HNRNPA1,HNRNPD,HNRNPH1,HNRNPM,ITGAE,KHDRBS1,KIF22,KIF23,KIF2C,KI…	122 (27)	26				MAP1S,RAC1
	enzyme		3	Inhibited		-2.557	1.08e-22	0.0001	ACOX1,AKT1,Ap1,ATM,BRCA1,CCND1,CDKN2A,Creb,CREB1,CTNNB1,E2F1,EIF4E,ELF4,ERBB2,ERK,FOXO3,GLI1,HIF1A,IGF1R,IKBKB,IL6,MAP2K1,MAPK1,MAPK9,MTOR,NANOG,NFAT5,NFKB1,NPAT,PGR,PPARA,PPIF,RAC1,RELA,RHOA,SMAD3,SMARCA4,SOD2,SP1,STAT3,STAT5a/b,STAT5B,STK11,TP53,TP73,UPF1,VCP	ARHGAP11A,ARL6IP1,ARPC5,ATP5PB,AURKA,AURKB,BIRC5,BTG3,BUB1,BUB1B,BUB3,CALM1 (includes others),CBX1,CCDC88A,CCNB1,CCNB2,CD47,CD59,CDC20,CDC27,CDC42BPA,CDCA2,CDCA3,CDCA8,CDK1,CDKN1B,CDKN3,CENPE,CENPF,CENPK,CKAP2,CKB,CKS1B,CKS2,CNIH4,COX8A,CYCS,DBF4,DDAH2,DDX6,DEPDC1,DTYMK,ECT2,ELAVL1,EMC9,ESCO2,ESD,EZH2,FUBP1,FXR1,G3BP1,GSPT1,GTSE1,H2AX,H2AZ2,H4C3,HINT1,HMGB1,HMGN2,HMMR,HNRNPD,HNRNPH1,HNRNPM,HNRNPR…	147 (47)	47	10E,12Z-octadecadienoic acid,ATF6,beta-estradiol,MED1,PKM,PPARD,tamoxifen	ESR1,KLF5,miR-217-5p (and other miRNAs w/seed ACUGCAU),nitrofurantoin,NRG4,PTEN,SERTAD2,SIRT5,VDR		ATM,CXCL12,CYP1A2,EGFR,hydrogen peroxide,IGF1	CDKN1A,IGFBP2,LGALS3,NUPR1,PDK4
	other		3			0.718	1.15e-22	0.0001	Akt,AKT1,Ap1,AR,BRCA1,CCND1,CDK1,CDKN1B,Creb,CREB1,E2F1,EGFR,ERBB2,ESR1,GSK3B,HRAS,HSF1,JUN,LMNA,MAPK1,Mek,NR4A1,RAS,RB1,RBL2,RELA,RHOA,RNF123,SREBF2,STAT3,STMN1,STUB1	ARHGAP11A,ARL6IP1,ARPC5,ASCL1,ASPM,BIRC5,BUB1,BUB1B,BUB3,CALM1 (includes others),CAPZA2,CCDC88A,CCNA2,CCT5,CD47,CDC20,CDC42BPA,CDCA2,CDCA3,CDKN1B,CDKN2C,CDKN3,CENPE,CENPF,CENPK,CENPL,CENPN,CENPU,CEP135,CEP70,CKB,COX17,CYCS,DBF4,DDAH2,DDX6,DEPDC1,ECT2,ELAVL1,ENAH,ESCO2,ESD,EZH2,FBXO5,FUS,FXR1,H2AZ2,HMGB1,HMGB3,HNRNPA1,HNRNPH1,HNRNPM,HNRNPR,ITGAE,JPT1,KHDRBS1,KIF15,KIF22,KIF23,KIF2C,KIF5B,KIFC1,KNL…	124 (32)	31				AR
	microRNA		1	Inhibited	biased	-6	1.17e-22	0.0001	mir-21	ARL6IP1,ASPM,CACYBP,CCNA2,CCNB1,CKAP5,CKS2,DDAH2,DLGAP5,ECT2,FUBP1,GTSE1,H2AX,HNRNPA2B1,IFI16,KIF23,KIF4A,KIF5B,KIFC1,MKI67,NUCKS1,NUSAP1,PBK,PPP2R5E,PRC1,PSME2,RACGAP1,SMC2,SRSF3,STMN1,TACC3,TMEM97,TOP2A,UBE2A,VRK1,YWHAZ	36 (1)	1	5-fluorouracil,CCN2,CD24,CD44,CSF2,EGFR,ERBB2,ESR1,estrogen receptor,fulvestrant,hyaluronic acid,hydrogen peroxide,MAPK1,methylnitrosourea,metribolone,NCL,phenylephrine,PRKCE,PTP4A3,RARA,sirolimus,SMAD3,tamoxifen,TNFSF11	acetaminophen,baicalein,beta-estradiol,calcifediol,docetaxel,doxorubicin,DUSP1,LY294002,LY5,PAX3-FOXO1,sulforafan		CCND1	AIF1,Arf,BTG2,C8orf44-SGK3/SGK3,CDC25A,CDKN1A,CDKN2A,CKS2,GPBP1,IL18,IRAK1,Irgm1,MYC,NLRP3,Pias,RECK,SOD2,STMN1,TP53RK,TSC2,YWHAZ
	chemical toxicant		3	Inhibited		-2.082	1.19e-22	0.0001	Akt,AKT1,CASP3,CCND1,CDKN1A,CDKN2A,CEBPA,Creb,CREB1,CTNNB1,DICER1,E2f,E2F1,EIF4E,ERBB2,ERK1/2,FOXO3,GATA4,GLI1,GSK3B,HIF1A,HNF4A,IKBKB,IL6,JUN,MAP2K1,MAPK9,MITF,MTOR,mustard gas,NANOG,NFKB1,NFKBIA,NPAT,NR4A1,PGR,PRKCD,PTEN,RAC1,RB1,RELA,Rsk,SMAD3,SOD2,SP1,STAT3,TP53,TP73	ARL6IP1,ARPC5,ATP5PB,AURKA,AURKB,BTG3,BUB1,BUB1B,BUB3,CAPZA2,CCDC88A,CCNA2,CCNB1,CCNB2,CD47,CD59,CDC20,CDC27,CDC42BPA,CDCA2,CDK1,CDKN1B,CDKN3,CENPE,CENPF,CENPH,CENPK,CKAP2,CKB,CKS1B,CKS2,CNIH4,COX17,COX8A,DBF4,DDAH2,DDX6,DEPDC1,DTYMK,ECI2,ELAVL1,EMC9,ESCO2,ESD,EZH2,FUBP1,FXR1,GGH,GMNN,GSPT1,GTSE1,H2AX,H4C3,HINT1,HJURP,HMGB1,HMGN1,HMGN2,HMMR,HNRNPA2B1,HNRNPH1,HNRNPM,HNRNPR,HSP90AA1,HSPA8,IFI16,ILF…	156 (48)	45				TP53
	transcription regulator		3	Inhibited		-2.867	1.26e-22	0.0001	Akt,AKT1,CASP3,CASP8,CCND1,CDKN2A,CEBPA,CTNNB1,DICER1,E2f,E2F1,EIF4E,ERBB2,FOXO3,GLI1,HIF1A,HNF4A,IGF1R,IL1B,IL6,IRF3,JUN,MAP2K1,MAPK9,MTOR,NANOG,NFKB1,NFKBIA,NLRP3,NPAT,PGR,PPIF,PRKCD,PTEN,RAC1,RB1,RELA,RHOA,SMAD3,SOD2,SP1,STAT3,TP53,TP73,ZNF148	ARL6IP1,ARPC5,ATP5PB,AURKA,AURKB,BTG3,BUB1,BUB1B,BUB3,CAPZA2,CCDC88A,CCNA2,CCNB1,CCNB2,CD47,CD59,CDC20,CDC27,CDC42BPA,CDCA2,CDCA3,CDCA8,CDK1,CDKN3,CENPE,CENPF,CENPK,CKAP2,CKB,CKS1B,CKS2,CNIH4,COX17,COX8A,DBF4,DDAH2,DEPDC1,DTYMK,ECI2,ECT2,EMC9,ESCO2,EZH2,FUBP1,FXR1,GGH,GMNN,GSPT1,GTSE1,H2AX,H4C3,HINT1,HJURP,HMGB1,HMGN1,HMGN2,HMMR,HNRNPA2B1,HNRNPH1,HNRNPM,HNRNPR,HSP90AA1,HSPA8,IFI16,ILF2,JPT1,KDM1A…	149 (45)	42	beta-estradiol	CCND1,CDK4/6,mir-203,miR-548n (miRNAs w/seed AAAAGUA)		TP53	CDKN1A,CDKN2A
	other		3			-1.644	1.45e-22	0.0001	Akt,AKT1,AR,CCND1,CEBPA,CTNNB1,E2f,E2F1,EIF4E,ERBB2,FLI1,FOXO1,FOXO3,GLI1,HNF4A,IGF1R,IL6,JUN,MAPK9,MDM2,MTBP,MTOR,MYCN,NANOG,NFKB1,NFKBIA,PGR,PPIF,RARA,RB1,RELA,RHOA,RUNX3,SMAD3,SOD2,SP1,STAT3,TP53,TP63	ABCF1,ARL6IP1,ARPC5,ATP5PB,AURKA,AURKB,BIRC5,BUB1,BUB1B,BUB3,CAPZA2,CCDC88A,CCNA2,CCNB1,CCNB2,CD47,CD59,CDC20,CDC27,CDC42BPA,CDCA2,CDCA3,CDCA8,CDK1,CDKN1B,CDKN3,CENPE,CENPF,CENPN,CENPU,CKAP2,CKB,CKS1B,CKS2,CNIH4,COX17,DBF4,DDAH2,DLGAP5,DTYMK,ECT2,ELAVL1,ENAH,ESCO2,EZH2,FUBP1,G3BP1,GGH,GMNN,GTSE1,H2AX,HINT1,HMGB1,HMGN2,HMMR,HNRNPA2B1,HNRNPD,HNRNPH1,HNRNPM,HNRNPR,HSP90AA1,HSPA8,IFI16,ILF2,ITGAE,JPT…	148 (39)	39	E2F1,MYC			NCL,TP53
	fusion gene/product		3			1.808	1.45e-22	0.0001	Akt,AKT1,AR,CCND1,CEBPA,CTNNB1,E2f,E2F1,EIF4E,ERBB2,FLI1,FOXO1,FOXO3,GLI1,HNF4A,IGF1R,IL6,JUN,MAPK9,MDM2,MTOR,MYCN,NANOG,NFKB1,NFKBIA,PGR,PPIF,RARA,RB1,RELA,RHOA,RUNX3,SMAD3,SOD2,SP1,SS18-SSX1,STAT3,TP53,TP63	ABCF1,ARL6IP1,ARPC5,ATP5PB,AURKA,AURKB,BIRC5,BUB1,BUB1B,BUB3,CAPZA2,CCDC88A,CCNA2,CCNB1,CCNB2,CD47,CD59,CDC20,CDC27,CDC42BPA,CDCA2,CDCA3,CDCA8,CDK1,CDKN1B,CDKN3,CENPE,CENPF,CENPN,CENPU,CKAP2,CKB,CKS1B,CKS2,CNIH4,COX17,DBF4,DDAH2,DLGAP5,DTYMK,ECT2,ELAVL1,ENAH,ESCO2,EZH2,FUBP1,G3BP1,GGH,GMNN,GTSE1,H2AX,HINT1,HMGB1,HMGN2,HMMR,HNRNPA2B1,HNRNPD,HNRNPH1,HNRNPM,HNRNPR,HSP90AA1,HSPA8,IFI16,ILF2,ITGAE,JPT…	148 (39)	39				CCND1,CDC25A	BBC3,TP53
	transcription regulator		3	Inhibited		-2.776	1.53e-22	0.0001	Akt,AKT1,CASP3,CCND1,CDKN1A,CDKN2A,CEBPA,CTNNB1,DICER1,E2f,E2F1,EIF4E,ERBB2,ERK1/2,FOXO3,GLI1,HIF1A,HNF4A,IGF1R,IL6,ING1,JUN,MAP2K1,MAPK9,MTOR,NANOG,NFKB1,NFKBIA,NPAT,PGR,PPIF,PRKCD,PTEN,RAC1,RB1,RELA,RHOA,SMAD3,SOD2,SP1,STAT3,TP53,TP73	ARL6IP1,ARPC5,ATP5PB,AURKA,AURKB,BTG3,BUB1,BUB1B,BUB3,CAPZA2,CCDC88A,CCNA2,CCNB1,CCNB2,CD47,CD59,CDC20,CDC27,CDC42BPA,CDCA2,CDCA3,CDCA8,CDK1,CDKN1B,CDKN3,CENPE,CENPF,CENPK,CKAP2,CKB,CKS1B,CKS2,CNIH4,COX17,COX8A,DBF4,DDAH2,DEPDC1,DTYMK,ECI2,ECT2,ELAVL1,EMC9,ESCO2,EZH2,FUBP1,FXR1,GGH,GMNN,GSPT1,GTSE1,H2AX,H4C3,HINT1,HJURP,HMGB1,HMGN1,HMGN2,HMMR,HNRNPA2B1,HNRNPH1,HNRNPM,HNRNPR,HSP90AA1,HSPA8,IFI16,I…	150 (43)	42	budesonide,CDK1,CHEK1,decitabine,doxorubicin,trichostatin A	miR-193a-3p (and other miRNAs w/seed ACUGGCC),valproic acid		CDKN1A,CDKN2A,TP53	ZFP36
	chemical drug		3	Inhibited		-2.109	1.55e-22	0.0001	Ap1,CCND1,CDKN1A,CDKN2A,CEBPA,Creb,CREB1,CTNNB1,DUSP1,E2F1,EIF4E,ERBB2,ERK1/2,FOXO3,GATA4,GLI1,GSK3B,HIF1A,HNF4A,IKBKB,IL6,JINK1/2,MAP2K1,MAPK1,mechlorethamine,MITF,MTOR,NANOG,NFE2L2,NFKB1,NFKBIA,NPAT,NR4A1,PGR,RAC1,RB1,RELA,Rsk,SMAD3,SP1,STAT3,STAT4,TP53,TP73,TXNRD1,ZFP36	ARHGAP11A,ARL6IP1,ARPC5,ATP5PB,AURKA,AURKB,BIRC5,BUB1,BUB1B,BUB3,CALM1 (includes others),CAPZA2,CCDC88A,CCNA2,CCNB1,CCNB2,CD47,CD59,CDC20,CDC27,CDC42BPA,CDCA2,CDK1,CDKN1B,CDKN3,CENPE,CENPF,CENPH,CENPK,CKAP2,CKB,CKS1B,CKS2,CNIH4,COX17,DBF4,DCTN3,DDX6,DEPDC1,DTYMK,EMC9,ESCO2,ESD,EZH2,FUBP1,FXR1,G3BP1,GGH,GSPT1,GTSE1,H2AX,H2AZ2,H4C3,HINT1,HMGB1,HMGN2,HMMR,HNRNPH1,HNRNPR,HSP90AA1,HSPA8,IFI16,ILF2,ITG…	152 (46)	42				ATF3,DUSP1,ID2,TP53
	kinase		3	Inhibited		-2.376	1.69e-22	0.0001	AKT1,CCND1,CDKN2A,CEBPA,CTNNB1,CXCL12,E2F1,EIF4E,ERBB2,FOXO3,GLI1,HIF1A,HNF4A,IGF1R,IL6,JUN,MAP2K1,MAPK1,MAPK9,MMP14,MTOR,NANOG,NFKB1,NFKBIA,NPAT,PGR,PPIF,RAC1,RB1,RELA,SMAD3,SOD2,SP1,TGFB1,TP53,TP53RK,TP73	ABCF1,ARHGAP11A,ARL6IP1,ARPC5,ATP5PB,AURKA,AURKB,BIRC5,BTG3,BUB1,BUB1B,BUB3,CALM1 (includes others),CAPZA2,CCNA2,CCNB1,CCNB2,CCT5,CD59,CDC20,CDC27,CDC42BPA,CDCA2,CDCA3,CDCA8,CDK1,CDKN1B,CDKN2C,CDKN3,CENPE,CENPF,CENPK,CKAP2,CKB,CKS1B,CKS2,CNIH4,COX17,DBF4,DDAH2,DDX6,DEPDC1,DTYMK,ELAVL1,EMC9,ESCO2,EZH2,FUBP1,FXR1,G3BP1,GGH,GSPT1,GTSE1,H2AX,H2AZ2,H4C3,HDGF,HMGB1,HMGN2,HMMR,HNRNPA2B1,HNRNPD,HNRNPH1,H…	149 (37)	37	IL2	BMS-690514,mir-21,miR-6875-3p (miRNAs w/seed UUCUUCC),pomalidomide,TOB1		TP53
	peptidase		3	Activated		5.553	1.79e-22	0.0001	AKT1,CCND1,CDK4/6,CDKN1A,CDKN1B,CDKN2A,Creb,E2F1,ERK,FOS,GLI1,GSK3B,Histone h3,HRAS,HSF1,JUN,LMNA,MAPK14,mir-22,MYC,NFKBIA,NLRP3,PTEN,RARA,RHOA,RUVBL1,SP1,STAT3,TP73,tretinoin,USP37,ZBTB17	ABCF1,ARL6IP1,ASCL1,ASPM,AURKB,BIRC5,BTG3,BUB1,BUB1B,BUB3,CAPZA2,CBX5,CCDC88A,CCNA2,CCNB1,CCNB2,CDC20,CDCA8,CDK1,CDKN1B,CDKN3,CENPF,CENPK,CENPN,CENPU,CEP70,CKB,CKS2,CNIH4,COX8A,CYCS,DBF4,DDX6,DEPDC1,DLGAP5,DTYMK,ECI2,ECT2,ELAVL1,EMC9,ENAH,ESCO2,EZH2,FBXO5,FUS,GLRX5,GPSM2,GSPT1,GTSE1,H2AZ1,H4C3,HDGF,HINT1,HMGB1,HMGB2,HMGN1,HMMR,HNRNPA2B1,HNRNPD,HNRNPH1,HNRNPM,HNRNPR,HSP90AA1,HSPA8,ITGAE,JPT1,KIF11…	137 (32)	31	E2f			BDNF,MYC,RARA	Histone h3
	chemical drug		3			0.354	1.86e-22	0.0001	Akt,AKT1,Ap1,AR,BRCA1,Creb,CREB1,EGFR,ERBB2,ESR1,GSK3B,IKBKB,MAPK1,Mek,NR4A1,Rb,RELA,SMAD3,Sod,SOD2,stanozolol,STUB1,TP53	ARHGAP11A,ARPC5,ASCL1,ASPM,ATP5PB,AURKB,BIRC5,BUB1,BUB1B,BUB3,CALM1 (includes others),CAPZA2,CBX5,CCNA2,CCT5,CD47,CD59,CDC42BPA,CDCA2,CDCA3,CDKN1B,CDKN3,CENPE,CENPF,CENPK,CENPL,CENPN,CENPU,CEP135,CEP70,CKAP2,CKB,COX17,DBF4,DDX6,DTYMK,ELAVL1,ENAH,ESD,FUBP1,G3BP1,GMNN,GTSE1,H2AZ2,HMGB1,HMGB3,HMGN2,HMMR,HNRNPA1,HNRNPA2B1,HNRNPH1,HNRNPM,HSP90AA1,HSPA8,ITGAE,JPT1,KHDRBS1,KIF15,KIF22,KIF2C,KIF5B,KIFC1,…	128 (23)	21				AR	NGFR
	chemical - endogenous non-mammalian		2	Activated		6.276	1.99e-22	0.0001	Ap1,ERK,ESR1,Jnk,naringin,TP53	ARL6IP1,ASPM,ATP5PB,AURKA,AURKB,BTG3,BUB1,BUB1B,BUB3,CALM1 (includes others),CCNA2,CCNB1,CCNB2,CD59,CDC20,CDC27,CDC42BPA,CDCA8,CDK1,CDKN3,CENPE,CENPF,CENPK,CENPL,CENPN,CENPU,CEP135,CEP70,CKAP2,CKB,CKS1B,DBF4,DTYMK,ENAH,FUBP1,GTSE1,H2AX,H4C3,HMGB1,HMGN2,HMMR,HNRNPD,HSP90AA1,HSP90B1,HSPA8,IFI16,KHDRBS1,KIF22,KIF23,KIF5B,KIFC1,KLF6,KNL1,KPNA2,KRAS,LBR,MAD2L1,MKI67,NCAPG,NCAPH,NDC80,NEK2,NMU,NUDT5,OD…	104 (6)	5				ESR1	Ap1,CXCL8,TP53
	transcription regulator		3	Activated		3.452	2.09e-22	0.0001	Akt,AKT1,BRCA1,CCND1,CDKN1A,CDKN2A,CEBPA,CTNNB1,E2f,E2F1,EIF4E,ERBB2,ERK1/2,FOXO3,GLI1,H2AX,HIF1A,HNF4A,IGF1R,IL6,JUN,MAP2K1,MAPK1,MAPK9,MTOR,NANOG,NFKB1,NFKBIA,NPAT,PGR,PPIF,RAC1,RB1,RELA,RHOA,SMAD3,SOD2,SP1,STAT3,TP53,TP53BP1,TP73,TRIM29	ARHGAP11A,ARL6IP1,ARPC5,ATP5PB,AURKA,AURKB,BIRC5,BTG3,BUB1,BUB1B,BUB3,CAPZA2,CCDC88A,CCNA2,CCNB1,CCNB2,CD47,CD59,CDC20,CDC27,CDC42BPA,CDCA2,CDCA3,CDCA8,CDK1,CDKN1B,CDKN3,CENPE,CENPF,CENPK,CKAP2,CKB,CKS1B,CKS2,CNIH4,DBF4,DDAH2,DEPDC1,DTYMK,ECT2,EMC9,ESCO2,EZH2,FUBP1,FXR1,G3BP1,GGH,GMNN,GSPT1,GTSE1,H2AX,H2AZ2,H4C3,HINT1,HMGB1,HMGN2,HMMR,HNRNPA2B1,HNRNPD,HNRNPH1,HNRNPM,HNRNPR,HSP90AA1,HSPA8,IFI16,IL…	148 (43)	40	TP63	GATA1,miR-6806-5p (miRNAs w/seed GUAGGCA)		CD44,ZEB1	CDKN1A,TP53
	peptidase		3	Activated		2.703	2.12e-22	0.0001	Akt,APH1A,CASP3,CCND1,CDKN1A,CDKN2A,CEBPA,CTNNB1,DICER1,E2f,E2F1,EIF4E,ERBB2,ERK1/2,FOXO3,GLI1,HIF1A,HNF4A,IGF1R,IL6,JUN,MAP2K1,MAPK9,MTOR,NANOG,NFKB1,NFKBIA,NPAT,PGR,PPIF,PRKCD,PSEN1,PSEN2,PTEN,RAC1,RB1,RELA,RHOA,Secretase gamma,SMAD3,SOD2,SP1,STAT3,TP53,TP73	ARL6IP1,ARPC5,ATP5PB,AURKA,AURKB,BTG3,BUB1,BUB1B,BUB3,CAPZA2,CCDC88A,CCNA2,CCNB1,CCNB2,CD47,CD59,CDC20,CDC27,CDC42BPA,CDCA2,CDCA3,CDCA8,CDK1,CDKN1B,CDKN3,CENPE,CENPF,CENPK,CKAP2,CKB,CKS1B,CKS2,CNIH4,COX17,COX8A,DBF4,DDAH2,DEPDC1,DTYMK,ECI2,ECT2,ELAVL1,EMC9,ESCO2,EZH2,FUBP1,FXR1,GGH,GMNN,GSPT1,GTSE1,H4C3,HINT1,HJURP,HMGB1,HMGN1,HMGN2,HMMR,HNRNPA2B1,HNRNPH1,HNRNPR,HSP90AA1,HSPA8,IFI16,ILF2,JPT1,KDM…	149 (45)	43	CD38			PSENEN	EGFR,TP53
	peptidase		3	Activated		2.703	2.17e-22	0.0001	Akt,CASP3,CCND1,CDKN1A,CDKN2A,CEBPA,CTNNB1,DICER1,E2f,E2F1,EIF4E,ERBB2,ERK1/2,FOXO3,GLI1,HIF1A,HNF4A,IGF1R,IL6,JUN,MAP2K1,MAPK9,MTOR,NANOG,NFKB1,NFKBIA,NPAT,PGR,PPIF,PRKCD,PSEN1,PSEN2,PSENEN,PTEN,RAC1,RB1,RELA,RHOA,Secretase gamma,SMAD3,SOD2,SP1,STAT3,TP53,TP73	ARL6IP1,ARPC5,ATP5PB,AURKA,AURKB,BTG3,BUB1,BUB1B,BUB3,CAPZA2,CCDC88A,CCNA2,CCNB1,CCNB2,CD47,CD59,CDC20,CDC27,CDC42BPA,CDCA2,CDCA3,CDCA8,CDK1,CDKN1B,CDKN3,CENPE,CENPF,CENPK,CKAP2,CKB,CKS1B,CKS2,CNIH4,COX17,COX8A,DBF4,DDAH2,DEPDC1,DTYMK,ECI2,ECT2,ELAVL1,EMC9,ESCO2,EZH2,FUBP1,FXR1,GGH,GMNN,GSPT1,GTSE1,H4C3,HINT1,HJURP,HMGB1,HMGN1,HMGN2,HMMR,HNRNPA2B1,HNRNPH1,HNRNPR,HSP90AA1,HSPA8,IFI16,ILF2,JPT1,KDM…	149 (45)	43	APH1A				TP53
	other		3	Inhibited		-3.712	2.2e-22	0.0001	AKT1,Ap1,C5,caspase,CCND1,CDKN2A,CEBPA,CTNNB1,E2F1,EIF4E,ERBB2,FOS,FOXO3,GLI1,HIF1A,HNF1A,HNF4A,IGF1R,IL6,MAP2K1,MAPK9,MTOR,NANOG,NFKB1,NFKBIA,NPAT,PGR,PPIF,RAC1,Rar,RARA,RELA,RHOA,SMAD3,SP1,STAT1,STAT3,STAT5a/b,TP53,TP73,ZYX	ARL6IP1,ARPC5,ATP5PB,AURKA,AURKB,BIRC5,BTG3,BUB1,BUB1B,BUB3,CALM1 (includes others),CAPZA2,CCDC88A,CCNA2,CCNB1,CCNB2,CD47,CD59,CDC20,CDC27,CDC42BPA,CDCA2,CDCA3,CDCA8,CDKN3,CENPE,CENPF,CENPK,CENPN,CENPU,CKAP2,CKB,CKS1B,CKS2,CNIH4,DBF4,DDAH2,DEPDC1,DTYMK,ECT2,ELAVL1,EMC9,ENAH,ESCO2,EZH2,FUBP1,FXR1,G3BP1,GGH,GPSM2,GSPT1,GTSE1,H2AX,H4C3,HINT1,HMGB1,HMGN2,HMMR,HNRNPD,HNRNPH1,HNRNPM,HNRNPR,HSP90AA1,HSP…	147 (41)	37	CASR,geldanamycin,SMAD3,VDR				ITGB1
	enzyme		3	Activated	biased	8.064	2.4e-22	0.0001	Akt,AKT1,Ap1,ATF2,BCL2,CDC42,Cdc42,CTNNB1,E2f,EGFR,ERK,ERK1/2,ESR1,GSK3B,HIF1A,HRAS,JUN,MAP2K1/2,MAPK1,MAPK14,MAPK8,Mek,NFAT5,NFkB (complex),NFKBIA,PAFAH1B1,PAK1,PAK2,PARD6A,PI3K (complex),PPARG,PRKCA,RAC1,RAF1,RAS,RB1,RHOA,STAT3,STMN1,TCF4,TP53,WAS	ARHGAP11A,ARL6IP1,ASCL1,ASPM,ATP5PB,AURKA,AURKB,BTG3,BUB1,BUB1B,BUB3,CALM1 (includes others),CAPZA2,CBX5,CCDC88A,CCNA2,CCNB1,CCNB2,CCT5,CDC20,CDC27,CDC42BPA,CDCA8,CDK1,CDKN2C,CDKN3,CENPE,CENPF,CENPK,CENPL,CENPN,CENPU,CEP135,CEP70,CKAP2,CKB,CKS1B,CKS2,COX17,CYCS,DBF4,DTYMK,ECT2,ELAVL1,EMC9,ENAH,EZH2,FUBP1,GSPT1,GTSE1,H2AZ2,H4C3,HMGB1,HMGB3,HMGN2,HMMR,HNRNPA1,HNRNPD,HNRNPH1,HNRNPM,ITGAE,KHDRBS1,KIF…	133 (42)	41	BDNF,beta-estradiol,CNR1,gentamicin	miR-1255b-2-3p (miRNAs w/seed ACCACUU),miR-376c-3p (and other miRNAs w/seed ACAUAGA),miR-600 (miRNAs w/seed CUUACAG)		RAC1
	other		3	Inhibited	biased	-7.244	2.41e-22	0.0001	Akt,AKT1,CDC42,DMP1,ERK,ERK1/2,HMGCR,ITGAV,ITGB3,KDR,LATS1,MYC,PI3K (complex),RAS,SHC1,SMAD1,SRC,STAT3,STAT5A,TP53,Vegf,YAP1	ABCF1,ASCL1,ATP5PB,AURKA,AURKB,BIRC5,BTG3,BUB1,BUB1B,CALM1 (includes others),CCDC88A,CCNA2,CCNB1,CCNB2,CDC20,CDC42BPA,CDK1,CDKN1B,CDKN2C,CDKN3,CENPE,CENPF,CEP70,CKAP2,CKB,CKS1B,CKS2,CYCS,DBF4,DKC1,DTYMK,ELAVL1,EZH2,FUBP1,GLRX5,GMNN,GPSM2,GTSE1,H2AZ1,HMGB1,HMGB2,HMGN2,HMMR,HNRNPA2B1,HNRNPD,HNRNPH1,HNRNPM,HSP90AA1,HSPA8,KIF11,KIF15,KIF20B,KIF22,KIF23,KIF2C,KIFC1,KLF6,KPNA2,KRAS,LBR,LSM4,MAD2L1,MDH1…	113 (22)	20	ATF6,ESR1	MAPK1,SMARCA2		CDKN2A,CXCL8,SMAD1
	chemical drug		3	Inhibited		-4.906	2.54e-22	0.0001	ADRB,Akt,AKT1,bimiralisib,EIF4E,ERK,ESR1,FOXO1,HIF1A,HRAS,HSF1,MAPK1,MAPK8,MTOR,MYC,NFKB1,PAK2,PIK3CA,PIK3CB,PIK3CD,PIK3CG,PRKCZ,PTEN,RAC1,Rb,REL,RELA,RHOA,RICTOR,SIRT1,SMAD3,STAT3,STAT5a/b,TP53	ABCF1,ARHGAP11A,ASCL1,ATP5PB,BIRC5,BTG3,BUB3,CCDC88A,CCNA2,CCT5,CD47,CD59,CDC27,CDCA8,CENPK,CENPL,CENPN,CENPU,CEP135,CEP70,CKAP2,COX17,COX8A,CYCS,DBF4,DDAH2,DEPDC1,DLGAP5,DTYMK,ECI2,ECT2,ELAVL1,EMC9,ENAH,EZH2,FUBP1,FUS,FXR1,G3BP1,GLRX5,GSPT1,GTSE1,H2AX,H2AZ1,H2AZ2,H4C3,HMGB1,HMGN1,HMGN2,HMMR,HNRNPA0,HNRNPD,HNRNPH1,HNRNPM,HSP90B1,HSPA8,ILF2,KHDRBS1,KIF11,KIF18A,KIF22,KIF5B,KIFC1,KNL1,KPNA2,KRAS,LS…	135 (34)	32					MTOR
	transcription regulator		3	Inhibited		-3.082	2.83e-22	0.0001	AKT1,Ap1,AR,CCND1,CDKN1A,CDKN2A,CEBPA,CTNNB1,E2f,E2F1,EIF4E,ERBB2,ERK1/2,FOS,FOXO3,GATA1,GLI1,GSK3B,HIF1A,HNF4A,IGF1R,IL6,JUN,MAP2K1,MAPK9,MTOR,NANOG,NFKB1,NFKBIA,NPAT,NR3C1,PGR,PPIF,RAC1,RB1,RELA,RHOA,SMAD3,SMARCD1,SOD2,SP1,STAT1,STAT3,STAT5A,TP53,TP73	ARL6IP1,ATP5PB,AURKA,AURKB,BIRC5,BTG3,BUB1,BUB1B,BUB3,CALM1 (includes others),CAPZA2,CBX5,CCDC88A,CCNA2,CCNB1,CCNB2,CD47,CD59,CDC20,CDC27,CDC42BPA,CDCA2,CDCA3,CDCA8,CDK1,CDKN1B,CDKN3,CENPE,CENPF,CENPK,CKAP2,CKB,CKS1B,CKS2,CNIH4,COX17,DBF4,DDAH2,DEPDC1,DTYMK,ECT2,ELAVL1,EMC9,ESCO2,EZH2,FUBP1,FXR1,G3BP1,GGH,GMNN,GPSM2,GSPT1,GTSE1,H2AX,H4C3,HINT1,HMGB1,HMGN2,HMMR,HNRNPA2B1,HNRNPH1,HNRNPM,HNRNPR,HSP9…	152 (46)	44				CDKN1A,TP53
	group		3	Inhibited		-2.574	3.11e-22	0.0001	AKT1,AR,Arf,ARF1,ARF6,CCND1,CDKN2A,CEBPA,CTNNB1,E2F1,EGF,EIF4E,ERBB2,FOXO3,GLI1,HIF1A,HNF4A,IGF1R,IL6,IRF3,MAPK1,MAPK9,MTOR,NANOG,NFKB1,NFKBIA,NPAT,PGR,Pld,PPIF,RAC1,RB1,RELA,SMAD3,SOD2,SP1,STAT3,TP53,TP73	ARHGAP11A,ARL6IP1,ARPC5,ATP5PB,AURKA,AURKB,BIRC5,BUB1,BUB1B,BUB3,CAPZA2,CCDC88A,CCNA2,CCNB1,CCNB2,CD47,CD59,CDC20,CDC27,CDC42BPA,CDCA2,CDCA3,CDCA8,CDK1,CDKN1B,CDKN3,CENPE,CENPF,CENPK,CKAP2,CKB,CKS1B,CKS2,CNIH4,COX17,DBF4,DDAH2,DEPDC1,DTYMK,ELAVL1,EMC9,ENAH,ESCO2,EZH2,FUBP1,FXR1,G3BP1,GGH,GSPT1,GTSE1,H2AX,H2AZ2,H4C3,HINT1,HMGB1,HMGN2,HMMR,HNRNPH1,HNRNPM,HNRNPR,HSP90AA1,HSPA8,IFI16,ILF2,JPT1,KDM1A,…	145 (39)	35	E2F1,ERVW-1,GNL3,MYC	mir-21,TRIP12		TP53
	kinase	1.201	3	Inhibited		-2.953	3.14e-22	0.0001	AHR,AKT1,BRCA1,CCND1,CDK2,CDKN2A,CEBPA,CTNNB1,E2F1,E2F3,EIF4E,ELF4,ERBB2,ERK,FOXO1,FOXP3,GLI1,HIF1A,HNF4A,IL6,JUN,L-serine,L-threonine,L-tyrosine,MAD1L1,MAP2K1,MAPK1,MAPK9,MYC,MYOD1,NANOG,NFKBIA,NPAT,PGR,PPIF,PTTG1,RAC1,RHOA,RICTOR,SMARCA4,SNAI2,SOD2,SP1,STAT3,TP53,TP73,TTK	ABCF1,ARHGAP11A,ARL6IP1,ARPC5,ATP5PB,AURKA,AURKB,BIRC5,BTG3,BUB1,BUB1B,BUB3,CAPZA2,CBX1,CBX5,CCDC88A,CCNA2,CCNB1,CCNB2,CD47,CDC20,CDC27,CDC42BPA,CDCA2,CDCA3,CDCA8,CDK1,CDKN1B,CDKN3,CENPE,CENPF,CENPK,CKAP2,CKB,CKS1B,CKS2,CNIH4,COX8A,DBF4,DEPDC1,DLGAP5,DTYMK,ECT2,ELAVL1,EMC9,ESCO2,EZH2,FUBP1,FXR1,G3BP1,GGH,GLRX5,GSPT1,GTSE1,H2AX,H2AZ1,H2AZ2,H4C3,HINT1,HMGB1,HMGN2,HMMR,HNRNPA2B1,HNRNPD,HNRNPH1,HNRNP…	157 (47)	44	CDK1,CHEK2,ESR1,HGF,nocodazole,PTGER2,RABL6,TNFSF11,Vegf	KDM5B,miR-376a-5p (miRNAs w/seed UAGAUUC),nilotinib,NLRP3,TCF3,uric acid,UXT		L-serine
	other		3	Activated	biased	8.182	3.21e-22	0.0001	Akt,AKT1,Ap1,ATF2,CDC42,Cdc42,CTNNB1,E2f,EGFR,ERK,ERK1/2,ESR1,HIF1A,HRAS,JUN,MAP2K1/2,MAPK1,MAPK14,MAPK8,Mek,NECTIN3,NFAT5,NFkB (complex),NFKBIA,PAK1,PAK2,PARD6A,PI3K (complex),PPARG,PRKCA,RAC1,RAF1,RAS,RB1,RHOA,STAT3,STMN1,TCF4,TP53,WAS	ARHGAP11A,ARL6IP1,ASCL1,ASPM,ATP5PB,AURKA,AURKB,BTG3,BUB1,BUB1B,BUB3,CALM1 (includes others),CAPZA2,CBX5,CCDC88A,CCNA2,CCNB1,CCNB2,CCT5,CDC20,CDC27,CDC42BPA,CDCA8,CDK1,CDKN2C,CDKN3,CENPE,CENPF,CENPK,CENPL,CENPN,CENPU,CEP135,CEP70,CKAP2,CKB,CKS1B,CKS2,COX17,CYCS,DBF4,DTYMK,ECT2,ELAVL1,EMC9,ENAH,EZH2,FUBP1,GSPT1,GTSE1,H2AZ2,H4C3,HMGB1,HMGB3,HMGN2,HMMR,HNRNPA1,HNRNPD,HNRNPH1,HNRNPM,ITGAE,KHDRBS1,KIF…	132 (40)	39		topotecan,TP53		RAC1
	other		3	Activated	biased	8.182	3.29e-22	0.0001	Akt,AKT1,Ap1,ATF2,CDC42,Cdc42,CTNNB1,DCD,E2f,EGFR,ERK,ERK1/2,ESR1,HIF1A,HRAS,JUN,MAP2K1/2,MAPK1,MAPK14,MAPK8,Mek,NFAT5,NFkB (complex),NFKBIA,PAK1,PAK2,PARD6A,PI3K (complex),PPARG,PRKCA,RAC1,RAF1,RAS,RB1,RHOA,STAT3,STMN1,TCF4,TP53,WAS	ARHGAP11A,ARL6IP1,ASCL1,ASPM,ATP5PB,AURKA,AURKB,BTG3,BUB1,BUB1B,BUB3,CALM1 (includes others),CAPZA2,CBX5,CCDC88A,CCNA2,CCNB1,CCNB2,CCT5,CDC20,CDC27,CDC42BPA,CDCA8,CDK1,CDKN2C,CDKN3,CENPE,CENPF,CENPK,CENPL,CENPN,CENPU,CEP135,CEP70,CKAP2,CKB,CKS1B,CKS2,COX17,CYCS,DBF4,DTYMK,ECT2,ELAVL1,EMC9,ENAH,EZH2,FUBP1,GSPT1,GTSE1,H2AZ2,H4C3,HMGB1,HMGB3,HMGN2,HMMR,HNRNPA1,HNRNPD,HNRNPH1,HNRNPM,ITGAE,KHDRBS1,KIF…	132 (40)	39	hydrogen peroxide			RAC1
	other		3	Activated	biased	8.182	3.29e-22	0.0001	Akt,AKT1,Ap1,ATF2,CDC42,Cdc42,CTNNB1,DOCK10,E2f,EGFR,ERK,ERK1/2,ESR1,HIF1A,HRAS,JUN,MAP2K1/2,MAPK1,MAPK14,MAPK8,Mek,NFAT5,NFkB (complex),NFKBIA,PAK1,PAK2,PARD6A,PI3K (complex),PPARG,PRKCA,RAC1,RAF1,RAS,RB1,RHOA,STAT3,STMN1,TCF4,TP53,WAS	ARHGAP11A,ARL6IP1,ASCL1,ASPM,ATP5PB,AURKA,AURKB,BTG3,BUB1,BUB1B,BUB3,CALM1 (includes others),CAPZA2,CBX5,CCDC88A,CCNA2,CCNB1,CCNB2,CCT5,CDC20,CDC27,CDC42BPA,CDCA8,CDK1,CDKN2C,CDKN3,CENPE,CENPF,CENPK,CENPL,CENPN,CENPU,CEP135,CEP70,CKAP2,CKB,CKS1B,CKS2,COX17,CYCS,DBF4,DTYMK,ECT2,ELAVL1,EMC9,ENAH,EZH2,FUBP1,GSPT1,GTSE1,H2AZ2,H4C3,HMGB1,HMGB3,HMGN2,HMMR,HNRNPA1,HNRNPD,HNRNPH1,HNRNPM,ITGAE,KHDRBS1,KIF…	132 (40)	39	MAPK1,Nfat (family)	SYK		RAC1
	other		3	Activated	biased	8.182	3.29e-22	0.0001	Akt,AKT1,Ap1,ATF2,CDC42,Cdc42,CTNNB1,DOCK6,E2f,EGFR,ERK,ERK1/2,ESR1,HIF1A,HRAS,JUN,MAP2K1/2,MAPK1,MAPK14,MAPK8,Mek,NFAT5,NFkB (complex),NFKBIA,PAK1,PAK2,PARD6A,PI3K (complex),PPARG,PRKCA,RAC1,RAF1,RAS,RB1,RHOA,STAT3,STMN1,TCF4,TP53,WAS	ARHGAP11A,ARL6IP1,ASCL1,ASPM,ATP5PB,AURKA,AURKB,BTG3,BUB1,BUB1B,BUB3,CALM1 (includes others),CAPZA2,CBX5,CCDC88A,CCNA2,CCNB1,CCNB2,CCT5,CDC20,CDC27,CDC42BPA,CDCA8,CDK1,CDKN2C,CDKN3,CENPE,CENPF,CENPK,CENPL,CENPN,CENPU,CEP135,CEP70,CKAP2,CKB,CKS1B,CKS2,COX17,CYCS,DBF4,DTYMK,ECT2,ELAVL1,EMC9,ENAH,EZH2,FUBP1,GSPT1,GTSE1,H2AZ2,H4C3,HMGB1,HMGB3,HMGN2,HMMR,HNRNPA1,HNRNPD,HNRNPH1,HNRNPM,ITGAE,KHDRBS1,KIF…	132 (40)	39				RAC1
	other		3	Activated	biased	8.182	3.29e-22	0.0001	Akt,AKT1,Ap1,ATF2,CDC42,Cdc42,CTNNB1,E2f,EGFR,ERK,ERK1/2,ESR1,GSDMB,HIF1A,HRAS,JUN,MAP2K1/2,MAPK1,MAPK14,MAPK8,Mek,NFAT5,NFkB (complex),NFKBIA,PAK1,PAK2,PARD6A,PI3K (complex),PPARG,PRKCA,RAC1,RAF1,RAS,RB1,RHOA,STAT3,STMN1,TCF4,TP53,WAS	ARHGAP11A,ARL6IP1,ASCL1,ASPM,ATP5PB,AURKA,AURKB,BTG3,BUB1,BUB1B,BUB3,CALM1 (includes others),CAPZA2,CBX5,CCDC88A,CCNA2,CCNB1,CCNB2,CCT5,CDC20,CDC27,CDC42BPA,CDCA8,CDK1,CDKN2C,CDKN3,CENPE,CENPF,CENPK,CENPL,CENPN,CENPU,CEP135,CEP70,CKAP2,CKB,CKS1B,CKS2,COX17,CYCS,DBF4,DTYMK,ECT2,ELAVL1,EMC9,ENAH,EZH2,FUBP1,GSPT1,GTSE1,H2AZ2,H4C3,HMGB1,HMGB3,HMGN2,HMMR,HNRNPA1,HNRNPD,HNRNPH1,HNRNPM,ITGAE,KHDRBS1,KIF…	132 (40)	39				RAC1
	growth factor		2	Activated		6.532	3.45e-22	0.0001	Akt,AKT1,AR,CEBPA,CHEK1,Creb,CREB1,CTNNB1,EGFR,EIF4E,ERBB2,ERK,ESR1,estrogen receptor,FOS,FOXO1,FOXO3,GATA4,GSK3B,HIF1A,HRAS,IGF1,IGF1R,ILK,INSR,JUN,MAPK1,MAPK14,MAPK9,MTOR,NFKBIA,NOS2,PIK3CG,PRKCD,PRKCI,PRKCZ,RAF1,RAS,RB1,RELA,RHOA,SMAD3,Sos,STAT1,STAT3,STAT5a/b,STAT5B,TP53	ARHGAP11A,ARL6IP1,ARPC5,AURKA,BTG3,BUB3,CBX5,CCDC88A,CCNA2,CCNB1,CCT5,CD59,CDC20,CDC27,CDC42BPA,CDCA2,CDCA3,CDCA8,CDK1,CDKN1B,CDKN2C,CDKN3,CENPE,CENPK,CENPL,CENPN,CENPU,CEP135,CEP70,CKAP2,CKB,CKS2,COX17,COX8A,CYCS,DBF4,DDAH2,DDX6,DEPDC1,DLGAP5,DTYMK,ECT2,ELAVL1,EMC9,ENAH,ESD,FUBP1,FUS,G3BP1,GGH,GPSM2,GTSE1,H2AX,H2AZ2,H4C3,HJURP,HMGB1,HMGB3,HMGN2,HNRNPA0,HNRNPA1,HNRNPD,HNRNPH1,HNRNPM,HSPA8,ILF2,JP…	150 (48)	48	ACOX1,CD3,CNR1,CSF2,diethylstilbestrol,E2F3,Fgf,FOXM1,lanreotide,let-7,metribolone,mibolerone,NCOA3,PAK2,SAFB,tamoxifen,TNFSF11	10E,12Z-octadecadienoic acid,acetaminophen,AG490,bisindolylmaleimide I,E2f,fulvestrant,gefitinib,Insulin,LGALS3,LY294002,mir-192,miR-483-3p (miRNAs w/seed CACUCCU),MIR101,nitrofurantoin,NPY2R,PDGF BB		ADAM17,ARAF,ATM,BDNF,BMP2,BRCA1,BTG2,C8orf44-SGK3/SGK3,CCL11,CCND1,CCNE1,CD44,CDK1,CDKN1A,CHEK1,Collagen type I (complex),Collagen type IV,CRKL,CXCL8,CYBB,Cyclin E,DDX5,DUSP1,EGR1,EIF4E,ERBB2,ERRFI1,FOS,FYN,Gata,HGF,ID2,IGFBP2,IL10,IL18,ILK,ITGB1,MAPK1,MYC,NCF2,NR4A1,NTRK2,NUAK1,NUPR1,Pdgf (complex),PDPK1,phosphatidylinositol-3,4,5-triphosphate,PIK3R1,PKM,PRKCE,PTK6,PTPN11,SLC12A4,SOCS3,SPHK1,Veg…	BBC3,CDKN2A,CYFIP2,dinoprost,MMP3,MXI1,POLD4,PTEN,SMAD3,TBX2,TSC2,UGCG,WTAP
	other		3	Activated	biased	8.182	3.63e-22	0.0001	Akt,AKT1,Ap1,ATF2,CDC42,Cdc42,CDH3,CTNNB1,E2f,EGFR,ERK,ERK1/2,ESR1,HIF1A,HRAS,JUN,MAP2K1/2,MAPK1,MAPK14,MAPK8,Mek,NFAT5,NFkB (complex),NFKBIA,PAK1,PAK2,PARD6A,PI3K (complex),PPARG,PRKCA,RAC1,RAF1,RAS,RB1,RHOA,STAT3,STMN1,TCF4,TP53,WAS	ARHGAP11A,ARL6IP1,ASCL1,ASPM,ATP5PB,AURKA,AURKB,BTG3,BUB1,BUB1B,BUB3,CALM1 (includes others),CAPZA2,CBX5,CCDC88A,CCNA2,CCNB1,CCNB2,CCT5,CDC20,CDC27,CDC42BPA,CDCA8,CDK1,CDKN2C,CDKN3,CENPE,CENPF,CENPK,CENPL,CENPN,CENPU,CEP135,CEP70,CKAP2,CKB,CKS1B,CKS2,COX17,CYCS,DBF4,DTYMK,ECT2,ELAVL1,EMC9,ENAH,EZH2,FUBP1,GSPT1,GTSE1,H2AZ2,H4C3,HMGB1,HMGB3,HMGN2,HMMR,HNRNPA1,HNRNPD,HNRNPH1,HNRNPM,ITGAE,KHDRBS1,KIF…	132 (40)	39	APR-246,decitabine,ERBB2,estrogen receptor,TP53,TP63			RAC1
	transcription regulator		3			1.96	3.77e-22	0.0001	Akt,AKT1,Ap1,AR,CCND1,CEBPA,CTNNB1,E2f,E2F1,EIF4E,ERBB2,FLI1,FOXO1,FOXO3,FSH,GLI1,H2AX,Histone h2a,HNF4A,IGF1R,IL6,JUN,MAPK1,MAPK9,MDM2,MTOR,MYCN,NANOG,NFKB1,NFKBIA,PGR,PPIF,PSMC3,RARA,RB1,RELA,RHOA,RNF2,RUNX3,SMAD3,SOD2,SP1,STAT3,TP53,TP63	ABCF1,ARHGAP11A,ARL6IP1,ARPC5,ATP5PB,AURKA,AURKB,BIRC5,BUB1,BUB1B,BUB3,CALM1 (includes others),CAPZA2,CCDC88A,CCNA2,CCNB1,CCNB2,CD47,CD59,CDC20,CDC27,CDC42BPA,CDCA2,CDCA3,CDCA8,CDK1,CDKN1B,CDKN3,CENPE,CENPF,CENPN,CENPU,CKAP2,CKB,CKS1B,CKS2,CNIH4,DBF4,DDAH2,DLGAP5,DTYMK,ECT2,ELAVL1,ENAH,ESCO2,EZH2,FUBP1,G3BP1,GGH,GMNN,GTSE1,H2AX,H2AZ2,HINT1,HMGB1,HMGN2,HMMR,HNRNPA2B1,HNRNPD,HNRNPH1,HNRNPM,HNRNPR,H…	150 (45)	42	BMI1,mir-101,mir-203,MIR101	miR-149-5p (miRNAs w/seed CUGGCUC),miR-181a-5p (and other miRNAs w/seed ACAUUCA),miR-200a-5p (and other miRNAs w/seed AUCUUAC)		PSMC3	CDKN1A,CDKN2A,GDF15,TP53
	other		3	Activated		3.223	3.99e-22	0.0001	AKT1,CCND1,CDKN1A,CDKN2A,CEBPA,CTNNB1,E2f,E2F1,EIF4E,ERBB2,ERK1/2,FOXO1,FOXO3,GATA3,GLI1,HIF1A,HNF4A,IFNG,IGF1R,IL10,IL6,JUN,MAP2K1,MAPK9,MTOR,NANOG,NBR1,NFATC1,NFKB1,NFKBIA,NPAT,PGR,PPIF,RAC1,RB1,RELA,RHOA,SMAD3,SOD2,SP1,STAT3,STAT4,TP53,TP73	ARL6IP1,ARPC5,ASCL1,ATP5PB,AURKA,AURKB,BIRC5,BTG3,BUB1,BUB1B,BUB3,CAPZA2,CBX5,CCDC88A,CCNA2,CCNB1,CCNB2,CD47,CD59,CDC20,CDC27,CDC42BPA,CDCA2,CDCA3,CDCA8,CDK1,CDKN1B,CDKN2C,CDKN3,CENPE,CENPF,CENPK,CKAP2,CKAP5,CKB,CKS1B,CKS2,CNIH4,COX17,DBF4,DEPDC1,DLGAP5,DTYMK,ECT2,EMC9,ESCO2,EZH2,FUBP1,FXR1,G3BP1,GGH,GMNN,GSPT1,GTSE1,H2AX,H4C3,HINT1,HMGB1,HMGN2,HMMR,HNRNPA2B1,HNRNPH1,HNRNPM,HNRNPR,HSP90AA1,HSPA8,…	154 (44)	42	1,2-dithiol-3-thione,seocalcitol,TOB1				TP53
	other		3			-1.732	4.08e-22	0.0001	Akt,AKT1,AR,CCND1,CEBPA,CTNNB1,E2f,E2F1,EIF4E,ERBB2,FLI1,FOXO1,FOXO3,GLI1,HNF4A,IGF1R,IL6,JUN,MAPK9,MDM2,MTOR,MYCN,NANOG,NFKB1,NFKBIA,PGR,PPIF,RARA,RB1,RELA,RHOA,RPL23,RUNX3,SMAD3,SOD2,SP1,STAT3,TP53,TP63	ABCF1,ARL6IP1,ARPC5,ATP5PB,AURKA,AURKB,BIRC5,BUB1,BUB1B,BUB3,CAPZA2,CCDC88A,CCNA2,CCNB1,CCNB2,CD47,CD59,CDC20,CDC27,CDC42BPA,CDCA2,CDCA3,CDCA8,CDK1,CDKN1B,CDKN3,CENPE,CENPF,CENPN,CENPU,CKAP2,CKB,CKS1B,CKS2,CNIH4,COX17,DBF4,DDAH2,DLGAP5,DTYMK,ECT2,ELAVL1,ENAH,ESCO2,EZH2,FUBP1,G3BP1,GGH,GMNN,GTSE1,H2AX,HINT1,HMGB1,HMGN2,HMMR,HNRNPA2B1,HNRNPD,HNRNPH1,HNRNPM,HNRNPR,HSP90AA1,HSPA8,IFI16,ILF2,ITGAE,JPT…	147 (39)	38	5-fluorouracil,MLXIPL,MTOR,MYC,PI3K (complex),uranyl nitrate	LY-2510924,miR-3120 (and other miRNAs w/seed ACAGCAA),RICTOR,sirolimus
	other		3			-1.732	4.08e-22	0.0001	Akt,AKT1,AR,CCND1,CEBPA,CTNNB1,E2f,E2F1,EIF4E,ERBB2,FLI1,FOXO1,FOXO3,GLI1,HNF4A,IGF1R,IL6,JUN,MAPK9,MDM2,MTOR,MYCN,NANOG,NFKB1,NFKBIA,PGR,PPIF,RARA,RB1,RELA,RHOA,RPS25,RUNX3,SMAD3,SOD2,SP1,STAT3,TP53,TP63	ABCF1,ARL6IP1,ARPC5,ATP5PB,AURKA,AURKB,BIRC5,BUB1,BUB1B,BUB3,CAPZA2,CCDC88A,CCNA2,CCNB1,CCNB2,CD47,CD59,CDC20,CDC27,CDC42BPA,CDCA2,CDCA3,CDCA8,CDK1,CDKN1B,CDKN3,CENPE,CENPF,CENPN,CENPU,CKAP2,CKB,CKS1B,CKS2,CNIH4,COX17,DBF4,DDAH2,DLGAP5,DTYMK,ECT2,ELAVL1,ENAH,ESCO2,EZH2,FUBP1,G3BP1,GGH,GMNN,GTSE1,H2AX,HINT1,HMGB1,HMGN2,HMMR,HNRNPA2B1,HNRNPD,HNRNPH1,HNRNPM,HNRNPR,HSP90AA1,HSPA8,IFI16,ILF2,ITGAE,JPT…	147 (39)	38	MLXIPL	miR-3589 (and other miRNAs w/seed AGGAAAC)
	transporter		2	Activated		4.556	4.17e-22	0.0001	Jnk,S100A6,TP53	ARL6IP1,ATP5PB,AURKA,AURKB,BIRC5,BUB1,BUB1B,CCNA2,CCNB1,CCNB2,CDC20,CDC42BPA,CDK1,CDKN1B,CDKN3,CENPE,CENPF,CKAP2,CKB,CKS1B,CKS2,DBF4,DEPDC1,DTYMK,EXOSC8,EZH2,FUBP1,GTSE1,H2AX,HMGB1,HMGN2,HMMR,HSP90AA1,HSPA8,IFI16,KIF22,KIF23,KIFC1,KPNA2,LBR,MAD2L1,MKI67,MYH10,NCAPG,NCAPH,NDC80,NEK2,NMU,NUDT5,PBK,PCLAF,PCNA,PEG10,PHGDH,PLK1,PRC1,PRKAR2A,PSRC1,PTTG1,RRM2,SMC2,SMC3,SMC4,SPC25,SRSF3,STIP1,STMN1,TMEM9…	81 (3)	3	beta-estradiol,CD38,CDKN2A,CNR1,diethylstilbestrol	let-7c-1-3p (and other miRNAs w/seed UGUACAA),MYC,PAK2,PPARD,TSC2		CDK1,CDKN3,PRNP	ATF3,CCL20,CXCL8,TP53
	transcription regulator		3			1.732	4.18e-22	0.0001	Akt,AKT1,AR,CCND1,CEBPA,CTNNB1,E2f,E2F1,EIF4E,ERBB2,FLI1,FOXO1,FOXO3,GLI1,HNF4A,IGF1R,IL6,JUN,MAPK9,MDM2,MTOR,MYCN,NANOG,NFKB1,NFKBIA,NOC2L,PGR,PPIF,RARA,RB1,RELA,RHOA,RUNX3,SMAD3,SOD2,SP1,STAT3,TP53,TP63	ABCF1,ARL6IP1,ARPC5,ATP5PB,AURKA,AURKB,BIRC5,BUB1,BUB1B,BUB3,CAPZA2,CCDC88A,CCNA2,CCNB1,CCNB2,CD47,CD59,CDC20,CDC27,CDC42BPA,CDCA2,CDCA3,CDCA8,CDK1,CDKN1B,CDKN3,CENPE,CENPF,CENPN,CENPU,CKAP2,CKB,CKS1B,CKS2,CNIH4,COX17,DBF4,DDAH2,DLGAP5,DTYMK,ECT2,ELAVL1,ENAH,ESCO2,EZH2,FUBP1,G3BP1,GGH,GMNN,GTSE1,H2AX,HINT1,HMGB1,HMGN2,HMMR,HNRNPA2B1,HNRNPD,HNRNPH1,HNRNPM,HNRNPR,HSP90AA1,HSPA8,IFI16,ILF2,ITGAE,JPT…	147 (39)	38					CDKN1A,TP53
	other		3			-1.732	4.18e-22	0.0001	Akt,AKT1,AR,CCND1,CEBPA,CTNNB1,E2f,E2F1,EIF4E,ERBB2,FLI1,FOXO1,FOXO3,GLI1,HNF4A,IGF1R,IL6,JUN,MAPK9,MDM2,MTOR,MYCN,NANOG,NFKB1,NFKBIA,PGR,PPIF,RARA,RB1,RELA,RHOA,RPL5,RUNX3,SMAD3,SOD2,SP1,STAT3,TP53,TP63	ABCF1,ARL6IP1,ARPC5,ATP5PB,AURKA,AURKB,BIRC5,BUB1,BUB1B,BUB3,CAPZA2,CCDC88A,CCNA2,CCNB1,CCNB2,CD47,CD59,CDC20,CDC27,CDC42BPA,CDCA2,CDCA3,CDCA8,CDK1,CDKN1B,CDKN3,CENPE,CENPF,CENPN,CENPU,CKAP2,CKB,CKS1B,CKS2,CNIH4,COX17,DBF4,DDAH2,DLGAP5,DTYMK,ECT2,ELAVL1,ENAH,ESCO2,EZH2,FUBP1,G3BP1,GGH,GMNN,GTSE1,H2AX,HINT1,HMGB1,HMGN2,HMMR,HNRNPA2B1,HNRNPD,HNRNPH1,HNRNPM,HNRNPR,HSP90AA1,HSPA8,IFI16,ILF2,ITGAE,JPT…	147 (39)	38	hydrogen peroxide,MLXIPL,TCR	5-fluorouracil,sirolimus			PTEN
	enzyme		3	Inhibited	biased	-6.412	4.24e-22	0.0001	26s Proteasome,AKT1,Ap1,AR,CCND1,CHEK2,Creb,CREB1,DDIT3,EGFR,EIF4E,EPAS1,ESR1,FOS,GATA2,GATA4,GNAI1,GSK3B,HIF1A,HSF1,IRF3,MAP2,MAP2K1,Mapk,MAPK1,MAPK14,MAPK9,MAZ,MITF,MTOR,MYC,NFE2L2,PGR,PTTG1,RB1,RGS20,RHO,Sos,STAT3,STAT5a/b,STMN1,tamoxifen,TP53,TSC2	ABCF1,ARHGAP11A,ARL6IP1,ARPC5,ASPM,ATP5PB,BIRC5,BUB3,CALM1 (includes others),CAPZA2,CBX5,CCDC88A,CCT5,CD47,CDC27,CDCA2,CDCA3,CDCA8,CDKN1B,CENPH,CENPK,CENPL,CENPN,CENPU,CEP135,CEP70,CHTOP,CKAP2,CKB,CKS1B,COX17,DBF4,DCTN3,DDAH2,DDX6,DEPDC1,DTYMK,ECT2,ELAVL1,EMC9,ENAH,ESCO2,ESD,FUBP1,FXR1,G3BP1,GLRX5,GPSM2,GTSE1,H2AX,H2AZ1,H2AZ2,H4C3,HMGB1,HMGB2,HMGB3,HMGN2,HMMR,HNRNPA1,HNRNPD,HNRNPH1,HNRNPM,HSPA8,I…	148 (44)	42	HGF,Vegf			TSC2
	transcription regulator		3			-1.732	4.27e-22	0.0001	Akt,AKT1,AR,CCND1,CEBPA,CTNNB1,E2f,E2F1,EIF4E,ERBB2,FLI1,FOXO1,FOXO3,GLI1,HNF4A,IGF1R,IL6,JUN,MAPK9,MDM2,MTOR,MYCN,NANOG,NFKB1,NFKBIA,PGR,PPIF,RARA,RB1,RELA,RHOA,RUNX3,SMAD3,SOD2,SP1,STAT3,TP53,TP63,ZNF668	ABCF1,ARL6IP1,ARPC5,ATP5PB,AURKA,AURKB,BIRC5,BUB1,BUB1B,BUB3,CAPZA2,CCDC88A,CCNA2,CCNB1,CCNB2,CD47,CD59,CDC20,CDC27,CDC42BPA,CDCA2,CDCA3,CDCA8,CDK1,CDKN1B,CDKN3,CENPE,CENPF,CENPN,CENPU,CKAP2,CKB,CKS1B,CKS2,CNIH4,COX17,DBF4,DDAH2,DLGAP5,DTYMK,ECT2,ELAVL1,ENAH,ESCO2,EZH2,FUBP1,G3BP1,GGH,GMNN,GTSE1,H2AX,HINT1,HMGB1,HMGN2,HMMR,HNRNPA2B1,HNRNPD,HNRNPH1,HNRNPM,HNRNPR,HSP90AA1,HSPA8,IFI16,ILF2,ITGAE,JPT…	147 (39)	38				TP53
	chemical toxicant		3			0.926	4.43e-22	0.0001	AKT1,Ap1,APP,ARRB1,CDKN2A,CEBPA,chrysotile asbestos,Creb,CREB1,CTNNB1,CXCL12,DDIT3,E2F1,EDN1,EIF4E,ERBB2,ERK,ESR1,FOS,FOXO3,GATA4,GLI1,GSK3B,HIF1A,HNF4A,IGF1R,MAPK1,MAPK9,MMP12,MMP2,MMP3,MMP9,MYC,MYCN,NANOG,NFKBIA,PGR,PPIF,RB1,RHOA,STAT5a/b,STAT6,TGFB1,TNF,TNFRSF1A,TOB1,TP53,TP73,VEGFA	ABCF1,ARHGAP11A,ARL6IP1,ARPC5,ATP5PB,AURKA,AURKB,BIRC5,BTG3,BUB1,BUB1B,BUB3,CALM1 (includes others),CAPZA2,CCNA2,CCNB1,CCNB2,CCT5,CDC20,CDC42BPA,CDCA2,CDCA3,CDK1,CDKN1B,CDKN3,CENPE,CENPF,CENPK,CENPL,CENPN,CENPU,CEP135,CKAP2,CKB,CKS1B,CKS2,CNIH4,COX8A,DBF4,DDX39A,DDX6,DTYMK,ECT2,EMC9,ENAH,ESD,FUBP1,FXR1,GGH,GLRX5,GPSM2,GTSE1,H2AX,H2AZ2,HDGF,HMGB1,HMGN2,HMGN3,HMMR,HNRNPA1,HNRNPH1,HNRNPH3,HNRNPM,HNR…	168 (49)	46				CDC20,CKS2,MMP3,TP53
	peptidase		3	Activated		2.703	4.48e-22	0.0001	Akt,AKT1,APH1B,CASP3,CCND1,CDKN1A,CDKN2A,CEBPA,CTNNB1,DICER1,E2f,E2F1,EIF4E,ERBB2,ERK1/2,FOXO3,GLI1,HIF1A,HNF4A,IGF1R,IL6,JUN,MAP2K1,MAPK9,MTOR,NANOG,NFKB1,NFKBIA,NPAT,PGR,PPIF,PRKCD,PTEN,RAC1,RB1,RELA,RHOA,SMAD3,SOD2,SP1,STAT3,TP53,TP73	ARL6IP1,ARPC5,ATP5PB,AURKA,AURKB,BTG3,BUB1,BUB1B,BUB3,CAPZA2,CCDC88A,CCNA2,CCNB1,CCNB2,CD47,CD59,CDC20,CDC27,CDC42BPA,CDCA2,CDCA3,CDCA8,CDK1,CDKN1B,CDKN3,CENPE,CENPF,CENPK,CKAP2,CKB,CKS1B,CKS2,CNIH4,COX17,COX8A,DBF4,DDAH2,DEPDC1,DTYMK,ECI2,ECT2,ELAVL1,EMC9,ESCO2,EZH2,FUBP1,FXR1,GGH,GMNN,GSPT1,GTSE1,H4C3,HINT1,HJURP,HMGB1,HMGN1,HMGN2,HMMR,HNRNPA2B1,HNRNPH1,HNRNPM,HNRNPR,HSP90AA1,HSPA8,IFI16,ILF2,J…	149 (43)	41	AHR				TP53
	chemical drug		3	Activated		5.32	4.48e-22	0.0001	ATF1,Creb,EGFR,ERK,ERK1/2,FOS,FOXO1,FOXO3,GATA3,GSK3B,IKBKB,MAP3K8,MAPK1,MAPK8,Mek,MTOR,MYC,NFkB (complex),NFKB1,NFKBIA,NOS2,PDE10A,PTGS1,STAT3,STAT4,STAT5a/b,TP53,triflusal	ABCF1,ARHGAP11A,ARPC5,ASCL1,ASPM,AURKB,BIRC5,BTG3,BUB1,BUB1B,CAPZA2,CBX5,CCDC88A,CCNB2,CCT5,CD47,CD59,CDC20,CDC42BPA,CDKN3,CENPE,CENPF,CEP70,CKAP2,CKB,CKS1B,COX17,CYCS,DBF4,DDAH2,DDX6,DEPDC1,DLGAP5,DTYMK,ECI2,ELAVL1,FUBP1,FUS,GLRX5,GMNN,GNG4,GPSM2,GTSE1,H2AX,H2AZ1,H2AZ2,HMGB1,HMGB2,HMGB3,HMGN2,HMMR,HNRNPA1,HNRNPA2B1,HNRNPD,HNRNPH1,HSP90AA1,IFI16,KIF11,KIF18A,KIF22,KIF23,KIF2C,KIFC1,KLF6,KPNA2,KRA…	123 (28)	25					CSF2,CXCL8,IL2,IL3
	kinase		3	Inhibited		-3.31	4.59e-22	0.0001	Akt,AKT1,CCND1,CDKN1A,CDKN2A,CEBPA,CTNNB1,E2f,E2F1,EIF4E,ERBB2,ERK1/2,FOXO3,GLI1,HIF1A,HNF4A,IGF1R,IL6,JUN,MAP2K1,MAPK9,MTOR,NANOG,NFKB1,NFKBIA,NPAT,PGR,PPIF,RAC1,RB1,RELA,RHOA,SMAD3,SOD2,SP1,STAT3,STK17A,TP53,TP73	ARL6IP1,ARPC5,ATP5PB,AURKA,AURKB,BIRC5,BTG3,BUB1,BUB1B,BUB3,CAPZA2,CCDC88A,CCNA2,CCNB1,CCNB2,CD47,CD59,CDC20,CDC27,CDC42BPA,CDCA2,CDCA3,CDCA8,CDK1,CDKN1B,CDKN3,CENPE,CENPF,CENPK,CKAP2,CKB,CKS1B,CKS2,CNIH4,COX17,DBF4,DDAH2,DEPDC1,DTYMK,ECT2,ELAVL1,EMC9,ESCO2,EZH2,FUBP1,FXR1,G3BP1,GGH,GMNN,GSPT1,GTSE1,H2AX,H4C3,HINT1,HMGB1,HMGN2,HMMR,HNRNPA2B1,HNRNPH1,HNRNPM,HNRNPR,HSP90AA1,HSPA8,IFI16,ILF2,JPT1,KD…	146 (39)	39		IL2,TAL1			SOD2
	other		3	Activated	biased	8.475	4.61e-22	0.0001	AKT1,ALS2,Ap1,ATF2,BCL2,Cdc42,CTNNB1,EGFR,ERK,ERK1/2,ESR1,HIF1A,HRAS,ILK,Insulin,JUN,MAP2K1,MAP2K1/2,MAPK1,MAPK14,MAPK8,MAPK9,Mek,NCOA3,NFAT5,NFkB (complex),NFKBIA,PAK1,PAK2,PARD6A,PI3K (complex),PRKAR2B,PRKCA,Rab5,RAB5A,RAC1,RAF1,RHOA,SMAD2,STAT3,STMN1,TCF4,TP53,WAS	ARHGAP11A,ARL6IP1,ASCL1,ASPM,ATP5PB,AURKA,AURKB,BTG3,BUB1,BUB1B,BUB3,CALM1 (includes others),CAPZA2,CBX5,CCDC88A,CCNA2,CCNB1,CCNB2,CCT5,CDC20,CDC27,CDC42BPA,CDCA8,CDK1,CDKN3,CENPE,CENPF,CENPK,CENPL,CENPN,CENPU,CEP135,CEP70,CKAP2,CKB,CKS1B,CKS2,COX17,CYCS,DBF4,DTYMK,ECT2,ELAVL1,EMC9,ENAH,FKBP2,FUBP1,GMNN,GSPT1,GTSE1,H2AZ2,H4C3,HMGB1,HMGB3,HMMR,HNRNPA1,HNRNPD,HNRNPH1,HNRNPM,ITGAE,KHDRBS1,KIF22,KIF2…	131 (44)	41	decitabine,KDM4A,KDM4C,SP2509,tazemetostat,trichostatin A,uranyl nitrate			PAK1,RAC1
	ligand-dependent nuclear receptor		2		biased	-1.643	4.94e-22	0.0001	AHR,Akt,CYP1A1,EGFR,ERK,ERK1/2,ESR1,MITF,NFKBIA,PI3K (complex),RAF1,RB1,RELA,SMAD2,tanespimycin,ZFP36	ASPM,AURKA,BTG3,BUB1,BUB3,CALM1 (includes others),CAPZA2,CBX5,CCNA2,CCNB1,CCT5,CD47,CD59,CDC27,CDC42BPA,CDCA3,CDK1,CDKN1B,CDKN2C,CDKN3,CENPE,CENPH,CENPK,CENPL,CENPN,CENPU,CEP135,CEP70,CKS1B,CKS2,COX17,COX8A,CYCS,ECI2,ECT2,ENAH,EZH2,GMNN,H4C3,HMGB3,HNRNPH1,HNRNPM,HSP90AA1,IFI16,KHDRBS1,KIF11,KIF14,KIF18A,KIF23,KIF2C,KIF4A,KIF5B,KIFC1,KNL1,KRAS,MAD2L1,MDH1,MKI67,MYH10,NCAPG,NCAPH,NDUFA2,NEK2,ODC1,O…	107 (16)	16	2-(4-amino-1-isopropyl-1H-pyrazolo[3,4-d]pyrimidin-3-yl)-1H-indol-5-ol,26s Proteasome,CD28,CD3,HGF,IL2,Integrin,LGALS1,NCOA3,NCOA4,PRNP,SYVN1,tert-butyl-hydroquinone,TNFSF11,Z-LLL-CHO	BACH2,baicalein,beta-estradiol,calcitriol,CTLA4,harmine,LMO2,MAP2K1,mibolerone,STUB1,vitamin A		APH1B,AREG,ARG2,CAMK2N1,CCND1,CCNE1,CD38,Cdc2,CDK1,cholesterol,Cyclin D,Cyclin E,CYP1A1,CYP1A2,E2F1,E2F8,EGFR,EPO,ESRRG,estrogen receptor,FOS,MITF,Mucin,PI3K (complex),Rb,RB1,RBL1,SOCS3,SOD2,testosterone,ZFP36	CDKN1A,DNAJB1,E2f,FGFR2,GAS6,HP,NRG4,TP73
	enzyme		3	Activated		3.333	5.51e-22	0.0001	Akt,AKT1,BAX,CCND1,CDKN1A,CDKN2A,CEBPA,CTNNB1,E2f,E2F1,EIF4E,ERBB2,ERK1/2,FOXO3,GLI1,HIF1A,HNF4A,IGF1R,IL6,IRF3,MAP2K1,MAPK9,MTOR,NANOG,NFKB1,NFKBIA,NPAT,PGR,PPIF,RAC1,RB1,RELA,RHOA,SMAD3,SOD2,SP1,STAT3,TOPBP1,TP53,TP73,UBR5	ARL6IP1,ARPC5,ATP5PB,AURKA,AURKB,BIRC5,BTG3,BUB1,BUB1B,BUB3,CAPZA2,CCDC88A,CCNA2,CCNB1,CCNB2,CD47,CD59,CDC20,CDC27,CDC42BPA,CDCA2,CDCA3,CDCA8,CDK1,CDKN3,CENPE,CENPF,CENPK,CKAP2,CKB,CKS1B,CKS2,CNIH4,COX17,DBF4,DDAH2,DEPDC1,DTYMK,ECT2,ELAVL1,EMC9,ESCO2,EZH2,FUBP1,FXR1,G3BP1,GGH,GMNN,GSPT1,GTSE1,H2AX,H4C3,HINT1,HMGB1,HMGN2,HMMR,HNRNPH1,HNRNPM,HNRNPR,HSP90AA1,HSPA8,IFI16,ILF2,JPT1,KDM1A,KIF22,KIF23,K…	144 (41)	38	EIF4E,MAPK1	decitabine,SP2509,tazemetostat,trichostatin A			BBC3,CCND1,CDKN1A,TP53
	chemical reagent		3	Inhibited	biased	-8.244	5.83e-22	0.0001	6-thioguanylic acid,Akt,AKT1,Ap1,ATF2,Cdc42,CTNNB1,EGFR,ELAVL1,ERK,ERK1/2,ESR1,HIF1A,HRAS,JUN,MAP2K1/2,MAPK1,MAPK14,MAPK8,Mek,NFAT5,NFkB (complex),NFKBIA,PAK1,PAK2,PARD6A,PI3K (complex),PRKCA,RAC1,RAC2,RHOA,STAT3,STMN1,TCF4,TP53,WAS	ARHGAP11A,ARL6IP1,ASCL1,ASPM,ATP5PB,AURKA,AURKB,BTG3,BUB1,BUB1B,BUB3,CALM1 (includes others),CAPZA2,CBX5,CCDC88A,CCNA2,CCNB1,CCNB2,CCT5,CDC20,CDC27,CDC42BPA,CDCA8,CDK1,CDKN3,CENPE,CENPF,CENPK,CENPL,CENPN,CENPU,CEP135,CEP70,CKAP2,CKB,CKS1B,CKS2,COX17,CYCS,DBF4,DTYMK,ECT2,ELAVL1,EMC9,ENAH,EZH2,FUBP1,GMNN,GSPT1,GTSE1,H2AZ2,H4C3,HMGB1,HMGB3,HMGN2,HMMR,HNRNPA1,HNRNPD,HNRNPH1,HNRNPM,ITGAE,KHDRBS1,KIF11…	130 (36)	34					RAC1
	other		3	Inhibited		-3	5.9e-22	0.0001	Akt,AKT1,CCND1,CDKN1A,CDKN2A,CEBPA,CTNNB1,E2f,E2F1,EIF4E,ERBB2,ERK1/2,FOXO3,GLI1,HIF1A,HNF4A,IGF1R,IL6,JUN,MAP2K1,MAPK9,MTOR,NANOG,NFKB1,NFKBIA,NPAT,PAXIP1,PGR,PPIF,RAC1,RB1,RELA,RHOA,SMAD3,SOD2,SP1,TP53,TP73	ARL6IP1,ARPC5,ASCL1,ATP5PB,AURKA,AURKB,BIRC5,BTG3,BUB1,BUB1B,BUB3,CAPZA2,CCNA2,CCNB1,CCNB2,CD47,CD59,CDC20,CDC27,CDC42BPA,CDCA2,CDCA3,CDCA8,CDK1,CDKN1B,CDKN3,CENPE,CENPF,CENPK,CKAP2,CKB,CKS1B,CKS2,CNIH4,COX17,CYCS,DBF4,DDAH2,DEPDC1,DTYMK,ECT2,ELAVL1,EMC9,ESCO2,EZH2,FUBP1,FXR1,G3BP1,GGH,GMNN,GSPT1,GTSE1,H2AX,H4C3,HINT1,HMGB1,HMGN2,HMMR,HNRNPA2B1,HNRNPH1,HNRNPM,HNRNPR,HSP90AA1,HSPA8,IFI16,ILF2,JPT1…	144 (38)	37	metribolone			CDKN1A,TP53
	other		3	Activated		5.06	5.96e-22	0.0001	AKT1,AR,ATR,BRCA1,CASR,CCND1,CDKN2A,CEBPA,CHAF1A,CREB1,CTNNB1,E2F1,EIF4E,ERBB2,ESR1,FOXO3,GLI1,GSK3B,H2AX,HIF1A,IL6,MAPK1,MTOR,MYC,NFKBIA,NPAT,PPIF,RAC1,RB1,RHOA,SP1,TP53,TP73,VCP	ABCF1,ARHGAP11A,ARL6IP1,ARPC5,ATP5PB,AURKA,AURKB,BIRC5,BTG3,BUB1,BUB1B,CAPZA2,CCNA2,CCNB1,CCNB2,CD47,CDC20,CDC27,CDC42BPA,CDCA2,CDCA3,CDCA8,CDK1,CDKN1B,CDKN3,CENPE,CENPF,CENPH,CENPL,CENPN,CENPU,CEP135,CKAP2,CKB,CKS1B,CKS2,CNIH4,DBF4,DDAH2,DEPDC1,DTYMK,ECT2,ELAVL1,EMC9,ENAH,ESCO2,ESD,EZH2,FUBP1,FXR1,G3BP1,GGH,GLRX5,GSPT1,GTSE1,H2AX,H2AZ2,H4C3,HINT1,HMGB1,HMGN2,HMMR,HNRNPD,HNRNPM,HNRNPR,HSP90AA1,HS…	155 (34)	31	CASR,CSF2,MED1,MITF,VDR	calcitriol,CDKN2A,fulvestrant			BRCA1,TP53
	enzyme		3	Activated		2.776	6.16e-22	0.0001	AKT1,Ap1,ATM,BRCA1,CCND1,CDKN2A,CEBPA,Creb,CREB1,CTNNB1,E2F1,EIF4E,ELF4,ERBB2,ERK,FOXO3,GLI1,HIF1A,HNF4A,IGF1R,IKBKB,IL6,JUN,MAP2K1,MAPK1,MAPK9,MTOR,NANOG,NFAT5,NFKB1,NPAT,PGR,PPIF,RAC1,RASSF1,RELA,RHOA,SIRT5,SMAD3,SMARCA4,SOD1,SOD2,SP1,STAT3,STK11,TP53,TP73,UPF1,VCP	ARHGAP11A,ARL6IP1,ARPC5,ATP5PB,AURKA,AURKB,BIRC5,BTG3,BUB1,BUB1B,BUB3,CALM1 (includes others),CBX1,CCDC88A,CCNA2,CCNB1,CCNB2,CD47,CD59,CDC20,CDC27,CDC42BPA,CDCA2,CDCA3,CDCA8,CDK1,CDKN1B,CDKN3,CENPE,CENPF,CENPK,CKAP2,CKB,CKS1B,CKS2,CNIH4,COX8A,DBF4,DDAH2,DDX6,DEPDC1,DTYMK,ECT2,ELAVL1,EMC9,ESCO2,ESD,EZH2,FUBP1,FXR1,G3BP1,GGH,GSPT1,GTSE1,H2AX,H2AZ2,H4C3,HINT1,HMGB1,HMGN2,HMMR,HNRNPA2B1,HNRNPD,HNRNPH…	150 (49)	48	PPARD	niacinamide,suramin			ACOX1,ATM,hydrogen peroxide
	transcription regulator		3	Inhibited		-3.031	6.27e-22	0.0001	Akt,AKT1,CCND1,CDKN1A,CDKN2A,CEBPA,CTNNB1,E2f,E2F1,EIF4E,ERBB2,ERK1/2,FOXO3,GATA1,GLI1,HEY1,HIF1A,HNF4A,IGF1R,IL6,JUN,MAP2K1,MAPK9,MTOR,NANOG,NFKB1,NFKBIA,NPAT,PGR,PPIF,RAC1,RB1,RELA,RHOA,SMAD3,SOD2,SP1,STAT1,STAT3,STAT5a/b,TP53,TP73	ARL6IP1,ARPC5,ATP5PB,AURKA,AURKB,BIRC5,BTG3,BUB1,BUB1B,BUB3,CAPZA2,CBX5,CCDC88A,CCNA2,CCNB1,CCNB2,CD47,CD59,CDC20,CDC27,CDC42BPA,CDCA2,CDCA3,CDCA8,CDK1,CDKN2C,CDKN3,CENPE,CENPF,CENPK,CKAP2,CKB,CKS1B,CKS2,CNIH4,COX17,DBF4,DDAH2,DEPDC1,DTYMK,ECT2,ELAVL1,EMC9,ESCO2,EZH2,FUBP1,FXR1,G3BP1,GGH,GMNN,GSPT1,GTSE1,H2AX,H4C3,HINT1,HMGB1,HMGN2,HMMR,HNRNPA2B1,HNRNPH1,HNRNPM,HNRNPR,HSP90AA1,HSPA8,IFI16,ILF2,JP…	149 (42)	41	beta-estradiol,ESR1,SMAD1,SMAD3,SMARCB1	Ctbp,ERBB2,FBXW7,NUMB,PAX3-FOXO1,Pdgf (complex)		CDKN1A,TP53	GATA1
	transcription regulator		3	Activated		2.538	6.27e-22	0.0001	Ap1,AR,BRCA1,CASP1,CASP3,CCN2,CDKN2A,Creb,CREB1,CSF2,CTNNB1,DDIT3,DICER1,E2F1,EGFR,EIF4E,EPAS1,ERK,ESR1,FOS,FOXO1,FOXO3,GATA2,GATA4,GLI1,HSF1,IGF1R,IL1B,IL33,Inflammasome,Inflammasome (Nalp3, Asc, Casp1),IRF3,IRF4,Mapk,MAPK1,MITF,MYC,NANOG,NFE2L2,NFkB (complex),PGR,PTEN,PTTG1,PYCARD,RAC1,REL,SMAD2,SMAD3,STAT4,STAT5A,STAT5a/b,tamoxifen,TANK,TBK1,TGFB1,TGM2,TP53,TP73,VDR	ABCF1,ARHGAP11A,ARL6IP1,ARPC5,ATP5PB,AURKA,AURKB,BTG3,BUB1,BUB1B,BUB3,CALM1 (includes others),CBX5,CCNA2,CCT5,CD59,CDC20,CDC42BPA,CDKN3,CENPE,CENPF,CENPH,CENPK,CENPL,CENPN,CENPU,CEP135,CHTOP,CKAP2,CKB,CKS1B,CKS2,CNIH4,DBF4,DCTN3,DDX6,DLGAP5,DTYMK,ECI2,ENAH,ESD,EZH2,FUBP1,FXR1,GLRX5,GPSM2,GSPT1,GTSE1,H2AX,H2AZ1,H2AZ2,HDGF,HMGB3,HMGN1,HMGN2,HMMR,HNRNPD,HNRNPH1,HNRNPR,HSP90AA1,HSP90B1,HSPA8,ILF2,ITG…	169 (59)	52	mitomycin C,NTRK2			CDKN1A,Histone h3,IL18,Inflammasome,SMAD3	IL10
	other		3	Activated	biased	8.853	6.48e-22	0.0001	Akt,AKT1,Ap1,ATF2,BCAR1,Cdc42,CTNNB1,DOCK5,EGFR,ELAVL1,ERK,ERK1/2,ESR1,HIF1A,HRAS,JUN,MAP2K1/2,MAPK1,MAPK14,MAPK8,Mek,MYC,NFAT5,NFkB (complex),NFKBIA,PAK1,PAK2,PARD6A,PI3K (complex),PRKCA,Rac,RAC1,RAC2,RAF1,RHOA,SMAD2,SMAD3,STAT3,STAT5B,STMN1,TCF4,TP53,WAS	ABCF1,ARHGAP11A,ASCL1,ASPM,ATP5PB,AURKA,AURKB,BTG3,BUB1,BUB1B,BUB3,CALM1 (includes others),CAPZA2,CBX5,CCDC88A,CCNA2,CCNB1,CCNB2,CCT5,CDC20,CDC27,CDC42BPA,CDCA8,CDK1,CDKN3,CENPE,CENPF,CENPK,CENPL,CENPN,CENPU,CEP135,CEP70,CKAP2,CKB,CKS1B,CKS2,COX17,CYCS,DBF4,DTYMK,ECT2,ELAVL1,EMC9,ENAH,EZH2,FUBP1,GLRX5,GMNN,GSPT1,GTSE1,H2AZ1,H2AZ2,H4C3,HMGB1,HMGB3,HMGN2,HMMR,HNRNPA1,HNRNPD,HNRNPH1,HNRNPM,ITGAE,KHD…	138 (43)	39	LOC105372576	CST5		RAC1
	transcription regulator		3	Activated	biased	6.592	6.59e-22	0.0001	Akt,AKT1,Ap1,BRCA1,CCND1,CDKN1A,Creb,CTNNB1,disulfiram,DLX5,E2f,EGFR,ERK,ESR1,ESR2,EZH2,FOXO1,FOXO3,FOXP3,GSK3B,HIF1A,HSF1,IRF3,JUN,KAT6A,MAP3K8,MAPK1,MTOR,NFE2L2,NFKBIA,NR4A1,PTEN,RB1,RHOA,SP1,SREBF1,SRSF5,STAT1,STAT3,STAT5a/b,TAL1,TBX2,TP53,TP73,Vegf	ARHGAP11A,ARL6IP1,ARPC5,AURKA,AURKB,AZIN1,BIRC5,BTG3,BUB1,BUB1B,BUB3,CALM1 (includes others),CAPZA2,CBX5,CCDC88A,CCNA2,CCNB1,CCT5,CDC27,CDC42BPA,CDCA2,CDCA3,CDK1,CDKN1B,CDKN2C,CDKN3,CENPE,CENPK,CENPL,CENPN,CENPU,CEP135,CEP70,CKAP2,CKS1B,DBF4,DCTN3,DDAH2,DDX6,DEPDC1,DKC1,DLGAP5,ECI2,ECT2,ELAVL1,EMC9,ESCO2,ESD,EZH2,FUBP1,FUS,FXR1,GMNN,GNG4,GPSM2,H2AZ2,H4C3,HINT1,HMGB3,HMGN1,HMGN2,HMMR,HNRNPA1,HNRNP…	151 (45)	45	BMP2,MITF,SMARCA2	IGF1		CDK1,CDT1,CHEK1,CKS1B,E2F1,E2F8,FOXM1,HELLS,MXD3,RBL1	ATF3,CDKN1A,CDKN2A,PARD6A,PTEN
	cytokine		2	Activated	biased	7.316	7.07e-22	0.0001	Akt,AKT1,CREB1,CSF2,EGR1,EIF4E,ERK,ERK1/2,IL15,MAP2K1/2,MAPK1,MAPK8,MAPK9,Mek,NFkB (complex),RAF1,RARA,RAS,Rb,RB1,SHC1,STAT3,STAT5A,STAT5a/b,STAT5B,SYK,TNF,TNFRSF1A,TP53	ARHGAP11A,ARL6IP1,ASCL1,ASPM,ATP5PB,AURKA,AURKB,BIRC5,BTG3,BUB1,BUB1B,CCDC88A,CCNA2,CCNB1,CCNB2,CD47,CD59,CDC20,CDC42BPA,CDCA2,CDCA3,CDCA8,CDK1,CDKN1B,CDKN3,CENPE,CENPF,CENPH,CENPN,CENPU,CEP70,CKAP2,CKB,CKS1B,CKS2,COX17,DBF4,DTYMK,ENAH,ESD,EZH2,FBXO5,FUBP1,FUS,GTSE1,H2AZ2,H4C3,HJURP,HMGB1,HMGB2,HMGB3,HMGN3,HMMR,HNRNPA2B1,HNRNPD,HNRNPM,ILF2,ITGAE,JPT1,KIF11,KIF14,KIF22,KIF23,KIF2C,KIFC1,KNL1,KPNA2…	135 (29)	29	CD3,Collagen type I (complex),EGFR,ETS1,IL18,IL2,IL3,MAP3K2,Nfat (family),NFAT5,Pam3-Cys-Ser-Lys4,PRKCE,RET,TCR,TGFA,TNFSF13B,TRAF2,uric acid,YAP1	B2M,beta-estradiol,calcitriol,CD44,DUSP1,ESR1,imatinib,LY294002,NR4A1,PEBP1,trichostatin A,triflusal,tyrphostin AG 1478,VDR		ADAM17,ATM,BIRC5,BSG,BUB1B,CBL,CD24,CD38,CD8A,CDC20,CDK1,CHAF1A,CKS1B,CTLA4,CXCL8,E2F8,EGR1,EIF4E,FBXO5,FOS,FOXM1,FYN,GAB2,GADD45GIP1,GATA1,GDF15,HBEGF,HCAR2,HGF,ID2,IGF1,Integrin,IRAK1,MAPK1,mir-21,MLH1,MYC,phosphatidylinositol-3,4,5-triphosphate,PI3K (complex),PIK3R1,PTPN11,RAC1,RAD51,RARA,RBBP4,SOCS3,STMN1,YWHAZ	cholesterol,F2R,let-7,PTGER2,Rb,RB1
	transcription regulator		3	Inhibited		-3.31	7.08e-22	0.0001	Akt,AKT1,BACH2,CCND1,CDKN1A,CDKN2A,CEBPA,CTNNB1,E2f,E2F1,EIF4E,ERBB2,ERK1/2,FOXO3,GLI1,HIF1A,HNF4A,IGF1R,IL6,JUN,MAP2K1,MAPK9,MTOR,NANOG,NFKB1,NFKBIA,NPAT,PGR,PPIF,RAC1,RB1,RELA,RHOA,SMAD3,SOD2,SP1,STAT3,TP53,TP73	ARL6IP1,ARPC5,ATP5PB,AURKA,AURKB,BIRC5,BTG3,BUB1,BUB1B,BUB3,CAPZA2,CCDC88A,CCNA2,CCNB1,CCNB2,CD47,CD59,CDC20,CDC27,CDC42BPA,CDCA2,CDCA3,CDCA8,CDK1,CDKN1B,CDKN3,CENPE,CENPF,CENPK,CKAP2,CKB,CKS1B,CKS2,CNIH4,COX17,DBF4,DDAH2,DEPDC1,DTYMK,ECT2,ELAVL1,EMC9,ESCO2,EZH2,FUBP1,FXR1,G3BP1,GGH,GMNN,GSPT1,GTSE1,H2AX,H4C3,HINT1,HMGB1,HMGN2,HMMR,HNRNPA2B1,HNRNPH1,HNRNPM,HNRNPR,HSP90AA1,HSPA8,IFI16,ILF2,ITGAE,J…	146 (39)	39		EFNA1,EFNA2		ID3,RARA,TP53	AHR,IL10
	microRNA		3	Activated		2.979	7.24e-22	0.0001	AKT1,ATM,BRCA1,CCND1,CDKN2A,CEBPA,Creb,CREB1,CTNNB1,E2F1,EIF4E,ELF4,ERBB2,ERK,FOXO3,GLI1,HIF1A,HNF4A,IGF1R,IKBKB,IL6,JUN,MAP2K1,MAPK9,mir-630,MTOR,NANOG,NFAT5,NFKB1,NPAT,PGR,PPIF,RAC1,RASSF1,RELA,RHOA,SMAD3,SMARCA4,SOD2,SP1,STAT3,STK11,TP53,TP73,UPF1,VCP	ARL6IP1,ARPC5,ATP5PB,AURKA,AURKB,BIRC5,BTG3,BUB1,BUB1B,BUB3,CBX1,CCDC88A,CCNA2,CCNB1,CCNB2,CD47,CD59,CDC20,CDC27,CDC42BPA,CDCA2,CDCA3,CDCA8,CDK1,CDKN1B,CDKN3,CENPE,CENPF,CENPK,CKAP2,CKB,CKS1B,CKS2,CNIH4,COX8A,DBF4,DDAH2,DDX6,DEPDC1,DTYMK,ECT2,ELAVL1,EMC9,ESCO2,ESD,EZH2,FUBP1,FXR1,G3BP1,GGH,GSPT1,GTSE1,H4C3,HINT1,HMGB1,HMGN2,HMMR,HNRNPA2B1,HNRNPD,HNRNPH1,HNRNPM,HNRNPR,HSP90AA1,HSPA8,IFI16,ILF2,JPT…	146 (46)	46					ATM,TP53
	chemical toxicant		3	Inhibited		-2.703	7.33e-22	0.0001	AKT1,CCND1,CDKN2A,CEBPA,cobalt,Creb,E2F1,EIF4E,ERBB2,FOXO3,FOXP3,GLI1,GSR,Hif1,HIF1A,HNF4A,IGF1R,IL6,Ldh (complex),MAP2K1,MAPK1,MAPK9,MTOR,NANOG,NFKB1,NFKBIA,Nos,NPAT,PDE3A,PGR,PPIF,PTEN,RAF1,RB1,RELA,RHOA,SMAD3,SP1,STAT3,TP53,TP73,Vegf,VHL	ARHGAP11A,ARL6IP1,ATP5PB,AURKB,BTG3,BUB1,BUB1B,BUB3,CALM1 (includes others),CAPZA2,CCDC88A,CCNA2,CCNB1,CCNB2,CD59,CDC20,CDC27,CDC42BPA,CDCA2,CDCA3,CDCA8,CDK1,CDKN1B,CDKN3,CENPE,CENPF,CENPK,CKAP2,CKB,CKS1B,CKS2,CNIH4,DBF4,DDAH2,DDX6,DEPDC1,DKC1,DTYMK,ECI2,ECT2,EMC9,ESCO2,EZH2,FUBP1,FXR1,G3BP1,GGH,GNG4,GPSM2,GTSE1,H2AX,H2AZ2,H4C3,HINT1,HMGB1,HMGB3,HMGN1,HMGN2,HMMR,HNRNPH1,HNRNPM,HNRNPR,HSP90AA1,HSP…	149 (43)	39				EPO,Ldh (complex),Pdgf (complex),PFKFB3,TP53	ESR1
	kinase		2	Activated		6.293	7.74e-22	0.0001	ABL1,AMPK,CTNNB1,EGFR,ERBB2,HIF1A,MAP2K1,MAPK1,MET,PAK2,PCM1,PDGFRA,PKM,RET,SMAD2,STAT3,SYK,TP53	ARHGAP11A,ARL6IP1,ASCL1,ATP5PB,AURKA,AURKB,BUB1,BUB1B,CAPZA2,CBX5,CCDC88A,CCNA2,CCNB1,CCNB2,CCT5,CDC20,CDC27,CDC42BPA,CDCA2,CDCA3,CDCA8,CDK1,CDKN1B,CDKN3,CENPE,CENPF,CEP70,CKAP2,CKB,CKS1B,CKS2,COX17,DBF4,DTYMK,ELAVL1,EMC9,EZH2,FUBP1,G3BP1,GMNN,GTSE1,H2AZ2,H4C3,HMGB1,HMGB2,HMGB3,HMGN2,HMMR,HNRNPA1,HNRNPA2B1,HNRNPD,HNRNPH1,HSP90AA1,HSP90B1,HSPA8,KIF22,KIF23,KLF6,KPNA2,MAD2L1,MKI67,MYH10,NCAPG,NDC80…	110 (18)	18	beta-estradiol,BNIP3L,CD38,ESRRG,HBEGF,IGF1,Insulin,L-serine,metribolone,MTOR,PIK3R1,PPARD,SAICAR,tamoxifen	dichlorovinylcysteine,let-7,mir-122,PTP4A1,sirolimus		ACOX1,CCDC6,CCND1,CDC25A,CHEK2,cholesterol,EGR1,ERBB2,FGFR2,ITGB1,MAP2K1,MAP3K11,MAP3K2,PAK2,PCM1,RET,SYK,Vegf	IL18
	kinase		2	Inhibited		-3.938	8.09e-22	0.0001	MMP14,TP53,TP53RK	ARL6IP1,ATP5PB,AURKA,AURKB,BIRC5,BUB1,BUB1B,CCNA2,CCNB1,CCNB2,CDC20,CDC42BPA,CDK1,CDKN1B,CDKN2C,CDKN3,CENPE,CENPF,CKAP2,CKB,CKS1B,CKS2,DBF4,DTYMK,EZH2,FUBP1,GTSE1,H2AX,HMGB1,HMGN2,HMMR,HSP90AA1,HSPA8,IFI16,KIF22,KIF23,KIFC1,KLF6,KPNA2,LBR,MAD2L1,MKI67,MYH10,NCAPG,NDC80,NEK2,NMU,NUDT5,PBK,PCLAF,PCNA,PEG10,PHGDH,PLK1,PRC1,PRKAR2A,PSRC1,PTTG1,RRM1,RRM2,SMARCA1,SMC2,SMC3,SMC4,SPC25,SRSF3,STIP1,STMN1,…	79 (3)	3	IL2	BMS-690514,mir-21,miR-6875-3p (miRNAs w/seed UUCUUCC),pomalidomide,TOB1		TP53
	transcription regulator		3	Inhibited		-3.807	8.11e-22	0.0001	Akt,AKT1,BRCA1,CCND1,CDKN1A,CDKN2A,CEBPA,CTNNB1,E2f,E2F1,EED,EIF4E,ERBB2,ERK1/2,EZH2,FOXO3,GLI1,HIF1A,HNF4A,IGF1R,IL6,JUN,MAP2K1,MAPK9,MTOR,MYOD1,NANOG,NFKB1,NFKBIA,NPAT,PGR,PHF1,PPIF,RAC1,RB1,RELA,RHOA,SMAD3,SOD2,SP1,TP53,TP73,ZBTB16	ARL6IP1,ARPC5,ATP5PB,AURKA,AURKB,BIRC5,BTG3,BUB1,BUB1B,BUB3,CAPZA2,CBX5,CCNA2,CCNB1,CCNB2,CD47,CD59,CDC20,CDC27,CDC42BPA,CDCA2,CDCA3,CDCA8,CDK1,CDKN3,CENPE,CENPF,CENPK,CKAP2,CKB,CKS1B,CKS2,CNIH4,COX17,DBF4,DDAH2,DEPDC1,DTYMK,ECT2,EMC9,ESCO2,EZH2,FUBP1,FXR1,G3BP1,GGH,GMNN,GSPT1,GTSE1,H2AX,H4C3,HINT1,HMGB1,HMGN2,HMMR,HNRNPA2B1,HNRNPD,HNRNPH1,HNRNPM,HNRNPR,HSP90AA1,HSPA8,IFI16,ILF2,ITGAE,JPT1,KDM1A,…	146 (43)	41		miR-5196-3p (miRNAs w/seed CAUCCUC)		BBC3,CDKN1A,TP53
	chemical - kinase inhibitor		3	Activated		3.073	8.91e-22	0.0001	AG 1433,AKT1,CCND1,CDKN1A,CDKN2A,CEBPA,CRK,CTNNB1,E2f,E2F1,EIF4E,ERBB2,ERK,ERK1/2,FOXO3,GLI1,HIF1A,HNF4A,IGF1R,IL6,JUN,MAP2K1,MAPK1,MAPK9,MTOR,NANOG,NFKB1,NFKBIA,NPAT,PGR,PPIF,RAC1,RB1,RELA,SMAD3,SOD2,SP1,STAT3,TP53,TP73	ARHGAP11A,ARL6IP1,ARPC5,ATP5PB,AURKA,AURKB,BIRC5,BTG3,BUB1,BUB1B,BUB3,CAPZA2,CCDC88A,CCNA2,CCNB1,CCNB2,CD47,CD59,CDC20,CDC27,CDC42BPA,CDCA2,CDCA3,CDCA8,CDK1,CDKN1B,CDKN3,CENPE,CENPF,CENPK,CKAP2,CKB,CKS1B,CKS2,CNIH4,DBF4,DDAH2,DEPDC1,DTYMK,ELAVL1,EMC9,ESCO2,EZH2,FUBP1,FXR1,G3BP1,GGH,GMNN,GSPT1,GTSE1,H2AX,H2AZ2,H4C3,HINT1,HMGB1,HMGN2,HMMR,HNRNPA2B1,HNRNPH1,HNRNPM,HNRNPR,HSP90AA1,HSPA8,IFI16,ILF2,JP…	145 (40)	38					TP53
	chemical drug		3	Activated		3.452	9.51e-22	0.0001	AKT1,APR-246,CASP3,CCND1,CDKN2A,CEBPA,CTNNB1,E2f,E2F1,EIF4E,ERBB2,FOXO3,GLI1,HIF1A,HNF4A,IGF1R,IL6,JUN,MAP2K1,MAPK9,MTOR,NFKB1,NFKBIA,NPAT,PGR,PPIF,PRKCD,PTEN,RB1,RELA,RHOA,SMAD3,SOD2,SP1,STAT3,TP53,TP73	ARL6IP1,ARPC5,ATP5PB,AURKA,AURKB,BIRC5,BTG3,BUB1,BUB1B,BUB3,CAPZA2,CCDC88A,CCNA2,CCNB1,CCNB2,CD47,CD59,CDC20,CDC27,CDC42BPA,CDCA2,CDCA3,CDCA8,CDK1,CDKN1B,CDKN3,CENPE,CENPF,CENPK,CKAP2,CKB,CKS1B,CKS2,CNIH4,COX17,COX8A,DBF4,DDAH2,DEPDC1,DTYMK,ECI2,ECT2,ELAVL1,EMC9,ESCO2,EZH2,FUBP1,FXR1,G3BP1,GGH,GMNN,GTSE1,H2AX,H4C3,HINT1,HJURP,HMGB1,HMGN1,HMGN2,HMMR,HNRNPA2B1,HNRNPM,HNRNPR,HSP90AA1,HSPA8,IFI16,ILF…	148 (37)	36				BBC3,CDH3	TP53
	transcription regulator		3	Activated		3.31	9.93e-22	0.0001	Akt,AKT1,CCND1,CDKN1A,CDKN2A,CEBPA,CTNNB1,E2f,E2F1,EIF4E,ERBB2,ERK1/2,FOXO3,GLI1,HIF1A,HNF4A,IGF1R,IL6,JUN,MAP2K1,MAPK9,MTOR,NANOG,NFAT5,NFKB1,NFKBIA,NPAT,PGR,PPIF,RAC1,RB1,RELA,RHOA,SMAD3,SOD2,SP1,STAT3,TP53,TP73	ARL6IP1,ARPC5,ATP5PB,AURKA,AURKB,BIRC5,BTG3,BUB1,BUB1B,BUB3,CAPZA2,CCDC88A,CCNA2,CCNB1,CCNB2,CD47,CD59,CDC20,CDC27,CDC42BPA,CDCA2,CDCA3,CDCA8,CDK1,CDKN1B,CDKN3,CENPE,CENPF,CENPK,CKAP2,CKB,CKS1B,CKS2,CNIH4,COX17,DBF4,DDAH2,DEPDC1,DTYMK,ECT2,ELAVL1,EMC9,ESCO2,EZH2,FUBP1,FXR1,G3BP1,GGH,GMNN,GSPT1,GTSE1,H2AX,H4C3,HINT1,HMGB1,HMGN2,HMMR,HNRNPA2B1,HNRNPH1,HNRNPM,HNRNPR,HSP90AA1,HSPA8,IFI16,ILF2,JPT1,KD…	146 (39)	39	ATM,BMP2,CD3,desmopressin,ESR1,RAC1	10E,12Z-octadecadienoic acid,DDX5,herbimycin,PTPN6		AREG,CD24,CSF2,CYBB,EREG,IGFBP7,IL2,IRAK1,NRG1,VEGFA	CHEK2,TP53
	transcription regulator		3			-1.315	9.94e-22	0.0001	AKT1,Ap1,AR,BRCA1,CCN2,CCND1,CD44,CDKN2A,CEBPA,Creb,CTNNB1,E2f,E2F1,EGFR,EIF4E,ERBB2,FOXO1,FOXO3,GLI1,HIF1A,IGF1R,IL6,IRF7,MAPK9,NANOG,NFKBIA,NPAT,PGR,PPIF,RAC1,RB1,RHOA,SMAD2,SMAD3,SOD2,STK11,TGFB1,TGFBR1,TGM2,TP53,TP73,TSC22D1,VDR	ABCF1,ARL6IP1,ARPC5,ATP5PB,AURKA,AURKB,BIRC5,BTG3,BUB1,BUB1B,BUB3,CALM1 (includes others),CBX5,CCNA2,CCNB1,CCNB2,CCT5,CD59,CDC20,CDC27,CDC42BPA,CDCA2,CDCA3,CDCA8,CDK1,CDKN1B,CDKN3,CENPE,CENPF,CENPH,CENPK,CKAP2,CKB,CKS1B,CKS2,CNIH4,COX8A,DBF4,DDX6,DLGAP5,DTYMK,ECT2,ELAVL1,EMC9,ESCO2,EZH2,FUBP1,FXR1,G3BP1,GGH,GMNN,GSPT1,GTSE1,H2AX,H2AZ1,H4C3,HDGF,HMGB1,HMGB3,HMGN2,HMMR,HNRNPD,HNRNPH1,HNRNPM,HNRNPR,…	148 (43)	42	ADCYAP1,bee venom,decitabine,gentamicin,metribolone,PTPRJ,SYK	5-fluorouracil,beta-estradiol,CD28,TCR		CXCL8,SMAD3,TP53
	other		3	Activated	biased	6.725	1e-21	0.0001	AHR,Ap1,AR,ATF1,CCND1,CEBPA,CHEK2,Creb,CREB1,CSF2,DDIT3,EGFR,EIF4E,EPAS1,ERK,ESR1,FOS,FOXO3,GATA2,GATA4,HIF1A,HMOX1,HNF4A,HSF1,IKBKB,IL1B,IL6,IRF3,IRF4,MAP2,MAP2K1,MAP3K8,Mapk,MAPK1,MAPK9,MITF,MYC,NFE2L2,NFkB (complex),NFKB1,NLRP3,NOS2,PGR,PLAA,PTTG1,RB1,RELA,SP1,STAT3,STAT4,tamoxifen,TP53	ABCF1,ARHGAP11A,ARL6IP1,ARPC5,ASPM,ATP5PB,BIRC5,BTG3,BUB3,CALM1 (includes others),CBX5,CCDC88A,CCNB1,CCNB2,CCT5,CD47,CD59,CDC27,CDCA2,CDCA3,CDKN1B,CENPH,CENPK,CENPL,CENPN,CENPU,CEP135,CEP70,CHTOP,CKAP2,CKB,COX8A,DBF4,DCTN3,DDAH2,DDX6,DEPDC1,DTYMK,ECI2,ECT2,EMC9,ENAH,ESCO2,ESD,FBXO5,FUBP1,FXR1,G3BP1,GGH,GLRX5,GNG4,GPSM2,GSPT1,GTSE1,H2AX,H2AZ1,H2AZ2,H4C3,HINT1,HMGB2,HMGB3,HMGN2,HMMR,HNRNPA1,HNRNPD,…	156 (52)	51	beta-estradiol,leukotriene D4	LY294002
	transcription regulator		3	Inhibited		-3.547	1.1e-21	0.0001	Akt,AKT1,AR,CCND1,CDKN1A,CDKN2A,CEBPA,CTNNB1,E2f,E2F1,EIF4E,ERBB2,ERK1/2,FOXO3,GLI1,HIF1A,HNF4A,HOXA2,IGF1R,IL6,JUN,MAP2K1,MAPK9,MTOR,NANOG,NFKB1,NFKBIA,NPAT,PGR,PPIF,RAC1,RB1,RCHY1,RELA,RHOA,SMAD3,SOD2,SP1,STAT3,TP53,TP73	ARL6IP1,ARPC5,ATP5PB,AURKA,AURKB,BIRC5,BTG3,BUB1,BUB1B,BUB3,CAPZA2,CCDC88A,CCNA2,CCNB1,CCNB2,CD47,CD59,CDC20,CDC27,CDC42BPA,CDCA2,CDCA3,CDCA8,CDK1,CDKN3,CENPE,CENPF,CENPK,CKAP2,CKB,CKS1B,CKS2,CNIH4,COX17,DBF4,DDAH2,DEPDC1,DTYMK,ECT2,ELAVL1,EMC9,ESCO2,EZH2,FUBP1,FXR1,G3BP1,GGH,GMNN,GSPT1,GTSE1,H2AX,H4C3,HINT1,HMGB1,HMGN2,HMMR,HNRNPA2B1,HNRNPH1,HNRNPM,HNRNPR,HSP90AA1,HSPA8,IFI16,ILF2,JPT1,KDM1A,KIF…	147 (41)	39	KAT6A,RARA	valproic acid		TP53
	transcription regulator		3	Activated		3.145	1.11e-21	0.0001	AKT1,ATM,BRCA1,CCND1,CDKN2A,CEBPA,Creb,CREB1,CTNNB1,E2F1,EIF4E,ELF4,ERBB2,ERK,FOXO3,GLI1,HIF1A,HNF4A,IGF1R,IKBKB,IL6,JUN,MAP2K1,MAPK9,mitomycin C,MTOR,NANOG,NFAT5,Nos,NPAT,PPIF,RAC1,RASSF1,RHOA,SMARCA4,SOD2,SP1,STAT3,STK11,TERF2,TP53,TP73,UPF1,VCP	ARL6IP1,ARPC5,ATP5PB,AURKA,AURKB,BIRC5,BTG3,BUB1,BUB1B,BUB3,CBX1,CCDC88A,CCNA2,CCNB1,CCNB2,CD47,CD59,CDC20,CDC27,CDC42BPA,CDCA2,CDCA3,CDCA8,CDK1,CDKN1B,CDKN3,CENPE,CENPF,CENPK,CKAP2,CKB,CKS1B,CKS2,CNIH4,COX8A,DBF4,DDAH2,DDX6,DEPDC1,DESI2,DTYMK,ECT2,ELAVL1,EMC9,ESCO2,ESD,EZH2,FUBP1,FXR1,G3BP1,GGH,GSPT1,GTSE1,H4C3,HINT1,HMGB1,HMGN2,HMMR,HNRNPA2B1,HNRNPD,HNRNPH1,HNRNPM,HNRNPR,HSP90AA1,HSPA8,IFI16,IL…	146 (44)	43	CD3	doxorubicin,ESR1			ATM,CDKN1A,CDKN2A,TP53
	enzyme		3	Inhibited		-4.11	1.14e-21	0.0001	AKT1,AR,ATM,BRCA1,CCND1,CDKN2A,CEBPA,Creb,CREB1,CTNNB1,EIF4E,ELF4,ERBB2,ERK,FLI1,FOXO1,FOXO3,GLI1,GNAO1,HIF1A,HNF4A,IKBKB,JUN,MAP2K1,MAPK9,MDM2,MTOR,MYCN,NANOG,NFAT5,NPAT,PGR,PPIF,RAC1,RARA,RASSF1,RGS6,RUNX3,SMARCA4,SOD2,STAT3,STK11,TP53,TP63,TP73,UPF1,VCP	ABCF1,ARL6IP1,ARPC5,ATP5PB,AURKA,AURKB,BTG3,BUB1,BUB1B,CBX1,CCDC88A,CCNB1,CCNB2,CD47,CDC20,CDC27,CDC42BPA,CDCA2,CDCA3,CDCA8,CDK1,CDKN1B,CDKN3,CENPE,CENPF,CENPK,CENPN,CENPU,CKAP2,CKB,CKS1B,CKS2,CNIH4,COX8A,DBF4,DDX6,DEPDC1,DLGAP5,DTYMK,EMC9,ENAH,ESCO2,ESD,FUBP1,FXR1,G3BP1,GGH,GSPT1,GTSE1,H4C3,HMGB1,HMGN2,HMMR,HNRNPA2B1,HNRNPH1,HNRNPM,HSP90AA1,HSPA8,IFI16,ILF2,ITGAE,JPT1,KDM1A,KIF11,KIF15,KIF18A,KI…	148 (47)	45	BMP2,doxorubicin			ATM,TP53
	transcription regulator		2	Inhibited		-3.239	1.14e-21	0.0001	Akt,AKT1,CCND1,CDKN1A,CDKN2A,CEBPA,CTNNB1,E2f,E2F1,EIF4E,ERBB2,ERK1/2,FOXO3,GLI1,HIF1A,HNF4A,IGF1R,IL6,JUN,MAP2K1,MAPK9,MTOR,NANOG,NFKB1,NFKBIA,NPAT,PGR,PPIF,RAC1,RB1,RELA,RHOA,SMAD3,SOD2,SP1,STAT3,TP53,TP73	ARL6IP1,ARPC5,ATP5PB,AURKA,AURKB,BIRC5,BTG3,BUB1,BUB1B,BUB3,CAPZA2,CCDC88A,CCNA2,CCNB1,CCNB2,CD47,CD59,CDC20,CDC27,CDC42BPA,CDCA2,CDCA3,CDCA8,CDK1,CDKN1B,CDKN3,CENPE,CENPF,CENPK,CKAP2,CKB,CKS1B,CKS2,CNIH4,COX17,DBF4,DDAH2,DEPDC1,DTYMK,ECT2,ELAVL1,EMC9,ESCO2,EZH2,FUBP1,FXR1,G3BP1,GGH,GMNN,GSPT1,GTSE1,H2AX,H4C3,HINT1,HMGB1,HMGN2,HMMR,HNRNPA2B1,HNRNPH1,HNRNPM,HNRNPR,HSP90AA1,HSPA8,IFI16,ILF2,JPT1,KD…	145 (38)	38	1,10-phenanthroline,2,5-bis(5-hydroxymethyl-2-thienyl)furan,4-oxo-2-nonenal,5-fluorouracil,alvocidib,anacardic acid,APLP2,Arf,arsenic trioxide,ATM/ATR,azoxymethane,BACH2,BARD1,bendamustine,beta-estradiol,calcitriol,CCNE1,CD 437,CEBPD,chrysotile asbestos,cobalt,colcemid,costunolide,COTI-2,Ctbp,decitabine,dehydrocostus lactone,deoxynivalenol,DNA-PK,DNAJB1,docetaxel,doxorubicin,DYRK2,E2F2,ELAVL1,Ep3…	26s Proteasome,AG 1433,alpha-santalol,APH1A,APH1B,APR-246,arsenic,BANP,bestatin,BMI1,calcifediol,Cd2+,CHAF1A,CUL7,DDX5,E2F3,ELL,entinostat,EPO,ETS1,FGF3,geldanamycin,GTPBP4,Hdac1/2,imatinib,L-serine,LY294002,MDC1,MED1,metribolone,mir-630,MITF,MLXIPL,naringin,NBR1,NFAT5,NLRP3,NOC2L,novobiocin,PA2G4,PCM1,pergolide,PLRG1,POLR3G,pomalidomide,PSENEN,PSMD4,RABL6,RALB,RET,RNF2,RPL23A,S100A6,sirolimus,SK…		ACTB,AREG,ATF4,BBC3,BTG2,CDH3,CXCL8,CYFIP2,CYP1A1,DCK,DRAM1,DUSP1,EEF1A1,EFNA1,EGFR,FHL2,FOXF1,FYN,GAS6,HBEGF,Histone h3,HSPB1,KAT6A,LAMC2,let-7,LRAT,mir-101,mir-132,mir-17,miR-17-5p (and other miRNAs w/seed AAAGUGC),mir-19,mir-375,PDE2A,POLK,PTPRM,RBL1,RBL2,RRAD,SESN2,SMAD3,SORBS1,SULF1,TSC2,VDR,ZFP36	ALDH1A3,APC,AR,BNIP3,CAMK2N1,CAND1,CDC25A,CDKN3,CKS1B,CKS2,DLAT,E2f,ESRRG,HLA-B,ID2,IL21R,ILK,KCNJ2,LGALS3,MAP2K1,MAP4K5,mir-130,miR-221-3p (and other miRNAs w/seed GCUACAU),miR-378a-3p (and other miRNAs w/seed CUGGACU),miR-515-5p (and other miRNAs w/seed UCUCCAA),MMP3,MYBL2,NECTIN3,PFKFB3,PIK3R1,PINK1,PPP1R17,PRKCE,PTP4A1,PTPN6,sphingosine-1-phosphate,STMN1,USO1,Vegf
	other		3	Inhibited	biased	-8.637	1.2e-21	0.0001	ABL1,AURKB,BCL2,CTNNB1,CYRIB,ERK,ESR1,estrogen receptor,ILK,Insulin,JUN,MAP2K1,MAPK1,MAPK14,MAPK8,MAPK9,MYC,NCOA3,NFkB (complex),PAK1,PAK2,PRKAR2B,RAC1,RAF1,RELA,RHOA,STMN1	ABCF1,ARHGAP11A,ARL6IP1,ASCL1,ASPM,AURKA,AURKB,BTG3,BUB1,BUB1B,BUB3,CCNA2,CCNB1,CCNB2,CCT5,CD47,CDC20,CDC27,CDC42BPA,CDCA8,CDK1,CDKN3,CENPE,CENPF,CENPK,CENPL,CENPN,CENPU,CEP135,CEP70,CKB,CKS2,COX17,CYCS,ECT2,ELAVL1,ENAH,FKBP2,GLRX5,GMNN,GSPT1,H2AX,H2AZ1,H2AZ2,H4C3,HMGB3,HMGN2,HNRNPA1,HNRNPD,HNRNPH1,HSP90AA1,HSP90B1,HSPA8,IFI16,KHDRBS1,KIF23,KIF5B,KIFC1,KNL1,KRAS,LSM3,LSM4,LSM5,MAD2L1,MKI67,MYH10,…	111 (27)	26					PAK1,PAK2
	enzyme		3	Activated	biased	7.192	1.29e-21	0.0001	ADCY,AKT1,AMPK,Ap1,ATF2,Creb,CTNNB1,cyclic AMP,EGFR,ERK,ERK1/2,ESR1,HIF1A,HRAS,MAP2K1/2,MAPK1,MAPK14,MAPK8,Mek,NFAT5,NFkB (complex),NFKBIA,PAK1,PAK2,PARD6A,PDE2A,PI3K (complex),RAC1,RHOA,STAT3,STAT5a/b,STK11,STMN1,TCF4,TP53,WAS	ARHGAP11A,ARL6IP1,ARPC5,ASCL1,ASPM,ATP5PB,AURKA,AURKB,BTG3,BUB1,BUB1B,BUB3,CALM1 (includes others),CAPZA2,CBX5,CCDC88A,CCNA2,CCNB1,CCNB2,CCT5,CDC20,CDC27,CDC42BPA,CDCA8,CDK1,CDKN2C,CDKN3,CENPE,CENPF,CENPK,CENPL,CENPN,CENPU,CEP135,CEP70,CKAP2,CKB,CKS1B,CKS2,COX17,COX8A,DBF4,DDX6,DTYMK,ECT2,ELAVL1,EMC9,ENAH,FUBP1,GMNN,GSPT1,GTSE1,H2AZ2,H4C3,HMGB1,HMGB3,HMGN2,HMMR,HNRNPA1,HNRNPD,HNRNPH1,HNRNPM,ITGAE…	130 (36)	34	TP53			RAC1
	other		2	Inhibited		-4.333	1.31e-21	0.0001	ERVW-1,RB1,TP53	ARL6IP1,ATP5PB,AURKA,AURKB,BIRC5,BUB1,BUB1B,CCNA2,CCNB1,CCNB2,CDC20,CDC42BPA,CDCA8,CDK1,CDKN1B,CDKN3,CENPE,CENPF,CKAP2,CKB,CKS1B,CKS2,COX17,DBF4,DTYMK,EZH2,FUBP1,GMNN,GTSE1,H2AX,HMGB1,HMGN2,HMMR,HSP90AA1,HSPA8,IFI16,KIF22,KIF23,KIFC1,KLF6,KPNA2,LBR,MAD2L1,MDH1,MKI67,MYH10,NCAPG,NDC80,NDUFA2,NEK2,NMU,NUDT5,PBK,PCLAF,PEG10,PHGDH,PLK1,PRC1,PRKAR2A,PSRC1,RRM1,RRM2,SMC2,SMC3,SMC4,SPC25,SRSF3,STIP1,STM…	81 (3)	3				Arf,CDKN1A,CDKN2A,CXCL8,LATS2,RB1,TP53
	growth factor		2	Activated		4.264	1.36e-21	0.0001	FGF3,Fgfr,FGFR1,MAPK1,RAF1,RAS,TP53	ARHGAP11A,ARL6IP1,ATP5PB,AURKA,AURKB,BIRC5,BUB1,BUB1B,CCNA2,CCNB1,CCNB2,CDC20,CDC42BPA,CDK1,CDKN1B,CDKN3,CENPE,CENPF,CKAP2,CKB,CKS1B,CKS2,COX17,DBF4,DTYMK,EZH2,FUBP1,GMNN,GTSE1,H2AX,H2AZ2,HMGB1,HMGB3,HMGN2,HMMR,HNRNPA2B1,HSP90AA1,HSPA8,IFI16,KIF22,KIF23,KIFC1,KLF6,KPNA2,LBR,MAD2L1,MKI67,MYH10,NCAPG,NDC80,NEK2,NMU,NUDT5,ODC1,PBK,PCLAF,PCNA,PEG10,PHGDH,PLK1,POU3F2,PRC1,PRKAR2A,PSME2,PSRC1,PTTG1,RAN…	88 (7)	6	estrogen			MAPK1	TP53
	enzyme		3		biased	1.223	1.53e-21	0.0001	Akt,AKT1,Ap1,AR,BRCA1,Creb,CREB1,EGFR,ERBB2,ERK,ESR1,GSK3B,LRSAM1,MAPK1,Mek,NR4A1,Rb,RELA,SMAD3,SREBF2,STMN1,STUB1,TSG101	ARHGAP11A,ARL6IP1,ARPC5,ASCL1,ASPM,BIRC5,BTG3,BUB1,BUB1B,BUB3,CALM1 (includes others),CAPZA2,CBX5,CCNA2,CCT5,CD47,CD59,CDC20,CDC42BPA,CDCA2,CDCA3,CDKN1B,CDKN3,CENPE,CENPF,CENPK,CENPL,CENPN,CENPU,CEP135,CEP70,CKS2,COX17,DDX6,ELAVL1,ENAH,ESD,EZH2,G3BP1,GMNN,H2AZ2,HMGB3,HNRNPA1,HNRNPA2B1,HNRNPH1,HNRNPM,HSP90AA1,ITGAE,JPT1,KHDRBS1,KIF15,KIF22,KIF23,KIF2C,KIF5B,KNL1,KPNA2,KRAS,MAD2L1,MAD2L2,MAPRE1,MDH…	113 (23)	22				AR
	chemical - kinase inhibitor		3	Inhibited	biased	-6.395	1.6e-21	0.0001	AKT1,Ap1,AR,CCND1,CHEK1,CHEK2,Creb,CREB1,CRK,DDIT3,EGFR,EIF4E,EPAS1,ERK,ESR1,FLT3,FOS,GATA4,HIF1A,HSF1,KIT,LCK,MAP2,MAP2K1,MAP2K1/2,Mapk,MAPK1,MAPK9,MAZ,MITF,MMP14,MYC,NFE2L2,PGR,PTTG1,RAC1,RB1,RHOA,SHC1,Sos,STAT5a/b,STAT5B,STMN1,SU5614,tamoxifen,TP53	ABCF1,ARHGAP11A,ARPC5,ASPM,ATP5PB,BIRC5,BTG3,BUB3,CALM1 (includes others),CAPZA2,CBX5,CCT5,CD47,CDC27,CDCA2,CDCA3,CDCA8,CDKN2C,CENPH,CENPK,CENPL,CENPN,CENPU,CEP135,CHTOP,CKAP2,CKB,CKS1B,COX17,DBF4,DCTN3,DDX6,DEPDC1,DKC1,DTYMK,ECT2,EMC9,ENAH,ESCO2,ESD,FUBP1,FXR1,G3BP1,GLRX5,GPSM2,GSPT1,GTSE1,H2AX,H2AZ1,H2AZ2,H4C3,HMGB1,HMGB2,HMGB3,HMGN2,HMMR,HNRNPA1,HNRNPD,HNRNPH1,HNRNPM,HSPA8,ILF2,KHDRBS1,KIF11,K…	145 (46)	42					VEGFA
	other		3	Activated	biased	5.409	1.65e-21	0.0001	Ap1,AR,ARRB1,CCND1,CHUK,Creb,CREB1,DDIT3,EDN1,EGFR,EIF4E,EPAS1,ERK,ESR1,FOS,GATA2,GATA4,GSK3B,HIF1A,HSF1,MAP2,MAP2K1,Mapk,MAPK9,MITF,MTOR,MYC,MYCN,NFE2L2,NOS2,PDCD10,PGR,PTTG1,RAC1,RAF1,RB1,RHOA,SHC1,SIRT1,SMAD2,SMAD3,SP1,STAT5a/b,STAT6,STK26,STMN1,tamoxifen,TNFRSF1A,TOB1,TP53,YAP1	ABCF1,ARL6IP1,ARPC5,ASPM,ATP5PB,BTG3,BUB3,CALM1 (includes others),CAPZA2,CBX5,CCNB1,CCT5,CD47,CDC27,CDCA2,CDCA3,CDCA8,CENPH,CENPK,CENPL,CENPN,CENPU,CEP135,CHTOP,CKAP2,CKB,CKS1B,CKS2,DBF4,DCTN3,DDAH2,DDX6,DEPDC1,DTYMK,ECT2,EMC9,ENAH,ESCO2,ESD,EZH2,FUBP1,FXR1,G3BP1,GLRX5,GPSM2,GSPT1,H4C3,HINT1,HMGB1,HMGB2,HMGN2,HMMR,HNRNPA1,HNRNPD,HNRNPH1,HNRNPH3,HSPA8,ILF2,ITGAE,KHDRBS1,KIF11,KIF14,KIF15,KIF4A,KIF…	140 (51)	48		miR-221-3p (and other miRNAs w/seed GCUACAU),miR-4477b (miRNAs w/seed UUAAGGA)			VEGFA
	phosphatase		3	Activated		3.8	1.73e-21	0.0001	Akt,AKT1,Ap1,AR,BRCA1,CCND1,CDKN1A,CDKN2A,Creb,CTNNB1,disulfiram,DLX5,E2f,EGFR,EIF4E,EIF4EBP1,ERK,ESR1,ESR2,EZH2,FOXO1,FOXO3,FOXO4,GSK3B,HIF1A,HMGA1,HSF1,IRF3,JUN,KAT6A,MAP3K8,MAPK1,MTM1,MTOR,NFE2L2,NFKBIA,NR4A1,p70 S6k,PTEN,RB1,RHOA,SIRT1,SP1,SREBF1,SRSF5,STAT1,STAT5a/b,TAL1,TP53,TP73,Vegf	ARHGAP11A,ARL6IP1,ARPC5,ASPM,AZIN1,BTG3,BUB1B,BUB3,CALM1 (includes others),CAPZA2,CBX5,CCNA2,CCNB1,CCNB2,CCT5,CDC27,CDC42BPA,CDCA2,CDK1,CDKN1B,CDKN2C,CDKN3,CENPF,CENPK,CENPL,CENPN,CENPU,CEP135,CKAP2,DBF4,DCTN3,DDX6,DEPDC1,DKC1,DLGAP5,ECI2,ECT2,ELAVL1,EMC9,ESCO2,ESD,EZH2,FBXO5,FUBP1,FUS,FXR1,GMNN,GNG4,GPSM2,H2AZ1,H2AZ2,H4C3,HINT1,HJURP,HMGB3,HMGN1,HMGN2,HMMR,HNRNPA1,HNRNPH1,HNRNPM,ILF2,KHDRBS1,KIF…	153 (51)	48					BNIP3,BNIP3L,FOXO1,MTOR
	enzyme		3	Activated		2.089	1.84e-21	0.0001	AKR1C3,Akt,AKT1,Ap1,AR,BRCA1,Creb,CREB1,EGFR,ERBB2,ESR1,GSK3B,MAPK1,Mek,NFkB (complex),NR4A1,PML,Rb,RELA,SIAH2,SMAD3,SNCA,SREBF2,STUB1,TP53	ARHGAP11A,ARL6IP1,ARPC5,ASCL1,ASPM,ATP5PB,BIRC5,BUB1,BUB1B,BUB3,CACYBP,CALM1 (includes others),CAPZA2,CBX5,CCNA2,CCNB2,CCT5,CD47,CD59,CDC20,CDCA2,CDCA3,CDKN1B,CENPE,CENPK,CENPL,CENPN,CENPU,CEP135,CEP70,CKAP2,CKB,CKS2,COX17,DBF4,DDX6,DTYMK,ELAVL1,ENAH,ESD,EZH2,FUBP1,G3BP1,GMNN,GNG4,GTSE1,H2AZ2,HMGB1,HMGB3,HMGN2,HMMR,HNRNPA1,HNRNPA2B1,HNRNPH1,HNRNPM,HSPA8,ITGAE,JPT1,KHDRBS1,KIF15,KIF22,KIF2C,KIF5B,…	132 (25)	23	AG490,CXCL12,MAC,PTEN	E2F3,silibinin
	chemical - endogenous mammalian		3	Activated	biased	7.604	2.48e-21	0.0001	AKT1,Ap1,CD28,CD3,CDK1,CDKN2A,CREB1,CTNNB1,CXCL12,EGFR,ERK,ERN1,ESR1,FYN,GSK3B,HMGA1,IKBKB,IRF3,IRF7,L-proline,LCK,MAP2K1,MAPK1,MAPK8,NFE2L2,NFKBIA,NTRK2,p70 S6k,PAK2,PDX1,PIK3CG,PRKCD,RAC1,RAF1,RHOA,SNCA,Sod,SOD2,STAT1,STAT3,STAT5A,SYK,TCR,TP53	ARHGAP11A,ARL6IP1,ASCL1,ASPM,AURKB,BTG3,BUB1,BUB1B,BUB3,CALM1 (includes others),CAPZA2,CBX5,CCDC88A,CCNA2,CCT5,CD59,CDC20,CDC27,CDC42BPA,CDCA3,CDCA8,CDK1,CDKN2C,CDKN3,CENPE,CENPF,CENPK,CENPL,CENPN,CENPU,CEP135,CEP70,CKAP2,CKB,CKS1B,CKS2,CNIH4,COX17,COX8A,DBF4,DCTN3,DKC1,DTYMK,ECT2,ENAH,ESD,FBXO5,FKBP2,FUBP1,FUS,GMNN,GNG4,GSPT1,GTSE1,H2AZ2,H4C3,HINT1,HJURP,HMGB1,HMGB3,HMGN1,HMMR,HNRNPA0,HNRNPA1,HN…	137 (44)	41		afatinib,sirolimus		CCND1,CCNE1,CDKN1A,FYN,LCK
	other		3	Activated	biased	8.132	3.22e-21	0.0001	Akt,AKT1,Ap1,ATF2,Cdc42,CTNNB1,EGFR,ERK,ERK1/2,ESR1,FLNC,HIF1A,HRAS,ITGB3,JUN,MAP2K1/2,MAPK1,MAPK14,MAPK8,Mek,NFAT5,NFkB (complex),NFKBIA,PAK1,PAK2,PARD6A,PI3K (complex),PRKCA,RAC1,RHOA,RHOG,STAT3,STMN1,SYK,TCF4,TP53,WAS	ARHGAP11A,ARL6IP1,ASCL1,ASPM,ATP5PB,AURKA,AURKB,BTG3,BUB1,BUB1B,BUB3,CALM1 (includes others),CAPZA2,CBX5,CCDC88A,CCNA2,CCNB1,CCNB2,CCT5,CDC20,CDC27,CDC42BPA,CDCA8,CDK1,CDKN3,CENPE,CENPF,CENPK,CENPL,CENPN,CENPU,CEP135,CEP70,CKAP2,CKB,CKS1B,CKS2,COX17,CYCS,DBF4,DTYMK,ECT2,ELAVL1,EMC9,ENAH,EZH2,FUBP1,GMNN,GSPT1,GTSE1,H2AZ2,H4C3,HMGB1,HMGB3,HMGN2,HMMR,HNRNPA1,HNRNPD,HNRNPH1,HNRNPM,ITGAE,KHDRBS1,KIF22…	128 (37)	35	MAPK1	estrogen receptor,PAX3-FOXO1		RAC1
	transcription regulator		3	Inhibited		-2.92	3.27e-21	0.0001	Akt,AKT1,Ap1,BRCA1,CCND1,CDKN1A,Creb,CTNNB1,disulfiram,DLX5,EGFR,EIF4E,EIF4EBP1,ERK,ESR1,ESR2,EZH2,FOXO1,FOXO3,FOXP3,GSK3B,HIF1A,HSF1,ID3,IRF3,JUN,KAT6A,MAP3K8,MAPK1,MAPK8,MTOR,MYOD1,NFE2L2,NFKBIA,NR4A1,PTEN,RB1,SP1,SREBF1,SRSF5,STAT1,STAT5a/b,TAL1,TCF12,TCF3,TP53,TP73,Vegf	ARHGAP11A,ARL6IP1,ARPC5,AURKA,AZIN1,BIRC5,BTG3,BUB1,BUB1B,BUB3,CALM1 (includes others),CAPZA2,CBX5,CCNA2,CCNB1,CCNB2,CCT5,CDC27,CDC42BPA,CDCA2,CDK1,CDKN1B,CDKN2C,CDKN3,CENPE,CENPK,CENPL,CENPN,CENPU,CEP135,CIP2A,CKAP2,DCTN3,DDAH2,DDX6,DEPDC1,DKC1,DLGAP5,ECI2,ECT2,EMC9,ESCO2,ESD,EZH2,FUBP1,FUS,FXR1,GNG4,GPSM2,H2AX,H2AZ2,H4C3,HINT1,HMGB3,HMGN1,HMGN2,HMMR,HNRNPA1,HNRNPH1,HNRNPM,HSP90B1,IFI16,ILF2,ITG…	152 (48)	47	ADCYAP1,BACH2,BMP2,CD3,CST5,PDGF BB,testosterone,TP63,trichostatin A,VEGFA	2-(4-amino-1-isopropyl-1H-pyrazolo[3,4-d]pyrimidin-3-yl)-1H-indol-5-ol,APC,bisindolylmaleimide I,dinoprost,E2F3,hydrogen peroxide,Irgm1,miR-149-5p (miRNAs w/seed CUGGCUC),miR-515-5p (and other miRNAs w/seed UCUCCAA),PAK2		CCL11,CXCL8,FOXO1,LGALS1,NR4A1,PIK3R1	BTG2,CCNE1,CDK1,CDKN1A,CDKN2A,E2F2,GNL3,LMO2,MYC,RAG2
	chemical reagent		3	Inhibited	biased	-8.132	3.3e-21	0.0001	Akt,AKT1,Ap1,ATF2,Cdc42,CTNNB1,EGFR,ERK,ERK1/2,ESR1,HIF1A,HRAS,ITGB3,ITX-3,JUN,MAP2K1/2,MAPK1,MAPK14,MAPK8,Mek,NFAT5,NFkB (complex),NFKBIA,PAK1,PAK2,PARD6A,PI3K (complex),PRKCA,RAC1,RHOA,RHOG,STAT3,STMN1,SYK,TCF4,TP53,WAS	ARHGAP11A,ARL6IP1,ASCL1,ASPM,ATP5PB,AURKA,AURKB,BTG3,BUB1,BUB1B,BUB3,CALM1 (includes others),CAPZA2,CBX5,CCDC88A,CCNA2,CCNB1,CCNB2,CCT5,CDC20,CDC27,CDC42BPA,CDCA8,CDK1,CDKN3,CENPE,CENPF,CENPK,CENPL,CENPN,CENPU,CEP135,CEP70,CKAP2,CKB,CKS1B,CKS2,COX17,CYCS,DBF4,DTYMK,ECT2,ELAVL1,EMC9,ENAH,EZH2,FUBP1,GMNN,GSPT1,GTSE1,H2AZ2,H4C3,HMGB1,HMGB3,HMGN2,HMMR,HNRNPA1,HNRNPD,HNRNPH1,HNRNPM,ITGAE,KHDRBS1,KIF22…	128 (37)	35					RAC1
	chemical drug		2	Inhibited		-6.928	3.49e-21	0.0001	Akt,AKT1,EGFR,ERBB2,ERBB3,ERK,ERK1/2,ESR1,FOXO3,gefitinib,GLI1,INSR,JUN,MAP2K1/2,MAPK1,MAPK14,MAPK8,PARP1,Rb,STAT5a/b,STAT6	ARHGAP11A,ARL6IP1,ARPC5,AURKA,BIRC5,BTG3,BUB1,BUB1B,BUB3,CAPZA2,CBX5,CCNA2,CCNB1,CCT5,CD47,CD59,CDC20,CDC27,CDC42BPA,CDCA2,CDCA3,CDCA8,CDK1,CDKN1B,CDKN2C,CDKN3,CENPE,CENPF,CENPK,CENPL,CENPN,CENPU,CEP135,CKS2,CNIH4,COX17,ELAVL1,ENAH,EZH2,G3BP1,GTSE1,H2AX,H2AZ2,H4C3,HMGB1,HMGB2,HMGB3,HMMR,HNRNPA1,HNRNPD,HNRNPH1,HNRNPH3,HNRNPM,HSP90AA1,HSP90B1,KHDRBS1,KIF23,KIF2C,KIF5B,KLF6,KNL1,KRAS,MAD2L1,MDH1,MDH…	108 (21)	21				HSPB1,Rb	BIRC5,CCND1,CXCL8,EGFR,ERBB2,ERBB3,ESR1,IGF1,MAPK1,PTTG1,Vegf,VEGFA
	chemical drug		3	Inhibited		-3.951	3.51e-21	0.0001	Akt,AKT1,EIF4E,ERK1/2,ESR1,FOXO1,HIF1A,HSF1,MTOR,MYC,NFKB1,PIK3CA,PKI-179,PRKCD,RAC1,RHOA,RICTOR,SIRT1,SMAD3,STAT3,STAT5a/b,TP53	ABCF1,ASCL1,ATP5PB,BIRC5,BUB3,CCDC88A,CCT5,CD59,CDC27,CDCA8,CENPK,CENPL,CENPN,CENPU,CEP135,CEP70,CKAP2,CKB,COX17,COX8A,CYCS,DBF4,DDAH2,DEPDC1,DLGAP5,DTYMK,ECT2,ELAVL1,EMC9,ENAH,EZH2,FUBP1,FXR1,GLRX5,GSPT1,GTSE1,H2AX,H2AZ1,H4C3,HMGB1,HMGN2,HMMR,HNRNPA2B1,HNRNPD,HNRNPH1,HNRNPM,HSP90B1,HSPA8,ILF2,KHDRBS1,KIF11,KIF18A,KIF22,KIF2C,KIF5B,KIFC1,KLF6,KNL1,KPNA2,KRAS,LSM4,LSM5,MDH1,MDH2,NCAPH,NDC80,NDUFA2…	124 (22)	21					MTOR
	chemical drug		3	Inhibited		-3.951	3.51e-21	0.0001	Akt,AKT1,EIF4E,ERK1/2,ESR1,FOXO1,HIF1A,HSF1,MTOR,MYC,NFKB1,PIK3CA,PRKCD,PWT33597,RAC1,RHOA,RICTOR,SIRT1,SMAD3,STAT3,STAT5a/b,TP53	ABCF1,ASCL1,ATP5PB,BIRC5,BUB3,CCDC88A,CCT5,CD59,CDC27,CDCA8,CENPK,CENPL,CENPN,CENPU,CEP135,CEP70,CKAP2,CKB,COX17,COX8A,CYCS,DBF4,DDAH2,DEPDC1,DLGAP5,DTYMK,ECT2,ELAVL1,EMC9,ENAH,EZH2,FUBP1,FXR1,GLRX5,GSPT1,GTSE1,H2AX,H2AZ1,H4C3,HMGB1,HMGN2,HMMR,HNRNPA2B1,HNRNPD,HNRNPH1,HNRNPM,HSP90B1,HSPA8,ILF2,KHDRBS1,KIF11,KIF18A,KIF22,KIF2C,KIF5B,KIFC1,KLF6,KNL1,KPNA2,KRAS,LSM4,LSM5,MDH1,MDH2,NCAPH,NDC80,NDUFA2…	124 (22)	21					MTOR
	enzyme		3			0.351	3.53e-21	0.0001	Akt,AKT1,APP,AR,ATF1,CaMKII,CCND1,CEBPA,CHEK1,Creb,CREB1,E2F1,EGFR,EGR1,ERK,FOXO3,GSK3B,IFNG,LCK,MAP2K1,MAPK1,MAPK14,MYOD1,NME1,NR4A1,NR4A2,PPARG,PTEN,RAF1,RARA,RB1,RRAD,STMN1,TP53,YY1	ARHGAP11A,ARPC5,ASPM,ATP5PB,AURKB,BTG3,BUB3,CAPZA2,CBX5,CCNA2,CCNB1,CCT5,CD47,CD59,CDC42BPA,CDCA8,CDK1,CDKN1B,CDKN2C,CENPE,CENPN,CENPU,CKAP2,CKAP5,CKB,COX17,COX8A,DDAH2,DDX6,DEPDC1,DKC1,DTYMK,ECI2,ECT2,ELAVL1,ENAH,ESCO2,ESD,FBXO5,FUBP1,G3BP1,GGH,GMNN,GSPT1,GTSE1,H2AX,H2AZ2,H4C3,HMGB1,HMGB3,HMGN1,HMGN2,HMMR,HNRNPA2B1,HNRNPH1,HNRNPM,HNRNPR,JPT1,KDM1A,KIF15,KIF22,KIFC1,KNL1,KPNA2,LBR,MAD2L2,MAPRE1,M…	130 (35)	34	decitabine,EGR1,LMO2,TP53	ERBB2,HSF1,phenylephrine		CCND1	RB1
	complex		3	Activated	biased	7.367	3.82e-21	0.0001	Akt,AKT1,Ap1,BUB1B,ERK,ESR1,FOXO1,FOXO3,GAB1,GP130-LIFR,IL6,IL6ST,JAK,Jnk,LIFR,MAP2K1,MAPK1,MAPK8,Mek,MITF,NFkB (complex),NFKBIA,NOTCH1,PI3K (complex),PRKCD,RAC1,RAF1,SHC1,STAT3,STAT4,STAT5A,STAT5a/b,STAT5B,STAT6	ARHGAP11A,ARL6IP1,ASCL1,ASPM,AURKA,AURKB,BTG3,BUB1,BUB1B,BUB3,CALM1 (includes others),CAPZA2,CCDC88A,CCNB1,CCNB2,CD59,CDC20,CDC27,CDC42BPA,CDCA3,CDCA8,CDKN3,CENPE,CENPF,CENPH,CENPK,CENPL,CENPN,CENPU,CEP135,CEP70,CKS1B,CKS2,COX17,DDAH2,DEPDC1,DLGAP5,ECT2,ENAH,FUS,GMNN,GSPT1,GTSE1,H2AZ2,H4C3,HJURP,HMGB2,HMGB3,HNRNPA2B1,HNRNPD,HNRNPH3,HNRNPM,HSP90AA1,HSPA8,KHDRBS1,KIF11,KIF18A,KIF23,KIF4A,KIF5B,KIFC…	115 (34)	29
	chemical drug		3	Inhibited	biased	-7.808	4.13e-21	0.0001	AKT1,ANXA7,ATF4,CTNNB1,ESR1,FLT1,FLT4,GSK3B,HRAS,HSF1,Jnk,JUN,KDR,KIT,LCK,MAP2K1/2,MAPK1,MAPK8,motesanib,MTOR,MYBL2,NFATC2,NTRK1,Pdgfr,PI3K (complex),Pkc(s),PRKCD,RAC1,RAS,RET,RHOA,SHC1,Sos,STAT3,STAT5A,Vegf	ARHGAP11A,ARL6IP1,ASPM,ATP5PB,AURKA,AURKB,BIRC5,BUB1,BUB1B,BUB3,CALM1 (includes others),CCDC88A,CCNB2,CCT5,CD47,CD59,CDC20,CDC27,CDC42BPA,CDCA8,CDKN2C,CDKN3,CENPE,CENPF,CENPK,CENPL,CENPN,CENPU,CEP135,CEP70,COX17,CYCS,DBF4,DDAH2,DKC1,DTYMK,ECT2,ELAVL1,ENAH,FXR1,G3BP1,GPSM2,GSPT1,H2AX,H2AZ2,H4C3,HJURP,HMGB1,HMGB2,HMMR,HNRNPA2B1,HNRNPD,HNRNPM,HSP90AA1,HSPA8,KHDRBS1,KIF11,KIF15,KIF20B,KIF22,KIF23,KIF…	113 (36)	31					RET
	kinase		3	Inhibited	biased	-8.132	4.22e-21	0.0001	Akt,AKT1,Ap1,ATF2,Cdc42,CTNNB1,EFNA2,EGFR,ERK,ERK1/2,ESR1,HIF1A,HRAS,JUN,MAP2K1/2,MAPK1,MAPK14,MAPK8,Mek,NFAT5,NFkB (complex),NFKBIA,PAK1,PAK2,PARD6A,PI3K (complex),PRKCA,RAC1,RHOA,STAT3,STMN1,TCF4,TP53,WAS	ARHGAP11A,ARL6IP1,ASCL1,ASPM,ATP5PB,AURKA,AURKB,BTG3,BUB1,BUB1B,BUB3,CALM1 (includes others),CAPZA2,CBX5,CCDC88A,CCNA2,CCNB1,CCNB2,CCT5,CDC20,CDC27,CDC42BPA,CDCA8,CDK1,CDKN3,CENPE,CENPF,CENPK,CENPL,CENPN,CENPU,CEP135,CEP70,CKAP2,CKB,CKS1B,CKS2,COX17,CYCS,DBF4,DTYMK,ECT2,ELAVL1,EMC9,ENAH,EZH2,FUBP1,GMNN,GSPT1,GTSE1,H2AZ2,H4C3,HMGB1,HMGB3,HMGN2,HMMR,HNRNPA1,HNRNPD,HNRNPH1,HNRNPM,ITGAE,KHDRBS1,KIF22…	128 (34)	34	hydrogen peroxide				BACH2,CCN2,RAC1,TCF3
	transcription regulator		2	Inhibited		-3.578	4.95e-21	0.0001	CASP3,DNAJB1,HSF1,TP53	ARL6IP1,ATP5PB,AURKA,AURKB,BIRC5,BUB1,BUB1B,CCNA2,CCNB1,CCNB2,CCT5,CDC20,CDC42BPA,CDK1,CDKN1B,CDKN3,CENPE,CENPF,CKAP2,CKB,DBF4,DTYMK,ELAVL1,EZH2,FUBP1,FXR1,GTSE1,H2AX,HMGN2,HMMR,HSPA8,IFI16,KIF22,KIF23,KIFC1,KLF6,KPNA2,LBR,MAD2L1,MKI67,MYH10,NCAPG,NDC80,NEK2,NMU,NUDT5,PBK,PCLAF,PCNA,PEG10,PHGDH,PLK1,PRC1,PRKAR2A,PSRC1,PTTG1,RANGAP1,RRM2,SGO2,SMC2,SMC3,SMC4,SPC25,SRSF3,STIP1,STMN1,TCP1,TMEM97,TMSB…	80 (4)	3	geldanamycin,hydrogen peroxide,MAPKAPK5,tanespimycin	AHR,PTP4A1		TP53
	complex		3	Activated	biased	5.41	5.09e-21	0.0001	AKT1,Ap1,CCND1,CD3,CD3-TCR,Creb,CREB1,CTLA4,CTNNB1,EGFR,EIF4E,ERK,ERN1,ESR1,FOS,FOXO3,FYN,GATA4,GSK3B,GZMB,HIF1A,HSF1,IFNG,IKBKB,IRF3,ITK,KLF4,LCK,MAP2,MAP2K1,MAP2K1/2,MAPK1,MAPK9,MTOR,NFE2L2,NFKBIA,NOS2,NR4A1,NTRK2,PARP1,PIK3CG,RAC1,RARA,RB1,REL,RELA,RHOA,SHC1,SNAI2,SNCA,STAT4,STAT5B,STAT6,STMN1,SYK,TCR,TNFRSF1A,TOB1,TP53,ZAP70	ARHGAP11A,ARPC5,ATP5PB,AURKA,BIRC5,BTG3,BUB3,CALM1 (includes others),CAPZA2,CBX5,CCNA2,CCNB1,CCT5,CDC27,CDCA3,CDCA8,CDKN1B,CENPF,CENPK,CENPL,CENPN,CENPU,CEP135,CKAP2,CKAP5,CNIH4,COX17,COX8A,CYCS,DBF4,DCTN3,DDAH2,DDX6,DEPDC1,DKC1,DTYMK,ECT2,EMC9,ESCO2,ESD,FBXO5,FKBP2,FUBP1,FXR1,G3BP1,GMNN,GNG4,GPSM2,GSPT1,GTSE1,H2AX,H2AZ2,H4C3,HINT1,HMGB2,HMGN1,HMGN2,HMMR,HNRNPA0,HNRNPA1,HNRNPH1,HNRNPH3,HNRNPM,HNR…	158 (60)	56	CD28			GZMB,MAPK1,MEKK2/3
	other		3	Activated	biased	8.811	5.17e-21	0.0001	Akt,AKT1,Ap1,ATF2,Cdc42,CTNNB1,DOCK2,EGFR,ELMO1,ERK,ERK1/2,ESR1,HIF1A,HRAS,JUN,MAP2K1/2,MAPK1,MAPK14,MAPK8,Mek,MYC,NFAT5,NFkB (complex),NFKBIA,PAK1,PAK2,PARD6A,PI3K (complex),PRKCA,Rac,RAC1,RAF1,RHOA,STAT3,STMN1,TCF4,TP53,WAS	ABCF1,ARHGAP11A,ASCL1,ASPM,ATP5PB,AURKA,AURKB,BTG3,BUB1,BUB1B,BUB3,CALM1 (includes others),CAPZA2,CBX5,CCDC88A,CCNA2,CCNB1,CCNB2,CCT5,CDC20,CDC27,CDC42BPA,CDCA8,CDK1,CDKN3,CENPE,CENPF,CENPK,CENPL,CENPN,CENPU,CEP135,CEP70,CKAP2,CKB,CKS1B,CKS2,COX17,CYCS,DBF4,DTYMK,ECT2,ELAVL1,EMC9,ENAH,EZH2,FUBP1,GLRX5,GMNN,GSPT1,GTSE1,H2AZ1,H2AZ2,H4C3,HMGB1,HMGB3,HMGN2,HMMR,HNRNPA1,HNRNPD,HNRNPH1,HNRNPM,ITGAE,KHD…	134 (38)	35	AR			RAC1
	group		3	Activated		6.738	5.17e-21	0.0001	Ap1,AR,BCL2,CDC42,Cdc42,CTNNB1,Cyclin A,E2f,ERK,ESR1,FOS,GLI1,ILK,Insulin,JUN,MAPK1,MAPK14,MAPK9,Mek,MYC,NCK,NCK1,NFE2L2,PAK1,PAK2,PI3K (complex),PPARG,PRKAR2B,PRKCI,PRKCZ,Rac,RAF1,RAS,RB1,SOX2,SP1,SPI1,STAT3,STMN1,TP53,WAS	ABCF1,ARHGAP11A,ARPC5,ASCL1,ASPM,ATP5PB,AURKA,AURKB,BTG3,BUB3,CALM1 (includes others),CCDC88A,CCNA2,CCNB1,CCT5,CD47,CDC20,CDC27,CDC42BPA,CDCA8,CDK1,CDKN2C,CDKN3,CENPF,CENPK,CENPL,CENPN,CENPU,CEP135,CEP70,CKAP2,CKB,CKS1B,CKS2,CNIH4,COX17,CYCS,DBF4,DCTN3,DTYMK,ECT2,ELAVL1,ENAH,ESD,FKBP2,FUBP1,GLRX5,GPSM2,GTSE1,H2AZ1,H2AZ2,H4C3,HINT1,HMGB1,HMGB3,HMMR,HNRNPA1,HNRNPD,HNRNPH1,HSP90B1,HSPA8,IFI16,ITGAE,…	134 (41)	38	Eph Receptor,Pdgf (complex),PDGF BB,PI3K (complex),TCR			FOS,PAK1	CCND1
	transmembrane receptor		3	Activated		6.49	5.2e-21	0.0001	Ap1,CHEK2,Creb,EGFR,EIF4E,ERBB3,ERK,ESR1,ESR2,estrogen receptor,EZH2,GSK3B,HNF4A,IL21R,IL2RG,JAK,JAK1,JAK3,MAPK1,Mek,PPARA,PPARG,PRKCD,PRL,RAC1,RAF1,RELA,RHOA,SHC1,SIRT1,STAT3,STAT5A,STAT5a/b,STAT5B,STAT6,SYK,TP53	ARHGAP11A,ARPC5,ASCL1,ASPM,ATP5PB,BTG3,BUB1,BUB1B,BUB3,CALM1 (includes others),CAPZA2,CBX5,CCDC88A,CCT5,CD47,CD59,CDC27,CDC42BPA,CDCA8,CDKN2C,CDKN3,CENPE,CENPF,CENPK,CENPL,CENPN,CENPU,CEP135,CEP70,CKAP2,CKB,CKS1B,CKS2,CYCS,DBF4,DDX6,DTYMK,ECT2,ENAH,EZH2,FUBP1,GMNN,GSPT1,GTSE1,H2AX,H2AZ1,H2AZ2,H4C3,HJURP,HMGB2,HMGB3,HMGN2,HMMR,HNRNPA1,HNRNPA2B1,HNRNPD,HNRNPH1,HNRNPH3,HSP90AA1,ILF2,KHDRBS1,KIF22,KI…	130 (37)	33	CD28,CD3	TP53		IL10,SOCS3
	kinase		3	Activated		7.897	5.73e-21	0.0001	AKT1,AR,BAD,C8orf44-SGK3/SGK3,CDKN1A,CSF2,CXCL12,ERK,ESR1,FOXO3,GATA4,HIF1A,Jnk,L-threonine,MAPK1,MMP14,MTOR,NEDD4L,PRMT5,RAC1,RAF1,RB1,RELA,RHOA,RICTOR,RPTOR,SIRT1,SKIL,SREBF1,STAT3,SYK,TGFB1	ABCF1,ARHGAP11A,ARL6IP1,ASCL1,ASPM,ATP5PB,AURKB,BTG3,BUB1B,BUB3,CALM1 (includes others),CCDC88A,CCNB1,CCT5,CD47,CDC20,CDC27,CDC42BPA,CDCA2,CDCA3,CDKN1B,CDKN2C,CDKN3,CENPE,CENPF,CENPH,CENPK,CENPL,CENPN,CENPU,CEP135,CEP70,CKS2,COX8A,CYCS,DDX6,ECT2,ELAVL1,EMC9,ENAH,FBXO5,FUBP1,GMNN,GSPT1,H2AZ1,H2AZ2,H4C3,HDGF,HINT1,HJURP,HMGB1,HMGB3,HMGN2,HNRNPA1,HNRNPA2B1,HNRNPH1,HNRNPM,HSP90AA1,ITGAE,KHDRBS1,KIF11…	127 (32)	28	beta-estradiol,hydrogen peroxide,IGF1,MITF,PDPK1,PI3K (complex)	LMO2,LY294002,mir-21		ESR1	ATF4
	enzyme		2	Activated	biased	8.075	5.88e-21	0.0001	Akt,AKT1,Ap1,ATF2,Cdc42,CTNNB1,EGFR,ERK,ERK1/2,ESR1,HIF1A,HRAS,JUN,MAP2K1/2,MAPK1,MAPK14,MAPK8,Mek,NFAT5,NFkB (complex),NFKBIA,PAK1,PAK2,PARD6A,PI3K (complex),PRKCA,RAC1,RHOA,STAT3,STMN1,TCF4,TP53,WAS	ARHGAP11A,ARL6IP1,ASCL1,ASPM,ATP5PB,AURKA,AURKB,BTG3,BUB1,BUB1B,BUB3,CALM1 (includes others),CAPZA2,CBX5,CCDC88A,CCNA2,CCNB1,CCNB2,CCT5,CDC20,CDC27,CDC42BPA,CDCA8,CDK1,CDKN3,CENPE,CENPF,CENPK,CENPL,CENPN,CENPU,CEP135,CEP70,CKAP2,CKB,CKS1B,CKS2,COX17,CYCS,DBF4,DTYMK,ECT2,ELAVL1,EMC9,ENAH,EZH2,FUBP1,GMNN,GSPT1,GTSE1,H2AZ2,H4C3,HMGB1,HMGB3,HMGN2,HMMR,HNRNPA1,HNRNPD,HNRNPH1,HNRNPM,ITGAE,KHDRBS1,KIF22…	127 (33)	33	[D-Ala2,N-Me-Phe4,Gly5-ol]-Enkephalin,ALS2,ARHGEF7,arsenic trioxide,AXL,BDNF,BIRC5,BSG,bufalin,CASR,CD28,CD3,CD44,CDH3,CDKL5,cholesterol,CNR1,CRKL,CSF2,CXCL12,DCD,diphenyleneiodonium,DOCK10,DOCK5,DOCK6,ELMO1,Ephb,EPHB2,ERBB2,ERBB3,F2R,FLNC,FYN,GAB2,GIP,GNA12,GRP,GSDMB,guanosine 5'-O-(3-thiotriphosphate),HGF,hyaluronic acid,IL3,ILK,Insulin,IRAK1,LGALS3,MMP3,MTOR,NECTIN3,NGFR,NRG1,PAFAH1B1,PDE2A,Pd…	6-mercaptopurine,6-thioguanylic acid,beta-estradiol,CBL,CDKN2A,CDKN3,EFNA1,EFNA2,FHL2,fulvestrant,imipramine blue,ITGA1,ITX-3,JQ1,LAMC2,LY294002,nocodazole,panobinostat,PTEN,PTPRB,RDX,SEMA3E,sirolimus,SMAD3,SRSF1,tyrphostin AG 1478,U46619		Ap1,APBB1,ATF3,CCN2,CCND1,CDC25A,CYFIP2,ESR1,FOXO1,IL10,MAPK1,MYC,Nfat (family),NFAT5,PAK2,PARD6A,SOD2	STMN1
	other		3	Inhibited		-6.061	6.2e-21	0.0001	Ap1,ERK,ESR1,ESR2,estrogen receptor,FOS,JUN,KMT2A,MAPK1,PI3K (complex),SAFB2,SRC,STAT5A,TP53	ARHGAP11A,ARL6IP1,ARPC5,ASPM,ATP5PB,AURKA,AURKB,BTG3,BUB1,BUB1B,BUB3,CALM1 (includes others),CCNB2,CD59,CDC20,CDC27,CDC42BPA,CDCA8,CDK1,CDKN2C,CDKN3,CENPE,CENPF,CENPK,CENPL,CENPN,CENPU,CEP135,CEP70,CKAP2,CKB,CKS1B,CKS2,COX17,CYCS,DBF4,DTYMK,ENAH,EZH2,FUBP1,FUS,GMNN,GPSM2,GTSE1,H2AX,H2AZ2,H4C3,HMGB1,HMGN2,HNRNPA2B1,HNRNPD,HSP90AA1,HSPA8,KHDRBS1,KIF22,KIF23,KIF5B,KIFC1,KLF6,KNL1,KPNA2,KRAS,LBR,MAD2…	115 (14)	14	SAFB	geldanamycin			B2M,BBC3,estrogen receptor,FOS,MAP3K11
	transmembrane receptor		3	Activated	biased	6.237	6.41e-21	0.0001	AR,B2M,CCND1,CHEK2,Creb,CREB1,DDIT3,EGFR,EIF4E,EPAS1,ESR1,FCER1G,FOS,GATA2,GATA4,HIF1A,HSF1,IRF3,MAP2,MAP2K1,Mapk,MAPK14,MAPK9,MAZ,MITF,MYC,NFE2L2,NFKBIA,PGR,PLCG2,PTTG1,RB1,Sos,SREBF1,STAT3,STAT5a/b,STMN1,SYK,tamoxifen,TP53	ABCF1,ARL6IP1,ARPC5,ASPM,ATP5PB,BUB3,CBX5,CCDC88A,CCT5,CD47,CDCA2,CDCA3,CDCA8,CDKN1B,CENPH,CENPK,CENPL,CENPN,CENPU,CEP135,CEP70,CHTOP,CKAP2,CKB,CKS1B,CYCS,DBF4,DCTN3,DDX6,DEPDC1,DTYMK,ECT2,ELAVL1,EMC9,ENAH,ESCO2,ESD,FUBP1,FXR1,G3BP1,GLRX5,GPSM2,GSPT1,GTSE1,H2AX,H2AZ1,H4C3,HMGB1,HMGB3,HMGN2,HMMR,HNRNPA1,HNRNPD,HNRNPH1,ILF2,ITGAE,KHDRBS1,KIF11,KIF15,KIF4A,KIF5B,KIFC1,KNL1,KRAS,LBR,LSM3,LSM4,LSM5,MA…	137 (40)	37	decitabine,EIF4E,ELAVL1,metribolone,trichostatin A	HSF1,NRAS,SAFB,SAFB2,sirolimus,TP73		CD8A,CD8B	CSF2
	chemical reagent		2	Inhibited		-4.217	6.61e-21	0.0001	HL001,TP53	ARL6IP1,ATP5PB,AURKA,AURKB,BIRC5,BUB1,BUB1B,CCNA2,CCNB1,CCNB2,CDC20,CDC42BPA,CDK1,CDKN1B,CDKN3,CENPE,CENPF,CKAP2,CKB,CKS1B,CKS2,DBF4,DTYMK,EZH2,FUBP1,G3BP1,GTSE1,H2AX,HMGB1,HMGN2,HMMR,HSP90AA1,HSPA8,IFI16,KIF22,KIF23,KIFC1,KLF6,KPNA2,LBR,MAD2L1,MKI67,MYH10,NCAPG,NDC80,NEK2,NMU,NUDT5,PBK,PCLAF,PCNA,PEG10,PHGDH,PLK1,PRC1,PRKAR2A,PSRC1,PTTG1,RRM2,SMC2,SMC3,SMC4,SPC25,SRSF3,STIP1,STMN1,TMEM97,TMSB10/…	77 (2)	2				TP53
	other		2	Activated	biased	6.444	6.97e-21	0.0001	Akt,Ap1,CD44,EGFR,ERBB2,ERK,ERK1/2,ESR1,FOXO1,JUN,MAPK1,Mek,NFkB (complex),PI3K (complex),PIK3CA,PIK3CG,PRKCE,RAC1,RAF1,RAS,RHOA,SMAD2,SMAD3,SYK,TGFB1,TWIST1	ABCF1,ARHGAP11A,ASCL1,AURKA,BIRC5,BTG3,BUB1B,BUB3,CALM1 (includes others),CAPZA2,CBX5,CCT5,CD47,CDC20,CDC27,CDC42BPA,CDCA2,CDCA3,CDCA8,CDKN1B,CDKN2C,CDKN3,CENPE,CENPK,CENPL,CENPN,CENPU,CEP135,CEP70,CKS1B,CKS2,COX17,COX8A,CYCS,DDX6,DEPDC1,DLGAP5,ECT2,ELAVL1,ENAH,EZH2,FUBP1,FUS,G3BP1,GMNN,GSPT1,H2AZ2,H4C3,HDGF,HINT1,HMGB1,HMGB2,HMGB3,HMGN2,HNRNPA0,HNRNPA1,HNRNPD,HNRNPH1,HSP90AA1,ITGAE,KDM1A,KHDRBS1…	118 (26)	26	(-)-isoproterenol,2,3,4,7,8-pentachlorodibenzofuran,2-(4-amino-1-isopropyl-1H-pyrazolo[3,4-d]pyrimidin-3-yl)-1H-indol-5-ol,BDKRB2,CASR,CCN2,CD3,CD38,CXCL12,CXCL8,decitabine,doxorubicin,EGR1,ETS1,F2R,FOS,HAS1,HDAC7,HGF,hyaluronic acid,IGF1,IL18,ILK,KLRC4-KLRK1/KLRK1,MAP2K1,MITF,MYC,Pdgf (complex),PDGF BB,PRNP,PTTG1,RB1,SMARCA2,sphingosine-1-phosphate,sulforafan,SYVN1,TCR,THPO,TNFSF11,TRIM29,valpro…	APC,arsenic trioxide,bisindolylmaleimide I,CCNE1,CST5,E2F1,estrogen receptor,let-7,LY294002,medroxyprogesterone acetate,PIK3R1,PTPN6,silibinin,SMARCB1		Ap1,BMI1,CD8A,CD8B,EGFR,ERBB2,ESR1,LGALS1,LGALS3,MAPK1,mir-21,MMP3,NF2,PAK1,PRKCE,RAC1,SMAD3,ZEB1	BIRC5,CSF2,FOXO1
	complex		3	Activated		2.049	7.48e-21	0.0001	Abcb1b,AKT1,ALOX5,CAT,EGFR,ERK1/2,FOXO1,glutathione peroxidase,GSR,HSF1,hydrogen peroxide,INSR,Ldh (complex),MAPK1,MAPK8,MYB,NFKBIA,STAT3,TP53	ARHGAP11A,ARL6IP1,ASPM,ATP5PB,AURKA,BUB1,CAPZA2,CCDC88A,CCT5,CD47,CDC20,CDC42BPA,CDKN1B,CDKN3,CENPE,CENPF,CEP70,CKAP2,CKB,CKS2,COX17,CYCS,DBF4,DDAH2,DEPDC1,DLGAP5,DTYMK,ELAVL1,EZH2,FUBP1,FUS,FXR1,GMNN,GTSE1,H2AZ2,HMGB3,HMGN2,HMMR,HNRNPA1,HNRNPA2B1,HNRNPD,HNRNPH1,HNRNPM,HSP90AA1,HSP90B1,HSPA8,KIF11,KIF18A,KIF22,KIF2C,KIFC1,KPNA2,KRAS,LBR,MAD2L1,MDH1,MDH2,MKI67,MYH10,NCAPG,NDC80,NDUFB4,NEK2,NMU,NUD…	105 (19)	17	BBC3,beta-estradiol,cobalt,doxorubicin,ERBB2,FOXM1,hydrogen peroxide,IL2,Insulin,MTOR,NLRP3,OPRD1	dichlorovinylcysteine,niacinamide,sirolimus,sulforafan,testosterone,trichostatin A
	G-protein coupled receptor		3	Activated	biased	6.327	7.49e-21	0.0001	Agtr1b,AHR,Ap1,APP,AR,ARRB1,carbon monoxide,CCND1,CDKN1A,Creb,CREB1,CTNNB1,DDIT3,EGFR,EIF4E,EPAS1,ERK,ERK1/2,ESR1,FOS,GATA4,GSK3B,Gαi/o,Gαq,HIF1A,HSF1,KLF4,LIN28A,MAP2,MAP2K1,Mapk,MAPK1,MAPK3,MAPK9,MAZ,MITF,MYC,NFE2L2,NR4A1,PARP1,PGR,Pld,PTTG1,RAF1,RARA,RB1,RELA,RHOA,SHC1,SLC4A1,SNAI2,Sos,SP1,STMN1,SYK,tamoxifen,TNFRSF1A,TOB1,TP53,XBP1	ABCF1,ARHGAP11A,ARL6IP1,ARPC5,ATP5PB,AURKA,BTG3,BUB3,CALM1 (includes others),CBX5,CCNB1,CCT5,CD47,CD59,CDC27,CDCA2,CDCA3,CDCA8,CDKN1B,CENPH,CENPK,CENPL,CENPN,CENPU,CEP135,CHTOP,CKAP2,CKB,COX17,COX8A,DBF4,DCTN3,DDX6,DEPDC1,ECT2,EMC9,ENAH,ESCO2,ESD,FKBP2,FUBP1,FXR1,G3BP1,GLRX5,GMNN,GPSM2,GSPT1,GTSE1,H2AZ1,H2AZ2,H4C3,HINT1,HJURP,HMGB1,HMGB2,HMGB3,HMGN2,HMMR,HNRNPD,HNRNPH1,HSP90B1,IFI16,ILF2,KHDRBS1,…	152 (60)	55	N-nitro-L-arginine methyl ester	beta-estradiol		FOS,MAPK1
	transcription regulator		2	Activated		4.939	7.53e-21	0.0001	E2F3,RB1,TP53	ARL6IP1,ATP5PB,AURKA,AURKB,BIRC5,BUB1,BUB1B,CCNA2,CCNB1,CCNB2,CDC20,CDC42BPA,CDCA3,CDK1,CDKN3,CENPE,CENPF,CKAP2,CKB,CKS1B,CKS2,COX17,DBF4,DTYMK,EZH2,FBXO5,FUBP1,GMNN,GTSE1,H2AX,HMGB1,HMGB2,HMGN2,HMMR,HSP90AA1,HSPA8,IFI16,KIF22,KIF23,KIFC1,KPNA2,KRAS,LBR,MAD2L1,MDH1,MKI67,MYH10,NCAPG,NDC80,NDUFA2,NMU,NUCKS1,NUDT5,PBK,PCLAF,PCNA,PEG10,PHGDH,PLK1,PRC1,PRKAR2A,PSRC1,PTTG1,RRM2,SMC2,SMC3,SMC4,SPC25,SR…	83 (3)	3	beta-estradiol,doxorubicin,EGFR,ERBB2,etoposide,KLF5,MASTL,MYC,phenylephrine,TFDP1,TFDP2,VEGFA	bisindolylmaleimide I,BRCA1,CHEK1,CHEK2,decitabine,Gamma tubulin,GATA1,JQ1,mir-203,SP2509,tazemetostat,topotecan,trichostatin A		BIRC5,CCNE1,Cdc2,CDCA4,CDK1,Cyclin E,E2F1,E2F2,FBXO5,FGFR2,IGF1,let-7,miR-221-3p (and other miRNAs w/seed GCUACAU),MLH1,MYBL2,PTTG1,RAD51,RBL1	AKR1C3,CCL20,ID3,RB1,TP53,Vegf
	transcription regulator		3	Activated	biased	4.867	8.13e-21	0.0001	AHR,CCND1,CEBPA,CSF2,EGFR,EIF4E,EPHB2,ERBB2,ERBB3,ERK,FLT1,GATA1,HIF1A,HNF4A,IKBKB,IL1B,IL6,INSR,IRF3,IRF4,JUN,LCK,MAP2K1,MAPK1,MAPK8,MYB,MYOD1,NEUROD1,NFkB (complex),NFKBIA,NKX3-1,NTRK2,PPARG,PTK,RELA,SP1,STAT4,STAT5A,STAT5a/b,SYK,TAL1,TCF12,TCF3,TP53	ARHGAP11A,ARL6IP1,ASPM,ATP5PB,AURKA,BIRC5,BTG3,BUB1,CAPZA2,CBX5,CCNA2,CCNB1,CCNB2,CCT5,CD47,CDC27,CDC42BPA,CDCA2,CDCA3,CDK1,CDKN2C,CDKN3,CENPF,CENPH,CENPU,CEP70,CIP2A,CKAP2,CKB,COX8A,DBF4,DDAH2,DEPDC1,DKC1,DTYMK,ECT2,EMC9,ESCO2,EZH2,FBXO5,FUBP1,FUS,G3BP1,GGH,GMNN,GTSE1,H2AX,H2AZ2,H4C3,HINT1,HMGB3,HMGN2,HNRNPA1,HNRNPA2B1,HNRNPD,HNRNPH1,HSP90B1,IFI16,ILF2,ITGAE,JPT1,KDM1A,KIF11,KIF14,KIF15,KIF22,KI…	142 (44)	42	EPO,FOS,VEGFA	KDM5B,LMO2		CCNE1,CDKN3,ETS1,HELLS,MYC,RAPGEF5,SYK	CDKN1A,CDKN2A,FBXW7,HLA-B,STK17A,TCF3,TOB1
	other		3	Activated	biased	6.681	8.34e-21	0.0001	26s Proteasome,Ap1,AR,CASP3,CCND1,Creb,CREB1,DDIT3,DICER1,EGFR,EIF4E,EPAS1,ERK,ESR1,FOS,FOXO3,GATA2,GATA4,HIF1A,HSF1,MAP2,MAP2K1,MAP3K5,Mapk,MAPK1,MAPK14,MAPK9,MITF,MMP14,MYC,NFE2L2,PGR,PRKCD,PTEN,PTTG1,RB1,STAT3,STAT5a/b,STMN1,tamoxifen,TP53,TPD52L1	ABCF1,ARHGAP11A,ARL6IP1,ARPC5,ASPM,ATP5PB,BIRC5,BTG3,BUB3,CALM1 (includes others),CAPZA2,CBX5,CCDC88A,CCT5,CD47,CDC27,CDCA2,CDCA3,CDCA8,CDKN1B,CENPH,CENPK,CENPL,CENPN,CENPU,CEP135,CEP70,CHTOP,CKAP2,CKB,COX17,COX8A,DBF4,DCTN3,DDX6,DEPDC1,DTYMK,ECI2,ECT2,ELAVL1,EMC9,ENAH,ESCO2,ESD,FXR1,G3BP1,GLRX5,GPSM2,GSPT1,GTSE1,H2AZ1,H2AZ2,H4C3,HJURP,HMGB1,HMGB2,HMGB3,HMGN1,HMGN2,HMMR,HNRNPA1,HNRNPD,HNRNPH1,HSP…	147 (42)	40	AR,ESR1	RPA1
	kinase		2	Inhibited		-4.217	8.38e-21	0.0001	STK17A,TP53	ARL6IP1,ATP5PB,AURKA,AURKB,BIRC5,BUB1,BUB1B,CCNA2,CCNB1,CCNB2,CDC20,CDC42BPA,CDK1,CDKN1B,CDKN3,CENPE,CENPF,CKAP2,CKB,CKS1B,CKS2,DBF4,DTYMK,EZH2,FUBP1,GTSE1,H2AX,HMGB1,HMGN2,HMMR,HSP90AA1,HSPA8,IFI16,KIF22,KIF23,KIFC1,KLF6,KPNA2,LBR,MAD2L1,MKI67,MYH10,NCAPG,NDC80,NEK2,NMU,NUDT1,NUDT5,PBK,PCLAF,PCNA,PEG10,PHGDH,PLK1,PRC1,PRKAR2A,PSRC1,PTTG1,RRM2,SMC2,SMC3,SMC4,SPC25,SRSF3,STIP1,STMN1,TMEM97,TMSB10/…	77 (2)	2		IL2,TAL1			SOD2
	other		3	Inhibited		-6.061	8.77e-21	0.0001	Ap1,ERK,ESR1,ESR2,estrogen receptor,FOS,JUN,KMT2A,MAPK1,PI3K (complex),SAFB,SRC,STAT5A,TP53	ARHGAP11A,ARL6IP1,ARPC5,ASPM,ATP5PB,AURKA,AURKB,BTG3,BUB1,BUB1B,BUB3,CALM1 (includes others),CCNB2,CD59,CDC20,CDC27,CDC42BPA,CDCA8,CDK1,CDKN2C,CDKN3,CENPE,CENPF,CENPK,CENPL,CENPN,CENPU,CEP135,CEP70,CKAP2,CKB,CKS1B,CKS2,COX17,CYCS,DBF4,DTYMK,ENAH,EZH2,FUBP1,FUS,GMNN,GPSM2,GTSE1,H2AX,H2AZ2,H4C3,HMGB1,HMGN2,HNRNPA2B1,HNRNPD,HSP90AA1,HSPA8,KHDRBS1,KIF22,KIF23,KIF5B,KIFC1,KLF6,KNL1,KPNA2,KRAS,LBR,MAD2…	115 (14)	14	BRCA1	geldanamycin,MMP3		beta-estradiol,IGF1,SAFB2,testosterone	B2M,BBC3,CXCL8,estrogen receptor,FOS,MAP3K11
	transmembrane receptor		2	Inhibited		-3.989	1.02e-20	0.0001	IFITM1,TP53	ARL6IP1,ATP5PB,AURKA,AURKB,BIRC5,BUB1,BUB1B,CCNA2,CCNB1,CCNB2,CDC20,CDC42BPA,CDK1,CDKN1B,CDKN3,CENPE,CENPF,CKAP2,CKB,CKS1B,CKS2,DBF4,DDAH2,DTYMK,EZH2,FUBP1,GTSE1,H2AX,HMGB1,HMGN2,HMMR,HSP90AA1,HSPA8,IFI16,KIF22,KIF23,KIFC1,KLF6,KPNA2,LBR,MAD2L1,MKI67,MYH10,NCAPG,NDC80,NEK2,NMU,NUDT5,PBK,PCLAF,PCNA,PEG10,PHGDH,PLK1,PRC1,PRKAR2A,PSRC1,PTTG1,RRM2,SMC2,SMC3,SMC4,SPC25,SRSF3,STIP1,STMN1,TMEM97,TMSB10/…	77 (2)	2	BRCA1,decitabine,MUC1,SMARCB1,trichostatin A	CD28,CD3,ESR1,miR-548av-3p (miRNAs w/seed AAACUGC)		TP53
	enzyme		2	Activated		3.989	1.02e-20	0.0001	HUWE1,TP53,UBA6	ARL6IP1,ATP5PB,AURKA,AURKB,BIRC5,BUB1,BUB1B,CCNA2,CCNB1,CCNB2,CDC20,CDC42BPA,CDK1,CDKN1B,CDKN2C,CDKN3,CENPE,CENPF,CKAP2,CKB,CKS1B,CKS2,DBF4,DTYMK,EZH2,FUBP1,GTSE1,H2AX,HMGB1,HMGN2,HMMR,HSP90AA1,HSPA8,IFI16,KIF22,KIF23,KIFC1,KLF6,KPNA2,LBR,MAD2L1,MKI67,MYH10,NCAPG,NDC80,NEK2,NMU,NUDT5,PBK,PCLAF,PCNA,PEG10,PHGDH,PLK1,PRC1,PRKAR2A,PSRC1,PTTG1,RRM2,SMC2,SMC3,SMC4,SPC25,SRSF3,STIP1,STMN1,TMEM97,TMSB10…	77 (3)	2		TOB1			TP53
	chemical drug		2	Activated		6.931	1.04e-20	0.0001	Ap1,EGFR,ERBB2,ERK,ERK1/2,ESR1,HIF1A,IKBKB,Jnk,JUN,MAPK14,MAPK8,MAPK9,Mek,NFkB (complex),RAF1,sodium arsenite,STAT3,TFE3	ASCL1,ASPM,AURKA,BIRC5,BTG3,BUB1,BUB1B,BUB3,CALM1 (includes others),CAPZA2,CBX5,CCDC88A,CCNA2,CCNB2,CCT5,CD47,CD59,CDC20,CDC27,CDC42BPA,CDCA2,CDCA3,CDCA8,CDKN1B,CDKN3,CENPE,CENPF,CENPK,CENPL,CENPN,CENPU,CEP135,CKB,CKS2,CYCS,ELAVL1,EMC9,ENAH,EZH2,G3BP1,H2AX,H4C3,HMGB2,HMGN2,HNRNPA1,HNRNPD,HNRNPH1,KHDRBS1,KIF23,KIF2C,KIF5B,KLF6,KNL1,KRAS,LMNB1,LSM3,LSM5,MAD2L1,MKI67,MYH10,NCAPG,NCAPH,NDC80,NUCKS1,N…	102 (19)	19				Ap1,arsenic,BIRC5,CDKN1A,CXCL8,EGFR,EGR1,ERBB2,FOS,hydrogen peroxide,TP53,VEGFA	beta-estradiol,CCND1,DDC,SOCS3,testosterone
	transcription regulator	2.374	2	Activated		4.447	1.1e-20	0.0001	FGF2,PTTG1,RB1,TP53	ARL6IP1,ASCL1,ATP5PB,AURKA,AURKB,BIRC5,BUB1,BUB1B,CAPZA2,CCNA2,CCNB1,CCNB2,CDC20,CDC42BPA,CDK1,CDKN3,CENPE,CENPF,CKAP2,CKB,CKS1B,CKS2,COX17,DBF4,DTYMK,EZH2,FUBP1,GMNN,GTSE1,H2AX,HMGB1,HMGN2,HMMR,HSP90AA1,HSPA8,IFI16,KIF22,KIF23,KIFC1,KLF6,KPNA2,KRAS,LBR,MAD2L1,MDH1,MKI67,MYH10,NCAPG,NDC80,NDUFA2,NEK2,NMU,NUDT5,ODC1,PBK,PCLAF,PEG10,PHGDH,PLK1,PRC1,PRKAR2A,PSRC1,REV3L,RRM1,RRM2,SMC1A,SMC2,SMC3,SMC4…	85 (4)	4	beta-estradiol,BIRC5,BUB1B,CASR,CDK1,diethylstilbestrol,E2F1,E2F3,ESR1,estrogen,FOXM1,HGF,hormone,LMO2,RARA,TFDP1,TGFA	AG490,ATP7B,baicalein,bisindolylmaleimide I,cytochalasin B,doxorubicin,fulvestrant,gefitinib,imatinib,miR-3941 (and other miRNAs w/seed UACACAC),NLRP3,Rb,Rbx1,TRPS1,tyrphostin AG 1478,uric acid		CD44,MYC,testosterone,Vegf,VEGFA	ATM,CCND1,CDKN1A,CHEK1,MLH1,POLK,XRCC6
	transcription regulator		3	Inhibited		-2.415	1.22e-20	0.0001	Akt,Ap1,CCND1,CDK4/6,CDKN1A,CDKN2A,CTNNB1,E2f,ERK,GLI1,HIF1A,MAPK14,mir-22,MYC,MYOD1,NFKBIA,PFDN5,PTEN,RBL2,RELA,SP1,TP53,TP73,ZBTB17	ABCF1,ARL6IP1,ARPC5,ASCL1,ASPM,ATP5PB,AURKA,AURKB,BIRC5,BTG3,BUB1,BUB1B,CALM1 (includes others),CAPZA2,CBX5,CCNA2,CCNB1,CCNB2,CD47,CD59,CDC20,CDC42BPA,CDCA8,CDK1,CDKN1B,CDKN2C,CDKN3,CENPE,CENPF,CENPK,CKAP2,CKB,CKS1B,CKS2,CNIH4,COX8A,CYCS,DBF4,DEPDC1,DTYMK,ECI2,ELAVL1,EMC9,ESCO2,EZH2,FBXO5,FUBP1,FXR1,GLRX5,GSPT1,GTSE1,H2AZ1,HINT1,HMGB1,HMGB2,HMGN1,HMGN2,HMMR,HNRNPA2B1,HNRNPD,HNRNPH1,HSP90AA1,JPT1,…	125 (24)	24	hydrogen peroxide	POLR3G		TP73	MYC
	group		2	Activated		6.181	1.32e-20	0.0001	Ap1,ERK,ESR1,ESR2,estrogen receptor,FOS,JUN,KMT2A,MAPK1,PI3K (complex),SRC,STAT5A,TP53	ARHGAP11A,ARL6IP1,ARPC5,ASPM,ATP5PB,AURKA,AURKB,BTG3,BUB1,BUB1B,BUB3,CALM1 (includes others),CCNB2,CD59,CDC20,CDC27,CDC42BPA,CDCA8,CDK1,CDKN2C,CDKN3,CENPE,CENPF,CENPK,CENPL,CENPN,CENPU,CEP135,CEP70,CKAP2,CKB,CKS1B,CKS2,COX17,CYCS,DBF4,DTYMK,ENAH,EZH2,FUBP1,FUS,GMNN,GPSM2,GTSE1,H2AX,H2AZ2,H4C3,HMGB1,HMGN2,HNRNPA2B1,HNRNPD,HSP90AA1,HSPA8,KHDRBS1,KIF22,KIF23,KIF5B,KIFC1,KLF6,KNL1,KPNA2,KRAS,LBR,MAD2…	114 (13)	13	AHR,arsenic trioxide,beta-estradiol,calcitriol,CDKN1A,decitabine,diethylstilbestrol,estrogen,IL3,MAP2K1,NCOA3,PAK1,PTEN,SMARCE1,trichostatin A,valproic acid	CGS9343B,FHL2,fulvestrant,NRG1,RARA,SAFB,SAFB2,tamoxifen,testosterone propionate,tyrphostin AG 1478		Ap1,CD24,CDH16,CDH3,CXCL8,ERBB,ERBB3,FGFR2,FOS,MAPK1,miR-181a-5p (and other miRNAs w/seed ACAUUCA),mir-21,MUC1,MYC,PI3K (complex),SLC9A3R1,SMAD1,TFF3	AXL,CD44,CNKSR1,CYP1A1,EREG,ETS1,FLNC,HBEGF,ITGB1,LAMC2,SMAD3,VEGFA,ZEB1
	chemical drug		3	Inhibited		-6.3	1.38e-20	0.0001	Akt,Ap1,AURK,CD28,CD3,CDK1,CDKN1A,CHEK1,CREB1,CXCL12,EGFR,ERK,ESR1,FLT3,Focal adhesion kinase,FOXP3,GRB2,LCK,MAP2K1,MAPK14,MAPK8,MMP14,NANOG,NFkB (complex),NFKBIA,NRAS,PAK2,PND-1186,PRKCD,RAC1,RAS,RET,RHOA,SH2B3,SHC1,STAT3,STAT5A,STAT5a/b,STMN1,TCR,TP53	ARL6IP1,ASCL1,ASPM,AURKB,BIRC5,BTG3,BUB1,BUB1B,BUB3,CALM1 (includes others),CAPZA2,CBX5,CCDC88A,CCNA2,CCNB2,CCT5,CD47,CD59,CDC20,CDC27,CDC42BPA,CDCA8,CDK1,CDKN2C,CDKN3,CENPE,CENPF,CENPK,CENPL,CENPN,CENPU,CEP135,CEP70,CKAP2,CKB,CKS1B,CKS2,CNIH4,CYCS,DBF4,DKC1,DTYMK,ECT2,ELAVL1,ENAH,ESD,FKBP2,FUBP1,FUS,GSPT1,GTSE1,H4C3,HINT1,HJURP,HMGB1,HMGB2,HMGB3,HMGN1,HMMR,HNRNPA1,HNRNPR,ILF2,ITGAE,JPT1,KHDRBS1,…	127 (41)	38					LCK
	group		3	Inhibited		-2.772	1.45e-20	0.0001	Akt,Ap1,BMP7,BMPR (family),BMPR1B,BMPR2,EGFR,ERK1/2,R-Smad,Rb,Smad,SMAD1,SMAD2,SMAD3,SMAD5,SMAD7,TP53	ARL6IP1,ATP5PB,AURKA,AURKB,BUB1,BUB1B,CALM1 (includes others),CAPZA2,CBX5,CCNB2,CCT5,CD47,CD59,CDC20,CDC42BPA,CDKN2C,CDKN3,CENPE,CENPF,CKAP2,CKB,CKS1B,CKS2,CYCS,DBF4,DTYMK,EZH2,FUBP1,GMNN,GTSE1,H2AX,HMGB1,HMGB3,HMGN2,HMMR,HNRNPA1,HNRNPA2B1,HNRNPD,HNRNPH1,HSP90AA1,HSPA8,KIF22,KIF23,KIF2C,KIFC1,KLF6,KPNA2,LBR,MAD2L1,MYH10,NCAPG,NDC80,NEK2,NMU,NUDT5,ODC1,PBK,PCLAF,PEG10,PHF20,PHGDH,PLK1,PRC1,PRKAR2A…	88 (17)	10				SMAD1
	other		3	Inhibited		-4.63	1.61e-20	0.0001	AKT1,COL4A3,EIF4E,ERK,ESR1,FOXO3,GSK3B,HIF1A,HSF1,IKBKB,MAPK1,MAPK8,MAPK9,MMP2,MTOR,MYC,NFkB (complex),NFKB1,NFKBIA,PRKCD,PTGS2,RAC1,REL,RHOA,RICTOR,SIRT1,SMAD3,STAT3,STAT5a/b,TP53	ABCF1,ARHGAP11A,ASCL1,ASPM,ATP5PB,AURKB,BIRC5,BTG3,BUB1B,BUB3,CAPZA2,CCDC88A,CCNA2,CCT5,CD59,CDC27,CDCA8,CDKN2C,CENPK,CENPL,CENPN,CENPU,CEP135,CEP70,CKAP2,CKB,CKS1B,COX17,COX8A,CYCS,DBF4,DDAH2,DTYMK,ECT2,ELAVL1,EMC9,FUBP1,FUS,FXR1,GLRX5,GMNN,GSPT1,GTSE1,H2AX,H2AZ1,H2AZ2,H4C3,HMGB1,HMGN2,HMMR,HNRNPA2B1,HNRNPD,HNRNPH1,HNRNPM,HSP90B1,HSPA8,IFI16,ILF2,KHDRBS1,KIF22,KIF5B,KIFC1,KLF6,KNL1,KPNA2,KRAS,LM…	136 (30)	28	CERT1,medroxyprogesterone acetate,NRG1,NSUN6				MTOR,Vegf
	biologic drug		3	Inhibited	biased	-6.272	1.71e-20	0.0001	Ap1,AR,CCND1,CHEK2,CREB1,DDIT3,EGFR,EIF4E,EPAS1,ERK,ERK1/2,ESR1,FOS,GATA2,GATA4,HIF1A,HSF1,lanreotide,MAP2,MAP2K1,Mapk,MAPK1,MAPK14,MAPK9,MAZ,MITF,MYC,NFE2L2,PGR,PTTG1,RB1,Sos,SSTR5,STAT3,STAT5a/b,STMN1,tamoxifen,TP53	ABCF1,ARHGAP11A,ARL6IP1,ASPM,ATP5PB,BTG3,BUB3,CALM1 (includes others),CAPZA2,CBX5,CCDC88A,CCT5,CD47,CDC27,CDCA2,CDCA3,CDCA8,CDKN1B,CENPH,CENPK,CENPL,CENPN,CENPU,CEP135,CEP70,CHTOP,CKAP2,CKB,CKS1B,COX17,DBF4,DCTN3,DEPDC1,DTYMK,ECT2,ELAVL1,EMC9,ENAH,ESCO2,ESD,FUBP1,FXR1,G3BP1,GLRX5,GPSM2,GSPT1,GTSE1,H2AX,H2AZ1,H2AZ2,H4C3,HMGB1,HMGB3,HMGN2,HMMR,HNRNPA1,HNRNPD,HNRNPH1,HSPA8,ILF2,ITGAE,KHDRBS1,KIF11,K…	143 (38)	37				IGF1
	group		2	Inhibited		-4.583	1.75e-20	0.0001	IGF1R,mir-122,Mir122a,b,RELA,TP53	ACTR1A,ARL6IP1,ATP5PB,AURKA,AURKB,BUB1,BUB1B,CACYBP,CCNA2,CCNB1,CCNB2,CD59,CDC20,CDC42BPA,CDK1,CDKN3,CENPE,CENPF,CKAP2,CKB,CKS1B,CKS2,CYCS,DBF4,DTYMK,EZH2,FUBP1,GTSE1,H2AX,HMGB1,HMGN2,HMMR,HSP90AA1,HSP90B1,HSPA8,IFI16,KHDRBS1,KIF22,KIF23,KIF5B,KIFC1,KLF6,KPNA2,LBR,MAD2L1,MAPRE1,MKI67,MYH10,NCAPG,NDC80,NDUFB4,NEK2,NMU,NUDT5,PBK,PCLAF,PCNA,PEG10,PHGDH,PLK1,PRC1,PRKAR2A,PSRC1,PTTG1,RAD21,RRM2,SMC2,S…	84 (5)	4		MYC		cholesterol,TP53	ADAM17
	other		2	Activated		4.217	1.83e-20	0.0001	RAC1,SVIL,TP53	ARL6IP1,ATP5PB,AURKA,AURKB,BIRC5,BUB1,BUB1B,CCNA2,CCNB1,CCNB2,CDC20,CDC42BPA,CDK1,CDKN1B,CDKN3,CENPE,CENPF,CKAP2,CKB,CKS1B,CKS2,DBF4,DTYMK,EZH2,FUBP1,GSPT1,GTSE1,H2AX,HMGB1,HMGN2,HMMR,HSP90AA1,HSPA8,IFI16,KIF22,KIF23,KIFC1,KLF6,KPNA2,LBR,MAD2L1,MKI67,MYH10,NCAPG,NDC80,NEK2,NMU,NUDT5,PBK,PCLAF,PCNA,PEG10,PHGDH,PLK1,PRC1,PRKAR2A,PSRC1,PTTG1,RRM2,SMC2,SMC3,SMC4,SPC25,SRSF3,STIP1,STMN1,TMEM97,TMSB10/…	77 (3)	2	EIF4E	doxorubicin,etoposide,metribolone		RAC1	TP53
	other		3	Inhibited	biased	-6.412	1.92e-20	0.0001	AKT1,Ap1,AR,CCND1,CHEK2,Creb,CREB1,DDIT3,EGFR,EIF4E,EPAS1,ERK,ERK1/2,ESR1,FOS,GATA2,GATA4,HIF1A,HSF1,MAP2,MAP2K1,Mapk,MAPK1,MAPK14,MAPK9,MAZ,MITF,MYC,NFE2L2,PGR,PTTG1,RB1,Sh2b3,Sos,STAT,STAT3,STAT4,STAT5A,STAT5a/b,STAT5B,STAT6,STMN1,tamoxifen,TP53	ABCF1,ARHGAP11A,ARPC5,ASPM,ATP5PB,BTG3,BUB3,CALM1 (includes others),CAPZA2,CBX5,CCDC88A,CCT5,CD47,CDC27,CDCA2,CDCA3,CDCA8,CDKN1B,CENPH,CENPK,CENPL,CENPN,CENPU,CEP135,CEP70,CHTOP,CKAP2,CKB,CKS1B,COX17,DBF4,DCTN3,DDAH2,DDX6,DEPDC1,DTYMK,ECT2,ELAVL1,EMC9,ENAH,ESCO2,ESD,FUBP1,FXR1,G3BP1,GLRX5,GPSM2,GSPT1,H2AX,H2AZ1,H2AZ2,H4C3,HMGB1,HMGB3,HMGN2,HMMR,HNRNPA1,HNRNPD,HNRNPH1,HNRNPH3,HNRNPM,HSPA8,ILF2,ITG…	148 (44)	42	TCR
	transcription regulator		2	Inhibited		-3.761	2.5e-20	0.0001	SKIL,TP53	ARL6IP1,ATP5PB,AURKA,AURKB,BIRC5,BUB1,BUB1B,CCNA2,CCNB1,CCNB2,CDC20,CDC42BPA,CDK1,CDKN1B,CDKN3,CENPE,CENPF,CKAP2,CKB,CKS1B,CKS2,DBF4,DTYMK,EZH2,FUBP1,GTSE1,H2AX,HMGB1,HMGN2,HMMR,HNRNPA1,HSP90AA1,HSPA8,IFI16,KIF22,KIF23,KIFC1,KLF6,KPNA2,LBR,MAD2L1,MKI67,MYH10,NCAPG,NDC80,NEK2,NMU,NUDT5,PBK,PCLAF,PCNA,PEG10,PHGDH,PLK1,PRC1,PRKAR2A,PSRC1,PTTG1,RRM2,SMC2,SMC3,SMC4,SPC25,SRSF3,STIP1,STMN1,TMEM97,TMSB1…	77 (2)	2	arsenic trioxide,HGF,RB1CC1,TCR	26s Proteasome,FZR1		CKS2,CXCL12,TP53,ZEB1	CDKN1A
	transcription regulator		1	Inhibited		-4.129	2.51e-20	0.0001	TP53	ARL6IP1,ATP5PB,AURKA,AURKB,BIRC5,BUB1,BUB1B,CCNA2,CCNB1,CCNB2,CDC20,CDC42BPA,CDK1,CDKN1B,CDKN3,CENPE,CENPF,CKAP2,CKB,CKS1B,CKS2,DBF4,DTYMK,EZH2,FUBP1,GTSE1,H2AX,HMGB1,HMGN2,HMMR,HSP90AA1,HSPA8,IFI16,KIF22,KIF23,KIFC1,KLF6,KPNA2,LBR,MAD2L1,MKI67,MYH10,NCAPG,NDC80,NEK2,NMU,NUDT5,PBK,PCLAF,PCNA,PEG10,PHGDH,PLK1,PRC1,PRKAR2A,PSRC1,PTTG1,RRM2,SMC2,SMC3,SMC4,SPC25,SRSF3,STIP1,STMN1,TMEM97,TMSB10/TMSB4X…	76 (1)	1	1,10-phenanthroline,2,5-bis(5-hydroxymethyl-2-thienyl)furan,4-oxo-2-nonenal,5-fluorouracil,alvocidib,anacardic acid,APLP2,Arf,arsenic trioxide,ATM/ATR,azoxymethane,BACH2,BARD1,bendamustine,beta-estradiol,calcitriol,CCNE1,CD 437,CEBPD,chrysotile asbestos,cobalt,colcemid,costunolide,COTI-2,Ctbp,decitabine,dehydrocostus lactone,deoxynivalenol,DNA-PK,DNAJB1,docetaxel,doxorubicin,DYRK2,E2F2,ELAVL1,Ep3…	26s Proteasome,AG 1433,alpha-santalol,APH1A,APH1B,APR-246,arsenic,BANP,bestatin,BMI1,calcifediol,Cd2+,CHAF1A,CUL7,DDX5,E2F3,ELL,entinostat,EPO,ETS1,FGF3,geldanamycin,GTPBP4,Hdac1/2,imatinib,L-serine,LY294002,MDC1,MED1,metribolone,mir-630,MITF,MLXIPL,naringin,NBR1,NFAT5,NLRP3,NOC2L,novobiocin,PA2G4,PCM1,pergolide,PLRG1,POLR3G,pomalidomide,PSENEN,PSMD4,RABL6,RALB,RET,RNF2,RPL23A,S100A6,sirolimus,SK…		ACTB,AREG,ATF4,BBC3,BTG2,CDH3,CXCL8,CYFIP2,CYP1A1,DCK,DRAM1,DUSP1,EEF1A1,EFNA1,EGFR,FHL2,FOXF1,FYN,GAS6,HBEGF,Histone h3,HSPB1,KAT6A,LAMC2,let-7,LRAT,mir-101,mir-132,mir-17,miR-17-5p (and other miRNAs w/seed AAAGUGC),mir-19,mir-375,PDE2A,POLK,PTPRM,RBL1,RBL2,RRAD,SESN2,SMAD3,SORBS1,SULF1,TSC2,VDR,ZFP36	ALDH1A3,APC,AR,BNIP3,CAMK2N1,CAND1,CDC25A,CDKN3,CKS1B,CKS2,DLAT,E2f,ESRRG,HLA-B,ID2,IL21R,ILK,KCNJ2,LGALS3,MAP2K1,MAP4K5,mir-130,miR-221-3p (and other miRNAs w/seed GCUACAU),miR-378a-3p (and other miRNAs w/seed CUGGACU),miR-515-5p (and other miRNAs w/seed UCUCCAA),MMP3,MYBL2,NECTIN3,PFKFB3,PIK3R1,PINK1,PPP1R17,PRKCE,PTP4A1,PTPN6,sphingosine-1-phosphate,STMN1,USO1,Vegf
	peptidase		3	Activated		2.76	2.88e-20	0.0001	Akt,AKT1,Ap1,AR,CCND1,CDK4/6,CDKN1A,CDKN2A,Creb,CREB1,CTNNB1,EGFR,ERBB2,ERK,ESR1,EZH2,GLI1,MAPK1,MAPK14,mir-22,MYC,MYOD1,NFKBIA,NR4A1,PTEN,Rb,RB1,SP1,STAT3,TP73,USP36,ZBTB17	ABCF1,ARHGAP11A,ARL6IP1,ASCL1,ASPM,AURKB,BTG3,BUB3,CALM1 (includes others),CAPZA2,CBX5,CCDC88A,CCNB1,CCNB2,CCT5,CD47,CDC20,CDC27,CDC42BPA,CDCA2,CDCA3,CDK1,CDKN1B,CDKN2C,CDKN3,CENPE,CENPF,CENPL,CENPN,CENPU,CEP135,CEP70,CKS2,CNIH4,COX8A,CYCS,DDX6,DEPDC1,DTYMK,ECI2,ELAVL1,ENAH,ESCO2,ESD,EZH2,FBXO5,FXR1,GLRX5,GMNN,GSPT1,GTSE1,H2AZ1,H2AZ2,HINT1,HMGB3,HMGN1,HNRNPA1,HNRNPA2B1,HNRNPD,HNRNPH1,HNRNPM,HSP90…	143 (32)	31	NUPR1				AR
	other		3	Inhibited	biased	-7.055	4.58e-20	0.0001	Akt,AKT1,Ap1,CEBPB,CTNNB1,EGFR,ERBB2,ERK,ESR1,HNF1A-AS1,HOXA10,IGF1R,INSR,Jnk,LCK,MAPK1,MAPK9,Nfat (family),NFAT5,NFkB (complex),NTRK1,NTRK2,PDGFRA,PI3K (complex),PTPN6,Rb,RET,STAT3,STAT5a/b,STAT6,SYK	ARHGAP11A,ARL6IP1,ASCL1,ASPM,AURKA,BCHE,BIRC5,BTG3,BUB1B,BUB3,CALM1 (includes others),CAPZA2,CBX5,CCDC88A,CCNB2,CCT5,CD59,CDC20,CDC27,CDC42BPA,CDCA2,CDCA3,CDCA8,CDKN1B,CDKN2C,CDKN3,CENPE,CENPF,CENPK,CENPL,CENPN,CENPU,CEP135,CEP70,CKS2,COX17,CYCS,DKC1,ELAVL1,ENAH,EZH2,G3BP1,GMNN,GTSE1,H2AX,H2AZ2,H4C3,HJURP,HMGB2,HMGB3,HMGN2,HNRNPA1,HNRNPA2B1,HNRNPD,HNRNPH1,HNRNPH3,HNRNPM,HSPA8,KHDRBS1,KIF22,KIF23,…	113 (31)	31		miR-149-5p (miRNAs w/seed CUGGCUC),miR-7854-3p (miRNAs w/seed GAGGUGA)		BIRC5,PTPN6
	chemical drug		2	Activated		3.8	4.86e-20	0.0001	Akt,Ap1,AR,CCND1,ERBB2,ERBB3,ERK,ESR1,estrogen receptor,IGF1R,JUN,medroxyprogesterone acetate,STAT5a/b	ASPM,AURKA,BIRC5,BTG3,BUB3,CALM1 (includes others),CAPZA2,CCNB1,CCNB2,CD47,CD59,CDC20,CDC27,CDC42BPA,CDCA2,CDCA3,CDCA8,CDK1,CDKN1B,CDKN2C,CDKN3,CENPF,CENPK,CENPL,CENPN,CENPU,CEP135,CEP70,CKS2,DEPDC1,DLGAP5,ENAH,ESCO2,EZH2,FUS,G3BP1,H4C3,HMGB1,HMGB2,HMMR,HNRNPA2B1,HNRNPD,HSP90AA1,HSP90B1,IFI16,JPT1,KHDRBS1,KIF11,KIF15,KIF18A,KIF22,KIF23,KIF5B,KNL1,KPNA2,KRAS,MAD2L2,MYH10,NCAPG,NCAPH,NDC80,NDUFB4,N…	100 (13)	13				17-hydroxyprogesterone,BTG2,CCND1,COL4A3,ERBB2,ERBB3,ESR1,ETS1,FOXO1,ITGB1,KLF5,MYC,Nrg1,Vegf,VEGFA	Ap1,AR,BDNF,BIRC5,CD44,CDK1,CYP1A1,HGF,IL10,IL2,IL3,testosterone
	other		2	Activated		4.216	5.16e-20	0.0001	Akt,CDC42,CTNNB1,EGFR,ERK,ERK1/2,ESR1,IQGAP1,LCK,MAPK1,NFATC2,RAC1,YAP1	ARHGAP11A,ASCL1,ASPM,AURKB,BIRC5,BTG3,BUB1,BUB1B,BUB3,CAPZA2,CBX5,CCNB1,CCT5,CD47,CD59,CDC27,CDC42BPA,CDCA8,CDK1,CDKN3,CENPE,CENPF,CENPK,CENPL,CENPN,CENPU,CEP135,CEP70,CKS2,COX17,DKC1,DTYMK,ELAVL1,ENAH,GMNN,GSPT1,H2AX,H2AZ2,H4C3,HMGB3,HNRNPA1,HNRNPA2B1,HNRNPD,HNRNPH1,HSP90AA1,HSP90B1,IFI16,KHDRBS1,KIF2C,KIF5B,KIFC1,KNL1,KRAS,MAD2L1,MKI67,MYH10,NCAPG,NCAPH,NEK2,ODC1,OIP5,PBK,PCM1,PHF19,PHF20,PIMRE…	90 (13)	12	CASR,GNA12,PRKCE,VDR,VEGFA	beta-estradiol,mir-122,UPF1		CCND1,EGFR,hydrogen peroxide,MAPK1	IL2,LCK,YAP1
	other		3			1.167	5.27e-20	0.0001	26s Proteasome,Akt,AKT1,AMBRA1,AR,CCND1,CDK4/6,CDKN2A,Creb,CREB1,ERK,ESR1,FOXO1,FOXO3,GLI1,HIF1A,IKBKB,IL10,ILK,IRF3,JUN,KRAS,MAP2K1,MAPK1,MAPK14,MAPK8,mir-22,MMP14,MTOR,MYC,NFE2L2,NR4A1,NRAS,PAK2,PI3K (complex),PIK3CG,PRKCD,PTEN,RAC1,RBL2,REL,RHOA,SP1,STAT5a/b,TP73,ZBTB17	ABCF1,ARHGAP11A,ARL6IP1,ASCL1,ATP5PB,AURKB,BTG3,BUB1,BUB1B,BUB3,CBX5,CCNA2,CCNB2,CDC20,CDC27,CDC42BPA,CDK1,CDKN1B,CENPE,CENPK,CENPL,CENPN,CENPU,CEP135,CKB,CKS2,CNIH4,COX8A,CYCS,DCTN3,DDAH2,DDX6,DEPDC1,DLGAP5,DTYMK,ECI2,ECT2,ELAVL1,EMC9,ESCO2,ESD,EZH2,FBXO5,FUS,FXR1,GLRX5,GSPT1,GTSE1,H2AZ1,H2AZ2,H4C3,HINT1,HJURP,HMGN1,HNRNPA0,HNRNPA1,HNRNPA2B1,HNRNPD,HNRNPH1,HNRNPM,HSP90AA1,JPT1,KHDRBS1,KIF11,KIF1…	144 (46)	45	AR,MTOR			PI3K (complex)	MYC
	chemical drug		3	Inhibited	biased	-7.673	5.3e-20	0.0001	AKT1,ANXA7,Ap1,ATF4,AXL,CHEK1,CTNNB1,DDR2,EGFR,ERBB3,ESR1,FLT1,FLT4,HSF1,HSPB1,IL12 (complex),JUN,KDR,KIT,KRAS,LCK,MAP2K1/2,MAPK1,MET,MMP14,MTOR,MYBL2,NFATC2,NFKBIA,NGF,NRAS,NTRK2,PARP1,Pdgfr,PI3K (complex),PRKCD,RAC1,RAS,RET,ROR1,RUNX2,SHC1,sitravatinib,STAT5A,TP73,Trk Receptor,Vegf	ARHGAP11A,ARL6IP1,ASPM,ATP5PB,AURKA,AURKB,BIRC5,BUB1,BUB1B,BUB3,CALM1 (includes others),CAPZA2,CBX5,CCT5,CD59,CDC20,CDC27,CDC42BPA,CDCA3,CDCA8,CDK1,CDKN2C,CDKN3,CENPE,CENPF,CENPK,CENPL,CENPN,CENPU,CEP135,COX17,CYCS,DBF4,DDAH2,DKC1,DTYMK,ELAVL1,FXR1,G3BP1,GPSM2,GSPT1,GTSE1,H2AZ2,H4C3,HJURP,HMGB1,HMGB2,HMGB3,HMMR,HNRNPA1,HNRNPD,HNRNPH1,HNRNPM,HSP90AA1,HSPA8,ITGAE,KHDRBS1,KIF11,KIF15,KIF20B,KIF23,KI…	117 (47)	39					AXL,RET
	group		3	Inhibited	biased	-8.653	6.58e-20	0.0001	Ap1,CD28,CREB1,CTNNB1,EGFR,ERBB2,ESR1,GSK3B,HOXA10,IRF3,KDR,LAT,LCK,LCP2,MAP3K8,MAPK14,MAPK8,MAPK9,MTOR,NFAT5,NFKBIA,NTRK2,PLC gamma,PTPN11,PTPN6,RAF1,RELA,RET,RHOA,SHP,STAT3,STAT5A,STAT5a/b,STAT5B,STAT6,SYK,SYK/ZAP,TCR,VAV,Vegf,YAP1	ASPM,ATP5PB,BCHE,BIRC5,BUB3,CALM1 (includes others),CBX5,CCDC88A,CCNA2,CCT5,CDC20,CDC27,CDC42BPA,CDCA2,CDCA3,CDCA8,CDK1,CDKN1B,CDKN2C,CDKN3,CENPE,CENPF,CENPK,CENPL,CENPN,CENPU,CEP135,CEP70,CNIH4,DBF4,DDAH2,DKC1,DTYMK,ECI2,ECT2,ELAVL1,ENAH,ESD,FKBP2,FUS,G3BP1,GNG4,GPSM2,GTSE1,H4C3,HINT1,HMGB3,HMGN1,HMGN2,HMMR,HNRNPA1,HNRNPD,HNRNPH1,HNRNPH3,HSPA8,ILF2,JPT1,KHDRBS1,KIF11,KIF15,KIF20B,KIF22,KIF23,KIF…	118 (41)	33					EGR1,NTRK2
	microRNA		2	Inhibited		-6.111	6.82e-20	0.0001	CDKN1A,E2F1,ESR1,IL10,MAPK9,mir-17,TRAF2	ASPM,AURKA,BUB1,BUB1B,CBX5,CD59,CDC27,CDC42BPA,CDCA8,CDKN2C,CDKN3,CENPE,CENPF,CENPK,CENPL,CENPN,CENPU,CEP135,CEP70,CKB,DBF4,DDAH2,ECT2,ELAVL1,ENAH,EZH2,FBXO5,GMNN,H2AX,H4C3,HMGB2,HMGN2,HNRNPD,HNRNPR,HSP90AA1,HSP90B1,IFI16,ITGAE,KHDRBS1,KIF20B,KIF23,KIF2C,KIF5B,KLF6,KNL1,KRAS,LSM3,LSM5,MKI67,MYH10,NCAPG,NCAPH,NDC80,OIP5,PBK,PCLAF,PCM1,PHF19,PHGDH,PIMREG,PPP2R5C,PRC1,PSIP1,PTTG1,RAD21,RHEB,RRM2,SFP…	81 (7)	7	beta-estradiol,calcifediol,CD28,decitabine,docetaxel,E2F2,EGR1,metribolone,MYC,panobinostat,PTP4A3,sirolimus,TP53,trichostatin A,Vegf	5-fluorouracil,APC,benzyl isothiocyanate,calcitriol,let-7		DAB2	AR,ATM,CCN2,CCND1,CDKN1A,CXCL8,Cyclin D,FBXW7,HSF2,IL10,NCOA3,PTEN,Rb,RB1,RBL2,TRAF2
	chemical - endogenous mammalian		2	Activated		7.304	9.92e-20	0.0001	Akt,AR,CCND1,Creb,CREB1,EGFR,ERK,ERK1/2,ESR1,FOS,FOXO3,GSR,IGF1,IL6,MAPK1,Nos,NOS2,PIK3CG,RAC1,RB1,testosterone	ARHGAP11A,ASPM,ATP5PB,AURKB,BTG3,BUB1,BUB1B,BUB3,CAPZA2,CBX5,CCT5,CD47,CD59,CDC27,CDC42BPA,CDCA8,CDKN1B,CDKN3,CENPE,CENPF,CENPK,CENPL,CENPN,CENPU,CEP135,CEP70,CKS2,COX17,COX8A,DDX6,DEPDC1,ENAH,ESCO2,ESD,G3BP1,GPSM2,GSPT1,H2AZ2,H4C3,HMGB2,HMGB3,HMMR,HNRNPA0,HNRNPA1,HNRNPA2B1,HNRNPD,HNRNPH1,HSP90AA1,JPT1,KHDRBS1,KIF15,KIF22,KIF23,KIF2C,KIF5B,KLF6,KNL1,KPNA2,KRAS,LSM4,MAD2L1,MAD2L2,MDH1,MXD3,MYH10,N…	117 (21)	21	AHR,cyproterone acetate,LIN28A,MAP2K1,PRLH,PTTG1,SAFB,SET,tamoxifen	diethylstilbestrol,estrogen,medroxyprogesterone acetate,NPY2R,picropodophyllin,sodium arsenite,tyrphostin AG 1478		ADRA2B,ARAF,ARF5,ARG2,BDNF,CCND1,CCNE1,Cyclin E,EGFR,EGR1,ERBB2,GIP,HOXB13,ID3,LGALS1,MAPK1,mir-192,NGFR,PRKCE,PSMC3,PTP4A1,RAC1,SOD2,SYK,YWHAZ	ADRA2A,CYP3A5,EPO,FGFR2,FOS,FOXO1,ITGB1,Ldh (complex),RARA,RB1,TGFA
	peptidase		2	Activated		7.034	1.61e-19	0.0001	CDKN1B,MYC,RARA,USP37	ABCF1,ARL6IP1,ASCL1,ASPM,AURKB,BIRC5,BUB1,BUB1B,CCNA2,CCNB1,CCNB2,CDC20,CDK1,CDKN1B,CDKN3,CENPF,CENPN,CENPU,CKS2,CYCS,ELAVL1,ENAH,EZH2,GLRX5,H2AZ1,H4C3,HNRNPA2B1,HNRNPD,HNRNPH1,HSP90AA1,KIF23,KNL1,KRAS,LSM4,MAD2L1,MKI67,NCAPG,NCAPH,NSD2,ODC1,PBK,PCNA,PEG10,PHF19,PHF20,PIMREG,PLK1,POU3F2,PTTG1,RANBP1,RRM2,RUVBL2,SAE1,SFPQ,SMC4,SMS,SNRPD1,SRSF1,STMN1,STMN2,SUMO2,SUZ12,TMEM97,TMSB10/TMSB4X,TMSB15A,T…	68 (4)	4	E2f			BDNF,MYC,RARA	Histone h3
	transcription regulator		3	Activated	biased	3.407	2.13e-19	0.0001	AKT1,AR,CCND1,CDK4/6,CDKN1A,CDKN2A,Creb,CREB1,EGFR,ERBB2,ERK,ESR1,FOXO1,GLI1,GSK3B,HNF4A,MAPK1,mir-22,MTOR,MYC,NR4A1,PTEN,RB1,SMAD3,SP1,STAT3,STK11,TGFB1,TGM2,TP73,VDR,ZBTB17,ZMIZ1	ABCF1,ARHGAP11A,ARL6IP1,ARPC5,ASCL1,ATP5PB,AURKB,BIRC5,BTG3,BUB1,BUB1B,BUB3,CBX5,CCDC88A,CCNA2,CCNB1,CCNB2,CCT5,CD59,CDC20,CDC42BPA,CDCA2,CDCA3,CDK1,CDKN2C,CENPE,CENPH,CENPK,CENPL,CENPN,CENPU,CEP135,CKS1B,CKS2,CNIH4,COX17,COX8A,CYCS,DDAH2,DDX6,DEPDC1,DLGAP5,DTYMK,ECI2,ELAVL1,ENAH,ESCO2,ESD,EZH2,FBXO5,FUBP1,FXR1,GLRX5,GSPT1,GTSE1,H2AZ1,H2AZ2,HDGF,HINT1,HMGB1,HMGB3,HMGN1,HMGN2,HNRNPA2B1,HNRNPD,HNRN…	152 (33)	32		LMO2		AR,MYC,SMAD3
	kinase		2	Activated		6.364	2.47e-19	0.0001	ATF1,CDK3,ESR1,LIN9,NOTCH1,RB1	ASCL1,ASPM,AURKA,AURKB,BIRC5,BUB1,BUB1B,BUB3,CCNA2,CCNB1,CD59,CDC27,CDC42BPA,CDCA8,CDK1,CDKN1B,CDKN3,CENPE,CENPF,CENPK,CENPL,CENPN,CENPU,CEP135,CEP70,COX17,DLGAP5,ENAH,GMNN,H4C3,HNRNPD,HSP90AA1,HSP90B1,IFI16,KHDRBS1,KIF23,KIF5B,KNL1,KRAS,MAD2L1,MDH1,MYH10,NCAPG,NCAPH,NDUFA2,OIP5,PBK,PCLAF,PCM1,PCNA,PHF19,PIMREG,PLK1,PPP2R5C,PSIP1,PTTG1,RAD21,RHEB,RRM1,RRM2,SFPQ,SGO2,SMC3,SMC4,SPDL1,TMPO,TMSB15A,T…	72 (6)	6		alvocidib,PTPRC		ESR1,LIN9	RB1
	cytokine		1	Activated	biased	5.925	2.48e-19	0.0001	CSF2	AURKA,BIRC5,BUB1,BUB1B,CCNA2,CCNB1,CDC20,CDCA2,CDCA3,CDCA8,CDK1,CDKN1B,CENPE,CENPH,CKS1B,FBXO5,HJURP,HMGB1,ITGAE,KIF11,MKI67,NCAPH,NEK2,NUSAP1,ODC1,PHGDH,PLK1,PRC1,RACGAP1,RRM2,SGO1,SMC2,SPAG5,SPC25,STMN1,TOP2A,TPM4,TPX2,UBE2C	39 (1)	1	CD3,Collagen type I (complex),EGFR,ETS1,IL18,IL2,IL3,MAP3K2,Nfat (family),NFAT5,Pam3-Cys-Ser-Lys4,PRKCE,RET,TCR,TGFA,TNFSF13B,TRAF2,uric acid,YAP1	B2M,beta-estradiol,calcitriol,CD44,DUSP1,ESR1,imatinib,LY294002,NR4A1,PEBP1,trichostatin A,triflusal,tyrphostin AG 1478,VDR		ADAM17,ATM,BIRC5,BSG,BUB1B,CBL,CD24,CD38,CD8A,CDC20,CDK1,CHAF1A,CKS1B,CTLA4,CXCL8,E2F8,EGR1,EIF4E,FBXO5,FOS,FOXM1,FYN,GAB2,GADD45GIP1,GATA1,GDF15,HBEGF,HCAR2,HGF,ID2,IGF1,Integrin,IRAK1,MAPK1,mir-21,MLH1,MYC,phosphatidylinositol-3,4,5-triphosphate,PI3K (complex),PIK3R1,PTPN11,RAC1,RAD51,RARA,RBBP4,SOCS3,STMN1,YWHAZ	cholesterol,F2R,let-7,PTGER2,Rb,RB1
	chemical drug		3	Inhibited	biased	-7.262	2.8e-19	0.0001	26s Proteasome,Akt,AKT1,Ap1,AR,CCND1,CDK1,CDKN1A,copanlisib,Creb,CREB1,CTNNB1,ERK,ESR1,FOXO1,FOXO3,GABPA,GSK3B,HIF1A,IKBKB,IL10,ILK,IRF3,JUN,KRAS,MAP2K1,MAPK1,MAPK14,MAPK8,Mek,MMP14,MTOR,MYC,NFE2L2,NFKBIA,NR4A1,NRAS,PAK2,PI3K (complex),PIK3CA,PIK3CD,PIK3CG,PRKCD,PTEN,RAC1,RAS,Rb,RB1,REL,RHOA,RPTOR,SP1,STAT3,STAT5a/b	ABCF1,ARHGAP11A,ARPC5,ATP5PB,AURKA,BIRC5,BTG3,BUB3,CALM1 (includes others),CAPZA2,CBX5,CCDC88A,CCNA2,CCNB1,CDC20,CDC27,CDC42BPA,CDKN1B,CDKN3,CENPE,CENPK,CENPL,CENPN,CENPU,CEP135,CEP70,CKB,CKS2,COX17,COX8A,DCTN3,DDAH2,DDX6,DEPDC1,DLGAP5,ECI2,ECT2,EMC9,ESCO2,ESD,EZH2,FUS,GLRX5,GSPT1,H2AZ1,H2AZ2,H4C3,HINT1,HJURP,HMGN1,HNRNPA0,HNRNPA1,HNRNPA2B1,HNRNPD,HNRNPH1,HNRNPM,HSPA8,JPT1,KHDRBS1,KIF11,KIF15,KIF…	137 (54)	53					PI3K (complex)
	microRNA		2	Inhibited		-4.185	3.59e-19	0.0001	ESR1,mir-19,PTEN	ASPM,AURKB,BUB1,BUB1B,BUB3,CCNA2,CCNB2,CD59,CDC20,CDC27,CDC42BPA,CDCA8,CDK1,CDKN3,CENPE,CENPF,CENPK,CENPL,CENPN,CENPU,CEP135,CEP70,CKS1B,CKS2,COX8A,ECI2,ENAH,EZH2,G3BP1,GSPT1,H4C3,HMGN1,HNRNPD,HSP90AA1,HSP90B1,KHDRBS1,KIF23,KIF5B,KLF6,KNL1,KRAS,MDH1,MYH10,NCAPG,NCAPH,NUDT1,OIP5,PBK,PCM1,PCNA,PHF19,PHGDH,PIMREG,PLK1,PPP2R5C,PPP2R5E,PSIP1,PTTG1,RAD21,RANGAP1,RHEB,RRM1,SFPQ,SGO2,SMC3,SMC4,SNRPF,SPDL…	74 (3)	3	5-fluorouracil,AR,beta-estradiol,decitabine,metribolone,MYC,sirolimus,TP53,trichostatin A	acetaminophen,APC,hydrogen peroxide			CCN2,CDKN1A,E2F2,PTEN,TP63
	phosphatase		3	Inhibited	biased	-6.226	3.71e-19	0.0001	Akt,Ap1,CD28,CD3,CDC42,CDK1,CREB1,CTLA4,CTNND1,CXCL12,EGFR,ERK,ESR1,FOXP3,IRF3,Jnk,LCK,MAP2K1,MAPK1,MAPK14,MAPK8,Nfat (family),NFKBIA,NRAS,PAK2,PRKCD,PTPRM,RAC1,RAS,RHOA,SH2B3,SHC1,STAT3,STAT5A,TCR	ARHGAP11A,ASPM,ATP5PB,AURKB,BTG3,BUB1,BUB1B,BUB3,CALM1 (includes others),CAPZA2,CBX5,CCDC88A,CCNA2,CCT5,CD47,CD59,CDC20,CDC27,CDC42BPA,CDCA8,CDK1,CDKN3,CENPE,CENPF,CENPK,CENPL,CENPN,CENPU,CEP135,CEP70,CKB,CKS1B,CKS2,CNIH4,COX17,CYCS,DKC1,ECT2,ELAVL1,ENAH,ESD,EZH2,FKBP2,FUS,GMNN,GSPT1,H2AZ2,H4C3,HINT1,HJURP,HMGB2,HMGB3,HMGN1,HMGN2,HNRNPA1,HNRNPH1,HNRNPR,ILF2,ITGAE,JPT1,KHDRBS1,KIF23,KIF5B,KLF6,KNL…	109 (35)	33	TP53	miR-221-3p (and other miRNAs w/seed GCUACAU),RABL6,topotecan			LCK
	growth factor		1	Activated	biased	5.84	3.95e-19	0.0001	HGF	AURKA,AURKB,BIRC5,BUB1,BUB1B,CALM1 (includes others),CDC20,CDK1,CDKN1B,CDKN2C,CDKN3,CENPF,CKS1B,DBF4,DKC1,DTYMK,GMNN,GPSM2,HDGF,HMMR,KIF11,KIF15,KIF20B,KIF22,KIF2C,MAD2L1,MKI67,NDC80,NEK2,PCNA,PLK1,PRC1,PTTG1,SMC2,TPX2,TTK,UBE2C,YWHAZ	38 (1)	1	AR,beta-estradiol,CSF2,ESRRG,estrogen,FOXF1,IGF1,IL3,LRAT	LY294002,medroxyprogesterone acetate,MUC1,sirolimus,tamoxifen		AHR,Ap1,ATF3,AXL,BIRC5,BMP2,BUB1B,CBL,CCND1,CD44,CD46,Cdc2,CDC20,CDC25A,CDK1,CDKN1A,CDKN2A,CDKN3,cholesterol,CKS1B,CXCL8,EGR1,ERBB2,ERRFI1,FOS,FOXM1,HBEGF,HELLS,hyaluronic acid,IL10,Insulin,ITGB1,LAMC2,LGMN,MAPK1,MTOR,MYC,NR4A1,Nrg1,NRG1,PAK1,PAK2,PI3K (complex),PIK3R1,PPARD,PTPN11,PTTG1,RAC1,RB1,RCC1,RET,RGS20,SKIL,SKP2,SMAD3,SOCS3,TGFA,TP63,TRAF2,TTK,VDR,Vegf,VEGFA,YWHAZ,ZEB1	CD28,Collagen type I (complex),EGFR,FKHR,SOD2
	other		2	Activated	biased	7.02	4.15e-19	0.0001	Akt,EGFR,ERBB2,IGF1R,IGFBP2,IKBKB,STAT3,Vegf	AURKA,AURKB,BIRC5,BUB1,BUB1B,CALM1 (includes others),CAPZA2,CBX5,CCDC88A,CCNA2,CCNB1,CCT5,CD47,CDC20,CDC27,CDCA2,CDCA3,CDCA8,CDK1,CDKN2C,CDKN3,CENPF,CEP70,CKS1B,CKS2,CYCS,DBF4,DKC1,DTYMK,ESCO2,EZH2,G3BP1,GMNN,GPSM2,H2AX,H4C3,HMGB2,HMGB3,HMMR,HNRNPA1,HNRNPA2B1,HNRNPD,HNRNPH1,HSP90B1,IFI16,KIF11,KIF15,KIF20B,KIF22,KIF23,KIF2C,LMNB1,MAD2L1,MKI67,NDC80,NDUFB4,NEK2,NMU,ODC1,ORC6,PHF20,PRC1,PSIP1,PSMD1…	78 (8)	8	ATF4,beta-estradiol,CYP1A1,CYP1A2,decitabine,estrogen,IGF1,Insulin,PI3K (complex),SMARCB1,TP63,trichostatin A	ACOX1,KDM5B,MEN1,OGT,PAX3-FOXO1		CCND1,CD24,EGFR,ERBB2,ESR1,GDF15,MYC,Vegf
	other		3			0.653	4.38e-19	0.0001	Akt,AKT1,Ap1,AR,BRCA1,Creb,CREB1,EGFR,ERBB2,ESR1,GSK3B,IRF3,IRF7,MAPK1,Mek,NR4A1,Rb,RELA,SMAD3,SREBF2,STAT1,STUB1,USO1,YAP1	ARHGAP11A,ARL6IP1,ARPC5,ASCL1,ASPM,AURKB,BIRC5,BUB1,BUB1B,BUB3,CALM1 (includes others),CAPZA2,CBX5,CCNA2,CCT5,CD47,CD59,CDC20,CDC42BPA,CDCA2,CDCA3,CDKN1B,CDKN3,CENPE,CENPF,CENPK,CENPL,CENPN,CENPU,CEP135,CEP70,CKS2,COX17,DDX6,DTYMK,ELAVL1,ENAH,ESD,EZH2,G3BP1,GMNN,H2AZ2,HMGB3,HNRNPA1,HNRNPA2B1,HNRNPH1,HNRNPM,HSP90AA1,IFI16,ITGAE,JPT1,KHDRBS1,KIF15,KIF22,KIF23,KIF2C,KIF5B,KNL1,KPNA2,KRAS,MAD2L1,MAD2…	115 (24)	23	1,2-dithiol-3-thione,CD24,mibolerone	BDNF,miR-3928-5p (and other miRNAs w/seed GAAGCUC),TP53		AR
	transcription regulator		2	Inhibited	biased	-7.8	4.57e-19	0.0001	CTNNB1,ESR1,HDAC7,MITF	ASCL1,ASPM,AURKA,AURKB,BUB1,BUB1B,BUB3,CCNA2,CCNB1,CD47,CD59,CDC27,CDC42BPA,CDCA3,CDCA8,CDK1,CDKN1B,CDKN3,CENPE,CENPF,CENPH,CENPK,CENPL,CENPN,CENPU,CEP135,CEP70,ECT2,ELAVL1,ENAH,H4C3,HNRNPD,HSP90AA1,HSP90B1,KHDRBS1,KIF23,KIF4A,KIF5B,KIFC1,KNL1,KRAS,MAD2L1,MDH1,MYH10,NCAPG,NCAPH,NUF2,OIP5,ORC6,PBK,PCM1,PHF19,PIF1,PIMREG,PLK1,PPP2R5C,PSIP1,PTTG1,RAD21,RHEB,SFPQ,SGO2,SMC3,SMC4,SMS,SPAG5,SPC25,SPDL1,…	76 (4)	3		entinostat,glucagon,trichostatin A,valproic acid		CD44	CCND1,CDKN1A,ESR1,IL2,MITF,NR4A1,PTEN
	transcription regulator		1	Inhibited	biased	-5.864	6.49e-19	0.0001	NUPR1	ANP32E,ARHGAP11A,ASPM,BUB1,BUB1B,CCNA2,CCNB2,CDCA2,CDCA3,CDCA8,CDKN1B,CENPC,CENPL,CEP97,CKAP2L,GPSM2,GTSE1,HJURP,HNRNPA2B1,HNRNPM,KIF11,KIF18A,KIF23,KIF2C,KIFC1,KLF6,KNL1,LBR,LMNB1,MKI67,MYH10,NUCKS1,PLK1,SHCBP1,SKA2,SPAG5,SPC25,SPDL1,SRSF1,SYNE2,TMEM19,TMPO	42 (1)	1	AR,bee venom,calcitriol,EPO,IGF1,l-asparaginase,MBD2,YAP1	ACOX1,CASR,HDL-cholesterol,Irgm1,MAPK1,TP73,VDR		AREG,ATF3,CAMK2N1,CXCL8,DUSP8,EPGN,EREG,ETS1,FHL2,GAB2,GDF15,HBEGF,MXD1,MYC,NGFR,PFKFB3,PRNP,SERTAD2,SESN2,USP36	ARHGAP11A,ASB9,BNIP3,BRCA1,BUB1B,E2F8,GSTA4,NOX3,PIK3R1,PTPRJ,RAD51,RPA1,SKP2,SRSF1,TOB1,TRERF1,XRCC2
	chemical drug		2	Inhibited		-4.93	1.06e-18	0.0001	Akt,AKT1,CREB1,EGFR,ERK,ERK1/2,ESR1,ESR2,estrogen receptor,fulvestrant,IGF1,IGF1R,MAPK1,RB1,SHC1,STAT5B	ARHGAP11A,ARL6IP1,ASPM,AURKA,AURKB,BIRC5,BTG3,BUB1B,BUB3,CAPZA2,CBX5,CCDC34,CCNA2,CCNB1,CCT5,CD47,CD59,CDC20,CDC27,CDC42BPA,CDCA8,CDK1,CDKN1B,CDKN2C,CDKN3,CENPE,CENPF,CENPK,CENPL,CENPN,CENPU,CEP135,CEP70,CKS1B,CKS2,COX17,CYCS,EMC9,ENAH,ESD,EZH2,GTSE1,H2AX,H2AZ2,H4C3,HMGB2,HMGB3,HNRNPA1,HNRNPA2B1,HNRNPH1,HNRNPM,HSP90AA1,IFI16,JPT1,KHDRBS1,KIF11,KIF23,KIF2C,KIF5B,KNL1,MAD2L1,MDH1,MDH2,NCAPG,NCAPH,N…	107 (16)	16		26s Proteasome		ARAF,beta-estradiol,CDKN1A,cholesterol,EGFR,ERBB3,F2R,ITGB1,MAP3K11,mir-21,MUC1,NCOA3,RB1,TP53,ZEB1	AREG,AXL,BARD1,BIRC5,BMP2,CCND1,CCNE1,CDC20,CDC25A,CDK1,CEBPD,CHAF1A,CKS1B,CXCL12,E2F1,EGR1,ESR1,estrogen receptor,EWSR1,FOS,FOXM1,GAB2,IGF1,MAPK1,MYC,NGFR,PTEN,PTTG1,RAC1,RBL1,RBL2,SKP2,SLC7A5,SLC9A3R1,STMN1,TFF3,TGFA,VEGFA
	cytokine		2	Activated	biased	7.543	1.18e-18	0.0001	Akt,AKT1,Creb,CREB1,CXCL12,EGFR,EPHB2,ERBB2,ERK,ERK1/2,ESR1,ESR2,FOS,FOXO1,FOXO3,GSK3B,JUN,KRAS,LCK,MAP2K1,MAPK1,MAPK8,Mek,MMP14,MTOR,NFkB (complex),NFKBIA,NRAS,Pkc(s),RAC1,RELA,RHOA,STAT3,STAT4,STAT5B,SYK,WAS	ARHGAP11A,ARL6IP1,ARPC5,ASCL1,ASPM,ATP5PB,AURKA,AURKB,BTG3,BUB1,BUB1B,BUB3,CAPZA2,CBX5,CCDC88A,CCNB2,CCT5,CD47,CDC20,CDC27,CDC42BPA,CDCA2,CDCA3,CDCA8,CDKN2C,CDKN3,CENPE,CENPF,CENPK,CENPL,CENPN,CENPU,CEP135,CEP70,CKS1B,CKS2,COX17,CYCS,DDAH2,DDX6,DEPDC1,DKC1,DLGAP5,ECT2,ESD,EZH2,G3BP1,GPSM2,GSPT1,H2AZ2,H4C3,HMGB3,HMMR,HNRNPA1,HNRNPD,HNRNPH1,HNRNPM,HSPA8,ITGAE,JPT1,KHDRBS1,KIF11,KIF18A,KIF22,KIF23,K…	127 (37)	37	ACOX1,AR,beta-estradiol,bevacizumab,BSG,calcitriol,CCL11,CYBB,decitabine,EPO,ERBB3,estrogen,F2R,FOXM1,IL10,IL18,imatinib,PFKFB3,RET,SKIL,tamoxifen,VEGFA	FHL2,fulvestrant,niacinamide,PIK3R1,trichostatin A,VHL		ADAM17,AIF1,AKR1C3,ARAF,AXL,BMP2,CBL,CCND1,CD44,Collagen type I (complex),CRKL,CYP3A5,EGR1,EPHB2,FOS,FOXO1,FYN,IGFBP7,ITGB1,MAP2K1,MAPK1,MTOR,MYC,NRAS,PI3K (complex),PPEF2,PTPN11,PTPN6,RAC1,SOCS3,SYK,TNFSF11	APC,let-7
	complex		3	Activated	biased	7.348	1.26e-18	0.0001	Akt,AKT1,ANXA7,Ap1,AR,BRAF,CCND1,CDKN1A,Creb,CREB1,CTNNB1,E2f,EGFR,Egfr-Erbb2,EGR1,ERBB2,ERK,ESR1,FOS,FOXO1,FOXO3,GSK3B,HIF1A,IKBKB,IL10,IRF3,KRAS,MAPK1,MDM2,MED1,Mek,MMP14,MTOR,MXD1,MYC,NFE2L2,NR4A1,NRAS,PAK2,PARP1,PGR,PI3K (complex),PIK3CA,PIK3CG,PRKCD,RAC1,RAS,REL,RHOA,RPTOR,SNCA,SP1,STAT3,STAT5B,STAT6,tamoxifen,USP8,WBP2,YAP1	ABCF1,ARHGAP11A,ARPC5,ATP5PB,AURKA,BIRC5,BTG3,BUB1B,BUB3,CALM1 (includes others),CAPZA2,CBX5,CCDC88A,CCNA2,CCNB1,CCT5,CD47,CDC20,CDC27,CDC42BPA,CDCA2,CDCA3,CDCA8,CDK1,CDKN3,CENPK,CENPL,CENPN,CENPU,CEP135,CEP70,CHTOP,CKB,CKS2,COX20,COX8A,DBF4,DCTN3,DDX6,DEPDC1,DLGAP5,DTYMK,ECT2,EMC9,ESCO2,ESD,EZH2,G3BP1,GLRX5,GNG4,GPSM2,GSPT1,GTSE1,H2AZ1,H2AZ2,H4C3,HINT1,HJURP,HMGB2,HMGB3,HNRNPA0,HNRNPA1,HNRNPA2B1…	150 (59)	57	EGFR ligand			CXCL8,PI3K (complex),Vegf
	chemical drug		3		biased	1.857	1.44e-18	0.0001	Akt,AKT1,Ap1,AR,BRCA1,Creb,CREB1,EGFR,ERBB2,ESR1,GSK3B,MAPK1,Mek,mibolerone,NFkB (complex),NR4A1,Rb,RELA,SMAD3,SREBF2,STUB1	ARHGAP11A,ARL6IP1,ARPC5,ASCL1,ASPM,BIRC5,BUB1,BUB1B,BUB3,CALM1 (includes others),CAPZA2,CBX5,CCNA2,CCNB2,CCT5,CD47,CD59,CDC20,CDC42BPA,CDCA2,CDCA3,CDK1,CDKN1B,CDKN3,CENPE,CENPF,CENPK,CENPL,CENPN,CENPU,CEP135,CEP70,CKS2,COX17,DDX6,ELAVL1,ENAH,ESD,EZH2,G3BP1,GMNN,H2AZ2,HMGB3,HNRNPA1,HNRNPA2B1,HNRNPH1,HNRNPM,HSP90AA1,HSP90B1,ITGAE,JPT1,KHDRBS1,KIF15,KIF22,KIF23,KIF2C,KIF5B,KNL1,KPNA2,KRAS,MAD2L1,MAD…	116 (21)	21				ALDH3A1,CCND1,CDK1,IGF1,SERP1,STMN1,USO1	AHR,AR,MYC
	transcription regulator		2	Activated		4.914	1.47e-18	0.0001	ESR1,WWC1,YAP1	ASPM,AURKA,BIRC5,BUB1,BUB1B,BUB3,CD59,CDC27,CDC42BPA,CDCA8,CDK1,CDKN1B,CDKN3,CENPE,CENPF,CENPK,CENPL,CENPN,CENPU,CEP135,CEP70,DTYMK,ENAH,H2AX,H4C3,HNRNPD,HSP90AA1,HSP90B1,KHDRBS1,KIF5B,KNL1,KRAS,MAD2L1,MKI67,MYH10,NCAPG,NCAPH,NEK2,OIP5,PBK,PCM1,PCNA,PHF19,PIMREG,PPP2R5C,PSIP1,PTTG1,RAD21,RHEB,RRM1,RRM2,SFPQ,SGO2,SMC3,SMC4,SPDL1,TMPO,TMSB15A,TOP2A,TTK,TUBB,TYMS,UBE2T	63 (3)	3	ATM			BMP2,ESR1	CCN2
	chemical - kinase inhibitor		2	Inhibited	biased	-5.853	3.13e-18	0.0001	Akt,AKT1,Ap1,AR,BRD4,CDK1,CEBPA,CHEK1,Creb,CREB1,CTNNB1,E2f,EGFR,EGR1,EIF4E,ERK,ESR1,EZH2,FOXO1,FOXO3,GATA2,GSK3B,Hdac,HIF1A,HMOX1,IKBKB,INSR,IRF4,LY294002,MAP2K1/2,MAPK1,MAPK14,MAPK9,Mek,MTOR,NFKBIA,NTRK2,PAK2,PDX1,PIK3CA,PIK3CG,PRKCD,PRKCI,PRKCZ,RAC1,RAF1,RB1,RBL1,RELA,RHOA,SREBF1,SREBF2,SRSF5,STAT3,STAT5a/b,STAT5B,tamoxifen	ARHGAP11A,ARL6IP1,ARPC5,ASCL1,ATP5PB,AURKA,AURKB,AZIN1,BIRC5,BTG3,BUB1B,BUB3,CALM1 (includes others),CAPZA2,CBX5,CCDC88A,CCNA2,CCNB1,CCT5,CDC20,CDC27,CDC42BPA,CDCA2,CDCA3,CDCA8,CDKN1B,CDKN3,CENPE,CENPL,CENPN,CENPU,CEP135,CEP70,CHTOP,CKB,CKS2,COX17,DBF4,DDAH2,DDX6,DEPDC1,DLGAP5,ECT2,ELAVL1,EMC9,ESD,EZH2,GGH,GSPT1,H2AX,H2AZ2,H4C3,HJURP,HMGB2,HMGB3,HMGN2,HNRNPA0,HNRNPA1,HNRNPD,HNRNPH1,HNRNPM,HSPA8,I…	139 (57)	57	entinostat			ARAF,BBC3,CDK1,EGR1,ERBB3,FOXO1,GDF15,HEXIM1,hydrogen peroxide,IL2,MAP3K11,MEN1,MITF,PTEN,RB1,RBL2,TP63,WTAP	14-3-3,ADAM17,Ap1,AR,ATF3,ATF4,BDNF,BIRC5,BMI1,BMP2,BRD4,BSG,BUB1B,C8orf44-SGK3/SGK3,CCN2,CCND1,CCNE1,CD38,CD44,CDC37,CDKN1A,CDKN2A,CHEK1,CKS2,CNR1,Collagen type I (complex),CSF2,CXCL8,Cyclin D,dinoprost,DUSP1,E2f,EGFR,EIF4E,EPO,EREG,ESR1,ETS1,F2R,FOS,FRK,GP1BA,GSTA4,HBEGF,HGF,IGF1,IL10,Integrin,ITGB1,LAMC2,MAP2K1,MAPK1,mir-21,MTOR,MXD1,MYC,NR4A1,NRAS,NTRK2,NTS,OPRD1,PAK1,PAK2,phosphatidylinosito…
	chemical drug		3		biased	1.026	3.31e-18	0.0001	Akt,AKT1,Ap1,AR,benzo(a)pyrene,BRCA1,Creb,CREB1,CYP2C9,EGFR,ERBB2,ESR1,GSK3B,losartan potassium,MAPK1,MAPK8,Mek,NFkB (complex),NR4A1,Rb,RELA,SMAD3,SREBF2,STUB1,testosterone enanthate	ARHGAP11A,ARL6IP1,ARPC5,ASCL1,ASPM,BIRC5,BTG3,BUB1,BUB1B,BUB3,CALM1 (includes others),CAPZA2,CBX5,CCNA2,CCNB2,CCT5,CD47,CD59,CDC20,CDC42BPA,CDCA2,CDCA3,CDKN1B,CDKN3,CENPE,CENPF,CENPK,CENPL,CENPN,CENPU,CEP135,CEP70,CKS2,COX17,DDX6,ECT2,ELAVL1,ENAH,ESD,EZH2,FUS,G3BP1,GMNN,H2AZ2,HMGB3,HNRNPA1,HNRNPA2B1,HNRNPH1,HNRNPM,HSP90AA1,ITGAE,JPT1,KHDRBS1,KIF15,KIF22,KIF23,KIF2C,KIF5B,KNL1,KPNA2,KRAS,MAD2L1,MA…	115 (25)	23				AR
	enzyme		2	Activated		4.866	3.57e-18	0.0001	AR,DDX5,ESR1,let-7	ASPM,AURKB,BIRC5,BUB3,CD59,CDC20,CDC27,CDC42BPA,CDCA2,CDCA3,CDKN3,CENPE,CENPF,CENPK,CENPL,CENPN,CENPU,CEP135,CEP70,CKS1B,DBF4,ENAH,EZH2,GMNN,H4C3,HNRNPD,HSP90AA1,HSP90B1,KHDRBS1,KIF15,KIF22,KIF23,KIF2C,KIF5B,KNL1,KPNA2,MAD2L2,MYH10,NCAPG,NCAPH,NEK2,NUF2,NUSAP1,ODC1,OIP5,ORC6,PBK,PCM1,PCNA,PHF19,PIMREG,PLK1,PPP2R5C,PSIP1,PTTG1,RAD21,RHEB,RRM1,RRM2,SFPQ,SGO2,SMC3,SMC4,SPDL1,TMPO,TMSB15A,TPX2,TTK,UB…	71 (4)	3	IGF1,PTP4A1,TGFA			AR,CCND1,CDKN1A,ESR1,let-7,Vegf	NFAT5,TP53
	transcription regulator		3		biased	-1.686	3.64e-18	0.0001	Akt,AKT1,Ap1,AR,BRCA1,Creb,CREB1,EGFR,ERBB2,ESR1,GSK3B,HEYL,MAPK1,Mek,NEUROG2,NFkB (complex),NR4A1,Rb,RELA,RHOA,SMAD3,SREBF2,STUB1,YAP1	ARHGAP11A,ARL6IP1,ARPC5,ASCL1,ASPM,AURKB,BIRC5,BUB1,BUB1B,BUB3,CALM1 (includes others),CAPZA2,CBX5,CCNA2,CCNB2,CCT5,CD47,CD59,CDC20,CDC42BPA,CDCA2,CDCA3,CDKN1B,CDKN3,CENPE,CENPF,CENPK,CENPL,CENPN,CENPU,CEP135,CEP70,CKS2,COX17,DDX6,DTYMK,ECT2,ELAVL1,ENAH,ESD,EZH2,G3BP1,GMNN,H2AZ2,HMGB3,HNRNPA1,HNRNPA2B1,HNRNPH1,HNRNPM,HSP90AA1,ITGAE,JPT1,KHDRBS1,KIF15,KIF22,KIF2C,KIF5B,KNL1,KPNA2,KRAS,MAD2L1,MAD2L…	114 (24)	22	CNR1,ERBB2			NEUROG2	AR
	biologic drug		3	Inhibited	biased	-7.549	3.68e-18	0.0001	AGT,Akt,AKT1,ANXA7,arsenic trioxide,bevacizumab,BRAF,Creb,CREB1,CTNNB1,EGFR,EGR1,ERBB2,ERBB3,ERK,ERN1,FLT1,FOS,FOXO1,FOXO3,GSK3B,HIF1A,HRAS,IGF1R,INSR,JUN,KDR,KRAS,MAP2K1,MAPK1,MAPK14,MAPK9,MDM2,Mek,NFATC2,NFE2L2,NFKB1,PAK2,PARP1,PDGFRA,PGR,PRKCA,PRKCB,PRKCD,PRKCI,RAC1,RAF1,RAS,RET,RHOA,SP1,STAT3,STAT5A,STAT5a/b,STAT5B,STAT6,SYK,Vegf,VEGFA,VHL,WBP2,YAP1	ARHGAP11A,ARL6IP1,ARPC5,ASPM,AURKA,AURKB,BIRC5,BTG3,BUB1,BUB1B,CALM1 (includes others),CAPZA2,CBX5,CCDC88A,CCNA2,CCT5,CD47,CD59,CDC20,CDC27,CDCA2,CDCA3,CDCA8,CDK1,CDKN1B,CDKN2C,CDKN3,CENPF,CEP70,CKB,CKS1B,CKS2,COX17,COX8A,CYCS,DBF4,DCTN3,DDAH2,DDX6,DEPDC1,DKC1,DLGAP5,DTYMK,ECT2,ELAVL1,EMC9,ESD,EZH2,G3BP1,GMNN,GNG4,GPSM2,GSPT1,GTSE1,H2AZ2,H4C3,HINT1,HJURP,HMGB1,HMGB3,HMGN2,HMMR,HNRNPA1,HNRNPA2B1,H…	139 (62)	60				CXCL12	EGFR,Vegf,VEGFA,ZEB1
	chemical drug		3		biased	-0.653	4.6e-18	0.0001	abiraterone acetate,Akt,AKT1,Ap1,AR,BRCA1,Creb,CREB1,EGFR,EIF4E,EIF4EBP1,ERBB2,ESR1,GSK3B,MAPK1,Mek,NFkB (complex),NR4A1,Rb,RELA,SMAD3,SREBF2,STAT3,STUB1	ARHGAP11A,ARL6IP1,ARPC5,ASCL1,ASPM,BIRC5,BUB1,BUB1B,BUB3,CALM1 (includes others),CAPZA2,CBX5,CCDC88A,CCNA2,CCNB2,CCT5,CD47,CD59,CDC20,CDC42BPA,CDCA2,CDCA3,CDKN1B,CDKN3,CENPE,CENPF,CENPK,CENPL,CENPN,CENPU,CEP135,CEP70,COX17,DDX6,ELAVL1,ENAH,ESD,EZH2,G3BP1,GMNN,H2AZ2,HMGB3,HNRNPA1,HNRNPA2B1,HNRNPH1,HNRNPM,HSP90AA1,ILF2,ITGAE,JPT1,KHDRBS1,KIF15,KIF22,KIF23,KIF2C,KIF5B,KNL1,KPNA2,KRAS,LSM4,LSM5,MAD2L…	115 (24)	22					AR
	chemical drug		3		biased	-0.653	4.6e-18	0.0001	Akt,AKT1,Ap1,AR,BRCA1,Creb,CREB1,EGFR,EIF4E,EIF4EBP1,ERBB2,ESR1,galeterone,GSK3B,MAPK1,Mek,NFkB (complex),NR4A1,Rb,RELA,SMAD3,SREBF2,STAT3,STUB1	ARHGAP11A,ARL6IP1,ARPC5,ASCL1,ASPM,BIRC5,BUB1,BUB1B,BUB3,CALM1 (includes others),CAPZA2,CBX5,CCDC88A,CCNA2,CCNB2,CCT5,CD47,CD59,CDC20,CDC42BPA,CDCA2,CDCA3,CDKN1B,CDKN3,CENPE,CENPF,CENPK,CENPL,CENPN,CENPU,CEP135,CEP70,COX17,DDX6,ELAVL1,ENAH,ESD,EZH2,G3BP1,GMNN,H2AZ2,HMGB3,HNRNPA1,HNRNPA2B1,HNRNPH1,HNRNPM,HSP90AA1,ILF2,ITGAE,JPT1,KHDRBS1,KIF15,KIF22,KIF23,KIF2C,KIF5B,KNL1,KPNA2,KRAS,LSM4,LSM5,MAD2L…	115 (24)	22					AR
	transcription regulator		2	Activated	biased	8.515	4.73e-18	0.0001	Akt,AR,ATF4,EGFR,ERBB2,ESR1,estrogen receptor,genistein,NCOA3,PGR,PPARG,STAT5a/b,T3-TR-RXR,tamoxifen,YAP1	ASPM,AURKA,AURKB,BTG3,BUB1B,BUB3,CAPZA2,CBX5,CCNA2,CCNB1,CCT5,CD47,CDC27,CDC42BPA,CDCA2,CDCA3,CDCA8,CDKN2C,CDKN3,CENPE,CENPF,CENPK,CENPL,CENPN,CENPU,CEP135,CEP70,CHTOP,CKS2,CYCS,DTYMK,ENAH,EZH2,G3BP1,H2AX,H4C3,HMGB2,HMGB3,HNRNPA1,HNRNPA2B1,HNRNPD,HNRNPH1,HSP90AA1,KHDRBS1,KIF11,KIF15,KIF22,KIF23,KIF2C,KIF4A,KIF5B,KNL1,KPNA2,KRAS,MAD2L2,MDH1,MKI67,MYH10,NCAPG,NCAPH,NDC80,NEK2,NUSAP1,OIP5,ORC6,PBK,P…	102 (15)	15	26s Proteasome,beta-estradiol,CD24,CDK4/6,fulvestrant,PAK1	estrogen,FBXW7,gossypol,mir-17,miR-17-5p (and other miRNAs w/seed AAAGUGC),PTEN		AHR,AR,ATF4,CCN2,CCNE1,CDC25A,Cyclin E,E2F1,EGFR,Esr1-Esr1-estrogen-estrogen,estrogen receptor,FGFR2,IGF1,PDPK1,VEGFA,YAP1	CDKN1A,ILK,PPARD,tamoxifen
	growth factor		2	Activated	biased	5.27	4.8e-18	0.0001	Akt,AREG,CTNNB1,EGFR,EGR1,ERBB2,ERBB3,ERK,FOS,FOXO1,GSK3B,IGF1R,MAPK1,PRKCD,PRKCI,PRKCZ,STAT3,STAT5A	ARHGAP11A,ARPC5,ASCL1,ASPM,AURKA,AURKB,BIRC5,BTG3,BUB1B,CAPZA2,CBX5,CCDC88A,CCNA2,CCNB1,CCNB2,CCT5,CDC20,CDC27,CDCA2,CDCA3,CDCA8,CDKN2C,CENPF,CEP70,CKS2,COX17,CYCS,DEPDC1,DESI2,DLGAP5,ECT2,ELAVL1,EZH2,G3BP1,GMNN,GPSM2,H2AZ2,H4C3,HJURP,HMGB1,HMGB2,HMGB3,HNRNPA1,HNRNPA2B1,HNRNPD,HNRNPH1,HSP90B1,KIF11,KIF14,KIF18A,KIF23,KIFC1,KLF6,KRAS,MAPRE1,MKI67,NCAPG,NDC80,NDUFB4,NEK2,NUSAP1,ORC6,PBK,PEG10,PHF20…	90 (18)	18	AHR,bee venom,beta-estradiol,calcitriol,cholesterol,diethylstilbestrol,doxorubicin,ESR1,estrogen,IL2,IL3,MAC,MAP2K1,NFAT5,NUPR1,PDGF BB,PTGER2,Raf,seocalcitol,SMAD3,TGFA,TP53,YAP1	BRCA1,capmatinib,fulvestrant,lapatinib,TP63,tyrphostin AG 1478,WTAP		ARHGAP11A,BIRC5,BSG,CCL20,CDC20,Cyclin D,Cyclin E,ERBB3,FOS,FOXM1,MAPK1,MYBL2,Vegf	FOXO1,HCAR2
	microRNA		3	Activated	biased	6.075	4.98e-18	0.0001	ADCY,AKT1,Ap1,Creb,CREB1,E2f,EIF4E,ESR1,FOXO1,Hdac,HIF1A,IKBKB,KRAS,MAP2K1,MAPK1,Mek,mir-132,mitomycin C,MTOR,MYC,MYOD1,NFE2L2,NFKBIA,Nos,PIK3CG,PRKCD,RAC1,RAF1,RAS,RASSF5,RHOA,STAT3,STK11,STMN1,YAP1	ABCF1,ARHGAP11A,ARPC5,ASCL1,ATP5PB,AURKA,BIRC5,BUB1,BUB3,CALM1 (includes others),CAPZA2,CBX5,CCDC88A,CCNA2,CCNB1,CD47,CD59,CDC27,CDC42BPA,CDCA8,CDKN1B,CDKN3,CENPK,CENPL,CENPN,CENPU,CEP135,CEP70,CKS1B,COX17,COX8A,DBF4,DCTN3,DDAH2,DDX6,DEPDC1,DESI2,DLGAP5,DTYMK,ECT2,EMC9,ESD,GLRX5,GSPT1,H2AZ1,H2AZ2,H4C3,HJURP,HMGB3,HNRNPA0,HNRNPA2B1,HNRNPH1,HNRNPM,HSPA8,ILF2,JPT1,KHDRBS1,KIF11,KIF18A,KIF22,KIF5B,KN…	129 (35)	34	5-fluorouracil,hydrogen peroxide,terbutaline,TP53	acetaminophen,docetaxel			PTEN,RB1
	chemical drug		3	Inhibited	biased	-7.321	5.21e-18	0.0001	26s Proteasome,Akt,AKT1,Ap1,AR,CCND1,CDK1,CDKN1A,CEBPB,Creb,CREB1,CTNNB1,duvelisib,ERK,ESR1,FOXO1,FOXO3,GABPA,GSK3B,HIF1A,IKBKB,IL10,ILK,IRF3,JUN,KRAS,MAP2K1,MAPK1,MAPK14,MAPK8,MDM2,Mek,MMP14,MTOR,MYC,NFE2L2,NFkB (complex),NFKBIA,NR4A1,NRAS,PAK2,PI3K (complex),PI3Kγ,PIK3CA,PIK3CD,PIK3CG,PRKCD,PTEN,RAC1,RAS,Rb,RB1,REL,RHOA,RPTOR,SP1,STAT3,STAT5a/b	ABCF1,ARHGAP11A,ARPC5,ATP5PB,AURKA,BIRC5,BTG3,BUB3,CALM1 (includes others),CAPZA2,CBX5,CCDC88A,CCNA2,CCNB1,CDC20,CDC27,CDC42BPA,CDKN1B,CDKN3,CENPE,CENPK,CENPL,CENPN,CENPU,CEP135,CEP70,CKB,CKS2,COX17,COX8A,DCTN3,DDAH2,DDX6,DEPDC1,DLGAP5,ECI2,ECT2,EMC9,ESCO2,ESD,EZH2,FUS,GLRX5,GSPT1,H2AZ1,H2AZ2,H4C3,HINT1,HJURP,HMGN1,HNRNPA0,HNRNPA1,HNRNPA2B1,HNRNPD,HNRNPH1,HNRNPM,HSPA8,JPT1,KHDRBS1,KIF11,KIF15,KIF…	138 (58)	56					IL2,PI3K (complex)
	phosphatase		3	Inhibited	biased	-7.89	5.74e-18	0.0001	Ap1,ATF1,BCL2,CAMK1,CAMK4,Creb,CREB1,CTNNB1,ERK,ESR1,estrogen receptor,GSK3B,Hdac,ILK,Insulin,MAP2K1,MAPK1,MAPK14,MAPK8,MAPK9,MTOR,MYOD1,NCOA3,NFkB (complex),NFKBIA,NR4A1,NUMB,PAK1,PPM1E,PRKAR2B,RAC1,RAF1,RELA,STMN1	ARHGAP11A,ARPC5,ASCL1,ASPM,ATP5PB,AURKB,BTG3,BUB1,BUB1B,BUB3,CALM1 (includes others),CAPZA2,CBX5,CCNA2,CCNB1,CCNB2,CCT5,CD47,CDC27,CDC42BPA,CDCA8,CDK1,CDKN3,CENPE,CENPF,CENPK,CENPL,CENPN,CENPU,CEP135,CEP70,CKS1B,CKS2,COX17,CYCS,DDAH2,DDX6,ELAVL1,ENAH,ESD,FKBP2,FUS,GMNN,GSPT1,H2AZ2,H4C3,HMGB3,HMGN2,HNRNPA1,HNRNPA2B1,HNRNPD,HSP90AA1,ITGAE,JPT1,KHDRBS1,KIF23,KIF5B,KIFC1,KNL1,KRAS,LSM3,LSM5,MAD2L1,MA…	108 (34)	31	PTP4A1				PAK1
	mature microRNA		3	Inhibited	biased	-8.584	6.39e-18	0.0001	Akt,Ap1,APP,AR,CCND1,CTNNB1,EGFR,ERBB2,ERK,ERK1/2,ESR1,FOXO3,HRAS,IKBKB,LCK,MAP2,MAPK1,MAPK14,MAPK8,Mek,MET,miR-149-5p (miRNAs w/seed CUGGCUC),MMP14,MTOR,MYC,NFkB (complex),NFKBIA,PAK2,PGR,PI3K (complex),PRKCE,PRKCZ,Rac,RAC1,RAF1,RHOA,SNCA,Sos,SRC (family),STAT3,STAT5a/b,STAT6,STMN1,TLR4,YAP1	ABCF1,ARHGAP11A,ARL6IP1,ASCL1,ASPM,ATP5PB,AURKA,AURKB,BTG3,BUB1B,BUB3,CALM1 (includes others),CAPZA2,CBX5,CCDC88A,CCT5,CDC27,CDC42BPA,CDCA2,CDCA3,CDCA8,CDKN2C,CDKN3,CENPE,CENPF,CENPK,CENPL,CENPN,CENPU,CEP135,CEP70,CKB,CKS1B,CKS2,CNIH4,COX17,DDAH2,DEPDC1,DKC1,DTYMK,ECT2,ELAVL1,ESCO2,EZH2,FUS,G3BP1,GLRX5,GMNN,GNG4,GSPT1,GTSE1,H2AZ1,H2AZ2,H4C3,HMGB1,HMGB3,HNRNPA1,HNRNPD,HNRNPH1,HNRNPH3,HSPA8,JPT1,KH…	133 (45)	43					BBC3,E2F1,ERBB3,HCAR2,HNF1A-AS1,ID3,RNF2,SPINK7,SYK
	chemical drug		3	Inhibited	biased	-9.16	6.51e-18	0.0001	AKT1,ATF4,CDK1,Creb,EGFR,EIF4E,ERBB2,ERBB3,ESR1,estrogen receptor,FGF2,FGFR1,FGFR2,FGFR3,FGFR4,FLT1,FLT4,HSF1,Jnk,JUN,KDR,KIF5B-RET,KIT,LCK,lenvatinib,MAPK8,MYC,NFE2L2,PDGFRA,PI3K (complex),Pkc(s),PRKCD,RAC1,RB1,RET,STAT3,STAT5A,STAT5a/b,STAT5B,Vegf	ABCF1,ARPC5,ASPM,BIRC5,BUB1,BUB1B,BUB3,CALM1 (includes others),CAPZA2,CBX5,CCDC88A,CCNB2,CCT5,CD47,CD59,CDC20,CDC27,CDC42BPA,CDCA2,CDCA3,CDCA8,CDKN2C,CDKN3,CENPE,CENPF,CENPK,CENPL,CENPN,CENPU,CEP135,CEP70,DBF4,DCTN3,DDX6,DKC1,DTYMK,ELAVL1,ENAH,ESD,EZH2,FXR1,G3BP1,GLRX5,GPSM2,GSPT1,H2AZ1,H4C3,HJURP,HMGB1,HMGB3,HMMR,HNRNPA1,HNRNPD,HNRNPH1,HNRNPM,HSP90AA1,HSPA8,ILF2,KHDRBS1,KIF11,KIF15,KIF20B,KIF22,…	124 (40)	32					FGFR2,RET
	chemical drug		3	Inhibited	biased	-6.81	8.11e-18	0.0001	AGT,AKT1,ANXA7,Ap1,AR,BMS-690514,BRAF,CASP3,CASP7,CASP9,Creb,CREB1,CTNNB1,E2f,EGFR,EGR1,ERBB2,ESR1,FLT1,FLT4,FOS,FOXO1,FOXO3,GSK3B,HIF1A,KDR,KRAS,MAPK1,MAPK14,MED1,Mek,MXD1,NFATC2,PAK2,PARP1,PGR,PRKN,PTEN,RAS,RB1,RELA,RHOA,SP1,STAT3,STAT5B,STAT6,tamoxifen,Vegf,WBP2,YAP1	ARHGAP11A,ARL6IP1,ARPC5,AURKA,BUB1B,BUB3,CALM1 (includes others),CAPZA2,CBX5,CCDC88A,CCNA2,CCNB1,CCT5,CD47,CDC20,CDC27,CDC42BPA,CDCA2,CDCA3,CDCA8,CDK1,CDKN1B,CDKN3,CENPK,CENPL,CENPN,CENPU,CEP135,CEP70,CHTOP,CKB,CKS2,COX20,COX8A,CYCS,DBF4,DDAH2,DDX6,DEPDC1,DKC1,DLGAP5,DTYMK,ECI2,ECT2,ELAVL1,EMC9,ENAH,ESD,FUBP1,G3BP1,GTSE1,H2AZ2,H4C3,HINT1,HMGB2,HMGB3,HMGN1,HNRNPA1,HNRNPA2B1,HNRNPD,HNRNPH1,HNRNPH3,…	138 (50)	45				BBC3	BRCA1,CCND1,CDK1,EGFR,ERBB2,TP53RK
	other		2	Activated		4.49	8.7e-18	0.0001	AIMP2,CDKN2A,FUBP1	AURKB,BIRC5,BTG3,BUB1B,CCNA2,CCNB1,CDK1,CDKN1B,CDKN2C,CENPK,EZH2,FBXO5,GSPT1,GTSE1,H2AX,HMGB2,KIFC1,KRAS,MAD2L1,MKI67,ODC1,PCNA,PLK1,RRM1,RRM2,SAE1,STMN1,SUZ12,TMEM97,TMPO,VRK1	31 (3)	3	MYC	miR-193a-3p (and other miRNAs w/seed ACUGGCC),miR-549a-3p (miRNAs w/seed GACAACU)		EGFR,EIF4E	CDKN2A
	group		2	Activated	biased	7.244	8.71e-18	0.0001	Akt,AKT1,arsenic trioxide,EGFR,ERBB2,ERK,ERN1,FLT1,FOXO1,FOXO3,HMOX1,HRAS,IGF1R,INSR,Jnk,MAP2K1,MAPK1,MAPK14,MAPK9,Mek,NFE2L2,NFkB (complex),nitric oxide,PAK2,PDGFRA,PI3K (complex),RAC1,RAF1,RAS,RET,RHOA,STAT3,SYK,Vegf,VEGFA	ARHGAP11A,ARL6IP1,ASCL1,ASPM,AURKA,AURKB,BIRC5,BTG3,BUB1,BUB1B,CALM1 (includes others),CAPZA2,CBX5,CCDC88A,CCT5,CD47,CDC20,CDC27,CDCA2,CDCA3,CDCA8,CDK1,CDKN2C,CDKN3,CENPF,CEP70,CKB,CKS1B,CKS2,COX17,COX8A,CYCS,DBF4,DCTN3,DEPDC1,DKC1,DLGAP5,DTYMK,ECT2,ELAVL1,ESD,EZH2,G3BP1,GMNN,GPSM2,GSPT1,H2AX,H2AZ2,H4C3,HMGB3,HMGN2,HMMR,HNRNPA1,HNRNPD,HNRNPH1,HNRNPM,HSP90B1,HSPA8,KIF11,KIF15,KIF18A,KIF20B,KIF22,K…	113 (35)	35	ADAM17,AREG,ATF4,azoxymethane,baicalein,BDNF,beta-estradiol,BSG,cholesterol,DDX5,dinoprost,Egfr-Erbb2,EIF4E,ELAVL1,ERBB,ESR1,estrogen,F2R,fluoxetine,fosbretabulin,GAB2,HGF,hydrogen peroxide,IGF1,IGFBP2,IL31,ILK,Insulin,KISS1R,MAC,medroxyprogesterone acetate,MITF,MLXIPL,Ni2+,OGT,Pam3-Cys-Ser-Lys4,peroxynitrite,phosphatidic acid,PIK3R1,PKM,platelet activating factor,PRKCE,PTTG1,Sfk,SMAD3,STUB1,TCR,…	AG490,anacardic acid,asiatic acid,bee venom,benzyl isothiocyanate,bevacizumab,budesonide,CCN2,COL4A3,deguelin,docetaxel,E2F1,E2F3,gefitinib,HEXIM1,hyaluronic acid,IL10,L-homocysteine,lapatinib,LY294002,N-nitro-L-arginine methyl ester,NF2,niacinamide,phenethyl isothiocyanate,pictilisib,PTEN,silibinin,sirolimus,tamoxifen,TP53,trichostatin A,TSC2,tyrphostin AG 1478,valproic acid,VDR,VHL,Z-LLL-CHO,ZF…		BIRC5,BUB1B,CD44,CD46,CDC20,CDC25A,CDK1,CDKN3,CKS1B,EFNA1,EGR1,ETS1,GATA1,HELLS,Integrin,ITGB1,MAP2K1,MAPK1,MAPKAPK5,mir-17,miR-17-5p (and other miRNAs w/seed AAAGUGC),NRAS,PAK2,RAC1,RAD51,RCC1,RECK,RET,RGS20,SKP2,SLC12A4,TTK,YWHAZ	arsenic trioxide,ATF3,FOXO1,LRAT,OXTR,UGCG
	phosphatase		2	Inhibited	biased	-8.275	8.92e-18	0.0001	Akt,AKT1,Ap1,CEBPB,CTNNB1,EGFR,ERBB2,ERK,ESR1,HOXA10,IGF1R,INSR,Jnk,LCK,MAPK1,MAPK9,Nfat (family),NFAT5,NFkB (complex),NTRK1,NTRK2,PDGFRA,PI3K (complex),PTPN6,Rb,RET,STAT3,STAT5a/b,STAT6,SYK	ARHGAP11A,ARL6IP1,ASCL1,ASPM,AURKA,BCHE,BIRC5,BTG3,BUB1B,BUB3,CALM1 (includes others),CAPZA2,CBX5,CCDC88A,CCNB2,CCT5,CD59,CDC20,CDC27,CDC42BPA,CDCA2,CDCA3,CDCA8,CDKN1B,CDKN2C,CDKN3,CENPE,CENPF,CENPK,CENPL,CENPN,CENPU,CEP135,CEP70,CKS2,COX17,CYCS,DKC1,ELAVL1,ENAH,EZH2,G3BP1,GMNN,GTSE1,H2AX,H2AZ2,H4C3,HMGB2,HMGB3,HMGN2,HNRNPA1,HNRNPA2B1,HNRNPD,HNRNPH1,HNRNPH3,HNRNPM,HSPA8,KHDRBS1,KIF23,KIF5B,KIFC1,…	108 (30)	30	baicalein,CXCL12,decitabine,diphenyleneiodonium,F2R,GATA1,HNF1A-AS1,NGFR,nocodazole,PDCD1,VEGFA,Z-LLL-CHO	beta-estradiol,CD3,geldanamycin,TP53		Cyclin E,ETS1,GP1BA	Ap1,BIRC5,CBL,CCND1,CD44,CXCL8,CYBB,EGFR,ERBB2,ESR1,FYN,IRAK1,MAPK1,MYC,NCF2,Nfat (family),NFAT5,NTRK2,PI3K (complex),PIK3R1,Rb,RET
	chemical - endogenous non-mammalian		3	Inhibited		-3.763	9e-18	0.0001	AKT1,AKT2,AR,ATF4,CDKN1A,CHUK,CTNNB1,ERK1/2,ESR1,FOXO1,FOXO3,GSK3B,IKBKB,NFKBIA,PITX2,PPARG,RUNX2,SIRT1,SOD2,soraphen-A1alpha,TBX21	ARL6IP1,ASCL1,ASPM,AURKA,AURKB,BIRC5,BUB1,BUB1B,BUB3,CAPZA2,CCNA2,CCNB1,CCNB2,CD47,CD59,CDC27,CDC42BPA,CDCA8,CDK1,CDKN1B,CDKN2C,CDKN3,CENPE,CENPF,CENPK,CENPL,CENPN,CENPU,CEP135,CEP70,CKS1B,CYCS,DDAH2,DEPDC1,DLGAP5,ELAVL1,H2AZ1,H4C3,HJURP,HNRNPD,HNRNPM,HSPA8,IFI16,ITGAE,KHDRBS1,KIF11,KIF15,KIF18A,KIF22,KIF2C,KIF5B,KIFC1,KLF6,KNL1,KPNA2,KRAS,LBR,LMNB1,MAD2L1,MAD2L2,MAPRE1,MDH1,MKI67,MXD3,NCAPG,NCAP…	102 (21)	20				FOXO1	RICTOR
	chemical - endogenous mammalian		3		biased	1.599	1.42e-17	0.0001	Akt,AKT1,Ap1,AR,BRCA1,cortodoxone,Creb,CREB1,EGFR,ERBB2,ESR1,GSK3B,MAPK1,Mek,NFkB (complex),NR4A1,Rb,RELA,SMAD3,SREBF2,STUB1,tamoxifen,TH	ARHGAP11A,ARL6IP1,ARPC5,ASCL1,ASPM,BIRC5,BUB1,BUB1B,BUB3,CALM1 (includes others),CAPZA2,CBX5,CCNA2,CCNB2,CCT5,CD47,CD59,CDC20,CDC42BPA,CDCA2,CDCA3,CDKN1B,CDKN3,CENPE,CENPF,CENPL,CENPN,CENPU,CEP135,CEP70,CHTOP,CKS2,COX17,CYCS,DDX6,ELAVL1,ENAH,ESD,EZH2,G3BP1,GMNN,H2AZ2,HMGB3,HNRNPA1,HNRNPA2B1,HNRNPH1,HNRNPM,HSP90AA1,ITGAE,JPT1,KHDRBS1,KIF11,KIF15,KIF22,KIF23,KIF2C,KIF4A,KIF5B,KNL1,KPNA2,KRAS,MAD2L1…	113 (23)	21				AR
	chemical drug		2	Activated		6.64	1.58e-17	0.0001	ESR1,PLK1,volasertib	ASPM,AURKA,BIRC5,BUB1,BUB1B,BUB3,CCNA2,CCNB1,CD59,CDC27,CDC42BPA,CDCA8,CDK1,CDKN1B,CDKN3,CENPE,CENPF,CENPK,CENPL,CENPN,CENPU,CEP135,CEP70,ENAH,FBXO5,GMNN,H4C3,HNRNPD,HSP90AA1,HSP90B1,KHDRBS1,KIF23,KIF5B,KNL1,KRAS,MAD2L1,MYH10,NCAPG,NCAPH,OIP5,PBK,PCM1,PCNA,PHF19,PIMREG,PPP2R5C,PSIP1,PTTG1,RAD21,RHEB,SFPQ,SGO2,SMC3,SMC4,SPDL1,TMPO,TMSB15A,TTK,UBE2T	59 (3)	2				ESR1	MDC1
	chemical drug		3		biased	1.134	1.6e-17	0.0001	1-methyl-4-phenyl-1,2,3,6-tetrahydropyridine,Akt,AKT1,Ap1,AR,BRCA1,Creb,CREB1,EGFR,ERBB2,ESR1,GSK3B,MAO,MAPK1,Mek,NFkB (complex),NR4A1,pargyline,Rb,RELA,SMAD3,SREBF2,STUB1	ARHGAP11A,ARL6IP1,ARPC5,ASCL1,ASPM,BIRC5,BUB1,BUB1B,BUB3,CALM1 (includes others),CAPZA2,CBX5,CCNA2,CCNB2,CCT5,CD47,CD59,CDC20,CDC42BPA,CDCA2,CDCA3,CDKN1B,CDKN3,CENPE,CENPF,CENPK,CENPL,CENPN,CENPU,CEP135,CEP70,CKS2,COX17,DDX6,ELAVL1,ENAH,ESD,EZH2,FUBP1,G3BP1,GMNN,H2AZ2,HMGB3,HNRNPA1,HNRNPA2B1,HNRNPH1,HNRNPM,HSP90AA1,ITGAE,JPT1,KHDRBS1,KIF15,KIF22,KIF23,KIF2C,KIF5B,KNL1,KPNA2,KRAS,MAD2L1,MAD2L2,MAP…	112 (23)	21				AR,CDKN1A
	group		2	Activated	biased	6.713	1.67e-17	0.0001	AREG,EGF,EGFR,EGFR ligand,ERBB2,ERBB3,TGFA	ARHGAP11A,AURKA,AURKB,BIRC5,BUB1B,CAPZA2,CBX5,CCNA2,CCNB1,CCNB2,CCT5,CD47,CDC20,CDC27,CDCA2,CDCA3,CDCA8,CDK1,CDKN1B,CDKN2C,CENPF,CKS2,DESI2,ENAH,G3BP1,H4C3,HJURP,HMGB1,HMGB2,HMGB3,HMMR,HNRNPA1,HNRNPA2B1,HNRNPD,HNRNPH1,HSP90B1,KIF14,KRAS,MAD2L1,MKI67,NDC80,ODC1,ORC6,PBK,PCNA,PHF20,PHGDH,PRC1,PTTG1,RANBP1,RRM1,RRM2,SAE1,SPAG5,SRSF1,STMN1,TOP2A,TYMS,UBE2C,ZWINT	60 (7)	6				EGFR,Egfr-Erbb2,ERBB2,ERBB3,MUC1
	complex		3	Activated	biased	7.424	1.91e-17	0.0001	Akt,AKT1,AR,Creb,CTNNB1,EGFR,ERBB2,Erbb2-Erbb3 dimer,ERBB3,ERK,ERK1/2,ESR1,estrogen receptor,EZH2,FOXO3,GSK3B,HIF1A,IL2RG,ILK,JAK3,JUN,MAP2K1,MAPK1,MED1,MTOR,MXD1,NOTCH1,PGR,PI3K (complex),PPARG,RAC1,RAF1,RAS,RB1,RHOA,RICTOR,SP1,STAT3,STAT5B,STAT6,tamoxifen,TYK2	ARHGAP11A,ARL6IP1,ARPC5,ASCL1,ASPM,ATP5PB,AURKA,BTG3,BUB1B,BUB3,CAPZA2,CBX5,CCDC88A,CCT5,CD47,CDC27,CDC42BPA,CDCA2,CDCA3,CDCA8,CDKN1B,CDKN3,CENPK,CENPL,CENPN,CENPU,CEP135,CEP70,CHTOP,CKS2,COX20,COX8A,DDX6,DTYMK,ECT2,ELAVL1,EMC9,ENAH,EZH2,G3BP1,GMNN,GSPT1,GTSE1,H2AZ2,H4C3,HINT1,HMGB1,HMGB3,HMMR,HNRNPA1,HNRNPD,HNRNPH1,HNRNPH3,HNRNPM,HSP90AA1,KHDRBS1,KIF11,KIF15,KIF22,KIF23,KIF2C,KIF4A,KIF5B,KIFC1,K…	125 (42)	40
	other		1	Activated	biased	3.464	1.91e-17	0.0001	LIN9	AURKA,BIRC5,BUB1,BUB1B,CCNA2,CCNB1,CDK1,CENPE,DLGAP5,PLK1,TMPO,UBE2C	12 (1)	1	CDK3	decitabine,SP2509,tazemetostat,trichostatin A		BIRC5,BUB1B,CDK1,MYBL2	CDKN1A
	transcription regulator		2	Activated		6	2.1e-17	0.0001	ESR1,NCOA6,NR4A1,T3-TR-RXR	ASPM,AURKA,BIRC5,BUB1,BUB1B,BUB3,CCNA2,CCNB1,CD59,CDC27,CDC42BPA,CDCA8,CDK1,CDKN1B,CDKN3,CENPE,CENPF,CENPK,CENPL,CENPN,CENPU,CEP135,CEP70,ENAH,H4C3,HNRNPD,HSP90AA1,HSP90B1,ITGAE,KHDRBS1,KIF23,KIF5B,KNL1,KRAS,MAD2L1,MDH1,MDH2,MYH10,NCAPG,NCAPH,NDUFB4,OIP5,PBK,PCM1,PCNA,PHF19,PIMREG,PPP2R5C,PSIP1,PTTG1,RAD21,RHEB,SFPQ,SGO2,SMC3,SMC4,SPDL1,STRBP,TMPO,TMSB15A,TTK,UBE2C,UBE2T,UGP2	64 (4)	4	DNA-PK,MAPK1	decitabine,SP2509,tazemetostat,trichostatin A		ESR1,FOS,NR4A1
	group		3	Inhibited		-4.08	2.14e-17	0.0001	Akt,AKT1,AR,ATF4,CDKN1A,ESR1,FKHR,FOXO1,FOXO3,HIF1A,MTOR,PPARG,RB1,RELA,SIRT1,SOD2,TBX21	ARL6IP1,ASPM,ATP5PB,AURKA,AURKB,BIRC5,BUB1,BUB1B,BUB3,CCNA2,CCNB1,CCNB2,CDC27,CDC42BPA,CDCA8,CDK1,CDKN1B,CDKN2C,CDKN3,CENPE,CENPF,CENPK,CENPL,CENPN,CENPU,CEP135,CEP70,COX17,DEPDC1,DLGAP5,EMC9,ENAH,GMNN,H2AZ1,H4C3,HJURP,HNRNPD,HNRNPM,HSP90AA1,ITGAE,KHDRBS1,KIF11,KIF15,KIF18A,KIF22,KIF23,KIF5B,KLF6,KNL1,KPNA2,KRAS,LBR,MAD2L1,MAD2L2,MDH2,MKI67,MXD3,NCAPG,NCAPH,NDUFA2,NEK2,NUCKS1,NUDCD2,NUSAP1,OIP5,P…	101 (17)	16	VEGFA	HGF
	transcription regulator		1	Inhibited		-4.747	2.18e-17	0.0001	CDKN2A	AURKB,BIRC5,BTG3,BUB1B,CCNA2,CCNB1,CDK1,CDKN1B,CDKN2C,CENPK,EZH2,FBXO5,GSPT1,GTSE1,H2AX,HMGB2,KIFC1,KRAS,MAD2L1,MKI67,ODC1,PCNA,PLK1,RRM1,RRM2,SAE1,SUZ12,TMEM97,TMPO,VRK1	30 (1)	1	ATF4,Collagen type I (complex),decitabine,dichlorovinylcysteine,DMP1,EIF4E,EP400,ERVW-1,etoposide,ETS1,GATA1,HGF,hydrogen peroxide,hydroxyurea,IGFBP7,ING1,KSR1,LMO2,MITF,NRAS,PRNP,PSMC3,pyrimidin-2-one beta-ribofuranoside,RASSF6,saikosaponin A,sirolimus,SMARCB1,TCF3,TRAF2,trichostatin A	AIMP2,CCAT1,CDC37,Ctbp,docetaxel,EGFR,FBXW7,FOXM1,HELLS,HOXB13,ID3,IGF1,ITGB1,KAT6A,LY294002,MAP2K1,mir-21,PAK1,RNF2,SPHK1,TAL1,TASP1,TBX2,TERF2,TRIP12,Z-LLL-CHO,ZEB1,ZNF148		ATM,BBC3,BTG2,CCL11,CCN2,CHEK1,CHEK2,DUSP1,EGR1,FHL2,PLAGL1,POLK,S100A6,TOB1	BARD1,BIRC5,CCNE1,CDC25A,CDCA4,CDK1,CDK4/6,CHAF1A,CNOT6L,Cyclin D,Cyclin D1/cdk4,DCK,E2F6,EEF1A1,EPS8,FBXO5,FOS,LGALS3,MMP3,PI3K (complex),RAC1
	transcription regulator		3		biased	-1.134	2.32e-17	0.0001	Akt,AKT1,Ap1,AR,BRCA1,Creb,CREB1,EGFR,ERBB2,ESR1,GSK3B,HOXB13,MAPK1,Mek,NFkB (complex),NR4A1,Rb,RELA,SMAD3,SREBF2,STUB1	ARHGAP11A,ARL6IP1,ARPC5,ASCL1,ASPM,BCHE,BIRC5,BUB1,BUB1B,BUB3,CALM1 (includes others),CAPZA2,CBX5,CCNA2,CCNB2,CCT5,CD47,CD59,CDC20,CDC42BPA,CDCA2,CDCA3,CDKN1B,CDKN3,CENPE,CENPF,CENPK,CENPL,CENPN,CENPU,CEP135,CEP70,CKS2,COX17,DDX6,ELAVL1,ENAH,ESD,EZH2,G3BP1,GMNN,H2AZ2,HMGB3,HNRNPA1,HNRNPA2B1,HNRNPH1,HNRNPM,HSP90AA1,ITGAE,JPT1,KHDRBS1,KIF15,KIF22,KIF23,KIF2C,KIF5B,KNL1,KPNA2,KRAS,MAD2L1,MAD2L2,MAPR…	112 (21)	21	testosterone	miR-17-5p (and other miRNAs w/seed AAAGUGC),miR-7154-5p (miRNAs w/seed UCAUGAA)			AR,CCND1,CDKN1A,CDKN2A,MYC
	chemical drug		3	Inhibited	biased	-6.258	2.57e-17	0.0001	Akt,AKT1,ATF4,BRAF,CEP-32496,ERK,ERK1/2,ESR1,HRAS,HSF1,JUN,MAP2K1,MAP2K1/2,MAPK1,MAPK14,MAPK8,Mek,MTOR,NTRK1,PI3K (complex),RAC1,RET,SHC1,SRC,STAT3	ARHGAP11A,ARL6IP1,ASCL1,ASPM,ATP5PB,AURKA,BIRC5,BTG3,BUB1,BUB1B,BUB3,CCDC88A,CCNA2,CCNB1,CCT5,CD59,CDC27,CDC42BPA,CDCA8,CDK1,CDKN1B,CDKN3,CENPE,CENPF,CENPK,CENPL,CENPN,CENPU,CEP135,CEP70,CKS1B,COX17,CYCS,DDAH2,ELAVL1,ENAH,EZH2,FXR1,GMNN,GSPT1,H2AX,H2AZ2,H4C3,HMGB1,HMGB2,HNRNPA2B1,HNRNPD,HNRNPM,HSP90AA1,HSPA8,KHDRBS1,KIF23,KIF2C,KIF5B,KLF6,KNL1,KRAS,MAD2L1,MDH1,MDH2,MKI67,NCAPG,NCAPH,ODC1,OIP5,PBK…	95 (25)	24					RET
	chemical drug		3	Inhibited	biased	-9	2.65e-17	0.0001	Akt,AKT1,Ap1,APP,AR,ATR,CCND1,CHEK1,CSF1,CSF1R,CTNNB1,EGFR,ERBB2,ERBB3,ERK,ERK1/2,ESR1,FOXO3,HRAS,IKBKB,JUN,LCK,MAP2,MAPK1,Mek,MET,MMP14,MTOR,NFKBIA,NGF,PARP1,PGR,PI3K (complex),PRKCZ,RAC1,RAF1,RAS,RET,ROR1,SNCA,Sos,SRC (family),STAT3,STAT5a/b,STAT6,TPX-0022,YAP1	ARHGAP11A,ARL6IP1,ASPM,ATP5PB,AURKA,AURKB,BTG3,BUB1B,BUB3,CALM1 (includes others),CAPZA2,CBX5,CCDC88A,CCT5,CDC27,CDC42BPA,CDCA2,CDCA3,CDCA8,CDK1,CDKN1B,CDKN2C,CDKN3,CENPE,CENPF,CENPK,CENPL,CENPN,CENPU,CEP135,CEP70,CKS1B,CKS2,COX17,DDAH2,DEPDC1,DKC1,DTYMK,ELAVL1,ESCO2,EZH2,G3BP1,GMNN,GNG4,GSPT1,GTSE1,H2AZ2,H4C3,HMGB3,HMMR,HNRNPD,HNRNPH1,HNRNPH3,HNRNPM,JPT1,KHDRBS1,KIF15,KIF22,KIF2C,KIF5B,KIFC1,KNL…	121 (47)	45
	chemical drug		3	Inhibited	biased	-8.662	2.72e-17	0.0001	Akt,AKT1,Ap1,apatinib,APP,AR,CCND1,CTNNB1,EGFR,ERBB2,ERK,ERK1/2,ESR1,FOXO3,HRAS,HSF1,IKBKB,JUN,KDR,LCK,MAP2,MAPK1,Mek,MET,MMP14,MTOR,NFkB (complex),NFKBIA,PGR,PI3K (complex),PRKCE,PRKCZ,RAC1,RAF1,RAS,RET,RHOA,SNCA,Sos,SRC (family),STAT3,STAT5A,STAT5a/b,STAT6,Vegf,YAP1	ARHGAP11A,ARL6IP1,ASCL1,ASPM,ATP5PB,AURKA,AURKB,BTG3,BUB1B,BUB3,CALM1 (includes others),CAPZA2,CBX5,CCDC88A,CCT5,CDC27,CDC42BPA,CDCA2,CDCA3,CDCA8,CDKN1B,CDKN2C,CDKN3,CENPE,CENPF,CENPK,CENPL,CENPN,CENPU,CEP135,CEP70,COX17,DBF4,DDAH2,DEPDC1,DKC1,DTYMK,ECT2,ELAVL1,ESCO2,EZH2,FXR1,G3BP1,GNG4,GPSM2,GSPT1,GTSE1,H2AZ2,H4C3,HMGB3,HMMR,HNRNPD,HNRNPH1,HNRNPH3,HNRNPM,HSP90AA1,HSPA8,JPT1,KHDRBS1,KIF11,KIF15,…	128 (46)	43					RET
	chemical - endogenous mammalian		3		biased	1.411	2.97e-17	0.0001	17-hydroxyprogesterone,Akt,AKT1,Ap1,AR,benzo(a)pyrene,BRCA1,Creb,CREB1,CYP2C9,EGFR,ERBB2,ESR1,GSK3B,MAPK1,MAPK8,Mek,NFkB (complex),NR4A1,Rb,RELA,SMAD3,SREBF2,STUB1	ARHGAP11A,ARL6IP1,ARPC5,ASCL1,ASPM,BIRC5,BTG3,BUB1,BUB1B,BUB3,CALM1 (includes others),CAPZA2,CBX5,CCNA2,CCNB2,CCT5,CD47,CD59,CDC20,CDC42BPA,CDCA2,CDCA3,CDKN1B,CDKN3,CENPE,CENPF,CENPK,CENPL,CENPN,CENPU,CEP135,CEP70,CKS2,COX17,DDX6,ECT2,ELAVL1,ENAH,EZH2,FUS,G3BP1,GMNN,H2AZ2,HMGB3,HNRNPA1,HNRNPA2B1,HNRNPH1,HNRNPM,HSP90AA1,ITGAE,JPT1,KHDRBS1,KIF15,KIF22,KIF23,KIF2C,KIF5B,KNL1,KPNA2,MAD2L1,MAD2L2,MAPR…	113 (24)	22	buserelin,medroxyprogesterone acetate,valproic acid			AR
	transcription regulator		3		biased	-1.134	3.44e-17	0.0001	Akt,AKT1,Ap1,AR,BRCA1,Creb,CREB1,EGFR,ERBB2,ESR1,GSK3B,L-serine,LIMK1,MAPK1,Mek,NFkB (complex),NR4A1,Rb,RELA,RNF6,SMAD3,SREBF2,STUB1	ARHGAP11A,ARL6IP1,ARPC5,ASCL1,ASPM,BIRC5,BUB1,BUB1B,BUB3,CALM1 (includes others),CAPZA2,CBX5,CCNA2,CCNB2,CCT5,CD47,CD59,CDC20,CDC42BPA,CDCA2,CDCA3,CDKN1B,CDKN3,CENPE,CENPF,CENPK,CENPL,CENPN,CENPU,CEP135,CEP70,CKS2,COX17,DDX6,ELAVL1,ENAH,ESD,EZH2,G3BP1,GMNN,H2AZ2,HMGB3,HNRNPA1,HNRNPA2B1,HNRNPH1,HNRNPM,HSP90AA1,ITGAE,JPT1,KHDRBS1,KIF15,KIF22,KIF23,KIF2C,KIF5B,KNL1,KPNA2,KRAS,MAD2L1,MAD2L2,MAPRE1,MD…	112 (23)	21					AR
	transcription regulator		2	Activated		4.093	3.54e-17	0.0001	E2F1,ESR1,SMARCA2	ASPM,AURKB,BUB1,BUB1B,BUB3,CCNB1,CD59,CDC27,CDC42BPA,CDCA8,CDKN1B,CDKN2C,CDKN3,CENPE,CENPF,CENPK,CENPL,CENPN,CENPU,CEP135,CEP70,CKB,DBF4,DDAH2,ECT2,ENAH,EZH2,FBXO5,GMNN,H4C3,HNRNPD,HNRNPR,HSP90AA1,KHDRBS1,KIF23,KIF5B,KNL1,MAD2L1,MYH10,NCAPG,NCAPH,OIP5,PBK,PCM1,PCNA,PHF19,PIMREG,PPP2R5C,PSIP1,RAD21,RHEB,RRM1,RRM2,SFPQ,SGO2,SMC3,SMC4,SPDL1,SRSF1,TMPO,TMSB15A,TOP2A,TTK,TYMS,UBE2T	65 (3)	2	KAT6A,PAK2	decitabine,KDM5B		CD44,ESR1,LAMC2,TBX2	DMP1,E2F1
	chemical drug		3	Inhibited	biased	-7.049	3.56e-17	0.0001	AGT,Akt,AKT1,ANXA7,Ap1,AR,BDTX-189,BRAF,Creb,CREB1,CTNNB1,E2f,EGFR,EGR1,ERBB2,ERBB3,ERK,ESR1,FOS,FOXO1,FOXO3,GSK3B,HIF1A,HRAS,ILK,KRAS,MAPK1,MAPK14,MED1,Mek,MTOR,MXD1,PARP1,PGR,PRKCD,RAC1,RAF1,RAS,RB1,RELA,RHOA,RICTOR,Sos,SP1,STAT3,STAT5B,STAT6,tamoxifen,WBP2,YAP1	ARHGAP11A,ARL6IP1,ARPC5,ATP5PB,AURKA,BIRC5,BTG3,BUB1B,BUB3,CALM1 (includes others),CAPZA2,CBX5,CCDC88A,CCNA2,CCNB1,CCT5,CD47,CDC20,CDC27,CDC42BPA,CDCA2,CDCA3,CDCA8,CDK1,CDKN1B,CDKN2C,CDKN3,CENPK,CENPL,CENPN,CENPU,CEP135,CEP70,CHTOP,CKS2,COX20,COX8A,DBF4,DDX6,DEPDC1,DLGAP5,DTYMK,ECT2,ELAVL1,EMC9,ENAH,ESD,EZH2,G3BP1,GPSM2,GSPT1,GTSE1,H2AZ2,H4C3,HINT1,HJURP,HMGB1,HMGB2,HMGB3,HMMR,HNRNPA1,HNRNPA2B1,H…	142 (50)	49					EGFR,ERBB2,ERBB3
	chemical drug		3	Inhibited	biased	-7.049	3.56e-17	0.0001	AGT,Akt,AKT1,ANXA7,Ap1,AR,BRAF,Creb,CREB1,CTNNB1,E2f,EGFR,EGR1,ERBB2,ERBB3,ERK,ESR1,FOS,FOXO1,FOXO3,GSK3B,HIF1A,HRAS,ILK,KRAS,MAPK1,MAPK14,MED1,Mek,MTOR,MXD1,PARP1,PGR,PRKCD,RAC1,RAF1,RAS,RB1,RELA,RHOA,RICTOR,sapitinib,Sos,SP1,STAT3,STAT5B,STAT6,tamoxifen,WBP2,YAP1	ARHGAP11A,ARL6IP1,ARPC5,ATP5PB,AURKA,BIRC5,BTG3,BUB1B,BUB3,CALM1 (includes others),CAPZA2,CBX5,CCDC88A,CCNA2,CCNB1,CCT5,CD47,CDC20,CDC27,CDC42BPA,CDCA2,CDCA3,CDCA8,CDK1,CDKN1B,CDKN2C,CDKN3,CENPK,CENPL,CENPN,CENPU,CEP135,CEP70,CHTOP,CKS2,COX20,COX8A,DBF4,DDX6,DEPDC1,DLGAP5,DTYMK,ECT2,ELAVL1,EMC9,ENAH,ESD,EZH2,G3BP1,GPSM2,GSPT1,GTSE1,H2AZ2,H4C3,HINT1,HJURP,HMGB1,HMGB2,HMGB3,HMMR,HNRNPA1,HNRNPA2B1,H…	142 (50)	49					EGFR,ERBB2,ERBB3
	chemical drug		3	Inhibited	biased	-6.519	3.59e-17	0.0001	Akt,AKT1,AR,CHEK1,CTNNB1,ERBB2,ERBB3,ERK,ERK1/2,ESR1,FOXO3,HIF1A,HSP90AB1,ILK,JUN,MAF,MAPK1,MED1,mubritinib,MXD1,NFE2L2,NFKBIA,NOTCH1,PI3K (complex),PPARG,RAS,RB1,RELA,RHOA,SP1,STAT3,STAT5a/b,STAT5B,tamoxifen	ARHGAP11A,ARL6IP1,ASCL1,ASPM,AURKA,BIRC5,BTG3,BUB1B,BUB3,CAPZA2,CCDC88A,CCNB1,CD47,CDC20,CDC27,CDC42BPA,CDCA2,CDCA3,CDCA8,CDKN1B,CDKN3,CENPK,CENPL,CENPN,CENPU,CEP135,CEP70,CHTOP,CKS1B,CKS2,COX20,DCTN3,DTYMK,ECT2,ELAVL1,EMC9,ENAH,ESD,EZH2,G3BP1,GMNN,H2AZ2,H4C3,HINT1,HMGB1,HMGB2,HMMR,HNRNPA1,HNRNPA2B1,HNRNPD,HNRNPM,KHDRBS1,KIF11,KIF15,KIF22,KIF23,KIF2C,KIF4A,KIF5B,KIFC1,KNL1,KPNA2,KRAS,LBR,MAD2L1,M…	122 (34)	32					ERBB2
	phosphatase		2	Inhibited	biased	-5.883	3.84e-17	0.0001	Akt,AKT1,CD247,Creb,EGFR,ERK,ERK1/2,ESR1,GSK3B,IGF1R,INSR,Insulin,LEPR,MAPK1,MAPK14,MAPK8,MET,NFkB (complex),NTRK2,PAK2,PRKCZ,PTPN1,RAF1,RAS,RHOA,SMAD2,SMAD3,STAT3,STAT5A,STAT5a/b,STAT6	ARHGAP11A,ARL6IP1,ARPC5,ASPM,BTG3,BUB1,BUB1B,BUB3,CAPZA2,CBX5,CCDC88A,CCNB2,CCT5,CD59,CDC27,CDC42BPA,CDCA3,CDCA8,CDK1,CDKN2C,CDKN3,CENPE,CENPF,CENPK,CENPL,CENPN,CENPU,CEP135,CEP70,CKB,CKS1B,CKS2,COX17,CYCS,DDX6,ECT2,ELAVL1,ENAH,FKBP2,FUS,GMNN,GTF2A2,GTSE1,H2AX,H4C3,HMGB3,HNRNPA1,HNRNPA2B1,HNRNPD,HNRNPH1,HNRNPH3,HNRNPM,HSP90AA1,HSPA8,KHDRBS1,KIF23,KIF2C,KIF5B,KLF6,KNL1,KRAS,MAD2L1,MAPRE1,MDH1,MDH2…	104 (31)	30	acetaminophen,beta-estradiol,ERBB2,gentamicin,IL10,Integrin,Pdgf (complex)	EGR1,hydrogen peroxide,LY294002,mir-122,peroxynitrite,suramin		PIK3R1,SMAD3	ATM,DUSP1,EGFR,ESR1,ITGB1,MAPK1,NTRK2,PAK2,PI3K (complex),PLAGL1,PTK6
	transporter		3			-0.818	3.91e-17	0.0001	Akt,AKT1,Ap1,AR,BAX,BCL2L1,BRCA1,CD247,CD3,Creb,CREB1,DIABLO,EGFR,ERBB2,ESR1,GSK3B,IGF2R,IRF3,JUN,MAPK1,Mek,NFkB (complex),NR4A1,Rb,RELA,SREBF2,STUB1,TGFB1,TRAF2,VPS35,ZAP70	ABCF1,ARHGAP11A,ARL6IP1,ARPC5,ASCL1,ASPM,AURKB,BIRC5,BUB1,BUB1B,BUB3,CALM1 (includes others),CAPZA2,CBX5,CCNA2,CCNB2,CD47,CDC42BPA,CDCA2,CDCA3,CDKN1B,CDKN3,CENPE,CENPF,CENPK,CENPL,CENPN,CENPU,CEP135,CEP70,CKS2,CNIH4,COX17,CYCS,ENAH,ESD,EZH2,FKBP2,FUBP1,FUS,G3BP1,GMNN,H2AZ2,HDGF,HMGB1,HMGB3,HMGN1,HNRNPA2B1,HNRNPM,HNRNPR,HSP90AA1,HSPA8,ILF2,ITGAE,JPT1,KHDRBS1,KIF15,KIF22,KIF23,KIF2C,KIF5B,KNL1,KPNA…	121 (31)	29	ESR1			AR
	chemical - endogenous mammalian		2	Activated	biased	6.605	4.22e-17	0.0001	AKT1,Ap1,AR,EGFR,ERBB2,ERBB3,ERK,ESR1,FOXO1,hyaluronic acid,MAPK1,MAPK14,NFkB (complex),PRKCD,RAC1,RAF1,RAS,RB1,RELA,RHOA,SMAD2,SMAD3,SRC	ARHGAP11A,ARL6IP1,AURKA,AURKB,BIRC5,BTG3,BUB3,CALM1 (includes others),CAPZA2,CBX5,CCNB2,CCT5,CD47,CDC20,CDC27,CDC42BPA,CDCA2,CDCA3,CDCA8,CDK1,CDKN1B,CDKN3,CENPF,CENPK,CENPL,CENPN,CENPU,CEP135,CEP70,CKS1B,CKS2,COX17,DEPDC1,DLGAP5,ECT2,ELAVL1,ENAH,G3BP1,GSPT1,H2AZ2,H4C3,HJURP,HMGB3,HMMR,HNRNPA1,HNRNPA2B1,HNRNPD,HNRNPH1,HNRNPM,HSP90AA1,KHDRBS1,KIF11,KIF15,KIF18A,KIF22,KIF23,KIF5B,KNL1,KPNA2,KRAS,MAD…	106 (23)	23	acetaminophen,BSG,cholesterol,Fgf,glucosamine,HAS1,HAS3,HGF,NRG1,PDGF BB,UTP	imatinib		Ap1,BIRC5,CD44,CXCL8,EGFR,ERBB2,ERBB3,ESR1,FOS,FOXO1,FRK,IL10,MAPK1,mir-21,NCF2,PRKCE,PTEN,RAC1,SMAD3,SOCS3,SPHK1	AR,Collagen type IV,MMP3,NF2,NR4A1,PTPRC,RB1,Vegf
	ligand-dependent nuclear receptor		2		biased	1.234	4.25e-17	0.0001	Akt,AKT1,Ap1,AR,BRCA1,Creb,CREB1,EGFR,ERBB2,ESR1,GSK3B,MAPK1,Mek,NFkB (complex),NR4A1,Rb,RELA,SMAD3,SREBF2,STUB1	ARHGAP11A,ARL6IP1,ARPC5,ASCL1,ASPM,BIRC5,BUB1,BUB1B,BUB3,CALM1 (includes others),CAPZA2,CBX5,CCNA2,CCNB2,CCT5,CD47,CD59,CDC20,CDC42BPA,CDCA2,CDCA3,CDKN1B,CDKN3,CENPE,CENPF,CENPK,CENPL,CENPN,CENPU,CEP135,CEP70,CKS2,COX17,DDX6,ELAVL1,ENAH,ESD,EZH2,G3BP1,GMNN,H2AZ2,HMGB3,HNRNPA1,HNRNPA2B1,HNRNPH1,HNRNPM,HSP90AA1,ITGAE,JPT1,KHDRBS1,KIF15,KIF22,KIF23,KIF2C,KIF5B,KNL1,KPNA2,KRAS,MAD2L1,MAD2L2,MAPRE1,MD…	111 (20)	20	17-hydroxyprogesterone,26s Proteasome,BDNF,calcitriol,CAND1,CBL,CDC37,CDK1,CDK11B,cortodoxone,CYP1A2,DDX5,FHL2,FOXM1,GRP,hydrogen peroxide,LIN28A,LRSAM1,metribolone,nandrolone decanoate,NCOA3,NTS,pargyline,PI3K (complex),PIK3R1,PIM,PLXNB1,RARA,RB1,RICTOR,RNF123,sirolimus,SMARCE1,SMYD3,sphingosine-1-phosphate,stanozolol,testosterone enanthate,testosterone propionate,TRIP12,USO1,UXT,valproic acid,V…	abiraterone acetate,AG490,alpha-estradiol,ATF3,CHFR,CXCL8,cyproterone acetate,decitabine,diethylstilbestrol,docetaxel,E2F1,estrogen,FOS,FOXO1,galeterone,geldanamycin,HBEGF,HEYL,HOXB13,hyaluronic acid,LY294002,medroxyprogesterone acetate,mibolerone,mir-17,miR-222-5p (miRNAs w/seed UCAGUAG),mir-375,miR-381-3p (and other miRNAs w/seed AUACAAG),NRG1,PA2G4,panobinostat,ralaniten,RNF6,SP2509,STK4,tanes…		AMBRA1,ARHGEF7,BIRC5,BUB1B,CCL11,CDK14,CXCL12,DYRK1A,ELMO1,FGFR2,GAS6,GATA1,GDF15,HGF,Integrin,KCNJ2,mir-19,NUPR1,PIGA,SERP1,SKP2,TFF3,TP63,TPD52L1,VEGFA	Ap1,ATM,CDT1,CHEK2,NGFR,NR4A1,TNFSF11
	chemical drug		2	Activated		6.303	4.99e-17	0.0001	ESR1,estramustine,MAP2	ASPM,AURKA,BIRC5,BUB1,BUB1B,BUB3,CCNA2,CCNB1,CD59,CDC27,CDC42BPA,CDCA8,CDK1,CDKN1B,CDKN3,CENPE,CENPF,CENPK,CENPL,CENPN,CENPU,CEP135,CEP70,ENAH,H4C3,HNRNPD,HSP90AA1,HSP90B1,KHDRBS1,KIF23,KIF5B,KNL1,KRAS,MAD2L1,MYH10,NCAPG,NCAPH,OIP5,PBK,PCM1,PCNA,PHF19,PIMREG,PPP2R5C,PRKAR2A,PSIP1,PTTG1,RAD21,RHEB,SFPQ,SGO2,SMC3,SMC4,SPDL1,TMPO,TMSB15A,TTK,UBE2T	58 (3)	2				ESR1	CYP1A1
	chemical drug		3	Inhibited	biased	-6.734	5.01e-17	0.0001	Akt,AKT1,amuvatinib,ATF4,ATR,CHEK1,CTNNB1,ERBB3,ERK,ERK1/2,ESR1,EZR,FLT3,HRAS,HSF1,JUN,KIT,LCK,MAP2K1/2,MAPK1,MET,MMP14,MTOR,NFkB (complex),NGF,NTRK1,PARP1,PDGFRA,PI3K (complex),RAC1,RAS,RET,RHOA,ROR1,SH2B3,SHC1,STAT3,STAT5A,STAT5a/b	ARHGAP11A,ARL6IP1,ASPM,ATP5PB,AURKA,AURKB,BIRC5,BTG3,BUB1,BUB1B,BUB3,CCDC88A,CCNB2,CCT5,CD59,CDC27,CDC42BPA,CDCA8,CDK1,CDKN2C,CDKN3,CENPE,CENPF,CENPK,CENPL,CENPN,CENPU,CEP135,CEP70,CKS1B,COX17,CYCS,DDAH2,DKC1,ECT2,ELAVL1,ENAH,EZH2,FXR1,GMNN,GSPT1,H2AX,H2AZ2,H4C3,HMGB1,HMGB2,HMMR,HNRNPA2B1,HNRNPD,HNRNPM,HSP90AA1,HSPA8,ITGAE,KHDRBS1,KIF23,KIF2C,KIF5B,KIFC1,KNL1,KRAS,MAD2L1,MDH1,MDH2,MKI67,NCAPG,NCA…	105 (39)	37					RAD51,RET
	group		2	Inhibited	biased	-4.564	5.05e-17	0.0001	E2F1,E2F2,E2F3,Gamma tubulin	AURKA,AURKB,BIRC5,BUB3,CCNA2,CDCA3,CDK1,CDKN1B,CDKN2C,CKB,DBF4,DDAH2,ECT2,EZH2,FBXO5,GMNN,HMGB2,HNRNPR,HSP90B1,KRAS,LBR,MAD2L1,NUCKS1,PCLAF,PCNA,PLK1,PTTG1,RRM1,RRM2,SRSF1,TMPO,TOP2A,TPX2,TYMS,UBE2C	35 (4)	3					E2F1,E2F2,E2F3
	transcription regulator		2	Activated	biased	4.564	5.05e-17	0.0001	E2F1,E2F2,E2F3,TFDP2	AURKA,AURKB,BIRC5,BUB3,CCNA2,CDCA3,CDK1,CDKN1B,CDKN2C,CKB,DBF4,DDAH2,ECT2,EZH2,FBXO5,GMNN,HMGB2,HNRNPR,HSP90B1,KRAS,LBR,MAD2L1,NUCKS1,PCLAF,PCNA,PLK1,PTTG1,RRM1,RRM2,SRSF1,TMPO,TOP2A,TPX2,TYMS,UBE2C	35 (4)	3	GATA1	BNIP3L		E2F1,E2F2,E2F3
	transcription regulator		2	Inhibited		-6.565	5.21e-17	0.0001	ESR1,RBFOX2	ASPM,AURKA,BIRC5,BUB1,BUB1B,BUB3,CCNA2,CCNB1,CD59,CDC27,CDC42BPA,CDCA8,CDK1,CDKN1B,CDKN3,CENPE,CENPF,CENPK,CENPL,CENPN,CENPU,CEP135,CEP70,ENAH,H4C3,HNRNPD,HSP90AA1,HSP90B1,KHDRBS1,KIF23,KIF5B,KNL1,KRAS,MAD2L1,MYH10,NCAPG,NCAPH,OIP5,PBK,PCM1,PCNA,PHF19,PIMREG,PPP2R5C,PSIP1,PTTG1,RAD21,RHEB,SFPQ,SGO2,SMC3,SMC4,SPDL1,SRSF7,TMPO,TMSB15A,TTK,UBE2T	58 (2)	2		miR-3923 (miRNAs w/seed ACUAGUA)		PTEN	ESR1,Esr1-Esr1-estrogen-estrogen,Insulin
	complex		2	Activated	biased	7.139	5.56e-17	0.0001	Creb,ESR1,Esr1-Esr1-estrogen-estrogen,estrogen	ARPC5,ASPM,BIRC5,BUB1,BUB1B,BUB3,CCNA2,CCNB1,CCNB2,CD59,CDC27,CDC42BPA,CDCA8,CDK1,CDKN1B,CDKN3,CENPE,CENPF,CENPK,CENPL,CENPN,CENPU,CEP135,CEP70,CKB,CKS1B,DDX6,ENAH,H4C3,HNRNPD,HSP90AA1,HSP90B1,IFI16,KHDRBS1,KIF23,KIF5B,KNL1,KRAS,MAD2L1,MYH10,NCAPG,NCAPH,OIP5,PBK,PCM1,PCNA,PHF19,PIMREG,PPP2R5C,PSIP1,PTTG1,RAD21,RHEB,RRM2,SFPQ,SGO2,SMC2,SMC3,SMC4,SPDL1,STMN1,TMPO,TMSB15A,TOP2A,TTK,UBE2T	66 (4)	3	NCOA3	RBFOX2		MYC
	chemical drug		3	Inhibited	biased	-7.242	5.72e-17	0.0001	Akt,AKT1,AR,BACE1,cerulenin,CHEK1,CREB1,CTNNB1,ERBB2,ERBB3,ERK1/2,ESR1,estrogen receptor,FASN,FOXO3,Hdac,HIF1A,HSP90AB1,ILK,JUN,MAPK1,MED1,MXD1,NFKBIA,NRG1,PI3K (complex),PPARG,RAC1,RAS,RB1,RELA,RHOA,SP1,STAT3,STAT5a/b,STAT5B,tamoxifen	ARHGAP11A,ARL6IP1,ASPM,AURKA,BIRC5,BUB1B,BUB3,CAPZA2,CCDC88A,CCNB1,CD47,CDC20,CDC27,CDC42BPA,CDCA2,CDCA3,CDCA8,CDKN1B,CDKN3,CENPK,CENPL,CENPN,CENPU,CEP135,CEP70,CHTOP,CKS1B,CKS2,COX20,DTYMK,ECT2,ELAVL1,EMC9,ENAH,ESD,G3BP1,GMNN,GSPT1,H2AZ2,H4C3,HINT1,HMGB1,HMGB2,HMMR,HNRNPA1,HNRNPA2B1,HNRNPD,HNRNPM,HSP90AA1,JPT1,KHDRBS1,KIF11,KIF15,KIF22,KIF23,KIF2C,KIF4A,KIF5B,KIFC1,KNL1,KPNA2,KRAS,LBR,MAD2L1,MAD…	119 (37)	35				CDKN1A,VEGFA	BACE1,ERBB2,ESR1,IL10
	transcription regulator		1	Inhibited	biased	-4.69	5.97e-17	0.0001	KDM5B	AURKA,BUB1B,BUB3,CCNB1,CDCA3,CDK1,CDKN1B,DLGAP5,ECT2,FBXO5,HMMR,KIF2C,NCAPH,NDC80,OIP5,PBK,PHF20,PSIP1,SNRPD1,TOP2A,TTK,TUBB2A	22 (1)	1	2-(4-amino-1-isopropyl-1H-pyrazolo[3,4-d]pyrimidin-3-yl)-1H-indol-5-ol,CST5	fluocinolone acetonide,garcinol		beta-estradiol,CCND1,ERBB3,ESR1,FGFR2	BRCA1,BUB1B,CDK1,E2F1,EGR1,FBXO5,IGFBP2,let-7,RB1,SMARCA2,TAL1,TTK
	group		3	Activated	biased	7.9	6.14e-17	0.0001	Akt,BCL2,CTNNB1,EFNA2,EPHA3,EPHB3,ERK,ESR1,estrogen receptor,ETK1/2,ILK,Insulin,MAP2K1,MAPK1,MAPK14,MAPK8,MAPK9,NCOA3,NFkB (complex),PAK1,PRKAR2B,RAC1,RAF1,RELA,RHOA,STMN1	ARHGAP11A,ASCL1,ASPM,AURKA,BTG3,BUB1,BUB1B,BUB3,CCNA2,CCNB1,CCNB2,CCT5,CD47,CDC27,CDC42BPA,CDCA8,CDK1,CDKN3,CENPE,CENPF,CENPK,CENPL,CENPN,CENPU,CEP135,CEP70,CKS2,COX17,ECT2,ELAVL1,ENAH,FKBP2,FUS,GMNN,GSPT1,H2AZ2,H4C3,HMGB3,HMGN2,HNRNPA1,HNRNPA2B1,HNRNPD,HSP90AA1,HSP90B1,HSPA8,IFI16,KHDRBS1,KIF23,KIF5B,KIFC1,KNL1,KRAS,LSM3,LSM5,MAD2L1,MKI67,MYH10,NCAPG,NCAPH,ODC1,OIP5,PBK,PCM1,PHF19,PIMREG,PLK1,PO…	95 (26)	23				PAK1
	transcription regulator		2	Activated		7.171	7.8e-17	0.0001	AHR,AR,ESR1,NCOA4,T3-TR-RXR	ASPM,AURKA,BIRC5,BUB1,BUB1B,BUB3,CCNA2,CCNB1,CD59,CDC27,CDC42BPA,CDCA8,CDK1,CDKN2C,CDKN3,CENPE,CENPF,CENPK,CENPL,CENPN,CENPU,CEP135,CEP70,COX8A,ENAH,H4C3,HNRNPD,HSP90B1,KHDRBS1,KIF15,KIF22,KIF23,KIF2C,KIF5B,KNL1,KPNA2,KRAS,MAD2L1,MAD2L2,MYH10,NCAPG,NCAPH,NEK2,NUSAP1,ODC1,OIP5,PBK,PCM1,PCNA,PHF19,PIMREG,PLK1,PPP2R5C,PSIP1,PTTG1,RAD21,RHEB,SFPQ,SGO2,SMC3,SMC4,SPDL1,STRBP,TMPO,TMSB15A,TPX2,TTK,UBE2C…	70 (5)	4				AHR,CCN2,ESR1,FGFR2,FYN
	chemical drug		2	Inhibited		-6.565	7.96e-17	0.0001	ESR1,fluoxymesterone,PRLR	ASPM,AURKA,BIRC5,BUB1,BUB1B,BUB3,CCNA2,CCNB1,CD59,CDC27,CDC42BPA,CDCA8,CDK1,CDKN1B,CDKN3,CENPE,CENPF,CENPK,CENPL,CENPN,CENPU,CEP135,CEP70,ENAH,EZH2,H4C3,HNRNPD,HSP90AA1,HSP90B1,KHDRBS1,KIF23,KIF5B,KNL1,KRAS,MAD2L1,MYH10,NCAPG,NCAPH,OIP5,PBK,PCM1,PCNA,PHF19,PIMREG,PPP2R5C,PSIP1,PTTG1,RAD21,RHEB,SFPQ,SGO2,SMC3,SMC4,SPDL1,TMPO,TMSB15A,TTK,UBE2T	58 (3)	2					ESR1
	chemical reagent		3	Inhibited	biased	-6.734	8.08e-17	0.0001	(2-(2',3'-dihydrobenzo(1,4)dioxin-6'-yl)-2-hydroxy-1-pyrrolidin-1-ylmethylethyl)nonanoic acid amide,Akt,Ap1,CD28,CD3,CDK1,CREB1,CTLA4,CXCL12,EGFR,ERK,ESR1,FOXP3,GRB2,Jnk,LAT,LCK,MAP2K1,MAPK8,Nfat (family),NFkB (complex),NFKBIA,NRAS,PAK2,PRKCD,RAC1,RAS,SH2B3,SHC1,STAT3,STAT5A,TCR,YAP1,ZAP70	ASCL1,ASPM,ATP5PB,AURKB,BTG3,BUB1,BUB1B,BUB3,CALM1 (includes others),CAPZA2,CBX5,CCDC88A,CCNA2,CCNB2,CCT5,CD59,CDC20,CDC27,CDC42BPA,CDCA8,CDK1,CDKN3,CENPE,CENPF,CENPK,CENPL,CENPN,CENPU,CEP135,CEP70,CKB,CKS1B,CKS2,CNIH4,CYCS,DKC1,DTYMK,ENAH,ESD,EZH2,FKBP2,FUS,GSPT1,H4C3,HINT1,HJURP,HMGB2,HMGB3,HMGN1,HMGN2,HNRNPA1,HNRNPH1,HNRNPR,HSP90AA1,ILF2,ITGAE,JPT1,KHDRBS1,KIF23,KIF5B,KLF6,KNL1,KPNA2,MAD2L1,MD…	105 (34)	32					IL2,LCK
	kinase		2	Activated	biased	7.839	8.66e-17	0.0001	Akt,BCL2,CTNNB1,ERK,ESR1,estrogen receptor,ILK,Insulin,MAP2K1,MAPK1,MAPK14,MAPK8,MAPK9,NCOA3,NFkB (complex),PAK1,PRKAR2B,RAC1,RAF1,RELA,STMN1	ARHGAP11A,ASCL1,ASPM,AURKA,BTG3,BUB1,BUB1B,BUB3,CCNA2,CCNB1,CCNB2,CCT5,CD47,CDC27,CDC42BPA,CDCA8,CDK1,CDKN3,CENPE,CENPF,CENPK,CENPL,CENPN,CENPU,CEP135,CEP70,CKS2,COX17,ELAVL1,ENAH,FKBP2,FUS,GMNN,GSPT1,H2AZ2,H4C3,HMGB3,HMGN2,HNRNPA1,HNRNPA2B1,HNRNPD,HSP90AA1,HSP90B1,HSPA8,IFI16,KHDRBS1,KIF23,KIF5B,KIFC1,KNL1,KRAS,LSM3,LSM5,MAD2L1,MKI67,MYH10,NCAPG,NCAPH,ODC1,OIP5,PBK,PCM1,PHF19,PIMREG,PLK1,POU3F2,…	94 (21)	21	ALS2,beta-estradiol,CD28,CD44,CIB1,CXCL8,ERBB2,ETK1/2,FOXO1,geldanamycin,HAS1,HAS3,HGF,NCK,NRG1,Pdgf (complex),PDGF BB,PDPK1,phosphatidic acid,PI3K (complex),PPARD,sphingosine-1-phosphate,SPHK1,TCR,valproic acid	BSG,CYRIB,decitabine,EFNA1,K-252,LY294002,piceatannol,PPM1E,RDX,sirolimus,SP2509,tazemetostat,trichostatin A		ARHGEF7,estrogen receptor,ILK,MAP2K1,NCF2,NCOA3,PRKAR2B,SPEN	CDKN1A,CDKN2A,STMN1
	complex		2	Activated	biased	7.024	1.11e-16	0.0001	26s Proteasome,Akt,AKT1,Ap1,AR,CCND1,CDK1,CDKN1A,CEBPB,Creb,CREB1,CTNNB1,ERK,ESR1,FOXO1,FOXO3,GABPA,GSK3B,HIF1A,IKBKB,IL10,ILK,IRF3,JUN,KRAS,MAP2K1,MAPK1,MAPK14,MAPK8,MDM2,Mek,MMP14,MTOR,MYC,NFE2L2,NFkB (complex),NFKBIA,NR4A1,NRAS,PAK2,PI3K (complex),PIK3CA,PIK3CG,PRKCD,RAC1,RAS,Rb,RB1,REL,RHOA,RPTOR,SMAD3,SP1,STAT3,STAT5a/b	ABCF1,ARHGAP11A,ARPC5,ATP5PB,AURKA,BIRC5,BTG3,BUB3,CALM1 (includes others),CAPZA2,CBX5,CCDC88A,CCNB1,CDC20,CDC27,CDC42BPA,CDKN1B,CDKN3,CENPE,CENPK,CENPL,CENPN,CENPU,CEP135,CEP70,CKB,CKS1B,CKS2,COX17,COX8A,DCTN3,DDAH2,DDX6,DEPDC1,DLGAP5,ECT2,EMC9,ESCO2,ESD,EZH2,FUS,G3BP1,GLRX5,GSPT1,H2AZ1,H2AZ2,H4C3,HINT1,HJURP,HNRNPA0,HNRNPA1,HNRNPA2B1,HNRNPD,HNRNPH1,HNRNPM,HSPA8,JPT1,KHDRBS1,KIF11,KIF15,KIF18A,K…	133 (55)	55	ADCYAP1,AHR,AMBRA1,BDNF,beta-estradiol,BMP2,BSG,BTC,calcitriol,carrageenan,CBL,CD28,CD3,cholesterol,CNR1,CSF2,CXCL12,dinoprost,EGFR,Egfr-Erbb2,EPO,ERBB2,ERBB3,estrogen,estrogen receptor,F2R,GAB2,GIP,HGF,hydrogen peroxide,IL18,IL3,IL31,Insulin,LCK,leukotriene D4,LGALS3,Lpa receptor,MAC,N-methyl-D-aspartate,NGFR,NRG (family),NRG1,NTRK2,Pdgf (complex),PDGF BB,PIK3R1,platelet activating factor,PTPN11…	AG490,CBLB,CDKN2A,copanlisib,diphenyleneiodonium,doxorubicin,duvelisib,glucosamine,GNA12,L-histidine,lapatinib,LY294002,NF2,niacinamide,PEBP1,phenylephrine,piceatannol,pictilisib,PTEN,PTPN1,PTPN6,PX-866,SF 1126,topotecan,trichostatin A,tyrphostin AG 1478		26s Proteasome,Ap1,AR,ATF3,ATF4,BIRC5,C8orf44-SGK3/SGK3,CCN2,CCND1,CCNE1,Cdc2,CDK1,CDKN1A,CRKL,CYBB,DUSP1,E2F1,E2F4,FOS,IGFBP2,ILK,MAP3K11,MAPK1,mir-101,MITF,MYC,NCF2,NCK,NR4A1,OXSR1,PAK1,PAK2,PDPK1,PRKAR2B,Raf,RPL23,SMAD3,STMN1,TP63	BBC3,CHEK1,ETS1,FOXO1,HAS3,HBEGF,Rb,RB1,SPHK1
	chemical - kinase inhibitor		2	Inhibited	biased	-8.141	1.16e-16	0.0001	Akt,EGFR,ERK,ERK1/2,ESR1,herbimycin,HSPB1,IL5,Jnk,LCK,MAPK1,MAPK14,MAPK8,Mek,NFAT5,NFkB (complex),NTRK1,Pkc(s),PRKCA,RASGRF1,RB1,RUNX2,TLR4	ARHGAP11A,ASCL1,ASPM,AURKA,AURKB,BIRC5,BTG3,BUB1,BUB1B,BUB3,CAPZA2,CBX5,CCNB1,CCNB2,CCT5,CD59,CDC27,CDC42BPA,CDCA3,CDCA8,CDKN1B,CDKN3,CENPE,CENPF,CENPK,CENPL,CENPN,CENPU,CEP135,CEP70,CKS2,COX17,CYCS,DKC1,ELAVL1,ENAH,EZH2,FUS,H2AX,H2AZ2,H4C3,HMGB1,HMGB3,HMMR,HNRNPA1,HNRNPA2B1,HNRNPD,HNRNPH1,HSP90AA1,HSP90B1,KHDRBS1,KIF23,KIF2C,KIF5B,KLF6,KNL1,KRAS,LMNB1,MAD2L1,MDH1,MKI67,MYH10,NCAPG,NCAPH,NDUFA2,N…	99 (23)	23				RB1,SOD2,TCR	CCN2,CCND1,CXCL8,Cyclin D,Cyclin E,DUSP1,EGFR,ESR1,F2R,FOS,FYN,HSPB1,IL2,KCNA3,LCK,MAPK1,NFAT5
	chemical - kinase inhibitor		3	Inhibited	biased	-6.226	1.29e-16	0.0001	Akt,Ap1,CD28,CD3,CDK1,CREB1,CTLA4,CXCL12,EGFR,ERK,ESR1,FOXP3,Jnk,L-serine,LCK,LIMK1,MAP2K1,MAPK1,MAPK14,MAPK8,MO-26,Nfat (family),NFkB (complex),NFKBIA,NRAS,PAK2,PRKCD,RAS,SH2B3,SHC1,STAT3,STAT5A,TCR	ARHGAP11A,ASPM,ATP5PB,AURKB,BTG3,BUB1,BUB1B,BUB3,CALM1 (includes others),CAPZA2,CBX5,CCDC88A,CCNA2,CCNB2,CCT5,CD47,CD59,CDC20,CDC27,CDC42BPA,CDCA8,CDK1,CDKN3,CENPE,CENPF,CENPK,CENPL,CENPN,CENPU,CEP135,CEP70,CKB,CKS1B,CKS2,CNIH4,COX17,CYCS,DKC1,ELAVL1,ENAH,ESD,EZH2,FKBP2,FUS,GMNN,H2AZ2,H4C3,HINT1,HJURP,HMGB2,HMGB3,HMGN1,HMGN2,HNRNPA1,HNRNPH1,HNRNPR,ILF2,ITGAE,JPT1,KHDRBS1,KIF23,KIF5B,KLF6,KNL1,KPN…	109 (33)	31					LCK
	kinase		2	Activated	biased	6.047	1.32e-16	0.0001	Akt,AKT1,ATF4,ERK,ERK1/2,ESR1,HRAS,HSF1,JUN,MAPK1,MAPK8,MTOR,NTRK1,PI3K (complex),RAC1,RET,SHC1,SRC,STAT3	ARHGAP11A,ARL6IP1,ASPM,ATP5PB,AURKA,BIRC5,BTG3,BUB1,BUB1B,BUB3,CCDC88A,CCNA2,CCNB1,CCT5,CD59,CDC27,CDC42BPA,CDCA8,CDK1,CDKN1B,CDKN3,CENPE,CENPF,CENPK,CENPL,CENPN,CENPU,CEP135,CEP70,CKS1B,COX17,CYCS,DDAH2,ELAVL1,ENAH,EZH2,FXR1,GMNN,GSPT1,H2AX,H2AZ2,H4C3,HMGB1,HMGB2,HNRNPA2B1,HNRNPD,HNRNPM,HSP90AA1,HSPA8,KHDRBS1,KIF23,KIF2C,KIF5B,KLF6,KNL1,KRAS,MAD2L1,MDH1,MDH2,MKI67,NCAPG,NCAPH,ODC1,OIP5,PBK,PCM1,…	92 (19)	19	beta-estradiol,BMP2,decitabine,EFNA1,estrogen,HGF,Insulin,PDGF (family),PKM,RARA,SAICAR,SP2509,SULF1,tazemetostat,trichostatin A,Vegf	2-(4-amino-1-isopropyl-1H-pyrazolo[3,4-d]pyrimidin-3-yl)-1H-indol-5-ol,amuvatinib,apatinib,CBL,CEP-32496,imatinib,lenvatinib,motesanib,PTPN6,PTPRB,PTPRJ,Raf,sitravatinib		ATF4,CCL20,CSF2,CXCL12,CXCL8,DUSP8,ESR1,GRP,HSF1,ITGB1,MAPK1,MMP3,MTOR,PDPK1,PI3K (complex),RAC1	BBC3,IL10,STUB1,TP53
	enzyme		2	Activated		6.303	1.43e-16	0.0001	ESR1,SMYD3,TERT	ASPM,AURKA,BIRC5,BUB1,BUB1B,BUB3,CCNA2,CCNB1,CD59,CDC27,CDC42BPA,CDCA8,CDK1,CDKN1B,CDKN3,CENPE,CENPF,CENPK,CENPL,CENPN,CENPU,CEP135,CEP70,ENAH,H4C3,HNRNPD,HSP90AA1,HSP90B1,IFI16,KHDRBS1,KIF23,KIF5B,KNL1,KRAS,MAD2L1,MYH10,NCAPG,NCAPH,OIP5,PBK,PCM1,PCNA,PHF19,PIMREG,PPP2R5C,PSIP1,PTTG1,RAD21,RHEB,SFPQ,SGO2,SMC3,SMC4,SPDL1,TMPO,TMSB15A,TTK,UBE2T	58 (3)	2				AR,CEBPD,CRKL,ESR1
	chemical drug		2	Inhibited		-5.22	1.45e-16	0.0001	beta-estradiol,calcitriol,CCND1,CDK1,EGFR,ERBB3,ERK1/2,ETS1,F3,IL1,MAP2K1/2,MAPK1,MAPK8,NFKBIA,Nos,RAF1,RB1,RELA,STAT5a/b,SYK,tamoxifen,TGM2,VDR	ARHGAP11A,ASCL1,ASPM,ATP5PB,AURKB,BIRC5,BUB1,BUB1B,BUB3,CALM1 (includes others),CAPZA2,CBX5,CCNA2,CCNB1,CCNB2,CCT5,CD59,CDC20,CDC42BPA,CDCA2,CDCA8,CDK1,CDKN1B,CDKN2C,CDKN3,CENPH,CENPK,CHTOP,CKB,CKS1B,COX17,CYCS,DEPDC1,DLGAP5,ECT2,ESCO2,EXOSC8,EZH2,FUS,G3BP1,GMNN,GPSM2,H2AX,H2AZ1,H2AZ2,HDGF,HMGB1,HNRNPA1,HNRNPD,HNRNPH1,IFI16,ITGAE,JPT1,KIF11,KIF22,KIF23,KIF2C,KPNA2,KRAS,LSM3,MAD2L1,MDH1,NCAPH,NDC8…	111 (23)	23	trichostatin A	SLC9A3R1		AR,AREG,ATM,BRCA1,CASR,CCNE1,CDKN1A,CEBPD,CTLA4,CXCL12,CYBB,CYP1A1,DUSP1,EGFR,EGR1,ERBB2,ERBB3,ERRFI1,estrogen receptor,ETS1,FOS,HBEGF,IL10,IL2,Insulin,LGALS1,MAPK1,NUPR1,PI3K (complex),PTEN,RB1,SYK,TNFSF11,TP53,TP63,VEGFA	AHR,AURKAIP1,beta-estradiol,BIRC5,BUB1B,CCND1,CDC20,CDK1,CDT1,CHAF1A,Collagen type I (complex),Collagen type IV,CSF2,CXCL8,estrogen,FOXM1,ID2,IL18,mir-17,miR-17-5p (and other miRNAs w/seed AAAGUGC),MYC,PDK4,PINK1,PTGER2,RAD51,SKP2,SOCS3,STMN1,tamoxifen,TP73
	kinase		2	Activated	biased	6.351	1.48e-16	0.0001	Akt,Ap1,CD28,CD3,CDK1,CREB1,CTLA4,CXCL12,EGFR,ERK,ESR1,FOXP3,Jnk,LCK,MAP2K1,MAPK1,MAPK14,MAPK8,Nfat (family),NFkB (complex),NFKBIA,NRAS,PAK2,PRKCD,RAS,SH2B3,SHC1,STAT3,STAT5A,TCR	ARHGAP11A,ASPM,ATP5PB,AURKB,BTG3,BUB1,BUB1B,BUB3,CALM1 (includes others),CAPZA2,CBX5,CCDC88A,CCNA2,CCNB2,CCT5,CD47,CD59,CDC20,CDC27,CDC42BPA,CDCA8,CDK1,CDKN3,CENPE,CENPF,CENPK,CENPL,CENPN,CENPU,CEP135,CEP70,CKB,CKS1B,CKS2,CNIH4,COX17,CYCS,DKC1,ELAVL1,ENAH,ESD,EZH2,FKBP2,FUS,GMNN,H2AZ2,H4C3,HINT1,HJURP,HMGB2,HMGB3,HMGN1,HMGN2,HNRNPA1,HNRNPH1,HNRNPR,ILF2,ITGAE,JPT1,KHDRBS1,KIF23,KIF5B,KLF6,KNL1,KPN…	108 (30)	30	BSG,CD38,CD8B,ETS1,hydrogen peroxide,IL18,L-proline,MAC,PRKCE,SOD2,SYK,TCF3	(2-(2',3'-dihydrobenzo(1,4)dioxin-6'-yl)-2-hydroxy-1-pyrrolidin-1-ylmethylethyl)nonanoic acid amide,APC,dacomitinib,geldanamycin,herbimycin,imatinib,IQGAP1,JNJ-26483327,LMO2,MO-26,PND-1186,PTPRB,PTPRJ,PTPRK,PTPRM		Ap1,CD46,cholesterol,CTLA4,EGFR,FOS,GAB2,ITGB1,KCNA3,MAP2K1,MYC,Nfat (family),NRAS,PAK2,PI3K (complex),PIK3R1	CBLB,MAPK1
	transcription regulator		2	Activated		6.303	1.56e-16	0.0001	APBB1,ESR1	ASPM,AURKA,BIRC5,BUB1,BUB1B,BUB3,CCNA2,CCNB1,CD59,CDC27,CDC42BPA,CDCA8,CDK1,CDKN1B,CDKN3,CENPE,CENPF,CENPK,CENPL,CENPN,CENPU,CEP135,CEP70,ENAH,H4C3,HNRNPD,HSP90AA1,HSP90B1,KHDRBS1,KIF23,KIF5B,KNL1,KRAS,MAD2L1,MYH10,NCAPG,NCAPH,OIP5,PBK,PCM1,PCNA,PHF19,PIMREG,PPP2R5C,PSIP1,PTTG1,RAD21,RHEB,SFPQ,SGO2,SMC3,SMC4,SPDL1,TMPO,TMSB15A,TTK,TYMS,UBE2T	58 (2)	2	RAC1	beta-estradiol,CNR1		CCND1,MYC
	chemical drug		3	Inhibited	biased	-6.678	1.72e-16	0.0001	Akt,AKT1,Ap1,ATR,AXL,CHEK1,CHUK,CTNNB1,EGFR,ERBB3,ERK,ERK1/2,FLT3,GSK3B,HSPB1,JUN,KDR,MAPK1,MAPK8,MERTK,MET,MMP14,NFKBIA,NGF,ningetinib,PARP1,PI3K (complex),RAC1,RAS,RET,ROR1,SH2B3,SHC1,STAT5A,STAT5a/b,TP73,Vegf	ARHGAP11A,ARL6IP1,AURKA,AURKB,BIRC5,BTG3,BUB1,BUB1B,CALM1 (includes others),CAPZA2,CBX5,CCNA2,CCT5,CDC20,CDCA3,CDK1,CDKN2C,CDKN3,CENPF,CKS1B,CKS2,COX17,CYCS,DBF4,DKC1,DTYMK,ELAVL1,ENAH,EZH2,FXR1,GPSM2,GSPT1,GTSE1,H2AX,H2AZ2,HMGB1,HMGB2,HMGB3,HMMR,HNRNPA1,HNRNPD,HNRNPH1,HNRNPM,ITGAE,KIF11,KIF15,KIF20B,KIF22,KIF23,KIF2C,KIFC1,KRAS,MAD2L1,MAPRE1,MDH1,MKI67,MYH10,NDC80,NEK2,PEG10,PHF20,PHGDH,PLK1,POU…	89 (37)	33					AXL
	kinase		2	Activated	biased	7.549	1.84e-16	0.0001	Akt,AKT1,AR,CHEK1,CTNNB1,ERBB2,ERBB3,ERK,ERK1/2,ESR1,estrogen receptor,FOXO3,HIF1A,HSP90AB1,ILK,JUN,MAPK1,MED1,MXD1,NFKBIA,NOTCH1,PI3K (complex),PPARG,RAC1,RAS,RB1,RELA,RHOA,SP1,STAT3,STAT5a/b,STAT5B,tamoxifen	ARHGAP11A,ARL6IP1,ASCL1,ASPM,AURKA,BIRC5,BTG3,BUB1B,BUB3,CAPZA2,CCDC88A,CCNB1,CD47,CDC20,CDC27,CDC42BPA,CDCA2,CDCA3,CDCA8,CDKN1B,CDKN3,CENPK,CENPL,CENPN,CENPU,CEP135,CEP70,CHTOP,CKS1B,CKS2,COX20,DTYMK,ECT2,ELAVL1,EMC9,ENAH,EZH2,G3BP1,GMNN,GSPT1,H2AZ2,H4C3,HINT1,HMGB1,HMGB2,HMMR,HNRNPA1,HNRNPA2B1,HNRNPD,HNRNPM,HSP90AA1,KHDRBS1,KIF11,KIF15,KIF22,KIF23,KIF2C,KIF4A,KIF5B,KIFC1,KNL1,KPNA2,KRAS,LBR,MAD…	118 (33)	33	beta-estradiol,BMS-754807,BTC,calcitriol,CD44,CD74-NRG1,CNR1,diethylstilbestrol,doxorubicin,EFNA1,EGFR ligand,ERBB,ETS1,EWSR1,FGFR2,GDF15,HAS1,HGF,hyaluronic acid,IGF1,IGFBP2,Insulin,KISS1R,Lpa receptor,MAC,medroxyprogesterone acetate,Muc4,nitrofurantoin,NRG (family),NRG1,NRG4,Pdgf (complex),PDGF (family),PKM,PX-866,SAICAR,SEMA4D,SLC9A3R1,SMARCB1,sodium arsenite,SRPK1,testosterone,TFF3,TGFA	AEE 788,afatinib,allitinib,alvocidib,AP32788,BDTX-189,BMS-566394,BMS-599626,BMS-690514,canertinib,CBL,CERT1,cerulenin,CUDC 101,CUL5,dacomitinib,decitabine,docetaxel,entinostat,estrogen,gefitinib,geldanamycin,JNJ-26483327,lapatinib,LATS2,MAP2K1,miR-548d-3p (and other miRNAs w/seed AAAAACC),MP 412,mubritinib,neratinib,novobiocin,osimertinib,PA2G4,pelitinib,phenethyl isothiocyanate,pirotinib,pozioti…		ATF3,ATM,AXL,BIRC5,BNIP3,BUB1B,CCNE1,CDC20,CDC25A,CDCA4,CDH3,CDKN1A,CHEK1,CHEK2,CKS2,Cyclin E,E2F1,E2F2,E2F3,E2F8,EGR1,EPHB2,FYN,glycine,HEYL,Histone h3,HSF1,HSPB1,ILK,LAMC2,Ldh (complex),LGALS1,LGALS3,MAPK1,mir-21,miR-223-3p (miRNAs w/seed GUCAGUU),MMP3,MXD1,NCF2,PAK1,PDPK1,PFKFB3,PI3K (complex),PIK3R1,PINK1,PTPN1,RAC1,RALB,RB1,RPA1,VEGFA	ACTB,CDK1,GAS6,HEY1,HP,MAP3K11,MITF,MXI1,PDK4,POLD4,POLK,PTEN,RBL2,RECK,RRAD,TP63,TSC2
	ligand-dependent nuclear receptor		1	Activated		6.49	1.85e-16	0.0001	ESR1	ASPM,AURKA,BIRC5,BUB1,BUB1B,BUB3,CCNA2,CCNB1,CD59,CDC27,CDC42BPA,CDCA8,CDK1,CDKN1B,CDKN3,CENPE,CENPF,CENPK,CENPL,CENPN,CENPU,CEP135,CEP70,ENAH,H4C3,HNRNPD,HSP90AA1,HSP90B1,KHDRBS1,KIF23,KIF5B,KNL1,KRAS,MAD2L1,MYH10,NCAPG,NCAPH,OIP5,PBK,PCM1,PCNA,PHF19,PIMREG,PPP2R5C,PSIP1,PTTG1,RAD21,RHEB,SFPQ,SGO2,SMC3,SMC4,SPDL1,TMPO,TMSB15A,TTK,UBE2T	57 (1)	1	arsenic,benomyl,C8orf44-SGK3/SGK3,CCN2,CD44,CDK3,cyproterone acetate,DDX5,decitabine,diethylstilbestrol,DNA-PK,doxorubicin,estramustine,estrogen,hormone,hyaluronic acid,IGFBP2,KAT6A,KDM5B,medroxyprogesterone acetate,MTOR,naringin,NCOA4,NCOA6,RAC1,RET,SMARCA2,SMYD3,trichostatin A,valproic acid,volasertib,WWC1,Z-LLL-CHO	2,3,4,7,8-pentachlorodibenzofuran,26s Proteasome,AG490,BARD1,cerulenin,CGS9343B,cobalt,dinoprost,F2R,fluoxymesterone,fulvestrant,gefitinib,HDAC7,herbimycin,HEXIM1,imatinib,lapatinib,LY294002,miR-181a-5p (and other miRNAs w/seed ACAUUCA),miR-193a-3p (and other miRNAs w/seed ACUGGCC),miR-221-3p (and other miRNAs w/seed GCUACAU),phenethyl isothiocyanate,PTPN1,PTPN6,RBFOX2,SIN3A,SP2509,SPEN,STUB1,taz…		Ap1,APC,AREG,BIRC5,BUB1B,CCND1,CDK1,CDKN1A,CDKN3,CEBPD,CHEK1,CHFR,CHRM2,CYFIP2,CYP1A1,DAB2,DMP1,DYRK2,E2F1,EGR1,ERBB3,FBXW7,Fgf,FGFR2,FOS,GNA12,HELLS,HEY1,LATS2,LGALS1,MAP4K5,mir-21,MYC,NCF2,NFAT5,NGFR,OXTR,PAK2,PCM1,PPARD,PRKACB,PTTG1,RAD21,RARA,RB1,RBBP4,RBL1,RBL2,RDX,SKP2,SLC7A5,STK4,SULF1,TOB1,TPD52L1,TTK,Vegf,VEGFA,VPS35,VRK2,WTAP	ACOX1,ADAM17,ARHGEF7,ATF3,BMP2,CBL,CCL20,CHEK2,cholesterol,CRKL,CSF2,CXCL8,EFNA1,FLCN,GATA1,HBEGF,HDL-cholesterol,HLA-B,HYAL1,IFITM1,IL2,KISS1R,LMO3,miR-515-5p (and other miRNAs w/seed UCUCCAA),NF2,RICTOR,TERF2,TFF3,TSC2,VDR
	transcription regulator		2	Inhibited	biased	-6.455	1.16e-15	0.0001	CCND1,MXD1,MYC,TERT	ABCF1,ARL6IP1,ASCL1,ASPM,AURKB,BIRC5,BUB1,BUB1B,CCNA2,CCNB1,CCNB2,CDC20,CDCA8,CDK1,CENPE,CENPF,CKS2,COX20,CYCS,DEPDC1,ELAVL1,ESCO2,EZH2,G3BP1,GLRX5,H2AZ1,HNRNPA2B1,HNRNPD,HNRNPH1,HSP90AA1,IFI16,JPT1,KRAS,LSM4,MAD2L1,MKI67,ODC1,PEG10,PHF20,PLK1,POU3F2,PSRC1,RACGAP1,RANBP1,RRM2,RUVBL2,SAE1,SMS,SNRPD1,SRSF1,STMN1,SUMO2,SUZ12,TMEM97,TMSB10/TMSB4X,TOP2A,TUBA1B,TUBB,TYMS,UBE2C	60 (4)	4	APC,beta-estradiol,ERBB2,NUPR1,trichostatin A	DUSP1,LY294002		RBL2	CCND1,CDK1,CDK14,EIF4E,ITGA1,MYC
	biologic drug		2	Inhibited	biased	-6.379	1.27e-15	0.0001	bevacizumab,EGFR,Vegf,VEGFA	AURKA,AURKB,BIRC5,BUB1,BUB1B,CALM1 (includes others),CAPZA2,CBX5,CCNA2,CCT5,CD47,CDC20,CDK1,CDKN1B,CDKN2C,CDKN3,CENPF,CKS1B,COX8A,DBF4,DKC1,DTYMK,GMNN,GPSM2,HMGB3,HMMR,HNRNPA1,HNRNPA2B1,HNRNPD,HNRNPH1,HSP90B1,KIF11,KIF15,KIF20B,KIF22,KIF2C,MAD2L1,MDH2,MKI67,NDC80,NEK2,ODC1,PCNA,PHF20,PRC1,RANBP1,SMC2,SRSF1,TPX2,TTK,UBE2C,YWHAZ	52 (4)	3				CXCL12	EGFR,Vegf,VEGFA,ZEB1
	growth factor		1	Activated	biased	4.243	1.37e-15	0.0001	AREG	ARHGAP11A,AURKB,BIRC5,CCNA2,CCNB1,CCNB2,CDC20,CDCA8,CENPF,DESI2,HJURP,KIF14,MKI67,PLK1,PRC1,RRM2,SAE1,TOP2A	18 (1)	1	AHR,bee venom,beta-estradiol,calcitriol,cholesterol,diethylstilbestrol,doxorubicin,ESR1,estrogen,IL2,IL3,MAC,MAP2K1,NFAT5,NUPR1,PDGF BB,PTGER2,Raf,seocalcitol,SMAD3,TGFA,TP53,YAP1	BRCA1,capmatinib,fulvestrant,lapatinib,TP63,tyrphostin AG 1478,WTAP		ARHGAP11A,BIRC5,BSG,CCL20,CDC20,Cyclin D,Cyclin E,ERBB3,FOS,FOXM1,MAPK1,MYBL2,Vegf	FOXO1,HCAR2
	transcription regulator		1	Activated	biased	4.123	1.67e-15	0.0001	TBX2	AURKA,AURKB,BUB1,CCNA2,CCNB1,CDCA3,CDK1,CDKN2C,CKAP2,CKS1B,EZH2,MAD2L1,MXD3,PLK1,PRC1,SGO1,SMC2	17 (1)	1	BMP2,MITF,SMARCA2	IGF1		CDK1,CDT1,CHEK1,CKS1B,E2F1,E2F8,FOXM1,HELLS,MXD3,RBL1	ATF3,CDKN1A,CDKN2A,PARD6A,PTEN
	chemical drug		2	Inhibited	biased	-5.308	3.69e-15	0.0001	BDTX-189,EGFR,ERBB2,ERBB3	AURKA,BIRC5,BUB1B,CAPZA2,CBX5,CCNA2,CCNB1,CCT5,CD47,CDC20,CDC27,CDCA2,CDCA3,CDCA8,CDK1,CDKN1B,CDKN2C,CKS2,G3BP1,H4C3,HMGB1,HMGB2,HMGB3,HMMR,HNRNPA1,HNRNPA2B1,HNRNPD,HNRNPH1,HSP90B1,NDC80,ODC1,ORC6,PCNA,PHF20,PHGDH,PLK1,RANBP1,RRM1,RRM2,SPAG5,SRSF1,STMN1,TOP2A,TYMS,UBE2C,ZWINT	46 (4)	3					EGFR,ERBB2,ERBB3
	chemical drug		2	Inhibited	biased	-5.308	3.69e-15	0.0001	EGFR,ERBB2,ERBB3,sapitinib	AURKA,BIRC5,BUB1B,CAPZA2,CBX5,CCNA2,CCNB1,CCT5,CD47,CDC20,CDC27,CDCA2,CDCA3,CDCA8,CDK1,CDKN1B,CDKN2C,CKS2,G3BP1,H4C3,HMGB1,HMGB2,HMGB3,HMMR,HNRNPA1,HNRNPA2B1,HNRNPD,HNRNPH1,HSP90B1,NDC80,ODC1,ORC6,PCNA,PHF20,PHGDH,PLK1,RANBP1,RRM1,RRM2,SPAG5,SRSF1,STMN1,TOP2A,TYMS,UBE2C,ZWINT	46 (4)	3					EGFR,ERBB2,ERBB3
	other		3	Inhibited		-2.269	3.8e-15	0.0001	AKT1,AR,BCR-ABL1,BRAF,CBL,CD247,EGFR,ERBB2,ERK,FLT1,GSK3B,IGF1R,Jnk,LCK,MAPK1,MAPK14,MAPK8,MET,MTOR,NOTCH1,NTRK1,PAK2,PI3K (complex),RET,RHOA,RHOJ,RHOQ,RUNX2,SORBS1,STAT3,STAT5a/b,SYK,TGFB1,ZAP70	ABCF1,ARHGAP11A,ARL6IP1,ASCL1,ATP5PB,AURKA,AURKB,BTG3,BUB1,CALM1 (includes others),CAPZA2,CBX5,CCDC88A,CCT5,CD47,CD59,CDC20,CDC27,CDCA2,CDCA3,CDCA8,CDKN2C,CENPE,CEP70,CKB,CKS1B,COX17,DDAH2,DDX6,DKC1,ECT2,FUBP1,FUS,G3BP1,GMNN,H2AX,H2AZ2,H4C3,HDGF,HINT1,HMGB1,HMGB2,HMGB3,HMGN2,HNRNPA1,HNRNPA2B1,HNRNPD,HNRNPH1,HNRNPM,HSP90AA1,HSP90B1,HSPA8,ITGAE,KIF15,KIF22,KLF6,KPNA2,LSM5,MAD2L2,MAPRE1,MDH1,MDH2,MK…	94 (34)	30	Insulin,TP53,YAP1	10E,12Z-octadecadienoic acid		CBL
	kinase		2	Activated	biased	3.255	4.22e-15	0.0001	Creb,HSPA5,MYC,Pka,PRKACB,RARA,RBBP4,RELA,TP73	ABCF1,ARL6IP1,ARPC5,ASCL1,ASPM,AURKA,AURKB,BUB1,BUB1B,CCNB1,CCNB2,CD47,CD59,CDC20,CDKN1B,CENPF,CENPN,CENPU,CKS2,CYCS,DDX6,DTYMK,ELAVL1,ENAH,EZH2,FXR1,GLRX5,GTSE1,H2AZ1,H4C3,HNRNPA2B1,HNRNPH1,HSP90AA1,HSPA8,IFI16,KIF22,KLF6,KNL1,KRAS,LSM4,MKI67,NCAPG,NCAPH,NSD2,ODC1,PBK,PEG10,PHF19,PHF20,PIMREG,PLK1,POU3F2,PSRC1,PTTG1,RAN,RANBP1,RRM2,RUVBL2,SAE1,SFPQ,SMC4,SMS,SNRPD1,SRSF1,STMN1,SUMO2,SUZ12,SYNE2,T…	74 (9)	8	ESR1,metribolone	CST5		RBBP4	RARA,TP73
	transcription regulator		2			0.59	4.26e-15	0.0001	Akt,HES1,ID2,Rb,STAT5a/b,TAL1,TCF3	ASCL1,ASPM,AURKA,AURKB,BIRC5,CCNA2,CCNB1,CCNB2,CDK1,CDKN1B,CDKN2C,CDKN3,CENPU,CEP70,CIP2A,ECT2,EZH2,GMNN,H2AX,HMGB3,HSP90B1,IFI16,KIF11,KIF14,KIF15,KIF2C,KIF4A,KLF6,MAD2L1,MKI67,MORF4L2,NCAPG,NUSAP1,OIP5,PCNA,PLK1,PSMD10,PTTG1,RACGAP1,RRM2,STIP1,TOP2A,TTK,TUBB4B,TYMS,UGP2	46 (7)	7	BMP2,CSF2,doxorubicin,DYRK1A,etoposide,ETS1,IGF1,mechlorethamine,MXD3,MYC,TNFSF11,TP73,trichostatin A,valproic acid,WWTR1	APC,calcitriol,dinoprost,EPO,Irgm1,let-7,miR-222-5p (miRNAs w/seed UCAGUAG),sirolimus,TP53,uranyl nitrate		CCL11,FOXO1,LGALS1,NGFR,NR4A1,PIK3R1	BTG2,CCND1,CDK1,CDKN1A,E2F2,ITGA1,LMO2,NTRK2,RAG2,Rb,SMOC2,SOCS3,ZEB1
	transcription regulator		3			-0.768	4.7e-15	0.0001	Akt,CTNNB1,FOXO1,LEF1,LMO2,MYC,MYOD1,NEUROD1,NFATC1,NHLH2,TCF12,TCF3	ABCF1,ARL6IP1,ASCL1,ASPM,AURKA,AURKB,BIRC5,BUB1,BUB1B,CBX5,CCNA2,CCNB1,CCNB2,CD47,CDC20,CDK1,CDKN2C,CENPF,CIP2A,CKS2,CYCS,DEPDC1,DLGAP5,ECT2,ELAVL1,EZH2,GLRX5,GTSE1,H2AX,H2AZ1,HNRNPA2B1,HNRNPD,HNRNPH1,HSP90AA1,HSP90B1,IFI16,ITGAE,KIF11,KIF18A,KIF23,KIF2C,KIF4A,KIFC1,KLF6,KRAS,LSM4,MAD2L1,MKI67,MORF4L2,MYH10,NCAPG,NEK2,NUSAP1,ODC1,PBK,PEG10,PHF20,PLK1,POU3F2,PRC1,PSMD10,PTTG1,RACGAP1,RANBP1,RANGAP…	83 (12)	11	GATA1,imatinib	AG490,ID2,ID3,miR-223-3p (miRNAs w/seed GUCAGUU),ZFP36		ACTB,BBC3,CDKN2A,F2R,HEXIM1,LGALS1,PTPRJ,PTTG1,RRAD,SMAD3,SOD2,VDR,ZEB1	AHR,C8orf44-SGK3/SGK3,CDKN1A,CYFIP2,DUSP22,IRAK1,LCK,MITF,PTPN3,RAG2,RAPGEF5,TAL1,ZMIZ1
	other		2	Inhibited	biased	-4.355	6.74e-15	0.0001	CCNE1,CUL4B,MYC,ZFP36	ABCF1,ARL6IP1,ASCL1,AURKB,BIRC5,BUB1,BUB1B,CCNA2,CCNB1,CCNB2,CDC20,CDK1,CDKN1B,CKS2,CYCS,ELAVL1,EZH2,GLRX5,H2AZ1,HNRNPA2B1,HNRNPD,HNRNPH1,HSP90AA1,KIF11,KIF14,KIF18A,KRAS,LSM4,MAD2L1,MKI67,NEK2,NUF2,ODC1,PBK,PEG10,PHF20,PLK1,POU3F2,PRC1,RANBP1,RRM2,RUVBL2,SAE1,SMS,SNRPD1,SRSF1,STMN1,SUMO2,SUZ12,TMEM97,TMSB10/TMSB4X,TOP2A,TYMS,UBE2C	54 (4)	3					CCNE1,CDT1,MYC,TSC2
	enzyme		3	Inhibited	biased	-5.532	7.41e-15	0.0001	26s Proteasome,ARG2,Ca2+,EGFR,ERK,FOXO1,GSK3B,HIF1A,MAPK1,MAPK8,mitomycin C,MTOR,MYC,Nos,NOS2,PLC,PRKCD,PTGS2,STAT4	ABCF1,ARHGAP11A,ARL6IP1,ASCL1,ASPM,ATP5PB,AURKB,BIRC5,BTG3,BUB1,BUB1B,CAPZA2,CBX5,CCT5,CD47,CD59,CDC20,CDKN2C,CENPE,CENPF,COX17,CYCS,DDAH2,DEPDC1,DESI2,DLGAP5,ELAVL1,EMC9,FUS,GLRX5,GMNN,H2AX,H2AZ1,H2AZ2,HJURP,HMGB2,HMGB3,HNRNPA1,HNRNPA2B1,HNRNPD,HNRNPH1,HSP90AA1,KIF11,KIF18A,KIF23,KLF6,LSM4,MAD2L1,MAPRE1,MDH1,MDH2,NCAPG,NEK2,NUCKS1,NUDCD2,NUSAP1,ODC1,PBK,PCNA,PEG10,PGP,PHF20,POU3F2,PRC1,PSME2,PSR…	85 (19)	18	AHR,IL10,Insulin,KDM3B,MAPK1,testosterone	VEGFA
	complex		2	Activated		3.781	8.05e-15	0.0001	Cyclin D1/cdk4,Rb,RB1,RBL1,TCF3	AURKA,AURKB,BUB1,CCNA2,CCNB1,CCNB2,CDK1,CDKN1B,CDKN2C,CIP2A,COX17,ECT2,GMNN,H2AX,HSP90B1,IFI16,KIF11,KIF2C,KIF4A,KLF6,MAD2L1,MDH1,MKI67,MORF4L2,NDUFA2,NEK2,NUSAP1,PCLAF,PCNA,PLK1,PTTG1,RACGAP1,RRM1,RRM2,TOP2A,TTK,TYMS	37 (5)	4	MAP2K1	CDKN1A,CDKN2A			Rb,RBL1,TCF3
	chemical reagent		1	Inhibited		-3.962	8.33e-15	0.0001	2-(4-amino-1-isopropyl-1H-pyrazolo[3,4-d]pyrimidin-3-yl)-1H-indol-5-ol	AURKA,AURKB,BIRC5,CCNB1,CDCA2,GMNN,H2AX,KIF14,KLF6,KNL1,KPNA2,MXD3,NCAPG,ORC6,PCNA,RRM1,SFPQ,SGO2,SMC2,TOP2A,TROAP,TYMS,UBE2T	23 (1)	1				AHR,ATF3,ATM,BBC3,BMP2,CD44,CHEK2,CUL5,CXCL8,HBEGF,HEXIM1,KDM5B,KLF5,NABP1,SOD2	BIRC5,CCN2,CCND1,CDC25A,E2F2,EGR1,ID3,MASTL,MXD3,NUAK1,RAD51,Raf,RET,RPA1,SKP2,TFDP1,XRCC2,YAP1
	chemical drug		3			-1.963	1.1e-14	0.0001	AKT1,alisertib,AURKA,BIRC5,BRCA1,CDK1,ERK1/2,FADD,FOXO1,FOXO3,GSK3B,MYC,NFKBIA,PAX3-FOXO1,PLK1,RASSF1,TERT	ABCF1,ASCL1,ASPM,AURKA,CAPZA2,CCT5,CDC20,CDK1,CDKN2C,CENPF,CKS1B,CKS2,CYCS,DEPDC1,DLGAP5,ELAVL1,EZH2,FBXO5,GLRX5,GMNN,H2AX,H2AZ1,HDGF,HNRNPA2B1,HNRNPD,HNRNPH1,HNRNPM,HSP90AA1,HSPA8,IFI16,KIF11,KIF18A,KIF2C,KLF6,KRAS,LSM4,MAD2L1,MAPRE1,MDH1,MKI67,MXD3,MYH10,NCAPG,NUSAP1,ODC1,PBK,PEG10,PHF20,POU3F2,PRC1,PSRC1,PTTG1,RANBP1,RRM1,RRM2,RUVBL2,SAE1,SMS,SNRPD1,SPC25,SRSF1,STMN1,SUMO2,SUZ12,TCP1,TMEM97,TM…	75 (17)	15					PAX3-FOXO1
	group		3	Activated	biased	5.149	1.55e-14	0.0001	Ap1,Creb,CSF1,CTNNB1,EGFR,ERBB2,ERK,ERK1/2,F2R,F2RL1,F2RL2,F2RL3,F3,FOXO1,FOXO3,G protein alphai,GLI1,GNA12,MAPK1,MAPK9,MTOR,NFE2L2,NFkB (complex),PAK2,Par,PRKCD,RAF1,RAS,RELA,RHOA,SHH,SMAD2,STAT3,TAZ,TGFB1,TP73,YAP1	ABCF1,ARHGAP11A,ARPC5,ASCL1,ASPM,ATP5PB,AURKB,BTG3,BUB1,BUB1B,CALM1 (includes others),CAPZA2,CBX5,CCDC88A,CCNA2,CCNB2,CCT5,CD59,CDC27,CDCA2,CDCA3,CDCA8,CDKN2C,CDKN3,CEP70,CKB,CKS1B,CNIH4,COX17,DCTN3,DDAH2,DDX6,DEPDC1,DLGAP5,DTYMK,ECT2,ELAVL1,ESD,FUBP1,FXR1,G3BP1,GMNN,GTSE1,H2AX,H2AZ2,H4C3,HDGF,HINT1,HJURP,HMGB1,HMGB2,HMGB3,HNRNPA1,HNRNPD,HNRNPH1,ITGAE,KIF11,KIF18A,KIF22,KIF23,KIF2C,KIFC1,KLF6,KRA…	110 (37)	31				CCL20,GNA12,YAP1
	peptidase		3	Activated	biased	3.9	1.88e-14	0.0001	AGT,Akt,AKT1,ANXA7,Ap1,ATM,BRAF,Creb,CREB1,CTNNB1,E2f,EGFR,EGR1,ERBB2,ERBB3,ERK,FOS,FOXO1,FOXO3,GSK3B,HBA1/HBA2,Hbb-b1,hemoglobin,HIF1A,HP,HRAS,ITCH,KRAS,MAP2K1/2,MAPK1,MAPK14,Mek,MET,NEDD9,NFKBIA,PARP1,PGR,PRKCD,RAC1,RAS,RHOA,Sos,SP1,STAT3,STAT5a/b,STAT5B,STAT6,WBP2,YAP1	ARHGAP11A,ARL6IP1,ARPC5,ASPM,AURKA,AURKB,BIRC5,BTG3,BUB1,BUB1B,CALM1 (includes others),CAPZA2,CBX5,CCDC88A,CCNA2,CCT5,CD47,CD59,CDC27,CDCA2,CDCA3,CDCA8,CDK1,CENPF,CEP70,CKS1B,CKS2,COX17,COX8A,DBF4,DDAH2,DDX6,DEPDC1,DLGAP5,DTYMK,ECT2,ELAVL1,EMC9,ESD,EZH2,G3BP1,GPSM2,GSPT1,GTSE1,H2AZ2,H4C3,HINT1,HJURP,HMGB1,HMGB3,HMMR,HNRNPA1,HNRNPA2B1,HNRNPD,HNRNPH1,HNRNPH3,HNRNPM,HSP90AA1,HSP90B1,HSPA8,JPT1,KIF11…	116 (49)	47	CEBPD,SMARCB1,sulforafan	AHR,ERBB2,miR-483-3p (miRNAs w/seed CACUCCU),SMAD3		cholesterol
	chemical drug		2	Inhibited	biased	-5.25	2.72e-14	0.0001	Akt,AKT1,CHEK1,GSK3B,Hif,HIF1A,PI3K (complex),pictilisib,PIK3CA,PIK3CD,PIK3CG,STAT3,Vegf	ARL6IP1,AURKA,AURKB,BUB1,BUB1B,CALM1 (includes others),CCDC88A,CCNA2,CCNB1,CD47,CDC20,CDK1,CDKN2C,CDKN3,CENPF,CEP70,CKB,CKS1B,COX8A,DBF4,DKC1,DTYMK,EMC9,EZH2,GMNN,GPSM2,H2AX,HMMR,HNRNPA0,HNRNPM,IFI16,KIF11,KIF15,KIF20B,KIF22,KIF2C,LSM4,MAD2L1,MAPRE1,MDH1,MKI67,MYH10,NDC80,NEK2,NUCKS1,NUDCD2,PCNA,PLK1,PRC1,PSIP1,PSMD10,PTTG1,RRM2,SMC2,STMN1,SUZ12,TMEM19,TPX2,TTK,UBE2C,YWHAZ	61 (13)	12					CHEK1,CXCL8,PI3K (complex),Vegf
	group		2	Activated	biased	5.397	3.03e-14	0.0001	EGFR,ERBB,ERBB2,ERBB3,RAS	AURKA,BIRC5,BUB1B,CAPZA2,CBX5,CCNA2,CCNB1,CCT5,CD47,CDC20,CDC27,CDCA2,CDCA3,CDCA8,CDK1,CDKN1B,CDKN2C,CKS2,G3BP1,H4C3,HMGB1,HMGB2,HMGB3,HMMR,HNRNPA1,HNRNPA2B1,HNRNPD,HNRNPH1,HSP90B1,NDC80,ODC1,ORC6,PCNA,PHF20,PHGDH,PLK1,POU3F2,RANBP1,RRM1,RRM2,SPAG5,SRSF1,STMN1,TOP2A,TYMS,UBE2C,ZWINT	47 (5)	4	beta-estradiol,BTC,EREG,estrogen receptor,HBEGF,NRG (family),NRG1	bosutinib,canertinib,dacomitinib		EGFR,ERBB2,ERBB3,Vegf
	transcription regulator		2	Inhibited		-2.385	3.26e-14	0.0001	Akt,AKT1,AR,BCR-ABL1,CBL,CD247,EGFR,ERBB2,ERK,FLT1,IGF1R,LCK,MAPK1,MAPK14,MAPK8,MET,MTOR,NOTCH1,NTRK1,PI3K (complex),RAC1,RET,RUNX2,STAT3,STAT5a/b,SYK,TGFB1,ZAP70	ABCF1,ARHGAP11A,ARL6IP1,ASCL1,ATP5PB,AURKA,AURKB,BTG3,BUB1,CALM1 (includes others),CAPZA2,CBX5,CCDC88A,CCT5,CD47,CD59,CDC20,CDC27,CDCA2,CDCA3,CDCA8,CDKN2C,CENPE,CEP70,CKS1B,COX17,DDAH2,DDX6,DKC1,FUBP1,FUS,G3BP1,GMNN,GSPT1,H2AX,H2AZ2,H4C3,HDGF,HINT1,HMGB1,HMGB2,HMGB3,HMGN2,HNRNPA1,HNRNPA2B1,HNRNPD,HNRNPH1,HNRNPM,HSP90AA1,HSP90B1,HSPA8,ITGAE,KIF15,KIF22,KLF6,KPNA2,LSM5,MAD2L2,MDH1,MDH2,MKI67,MYH10,…	93 (28)	27	CD28,CD3,CD38,CD46,CSF2,CXCL12,EFNA1,EPO,HGF,hydrogen peroxide,Insulin,ITGB1,Pdgf (complex),PIK3R1,PTK6,Sfk,SORBS1,THPO,uric acid,Z-LLL-CHO	beta-estradiol,ESR1,miR-193a-3p (and other miRNAs w/seed ACUGGCC),PTPN6,PTPRB,PTPRJ,PTPRK		AR,MTOR,PDPK1,PI3K (complex),PTPN11	ARHGEF7,CDKN1A,CRKL,ERBB2,FOS,IL2,MAPK1,RAC1,RET
	other		3	Inhibited	biased	-4.526	4.62e-14	0.0001	AKT1,ANXA7,Ap1,APP,ATM,BRAF,Creb,CREB1,CTNNB1,CXCL12,E2f,EGF,EGFR,EGR1,EIF4E,ERBB2,ERBB3,ERK,FOS,FOXO1,FOXO3,GSK3B,HIF1A,HRAS,JUN,KRAS,MAP2K1/2,Mek,MET,Mmp,MMP1,MMP14,MMP2,MMP3,MMP9,MTOR,NFKBIA,PARP1,PGR,PRKCD,RAS,RECK,RELA,SP1,STAT3,STAT5a/b,STAT5B,STAT6,TGFB1,TNF,VEGFA,WBP2,YAP1	ABCF1,ARL6IP1,ARPC5,ASPM,ATP5PB,AURKB,BIRC5,BTG3,BUB1,BUB1B,CALM1 (includes others),CAPZA2,CBX5,CCDC88A,CCNA2,CCT5,CD47,CDC27,CDCA2,CDCA3,CDCA8,CDK1,CDKN1B,CENPF,CEP70,CKS2,COX8A,CYCS,DBF4,DDX39A,DDX6,DEPDC1,DLGAP5,DTYMK,EMC9,ENAH,ESD,FUBP1,G3BP1,GPSM2,GTSE1,H4C3,HDGF,HJURP,HMGB1,HMGB3,HMGN2,HMGN3,HMMR,HNRNPA1,HNRNPA2B1,HNRNPD,HNRNPH1,HNRNPH3,HNRNPM,HSP90B1,HSPA8,ILF2,ITGAE,JPT1,KIF11,KIF18A,KIF2…	127 (53)	49	decitabine,GAS5,trichostatin A,Vegf	ERBB2,mir-21			CCND1,EGFR,SKP2
	transcription regulator		2	Inhibited		-5.598	4.81e-14	0.0001	MYC,PFDN5,TP73	ABCF1,ARL6IP1,ASCL1,AURKA,AURKB,BIRC5,BUB1,BUB1B,CCNA2,CCNB1,CCNB2,CDC20,CDK1,CDKN1B,CDKN3,CKS2,CYCS,DTYMK,ELAVL1,EZH2,FXR1,GLRX5,GTSE1,H2AZ1,HNRNPA2B1,HNRNPD,HNRNPH1,HSP90AA1,KIF22,KIF23,KRAS,LSM4,MAD2L1,MKI67,ODC1,PCNA,PEG10,PHF20,PLK1,POU3F2,PSRC1,RAN,RANBP1,RRM2,RUVBL2,SAE1,SMS,SNRPD1,SRSF1,STMN1,SUMO2,SUZ12,SYNE2,TMEM97,TMSB10/TMSB4X,TPX2,TYMS,UBE2C,VBP1	59 (3)	3	hydrogen peroxide	POLR3G		TP73	MYC
	group		2	Activated	biased	3.13	5.53e-14	0.0001	E2f,E2F1,E2F2,E2F3,E2F4,E2F8,MAPK1,MAPK8	ARHGAP11A,AURKA,AURKB,BIRC5,BUB3,CCNA2,CCNB1,CCNB2,CDK1,CDKN2C,CKB,COX17,DBF4,DDAH2,EZH2,FBXO5,FUS,GMNN,H2AZ2,HMGB2,HNRNPR,HSP90B1,IFI16,KIF23,KLF6,KRAS,LBR,MAD2L1,MKI67,NUCKS1,PCNA,PLK1,PSME2,PTTG1,RACGAP1,RRM1,RRM2,SHCBP1,SRSF1,STMN1,TMPO,TOP2A,TPX2,TYMS,UBE2C	45 (8)	8	BTG2,CCND1,Cyclin D,EGFR,estrogen,NR4A1,TP73,VEGFA	AHR,ATM,docetaxel,LY294002,Rb,RB1,RBL2,sirolimus,TP53		BBC3,BRCA1,Cdc2,CDC25A,CDK1,E2F2,E2F8,ITGB1,MAPK1,MYBL2,RAD51,STMN1,USP37	IGF1
	other		1	Inhibited	biased	-3.606	8.59e-14	0.0001	Irgm1	AURKB,BUB1,CCNA2,CCNB1,CCNB2,CDCA3,IFI16,MKI67,NCAPG,NEK2,RRM2,SPAG5,UBE2C	13 (1)	1	ELAVL1	mir-21,NRAS,PPARD			ID2,ID3,NUPR1
	chemical drug		3	Inhibited	biased	-4.927	9.07e-14	0.0001	2-amino-1-methyl-6-phenylimidazo-4-5-b-pyridine,acetaminophen,AKT1,AR,benzo(a)pyrene,carbon tetrachloride,CHRM1,CHRM2,CHRM3,CHRM5,CNR1,Creb,CYP1A2,CYP2A6 (includes others),CYP2C9,CYP2D6,CYP2E1,CYP3A4,docetaxel,EGFR,ERK,ethanol,FMR1,FOXO1,GRIN1,GRIN2B,GSK3B,LEF1,losartan potassium,MAPK1,MAPK14,MAPK8,MAPK9,NFkB (complex),okadaic acid,orphenadrine,RAS,SHC1,STAT3,tamoxifen	ARHGAP11A,ARL6IP1,ARPC5,ASPM,BUB1B,CAPZA2,CBX5,CCDC88A,CCNB2,CCT5,CDC20,CDCA2,CDCA3,CDK1,CDKN2C,CENPE,CENPF,CENPK,CEP70,CHTOP,CKS1B,CKS2,COX17,CYCS,DDX6,DEPDC1,DLGAP5,ECI2,ECT2,ELAVL1,ESD,FUS,FXR1,G3BP1,GMNN,H2AZ2,HDGF,HMGB2,HMGB3,HMGN2,HNRNPA1,HNRNPA2B1,HNRNPD,HNRNPH1,HNRNPM,HSP90AA1,HSP90B1,HSPA8,KIF15,KIF18A,KIF22,KIF4A,KPNA2,KRAS,LSM3,LSM5,MAD2L2,MAPRE1,MDH1,MXD3,MYH10,NCAPG,NCAPH,NDC80,NUSAP…	91 (40)	29					CHRM1,CHRM2,CYP1A2
	kinase		2	Activated	biased	4.196	1.44e-13	0.0001	AGT,Akt,AKT1,ANXA7,Ap1,ATM,BRAF,Creb,CREB1,CTNNB1,E2f,EGFR,EGR1,ERBB2,ERBB3,ERK,FOS,FOXO1,FOXO3,GSK3B,HIF1A,HRAS,ITCH,JUN,KRAS,MAP2K1/2,MAPK1,MAPK14,Mek,MET,NEDD9,NFKBIA,PARP1,PGR,PRKCD,RAC1,RAS,RHOA,Sos,SP1,STAT3,STAT5a/b,STAT5B,STAT6,WBP2,YAP1	ARHGAP11A,ARL6IP1,ARPC5,ASPM,AURKA,AURKB,BIRC5,BTG3,BUB1,BUB1B,CALM1 (includes others),CAPZA2,CBX5,CCDC88A,CCNA2,CCT5,CD47,CD59,CDC27,CDCA2,CDCA3,CDCA8,CDK1,CENPF,CEP70,CKS1B,CKS2,COX17,CYCS,DBF4,DDAH2,DDX6,DEPDC1,DLGAP5,DTYMK,ECT2,ELAVL1,EMC9,ESD,EZH2,G3BP1,GPSM2,GSPT1,GTSE1,H2AZ2,H4C3,HINT1,HJURP,HMGB1,HMGB3,HMMR,HNRNPA1,HNRNPA2B1,HNRNPD,HNRNPH1,HNRNPH3,HNRNPM,HSP90AA1,HSP90B1,HSPA8,JPT1,KIF11,…	115 (46)	46	(-)-isoproterenol,[D-Ala2,N-Me-Phe4,Gly5-ol]-Enkephalin,ACOX1,ADAM17,ADCYAP1,ADRA2A,AHR,AIMP2,alpha-estradiol,ARAP1,arsenic,arsenic trioxide,BDNF,beta-estradiol,BMS-754807,calcitriol,CASR,CCAT1,CCL20,CD44,CHEK1,CHRM1,CHRM2,Collagen type IV,CYBB,deoxycorticosterone acetate,dichlorovinylcysteine,diethylstilbestrol,dinoprost,doxorubicin,EFNA1,EGFR ligand,EPGN,ERBB,estrogen,FBXW7,FGFR2,fulvestrant,FY…	1-butanol,26s Proteasome,AEE 788,afatinib,AG490,allitinib,alvocidib,AP32788,APH1A,APLP2,BB-2116,BDKRB2,BDTX-189,benzyl isothiocyanate,bevacizumab,bisindolylmaleimide I,BMS-566394,BMS-599626,BMS-690514,Calm1 (includes others),canertinib,capmatinib,CDC25A,CERT1,cholesterol,Collagen type I (complex),CUDC 101,CUL5,dacomitinib,decitabine,diphenyleneiodonium,docetaxel,DUSP3,EFNA5,entinostat,ERRFI1,FRS3…		Ap1,ATM,BIRC5,CDK1,CDKN1A,CSF2,CXCL14,Cyclin D,DNA-PK,E2f,E2F1,E2F2,E2F3,EIF4E,FOS,GZMB,Histone h3,HSPB1,IL10,mir-21,MMP3,MUC1,MYBL2,MYC,NCL,PA2G4,PI3K (complex),RANBP1,RAP2B,SKP2,SRSF1,TNFSF11,VEGFA,ZEB1	ACTB,CDKN2A,FOXO1,GAS5,MXI1
	chemical drug		1	Inhibited		-5.488	1.46e-13	0.0001	calcitriol	BIRC5,BUB1B,CCNA2,CCNB1,CDC20,CDCA8,CDK1,CDKN1B,CENPH,COX17,ECT2,EXOSC8,EZH2,H2AZ1,KIF22,KIF23,KPNA2,LSM3,MAD2L1,NEK2,NUSAP1,ODC1,PBK,PCLAF,PCNA,PRC1,RACGAP1,RRM2,SMC2,SPAG5,STMN1,TACC3,TMEM160,TPX2	34 (1)	1	trichostatin A	SLC9A3R1		AR,AREG,ATM,BRCA1,CASR,CCNE1,CDKN1A,CEBPD,CTLA4,CXCL12,CYBB,CYP1A1,DUSP1,EGFR,EGR1,ERBB2,ERBB3,ERRFI1,estrogen receptor,ETS1,FOS,HBEGF,IL10,IL2,Insulin,LGALS1,MAPK1,NUPR1,PI3K (complex),PTEN,RB1,SYK,TNFSF11,TP53,TP63,VEGFA	AHR,AURKAIP1,beta-estradiol,BIRC5,BUB1B,CCND1,CDC20,CDK1,CDT1,CHAF1A,Collagen type I (complex),Collagen type IV,CSF2,CXCL8,estrogen,FOXM1,ID2,IL18,mir-17,miR-17-5p (and other miRNAs w/seed AAAGUGC),MYC,PDK4,PINK1,PTGER2,RAD51,SKP2,SOCS3,STMN1,tamoxifen,TP73
	transcription regulator		1	Inhibited		-3.545	1.76e-13	0.0001	TCF3	AURKA,BUB1,CCNA2,CCNB1,CCNB2,CDKN2C,CIP2A,ECT2,H2AX,HSP90B1,IFI16,KIF11,KIF2C,KIF4A,KLF6,MAD2L1,MKI67,MORF4L2,NUSAP1,RACGAP1,TOP2A,TTK,TYMS	23 (1)	1	hydrogen peroxide,MYC,N-methyl-D-aspartate	CD3,Cyclin D1/cdk4,DCAF1,EFNA1,EFNA2,imatinib,miR-4423-3p (miRNAs w/seed UAGGCAC),TAL1,TCR,valproic acid,VDR		CDKN1A,CDKN2A,FOXO1,Insulin,LCK,NTRK2,RAG2	ATF3,FGFR2,SLC7A5,TTK
	transporter		1	Activated		2.714	1.91e-13	0.0001	S100A6	AURKA,CDK1,CDKN3,DEPDC1,EXOSC8,NCAPH,NEK2,PBK,TMPO,TPM4,TYMS	11 (1)	1	beta-estradiol,CD38,CDKN2A,CNR1,diethylstilbestrol	let-7c-1-3p (and other miRNAs w/seed UGUACAA),MYC,PAK2,PPARD,TSC2		CDK1,CDKN3,PRNP	ATF3,CCL20,CXCL8,TP53
	chemical drug		2	Inhibited	biased	-6.456	2.12e-13	0.0001	CDKN1A,MYC,PIM1,SGI 1776	ABCF1,ARL6IP1,ASCL1,AURKB,BIRC5,BUB1,BUB1B,CCNA2,CCNB1,CCNB2,CDC20,CDK1,CDKN1B,CKS2,CYCS,ELAVL1,EZH2,GLRX5,H2AX,H2AZ1,HNRNPA2B1,HNRNPD,HNRNPH1,HSP90AA1,KIF2C,KRAS,LBR,LSM4,MAD2L1,MKI67,ODC1,PCLAF,PEG10,PHF20,PLK1,POU3F2,PRC1,RANBP1,RRM1,RRM2,RUVBL2,SAE1,SMS,SNRPD1,SRSF1,STMN1,SUMO2,SUZ12,TMEM97,TMSB10/TMSB4X,TOP2A,TYMS,UBE2C	53 (4)	3				CDKN1A	CCND1,MYC
	chemical drug		2	Inhibited		-3.397	2.42e-13	0.0001	Akt,CHUK,CYP1A2,EGFR,GRB2,IKBKB,IRF3,MAPK14,NFE2L2,NFkB (complex),NFKBIA,NOS2,phenethyl isothiocyanate,PTGS2,RAS,STAT3,Vegf	ASCL1,AURKA,AURKB,BUB1,BUB1B,CALM1 (includes others),CAPZA2,CBX5,CCDC88A,CCNB2,CCT5,CD47,CDC20,CDK1,CDKN3,CENPF,CEP70,CKS1B,CYCS,DBF4,DCTN3,DKC1,DTYMK,ECI2,ELAVL1,ENAH,ESD,EZH2,GMNN,GPSM2,GSPT1,H2AX,HMGB2,HMGB3,HMMR,HNRNPA1,HNRNPA2B1,HNRNPD,HNRNPH1,HSP90AA1,HSPA8,IFI16,KIF11,KIF15,KIF20B,KIF22,KIF23,LMNB1,MAD2L1,MKI67,MORF4L2,NDC80,NEK2,ODC1,PHF20,PHGDH,POU3F2,PRC1,PSIP1,PSMA4,PSMD10,PTMS,PTTG1,R…	78 (17)	16				BBC3	CCND1,CYP1A2,DUSP8,EGFR,ERBB2,ESR1,Vegf,VEGFA
	group		1	Activated	biased	5.831	2.66e-13	0.0001	Vegf	AURKA,AURKB,BIRC5,BUB1,BUB1B,CALM1 (includes others),CDC20,CDK1,CDKN2C,CDKN3,CENPF,CKS1B,DBF4,DKC1,DTYMK,GMNN,GPSM2,HMMR,KIF11,KIF15,KIF20B,KIF22,KIF2C,MAD2L1,MKI67,NDC80,NEK2,PLK1,PRC1,SMC2,TPX2,TTK,UBE2C,YWHAZ	34 (1)	1	ADAM17,AREG,ATF4,azoxymethane,baicalein,BDNF,beta-estradiol,BSG,cholesterol,DDX5,dinoprost,Egfr-Erbb2,EIF4E,ELAVL1,ERBB,ESR1,estrogen,F2R,fluoxetine,fosbretabulin,GAB2,HGF,hydrogen peroxide,IGF1,IGFBP2,IL31,ILK,Insulin,KISS1R,MAC,medroxyprogesterone acetate,MITF,MLXIPL,Ni2+,OGT,Pam3-Cys-Ser-Lys4,peroxynitrite,phosphatidic acid,PIK3R1,PKM,platelet activating factor,PRKCE,PTTG1,Sfk,SMAD3,STUB1,TCR,…	AG490,anacardic acid,asiatic acid,bee venom,benzyl isothiocyanate,bevacizumab,budesonide,CCN2,COL4A3,deguelin,docetaxel,E2F1,E2F3,gefitinib,HEXIM1,hyaluronic acid,IL10,L-homocysteine,lapatinib,LY294002,N-nitro-L-arginine methyl ester,NF2,niacinamide,phenethyl isothiocyanate,pictilisib,PTEN,silibinin,sirolimus,tamoxifen,TP53,trichostatin A,TSC2,tyrphostin AG 1478,valproic acid,VDR,VHL,Z-LLL-CHO,ZF…		BIRC5,BUB1B,CD44,CD46,CDC20,CDC25A,CDK1,CDKN3,CKS1B,EFNA1,EGR1,ETS1,GATA1,HELLS,Integrin,ITGB1,MAP2K1,MAPK1,MAPKAPK5,mir-17,miR-17-5p (and other miRNAs w/seed AAAGUGC),NRAS,PAK2,RAC1,RAD51,RCC1,RECK,RET,RGS20,SKP2,SLC12A4,TTK,YWHAZ	arsenic trioxide,ATF3,FOXO1,LRAT,OXTR,UGCG
	group		3	Activated	biased	5.941	2.68e-13	0.0001	Ap1,ATF4,ATF6,BMP2,BMP2/4,BMP4,Collagen type I (complex),Creb,CREB1,CTNNB1,EGFR,ERK1/2,ERN1,FLT1,FN1,FOXO1,GATA2,growth factor receptor,HSPA5,IGF1R,INSR,Jnk,MAPK1,MAPK14,MAPK8,MAPK9,MITF,MTOR,NFkB (complex),NTRK1,NTRK2,Pkc(s),RB1,RUNX2,SHC1,SMAD2,SPP1,STAT3,STAT5a/b,TGFBR2,TGM2	ARHGAP11A,ARPC5,ASCL1,ASPM,ATP5PB,AURKA,BTG3,BUB1,CALM1 (includes others),CAPZA2,CBX5,CCDC88A,CCNB2,CCT5,CDC20,CDCA3,CDCA8,CDKN1B,CDKN3,CENPF,CENPH,CEP70,CKS1B,CYCS,DDAH2,DDX6,DEPDC1,DLGAP5,ECT2,ELAVL1,ESD,FUS,G3BP1,GMNN,H2AX,H2AZ2,HDGF,HMGB2,HMGB3,HMGN2,HMMR,HNRNPA1,HNRNPA2B1,HNRNPD,HNRNPH1,HSPA8,IFI16,ITGAE,JPT1,KIF11,KIF18A,KIF23,KIF2C,KIF4A,KIFC1,KLF6,LSM3,LSM5,MDH1,MDH2,MKI67,MORF4L2,NCAPG,N…	102 (41)	38
	kinase		2	Activated	biased	3.873	4.56e-13	0.0001	ACTB,CDK14,Rb	AURKA,AURKB,BUB1,CCNA2,CCNB1,CCNB2,CDK1,GMNN,MAD2L1,PCNA,PTTG1,RACGAP1,STMN1,TOP2A,TYMS	15 (3)	2	AR,TNFSF11	CDKN1A,doxorubicin,MXD1,N-nitro-L-arginine methyl ester		ACTB	Rb
	complex		2	Activated	biased	3.736	5.44e-13	0.0001	Akt,AKT1,Ap1,Creb,EGFR,EIF4E,ERBB2,ERK,FOS,FOXO1,FOXO3,GSK3B,HRAS,IKBKB,JUN,MAP2K1,MAPK1,MAPK14,MYC,NFKB1,NFKBIA,Pdgf (complex),PDGF BB,PDGF-DD,PI3K (complex),PRKCD,PRKCZ,PTP4A3,RAC1,RAF1,RAS,RB1,SP1,STAT3,STAT5a/b,STAT5B,STAT6	ABCF1,ARHGAP11A,ARPC5,ASCL1,ASPM,AURKB,BTG3,BUB1B,CALM1 (includes others),CAPZA2,CBX5,CCDC88A,CCT5,CD47,CD59,CDC20,CDC27,CDCA2,CDCA3,CDCA8,CDKN1B,CDKN2C,CENPF,CEP70,CKS1B,CKS2,COX17,DDX6,DEPDC1,DLGAP5,ELAVL1,G3BP1,GLRX5,GPSM2,GSPT1,GTSE1,H2AX,H2AZ1,H2AZ2,H4C3,HINT1,HJURP,HMGB3,HMMR,HNRNPA1,HNRNPD,HNRNPH1,HNRNPH3,HNRNPM,HSPA8,ILF2,KIF11,KIF18A,KIF23,KRAS,LMNB1,LSM4,LSM5,MAD2L1,MAPRE1,MDH2,MKI67,MX…	109 (37)	37	cobalt,IGF1			Ap1,ARAF,CBL,CCND1,CD44,CDKN1A,EGFR,EGR1,EIF4E,ERBB2,ERRFI1,FOS,FYN,MAP2K1,MAPK1,MYC,NCK,PAK1,PI3K (complex),PRKCE,PTP4A3,PTPN1,PTPN11,RAC1,SMAD1,SOCS3,SPHK1,TP53,VEGFA	FOXO1,HEY1,PIK3R1,RB1
	complex		2			-0.174	6.92e-13	0.0001	E2F1,RBL2,Scf skp2,SKP2,TOB1	AURKB,BIRC5,BUB1,BUB1B,BUB3,CCNB1,CCNB2,CDKN1B,CDKN2C,CKB,DBF4,DDAH2,ECT2,FBXO5,HJURP,HNRNPR,HSP90B1,KIFC1,KPNA2,KRAS,MIS18BP1,MKI67,NEK2,ODC1,PLK1,PTTG1,RRM1,RRM2,SPDL1,SRSF1,TOP2A,TYMS,UBE2T	33 (5)	5					E2F1,RBL2,TOB1
	chemical - kinase inhibitor		3		biased	-0.632	7.91e-13	0.0001	Ap1,BRAF,CDK1,CHUK,CREB1,E2f,EGFR,ERK,ERK1/2,FOXO1,GSK3B,HRAS,IKBKB,JUN,MAP2K1,MAP2K1/2,MAPK1,MAPK14,MAPK8,Mek,MET,MMP14,MMP3,NFE2L2,NFKBIA,RAF1,RELA,Rp-8-CPT-cAMPS,STAT3,STMN1,TIMP1,TIMP2	ARHGAP11A,ASCL1,ASPM,AURKA,AURKB,BTG3,BUB1B,CALM1 (includes others),CCDC88A,CCT5,CD47,CD59,CDC20,CDKN1B,CDKN2C,CENPF,CEP70,CKS1B,CKS2,COX17,CYCS,DBF4,DCTN3,DDX39A,DEPDC1,DLGAP5,ELAVL1,ENAH,ESD,FUS,GSPT1,H2AX,H2AZ2,HMGB3,HNRNPA1,HNRNPA2B1,HNRNPD,HNRNPH1,HSPA8,JPT1,KIF11,KIF18A,KIF23,KIF2C,KRAS,LMNB1,MAD2L1,MAPRE1,MKI67,MORF4L2,NCAPG,NEK2,NUSAP1,PBK,PEG10,PHF20,PHGDH,POU3F2,PRC1,PSIP1,PSMA4,PSME2,P…	90 (32)	30
	other		3	Activated	biased	2.424	7.99e-13	0.0001	AKT1,Ap1,AR,ARF1,ARF6,BRAF,Creb,CREB1,CYTH2,E2f,EGF,EGFR,EIF4E,ERBB2,ERK,ERK1/2,FOXO1,HRAS,IKBKB,IRF3,LIN28A,MAP2K1,MAPK1,MAPK9,Mek,NFE2L2,NFKB1,RAC1,RAF1,RELA,RHOA,SHC1,SMAD2,SP1,STK11,STMN1	ARHGAP11A,ARL6IP1,ARPC5,ASPM,AURKB,BTG3,BUB1,CALM1 (includes others),CAPZA2,CCT5,CD47,CD59,CDC27,CDCA2,CDCA3,CDKN1B,CDKN2C,CENPE,CENPF,CKS1B,COX17,COX8A,DBF4,DCTN3,DDX6,DEPDC1,DLGAP5,ECT2,ESD,G3BP1,GSPT1,H2AZ2,H4C3,HINT1,HMGB2,HMGB3,HMGN2,HNRNPA1,HNRNPA2B1,HNRNPD,HNRNPH1,HNRNPM,ILF2,JPT1,KIF11,KIF15,KIF18A,KIF22,KIF23,KIF2C,KPNA2,KRAS,LMNB1,LSM3,LSM4,LSM5,MAD2L1,MAD2L2,MDH1,MDH2,MKI67,MORF4L2,NCA…	98 (36)	33	MYC,phosphatidylinositol-3,4,5-triphosphate			MAP2K1
	complex		2	Activated	biased	3.04	8.24e-13	0.0001	Akt,AKT1,AKT2,ANXA7,Ap1,ATF1,CDK1,Creb,EGFR,EIF4E,ERK,ERK1/2,FOXO1,FOXO3,GSK3B,KLF4,MAP2K1/2,MAPK1,MAPK8,Mek,PDGF BB,PDGFRA,RAC1,RAF1,RAS,RB1,RHOA,SHC1,SMAD2,SMAD3,STAT3,STAT5a/b,SYK,TOB1	ARHGAP11A,ARL6IP1,ARPC5,ASCL1,ASPM,AURKA,AURKB,BTG3,BUB1,BUB1B,CALM1 (includes others),CAPZA2,CBX5,CCDC88A,CCT5,CD47,CD59,CDC20,CDK1,CDKN1B,CDKN2C,CENPE,CENPF,CEP70,CKS1B,CKS2,COX17,CYCS,DDX6,DEPDC1,DLGAP5,ECT2,ELAVL1,EZH2,FUS,GSPT1,H2AZ2,HJURP,HMGB2,HMGB3,HNRNPA1,HNRNPA2B1,HNRNPD,HNRNPH1,HNRNPM,ILF2,KIF11,KIF18A,KIF2C,KLF6,LSM4,LSM5,MAPRE1,MIS18BP1,MXD3,MYH10,NCAPG,NDUFA2,NEK2,NUSAP1,ODC1,PBK,PC…	91 (34)	34				Ap1,AREG,ATF3,BDKRB2,BRCA1,CCL20,CCN2,CCND1,CCNE1,CD44,CDK1,CDKN1A,CEBPD,CXCL8,Cyclin D,Cyclin E,DUSP1,EGFR,EIF4E,ELAVL1,EPO,EREG,ETS1,FOS,FYN,GAB2,GDF15,HBEGF,hyaluronic acid,hydrogen peroxide,ID3,IL2,Insulin,ITGB1,LGALS3,MAPK1,miR-221-3p (and other miRNAs w/seed GCUACAU),MMP3,MYC,NCK,NR4A1,PAK1,phosphatidylinositol-3,4,5-triphosphate,PI3K (complex),PIK3R1,PPARD,PTPN11,RAC1,SKP2,SMAD3,SOCS3,SOD2…	FHL2,FOXO1,IGF1,RB1
	chemical drug		2	Inhibited	biased	-5.357	1.12e-12	0.0001	Akt,EGFR,ERBB2,ERBB3,neratinib,RB1	AURKA,AURKB,BIRC5,BUB1B,CAPZA2,CBX5,CCNA2,CCNB1,CCT5,CD47,CDC20,CDC27,CDCA2,CDCA3,CDCA8,CDK1,CDKN1B,CDKN2C,CKS2,COX17,EZH2,G3BP1,GMNN,H4C3,HMGB1,HMGB2,HMGB3,HMMR,HNRNPA1,HNRNPA2B1,HNRNPD,HNRNPH1,HSP90B1,MDH1,NDC80,NDUFA2,ODC1,ORC6,PCLAF,PHF20,PHGDH,PSMD10,PTTG1,RANBP1,RRM1,RRM2,SPAG5,SRSF1,STMN1,TOP2A,TYMS,UBE2C,ZWINT	53 (6)	6				RB1	CCND1,EGFR,ERBB2,ERBB3
	chemical drug		2	Inhibited	biased	-5.126	1.17e-12	0.0001	CUDC 101,EGFR,ERBB2,Hdac	AURKA,BIRC5,BUB1B,CAPZA2,CBX5,CCNA2,CCNB1,CCT5,CD47,CDC20,CDC27,CDCA2,CDCA3,CDCA8,CDK1,CDKN1B,CKS2,EZH2,G3BP1,H4C3,HMGB2,HMGB3,HNRNPA1,HNRNPA2B1,HNRNPD,HNRNPH1,HSP90B1,KLF6,NDC80,ODC1,ORC6,PCNA,PHF20,PLK1,RANBP1,RRM1,RRM2,SPAG5,SRSF1,TIMELESS,TOP2A,TYMS,UBE2C,ZWINT	44 (4)	3					EGFR,ERBB2
	group		3	Inhibited	biased	-5.815	1.17e-12	0.0001	Akt,AKT1,Ap1,ATR,CHEK1,CTNNB1,Endophilin,ERBB3,ERK,ERK1/2,FOXO1,GAB1,MAP2K1,MAPK1,MAPK8,MET,NFKBIA,NGF,PARP1,PIK3R1,RAF1,RAS,RET,ROR1,SH3GL1,STAT3	ARHGAP11A,ARL6IP1,ASPM,AURKA,AURKB,BTG3,BUB1,BUB1B,CALM1 (includes others),CAPZA2,CCDC88A,CCNA2,CDK1,CENPF,CEP70,CKS1B,CKS2,COX17,DEPDC1,DLGAP5,ELAVL1,EZH2,FUS,GMNN,H2AX,H2AZ2,HMGB1,HMGB3,HMMR,HNRNPM,HSP90AA1,HSP90B1,KIF11,KIF18A,KIF23,KIF2C,KIFC1,KRAS,MAD2L1,MDH1,MKI67,MYH10,NCAPG,NEK2,NUSAP1,PBK,PEG10,PHGDH,PLK1,POU3F2,PPP2R5E,PRC1,PSIP1,PSMD10,PSME2,PTTG1,RAN,RRM1,RRM2,SHCBP1,SMS,SNRPD1,SPC25,…	71 (26)	23
	chemical drug		2	Inhibited	biased	-5.427	1.55e-12	0.0001	BMS-690514,EGFR,ERBB2,FLT1	AURKA,BUB1B,CAPZA2,CBX5,CCNA2,CCNB1,CCT5,CD47,CDC20,CDC27,CDCA2,CDCA3,CDCA8,CDK1,CDKN1B,CKS2,CYCS,G3BP1,H4C3,HMGB2,HMGB3,HNRNPA1,HNRNPA2B1,HNRNPD,HNRNPH1,HSP90AA1,HSP90B1,HSPA8,NDC80,ODC1,ORC6,PCNA,PHF20,PLK1,RANBP1,RRM1,RRM2,SPAG5,SRSF1,TOP2A,TYMS,UBE2C,YWHAZ,ZWINT	44 (4)	4				BBC3	BRCA1,CCND1,CDK1,EGFR,ERBB2,TP53RK
	transcription regulator		2	Activated	biased	6.9	1.8e-12	0.0001	AR,MYC,SMAD3,ZMIZ1	ABCF1,ARL6IP1,ASCL1,AURKB,BIRC5,BUB1,BUB1B,CCNA2,CCNB1,CCNB2,CD59,CDC20,CDK1,CENPE,CKS1B,CKS2,CYCS,ELAVL1,EZH2,GLRX5,H2AZ1,HNRNPA2B1,HNRNPD,HNRNPH1,HSP90AA1,HSP90B1,KIF15,KIF22,KIF2C,KPNA2,KRAS,LSM4,MAD2L1,MAD2L2,MKI67,NEK2,NUSAP1,ODC1,PBK,PEG10,PHF20,PLK1,POU3F2,RANBP1,RRM2,RUVBL2,SAE1,SMS,SNRPD1,SRSF1,STMN1,SUMO2,SUZ12,TMEM97,TMSB10/TMSB4X,TPX2,TYMS,UBE2C,ZWINT	59 (4)	3		LMO2		AR,MYC,SMAD3
	chemical drug		2	Inhibited	biased	-5.154	1.88e-12	0.0001	AP32788,EGFR,ERBB2	AURKA,BIRC5,BUB1B,CAPZA2,CBX5,CCNA2,CCNB1,CCT5,CD47,CDC20,CDC27,CDCA2,CDCA3,CDCA8,CDK1,CDKN1B,CKS2,G3BP1,H4C3,HMGB2,HMGB3,HNRNPA1,HNRNPA2B1,HNRNPD,HNRNPH1,HSP90B1,NDC80,ODC1,ORC6,PCNA,PHF20,PLK1,RANBP1,RRM1,RRM2,SPAG5,SRSF1,TOP2A,TYMS,UBE2C,ZWINT	41 (3)	2					EGFR,ERBB2
	chemical drug		2	Inhibited	biased	-5.154	1.88e-12	0.0001	EGFR,ERBB2,MP 412	AURKA,BIRC5,BUB1B,CAPZA2,CBX5,CCNA2,CCNB1,CCT5,CD47,CDC20,CDC27,CDCA2,CDCA3,CDCA8,CDK1,CDKN1B,CKS2,G3BP1,H4C3,HMGB2,HMGB3,HNRNPA1,HNRNPA2B1,HNRNPD,HNRNPH1,HSP90B1,NDC80,ODC1,ORC6,PCNA,PHF20,PLK1,RANBP1,RRM1,RRM2,SPAG5,SRSF1,TOP2A,TYMS,UBE2C,ZWINT	41 (3)	2					EGFR,ERBB2
	chemical drug		2	Inhibited	biased	-5.154	1.88e-12	0.0001	EGFR,ERBB2,TAK-285	AURKA,BIRC5,BUB1B,CAPZA2,CBX5,CCNA2,CCNB1,CCT5,CD47,CDC20,CDC27,CDCA2,CDCA3,CDCA8,CDK1,CDKN1B,CKS2,G3BP1,H4C3,HMGB2,HMGB3,HNRNPA1,HNRNPA2B1,HNRNPD,HNRNPH1,HSP90B1,NDC80,ODC1,ORC6,PCNA,PHF20,PLK1,RANBP1,RRM1,RRM2,SPAG5,SRSF1,TOP2A,TYMS,UBE2C,ZWINT	41 (3)	2					EGFR,ERBB2
	chemical drug		2	Inhibited	biased	-5.154	1.88e-12	0.0001	EGFR,ERBB2,pyrotinib	AURKA,BIRC5,BUB1B,CAPZA2,CBX5,CCNA2,CCNB1,CCT5,CD47,CDC20,CDC27,CDCA2,CDCA3,CDCA8,CDK1,CDKN1B,CKS2,G3BP1,H4C3,HMGB2,HMGB3,HNRNPA1,HNRNPA2B1,HNRNPD,HNRNPH1,HSP90B1,NDC80,ODC1,ORC6,PCNA,PHF20,PLK1,RANBP1,RRM1,RRM2,SPAG5,SRSF1,TOP2A,TYMS,UBE2C,ZWINT	41 (3)	2					EGFR,ERBB2
	chemical drug		2	Inhibited	biased	-5.154	1.88e-12	0.0001	EGFR,ERBB2,selatinib	AURKA,BIRC5,BUB1B,CAPZA2,CBX5,CCNA2,CCNB1,CCT5,CD47,CDC20,CDC27,CDCA2,CDCA3,CDCA8,CDK1,CDKN1B,CKS2,G3BP1,H4C3,HMGB2,HMGB3,HNRNPA1,HNRNPA2B1,HNRNPD,HNRNPH1,HSP90B1,NDC80,ODC1,ORC6,PCNA,PHF20,PLK1,RANBP1,RRM1,RRM2,SPAG5,SRSF1,TOP2A,TYMS,UBE2C,ZWINT	41 (3)	2					EGFR,ERBB2
	chemical drug		2	Inhibited	biased	-5.154	1.88e-12	0.0001	EGFR,ERBB2,varlitinib	AURKA,BIRC5,BUB1B,CAPZA2,CBX5,CCNA2,CCNB1,CCT5,CD47,CDC20,CDC27,CDCA2,CDCA3,CDCA8,CDK1,CDKN1B,CKS2,G3BP1,H4C3,HMGB2,HMGB3,HNRNPA1,HNRNPA2B1,HNRNPD,HNRNPH1,HSP90B1,NDC80,ODC1,ORC6,PCNA,PHF20,PLK1,RANBP1,RRM1,RRM2,SPAG5,SRSF1,TOP2A,TYMS,UBE2C,ZWINT	41 (3)	2					EGFR,ERBB2
	chemical - kinase inhibitor		2	Inhibited	biased	-4.536	2.37e-12	0.0001	CCND1,CDKN1A,JNK-IN-8	ASPM,BIRC5,CCNA2,CCNB1,CDCA8,CDK1,DEPDC1,ESCO2,G3BP1,H2AX,JPT1,KIF2C,LBR,MAD2L1,PCLAF,PCNA,PLK1,PRC1,PSRC1,RACGAP1,RRM1,RRM2,STMN1,TOP2A,TUBA1B,TUBB,TYMS,UBE2C	28 (3)	2				CDKN1A	CCND1
	chemical drug		3	Inhibited	biased	-5.421	2.53e-12	0.0001	Akt,AKT1,Ap1,ATR,AXL,BPI-9016M,CHEK1,CHUK,CTNNB1,EGFR,ERBB3,ERK,GSK3B,HSPB1,JUN,MAPK1,MAPK8,MET,NFKBIA,NGF,PARP1,PI3K (complex),RAC1,RAS,RET,RHOA,ROR1,TP73	ARHGAP11A,ARL6IP1,AURKA,AURKB,BTG3,BUB1,BUB1B,CALM1 (includes others),CAPZA2,CBX5,CCNA2,CCT5,CDC20,CDCA3,CDK1,CDKN2C,CDKN3,CKS1B,CKS2,COX17,CYCS,DTYMK,ECT2,ELAVL1,ENAH,EZH2,FXR1,GMNN,GSPT1,GTSE1,H2AX,H2AZ2,HMGB1,HMGB3,HMMR,HNRNPA1,HNRNPD,HNRNPH1,HNRNPM,KIF22,KIF23,KIFC1,KRAS,MAD2L1,MAPRE1,MDH1,MKI67,MYH10,PEG10,PHF20,PHGDH,PLK1,POU3F2,PPP2R5E,PSMD10,PSME2,PSRC1,RAN,RANBP1,RRM1,RRM2,SHCBP1,SMS,SRS…	72 (28)	26					AXL
	other		2	Inhibited	biased	-5.485	2.74e-12	0.0001	MYC,PUF60	ABCF1,ARL6IP1,ASCL1,AURKB,BIRC5,BUB1,BUB1B,CCNA2,CCNB1,CCNB2,CDC20,CDK1,CDKN1B,CKS2,CYCS,ELAVL1,EZH2,GLRX5,H2AX,H2AZ1,HNRNPA2B1,HNRNPD,HNRNPH1,HSP90AA1,KRAS,LSM4,MAD2L1,MKI67,ODC1,PCNA,PEG10,PHF20,PLK1,POU3F2,RANBP1,RRM2,RUVBL2,SAE1,SMS,SNRPD1,SRSF1,STMN1,SUMO2,SUZ12,TMEM97,TMSB10/TMSB4X,TYMS,UBE2C	48 (2)	2		CST5		XRCC6	MYC
	kinase		3		biased	0.594	2.77e-12	0.0001	AKT1,Ap1,AR,ATF6,CDK5R1,Creb,CREB1,CTNNB1,EIF4E,ERK,ERN1,FN1,FOXO1,FOXO3,FZR1,GATA1,GATA4,GSK3B,HDAC4,HDAC5,HIF1A,HMGA1,IKBKB,INSR,Insulin,IRS1,JUN,MAP2,MEF2D,Mek,MYC,NFKBIA,PIK3CG,PIK3R1,PPARG,PPP1R1B,PTEN,SHC1,SIK2,STAT3,VCP,WAS	ABCF1,ARPC5,ASPM,AURKA,BTG3,CALM1 (includes others),CAPZA2,CCDC88A,CCT5,CD47,CDCA8,CDKN1B,CDKN3,CENPE,CENPF,CEP70,COX8A,DDX6,DEPDC1,DLGAP5,ECI2,ELAVL1,EMC9,ESD,FKBP2,FUS,GLRX5,H2AX,H2AZ1,HMGB2,HMGN1,HMMR,HNRNPA0,HNRNPD,HNRNPH1,HNRNPM,HSP90AA1,HSP90B1,ILF2,ITGAE,JPT1,KIF11,KIF15,KIF18A,KIF22,KIFC1,KPNA2,KRAS,LMNB1,LSM5,MAD2L2,MAPRE1,MDH2,MORF4L2,MXD3,MYH10,NCAPG,NDUFB4,NEK2,NUCKS1,NUDCD2,NUDT1,PBK…	102 (42)	39		miR-3098-3p (and other miRNAs w/seed UCUGCUG)		PIK3R1
	chemical drug		3			0.126	3.04e-12	0.0001	2-amino-1-methyl-6-phenylimidazo-4-5-b-pyridine,acetaminophen,Akt,AR,benzo(a)pyrene,CYP1A2,CYP2A6 (includes others),CYP2C8,CYP2D6,CYP3A4,dihydromorphine,docetaxel,EGFR,MAPK1,MTOR,okadaic acid,OPRM1,paclitaxel,tamoxifen	ARHGAP11A,ATP5PB,AURKA,BTG3,BUB1B,CAPZA2,CBX5,CDC20,CDCA2,CENPE,CENPK,CHTOP,CKS1B,COX17,DDAH2,ECI2,ECT2,ESD,EZH2,G3BP1,GMNN,H2AZ2,HMGB3,HNRNPA1,HNRNPA2B1,HNRNPD,HNRNPH1,HSP90AA1,HSPA8,KIF11,KIF15,KIF22,KIF4A,KPNA2,MAD2L2,MDH1,MDH2,MXD3,NCAPH,NDC80,NUSAP1,PBK,PGP,PHF20,PLK1,PSMD10,PSME2,RAN,RANBP1,RRM2,SHCBP1,SMC4,SPAG5,SRSF1,SRSF3,STMN1,TMSB15A,TPX2,TUBB,TUBB4B,USP1,YWHAZ,ZWINT	63 (19)	13					CYP1A2
	transcription regulator		2	Activated	biased	5.774	3.06e-12	0.0001	CDK1,MYC,TRRAP	ABCF1,ARL6IP1,ASCL1,AURKB,BIRC5,BUB1,BUB1B,CCNA2,CCNB1,CCNB2,CDC20,CDK1,CDKN1B,CKS2,CYCS,ELAVL1,EZH2,GLRX5,H2AX,H2AZ1,HNRNPA2B1,HNRNPD,HNRNPH1,HSP90AA1,KRAS,LSM4,MAD2L1,MKI67,ODC1,PCNA,PEG10,PHF20,PLK1,POU3F2,RANBP1,RRM2,RUVBL2,SAE1,SMS,SNRPD1,SRSF1,STMN1,SUMO2,SUZ12,TMEM97,TMSB10/TMSB4X,TYMS,UBE2C	48 (3)	3		CST5,decitabine,geldanamycin,SP2509,tazemetostat,trichostatin A		CDK1,MYC,TP53
	ligand-dependent nuclear receptor		1	Activated		4.6	3.11e-12	0.0001	RARA	ASPM,BIRC5,CCNA2,CDK1,CDKN3,CENPF,CENPN,CENPU,ENAH,H4C3,HNRNPD,KIF23,KNL1,MAD2L1,NCAPG,NCAPH,NSD2,PBK,PHF19,PIMREG,PTTG1,SFPQ,SMC4,TMSB15A,UBE2T	25 (1)	1	BACH2,beta-estradiol,BTG2,CSF2,ESR1,estrogen,MAPK1,sphingosine-1-phosphate,trichostatin A,USP37,vitamin A	ETV7,IRAK1,PRKACB,testosterone		AR,BIRC5,CCND1,CD38,CDK1,CDKN3,DUSP1,EGR1,EPO,HELLS,HOXA2,HOXA4,LGALS1,mir-21,PTTG1,RET,TP63	ADAM17,Ap1,CDKN1A,E2F1,E2F8,estrogen receptor,FLCN,HLA-B,LMO3,MXD4
	G-protein coupled receptor		1	Activated	biased	2.357	3.37e-12	0.0001	CASR	BIRC5,BUB1B,CCNB1,CDC20,CDKN1B,CENPH,EZH2,H2AZ1,KIF11,KIF22,MAD2L1,NUSAP1,ODC1,PRC1,PTTG1,SPAG5,TPX2,TYMS	18 (1)	1	1,4-bis[2-(3,5-dichloropyridyloxy)]benzene,BRCA1,calcitriol,Cd2+,estrogen			Ap1,APC,BUB1B,CCND1,CD44,CDC20,CDT1,CHAF1A,EGFR,EGR1,FYN,IQGAP1,LGALS1,MAPK1,PIK3R1,PTTG1,RAC1,RB1,VDR,ZYX	BIRC5,CLIP1,NUPR1,SOCS3,VEGFA
	chemical drug		3			-1.99	3.39e-12	0.0001	2-amino-1-methyl-6-phenylimidazo-4-5-b-pyridine,ADORA2A,Akt,AKT1,AR,benzo(a)pyrene,BRAF,CREB1,CYP1A2,CYP2D6,CYP3A4,docetaxel,dopamine,DRD2,EGFR,ERK,MAP2K1/2,MAPK1,methotrimeprazine,okadaic acid,PRKCE,PRL,RAF1,tamoxifen	ARHGAP11A,ARL6IP1,BUB1B,CAPZA2,CBX5,CD47,CDC20,CDCA2,CENPE,CENPK,CHTOP,CKB,CKS1B,CKS2,COX17,CYCS,ECI2,ECT2,ESD,EZH2,G3BP1,GMNN,H2AX,H2AZ2,HNRNPA1,HNRNPD,HNRNPH1,HNRNPM,HSP90AA1,HSP90B1,HSPA8,JPT1,KIF11,KIF15,KIF22,KIF4A,KIF5B,KPNA2,MAD2L2,MDH1,MXD3,NCAPH,NDC80,NMU,NUSAP1,ODC1,PBK,PEG10,PHF20,PHGDH,POU3F2,PSMD10,PSME2,RANBP1,RBMX,RHEB,RRM1,SHCBP1,SMC4,SMS,SNRPD1,SPAG5,SRSF1,STMN1,STRBP,TMSB15A,TPX…	73 (24)	20					CYP1A2
	chemical drug		2	Inhibited	biased	-5.154	3.56e-12	0.0001	BMS-599626,EGFR,ERBB2	AURKA,BIRC5,BUB1B,CAPZA2,CBX5,CCNA2,CCNB1,CCT5,CD47,CDC20,CDC27,CDCA2,CDCA3,CDCA8,CDK1,CDKN1B,CKS2,G3BP1,H4C3,HMGB2,HMGB3,HNRNPA1,HNRNPA2B1,HNRNPD,HNRNPH1,HSP90B1,NDC80,ODC1,ORC6,PCNA,PHF20,PLK1,RANBP1,RRM1,RRM2,SPAG5,SRSF1,TOP2A,TYMS,UBE2C,ZWINT	41 (3)	2					EGFR,ERBB2
	chemical drug		2	Inhibited	biased	-5.154	3.56e-12	0.0001	allitinib,EGFR,ERBB2	AURKA,BIRC5,BUB1B,CAPZA2,CBX5,CCNA2,CCNB1,CCT5,CD47,CDC20,CDC27,CDCA2,CDCA3,CDCA8,CDK1,CDKN1B,CKS2,G3BP1,H4C3,HMGB2,HMGB3,HNRNPA1,HNRNPA2B1,HNRNPD,HNRNPH1,HSP90B1,NDC80,ODC1,ORC6,PCNA,PHF20,PLK1,RANBP1,RRM1,RRM2,SPAG5,SRSF1,TOP2A,TYMS,UBE2C,ZWINT	41 (3)	2					EGFR,ERBB2
	chemical drug		2	Inhibited	biased	-5.154	3.56e-12	0.0001	EGFR,ERBB2,pirotinib	AURKA,BIRC5,BUB1B,CAPZA2,CBX5,CCNA2,CCNB1,CCT5,CD47,CDC20,CDC27,CDCA2,CDCA3,CDCA8,CDK1,CDKN1B,CKS2,G3BP1,H4C3,HMGB2,HMGB3,HNRNPA1,HNRNPA2B1,HNRNPD,HNRNPH1,HSP90B1,NDC80,ODC1,ORC6,PCNA,PHF20,PLK1,RANBP1,RRM1,RRM2,SPAG5,SRSF1,TOP2A,TYMS,UBE2C,ZWINT	41 (3)	2					EGFR,ERBB2
	chemical drug		2	Inhibited	biased	-5.154	3.56e-12	0.0001	EGFR,ERBB2,poziotinib	AURKA,BIRC5,BUB1B,CAPZA2,CBX5,CCNA2,CCNB1,CCT5,CD47,CDC20,CDC27,CDCA2,CDCA3,CDCA8,CDK1,CDKN1B,CKS2,G3BP1,H4C3,HMGB2,HMGB3,HNRNPA1,HNRNPA2B1,HNRNPD,HNRNPH1,HSP90B1,NDC80,ODC1,ORC6,PCNA,PHF20,PLK1,RANBP1,RRM1,RRM2,SPAG5,SRSF1,TOP2A,TYMS,UBE2C,ZWINT	41 (3)	2					EGFR,ERBB2
	transcription regulator	1.306	2	Activated	biased	5.485	3.92e-12	0.0001	CHEK2,MYC,RAD21	ABCF1,ARL6IP1,ASCL1,AURKB,BIRC5,BUB1,BUB1B,CCNA2,CCNB1,CCNB2,CDC20,CDK1,CDKN1B,CKS2,CYCS,ELAVL1,EZH2,GLRX5,H2AX,H2AZ1,HNRNPA2B1,HNRNPD,HNRNPH1,HSP90AA1,KRAS,LSM4,MAD2L1,MKI67,ODC1,PCNA,PEG10,PHF20,PLK1,POU3F2,RANBP1,RRM2,RUVBL2,SAE1,SMS,SNRPD1,SRSF1,STMN1,SUMO2,SUZ12,TMEM97,TMSB10/TMSB4X,TYMS,UBE2C	48 (3)	2	CNR1,ESR1,hormone	decitabine,mir-122,SP2509,tazemetostat,trichostatin A		CHEK2	ZEB1
	chemical drug		3	Activated	biased	5.513	4.18e-12	0.0001	2-amino-1-methyl-6-phenylimidazo-4-5-b-pyridine,ADAM10,ADAM17,Akt,AKT1,Ap1,APP,AR,benzo(a)pyrene,CYP1A2,EGFR,ERBB2,ERBB3,ERK,ERK1/2,huperzine A,IGF1R,MAPK1,MDM2,MET,NOTCH1,NOTCH2,STAT3	ARHGAP11A,ARL6IP1,ASCL1,AURKB,BUB1,BUB1B,CALM1 (includes others),CAPZA2,CBX5,CCDC88A,CCNA2,CCNB1,CCT5,CD47,CD59,CDC20,CDC27,CDCA2,CDCA3,CDCA8,CDKN2C,CENPE,CEP70,CKS1B,CKS2,COX17,CYCS,ECI2,ECT2,ESD,EZH2,G3BP1,GMNN,H2AZ2,H4C3,HMGB1,HMGB3,HMMR,HNRNPA1,HNRNPA2B1,HNRNPD,HNRNPH1,HNRNPM,HSP90AA1,HSP90B1,HSPA8,KIF15,KIF22,KIF2C,KPNA2,MAD2L2,MDH1,MKI67,MXD3,MYH10,NDC80,NDUFB4,NEK2,NUSAP1,ORC6,PBK,PHF20,PH…	79 (23)	20				ADAM17,CYP1A2,NGFR
[truncated: 2,059 more rows]

## Sheet: CyP1 neg
Ingenuity Canonical Pathways	-log(p-value)	zScore	Ratio	Molecules
Hepatic Fibrosis Signaling Pathway	0		0.00272	FTL
Xenobiotic Metabolism Signaling	0		0.00348	FTL
LPS/IL-1 Mediated Inhibition of RXR Function	0.261		0.00446	FABP5
[truncated: 1,854 more rows]

## Sheet: CyP2 pos
Ingenuity Canonical Pathways	-log(p-value)	zScore	Ratio	Molecules
[truncated: 2,410 more rows]

[truncated: 21 more sheets: CyP2 neg, CyP3 pos, CyP3 neg, OPC1 pos, OPC1 neg, OPC2 pos, OPC2 neg, OPC3 pos, OPC3 neg, OPC4 pos, OPC4 neg, OPC5 pos, OPC5 neg, OL1 pos, OL1 neg, OL2 pos, OL2 neg, AS1 pos, AS1 neg, AS2_Peri pos …]
