# Supplementary material for: Single-cell transcriptomic reveals molecular diversity and developmental heterogeneity of human stem cell-derived oligodendrocyte lineage cells
Source: Nat Commun. 2021 Jan 28;12:652. doi: 10.1038/s41467-021-20892-3 (PMC7844020; doi:10.1038/s41467-021-20892-3)
Supplement: Supplementary file 10 — Supplementary Data 5 [file 41467_2021_20892_MOESM10_ESM.xlsx]

## Sheet: OPC_QC (nGene, nUMI and %mito)
Cell ID	nGene	nUMI	percent.mito
d77_CATCCTAATGTC	5166	16745	0.0405502
d77_ATGATCTCGTTT	4700	13728	0.0380994
d77_CTAATATGTGAA	4382	11493	0.0424364
d77_TTGTTCCTGGTT	4063	10446	0.0494869
d77_AACGAACCTTTT	4092	10758	0.0399516
d77_CAAACATGAGGA	4443	13104	0.0257645
d77_TTGTCACACAGT	4573	12979	0.0313995
d77_ACCTTGGCTTCT	4204	11225	0.0464764
d77_GGCTGGCAGATA	4285	12530	0.0304581
d77_TGAACCATGAGT	3729	9595	0.0442266
d77_TCCCTGTCTCTA	4328	10509	0.0524909
d77_TCACTTATGCGC	3885	10413	0.0319977
d77_CCCAGTACTAGG	3875	8789	0.0283858
d77_CATGTCATATAG	3990	9444	0.0363849
d77_TGACGCCTCACC	3410	9186	0.0548827
d77_CCAACCCGTGAC	3042	7179	0.0415505
d77_AAGTGAGCGCCA	2469	6410	0.0223507
d77_CATGGCACCATG	2750	6664	0.0318414
d77_TTCCCCCGCCGT	2950	6760	0.0341804
d77_TCTCGTGGACGG	2709	6093	0.0379684
d77_AGTCAGTTGTCC	3066	6875	0.0256298
d77_GTGACAACGCCT	2691	5832	0.0523246
d77_AAAGTTCGACCC	2146	4541	0.0326279
d77_GAAACAGATTGT	2466	4757	0.0328559
d77_GTGGAGGAAGCT	2532	5632	0.0345134
d77_TCCTACCGTAAG	2346	4773	0.0450923
d77_CTAGATCCTACC	2967	6326	0.0315073
d77_GATCGCCGCGAA	2220	4238	0.0302672
d77_GACGTTTGAATA	3267	7768	0.0247423
d77_GAAGGTGTGAAG	2834	5803	0.0174348
d77_CGTGAATAAAGG	2255	4370	0.0536944
d77_CTATTTGTCCTC	2568	4962	0.0323494
d77_GCATAGGAGAAC	2658	5315	0.0282646
d77_TGCCGCTGAGCA	2770	5414	0.0262768
d77_GGGAAAAAATGT	2666	5351	0.0422588
d77_TAGGAGCCCAGC	2183	4229	0.0357905
d77_TGTTTATGGTGT	2443	4990	0.096865
d77_CGTTTCCGTGTG	1889	4026	0.0593936
d77_TACCAAGGCGCC	2091	4238	0.0460775
d77_CAAGGCATCATA	2079	4034	0.042928
d77_TGCGGTGAAGAA	2624	5436	0.0270918
d77_AGAAATGCACCT	2234	3867	0.0168525
d77_CATATTAACGCC	2358	4706	0.0374309
d77_GGGTCTTGAGGA	2458	4905	0.0320474
d77_CTCACTTTCAGA	2145	4078	0.0312039
d77_TACGCTCCTCTT	2049	3819	0.0424751
d77_TCAGAATCGTCG	1738	3695	0.0568643
d77_GGCCGGTCCTGG	1803	3684	0.0461831
d77_GCTACATACTTG	2196	4106	0.0375977
d77_GCCAGCCCGCCT	2050	4218	0.0289442
d77_TGTTGCCCTTAG	2347	4761	0.0351283
d77_TCCGGGCTACGT	2305	4398	0.021645
d77_GAATTTAGGACC	1724	3054	0.0331256
d77_CATGCCGAGATG	2045	3536	0.0371
d77_CTTTATTTACGC	1921	3574	0.0268908
d77_CTTCCAAGGCTC	1953	3334	0.0319277
d77_GACTAACAGATC	2078	3834	0.0444212
d77_GGACCCCTTTAA	1847	3262	0.0239337
d77_GGGGTCCGCGAG	2196	4894	0.033347
d77_TAGCCTTCGATC	1760	3213	0.0262009
d77_TCTAGTGACTTA	2008	3955	0.0316456
d77_GCGACCACTCGA	1920	3389	0.0251405
d77_TGCACTCCAAGA	2181	4217	0.0263721
d77_CTACCTCAACAT	1478	2460	0.0349736
d77_AAGGCCCCCCAT	1891	3984	0.0248556
d77_GCCTCTCTAGAT	1560	2873	0.0449634
d77_AGTAACATTGTA	1936	3421	0.0324846
d77_AGCGGATACAGA	1666	2973	0.0414141
d77_CCGACGATCTCT	2340	4859	0.0317133
d77_GCTGTCAACGCA	1740	3175	0.0163986
d77_GAGACTTTTGTC	1953	3493	0.0478647
d77_TTATACTAACAG	2076	4024	0.0329013
d77_TACCCTAAAGCA	1702	3113	0.060148
d77_CCCCTGTCACCT	1735	3300	0.0365075
d77_ATCTCTATTAGC	2011	3444	0.0378347
d77_CATAGCCCTCGG	1567	2387	0.0765027
d77_GCTTGAATAACT	1705	2899	0.0363196
d77_GACCATTTAGGG	1819	3201	0.0391481
d77_GGGGGGATAGGG	1900	3553	0.0642978
d77_TTCTCTCCGACC	1594	2694	0.0468053
d77_CTATTCTCGATG	1591	2593	0.03247
d77_TCACTTACACTA	2133	4089	0.0372002
d77_GCTTAGCATTAG	2124	4337	0.065358
d77_CACGACGGCAAG	1775	3295	0.0188507
d77_GCTACTACATTC	1851	3601	0.0472353
d77_TCCATCATTTCT	1720	3125	0.0451634
d77_CTACCCTCACTG	1545	2625	0.0336006
d77_CTTCCGCTTACT	1657	3138	0.0526316
d77_AAACTCACTTTG	1882	3119	0.0208668
d77_TAACGGCAAGTA	1885	3571	0.0266181
d77_GCCACCATGGCG	1843	3429	0.0289051
d77_AACTCATCGACG	1447	2210	0.044837
d77_GATTAGCTCCTT	1659	2992	0.0441915
d77_AGTGCCAACACT	1672	2836	0.0155642
d77_GTCCCAATGCCG	1532	2892	0.0450294
d77_TGAAGGAGGTAA	1835	3058	0.0327761
d77_TGAGCTATGCCT	1754	2944	0.0309629
d77_ATACCCATTAAC	1703	3110	0.0350934
d77_GGCAAAACATTA	1660	2765	0.0300725
d77_CAAATGTAAAAA	1581	2773	0.0321532
d77_CACCCGCTTGAA	1985	3849	0.0353614
d77_CTTTACCACTCC	1698	2973	0.0410774
d77_CTTCTAAGTATC	1381	2440	0.0480296
d77_TTCCCAATATGA	1304	2140	0.0707923
d77_TTTGTCCTATTG	1692	2992	0.041834
d77_CACCAACGAGTT	1597	2549	0.0286612
d77_TATATTACATCA	1949	3578	0.0184667
d77_CGTAGTTAATAA	1708	2681	0.017177
d77_ACATAGCTTGTG	1881	3311	0.0257108
d77_CAATTCACGCCT	1840	3317	0.0377644
d77_TAGCAATCTGAG	1527	2531	0.0269307
d77_ACCAATCCTCAA	1545	2608	0.0264875
d77_CCTTCTATGCCA	1630	2859	0.0293912
d77_GATGAGGGAACG	1790	3150	0.0298792
d77_TTCAGATGGAAG	1956	3640	0.0426645
d77_TTGTATCAGTGT	1811	3062	0.0411496
d77_GGAAAGCAGCAG	1927	3800	0.0253165
d77_CGCGTGAATGGA	1407	2462	0.057073
d77_ATGAGATGTATC	1541	2257	0.0261757
d77_GTACACCAAAGT	1411	2252	0.0404624
d77_GTTCACAGTATA	1473	2429	0.0280297
d77_CGAATTCTAACC	1923	3462	0.0358485
d77_ATCAATTAGTTG	1126	1889	0.0679406
d77_ATCCAGCTCTAG	1674	3013	0.0332668
d77_TAAGCAGTACCC	1901	3467	0.0415704
d77_GTGTCTAATCAT	1377	2154	0.0301904
d77_AACTACAGCCTT	1380	2198	0.0350797
d77_TCGGGAATAATT	1282	2101	0.0367366
d77_AAAGGCAATACC	1604	3003	0.0653769
d77_TGGCCTGGGTAG	1418	2326	0.0429923
d77_CTGTCTTCAAAC	1380	2305	0.0325804
d77_GATGTAAGCGGC	1268	2041	0.0470819
d77_TATACACTCCCT	1838	3042	0.0316101
d77_ATGTTAACATCG	1334	2265	0.0597345
d77_CTTGCATTCCTC	1391	2408	0.0341098
d77_AAATCGTTCACT	1426	2244	0.0277033
d77_GGCCATCCGCAC	1358	2366	0.0283418
d77_CCATTCATACTG	1349	2309	0.0216826
d77_CGTTGTTTAATA	1449	2281	0.0311677
d77_CGCCGTCAGAAG	1544	2469	0.0291852
d77_GCTTTGGGAGGG	1421	2667	0.0559519
d77_TCTCCCATGCCT	2800	5268	0.0267806
d77_GCGTCCACCGTC	1584	2670	0.0198651
d77_GGAAACGAAGAG	1370	2219	0.03386
d77_TCCAGACTTCTA	1360	2082	0.0365912
d77_AGCTTGACGTAT	1572	2715	0.0571113
d77_TCGCAAATCTCG	1268	1922	0.0213764
d77_GGCACGTGCGCG	1483	2464	0.0268402
d77_TTTTCACGACAG	1814	2944	0.0309419
d77_TTGGGGTTGAGT	1270	2018	0.0961824
d77_CGCACAAGATGG	1318	2391	0.0662474
d77_CCTCGAAGTAGC	1166	1984	0.0409091
d77_CAACCCTCCCCA	1729	3057	0.0144215
d77_CGTCTCGTATGA	1336	2220	0.0279783
d77_ACGGCTTCTCTA	1349	2158	0.0324826
d77_GCCACAACCAAA	1540	2780	0.0396396
d77_TTCCCTGGGTCC	1315	2116	0.0648367
d77_TTGGCTGGAAGC	1342	2156	0.0296984
d77_ACATTAGTGTGA	1536	2506	0.0308
d77_TGACCAGCGCCG	1499	2510	0.0179354
d77_CGCTTGACCTAC	1554	2579	0.0248737
d77_CACGGAACCCTA	1519	2475	0.0222222
d77_TGAACAAACTCA	1340	2302	0.0452567
d77_GTAGCGCCATAC	1650	2828	0.0261854
d77_GACTTCCCCGGT	1255	2029	0.0498273
d77_TAGCTGAACCTT	1333	2338	0.0291221
d77_GGGTACTAATCT	1214	2097	0.0420851
d77_CCATCCGCTTTG	1068	1824	0.0538166
d77_TCGCGATCTGTG	1293	2049	0.0307918
d77_CAATCTGAACTA	1289	2065	0.0392632
d77_ACGCTAAACTGT	1277	2075	0.046332
d77_TATCTTAGCCGA	1362	2257	0.0465426
d77_TGCCCCCGTCGG	1338	2160	0.0301065
d77_CGTGAGACAGGT	1166	1797	0.0295759
d77_CACTCAACATAC	1501	2362	0.0216285
d77_GAAAACGTAGTT	1235	1996	0.022579
d77_GTCGCCACGCTA	1229	1929	0.035807
d77_CTACAGGTCTGC	1677	2806	0.0493033
d77_AACCGCAAGCTA	1439	2307	0.0282363
d77_CGTCCTTGAATT	1430	2458	0.0745114
d77_AATGGGCGCGGA	1380	2151	0.0391244
d77_GATCGGGAGCGC	1314	2114	0.0251304
d77_TACCGCATCAAA	1462	2436	0.0386513
d77_AGGGGTTCAGGC	1449	2547	0.0601179
d77_GGTATAATGTCC	1227	1900	0.0560254
d77_AATAAGCCCACT	1246	2080	0.0302885
d77_AAGACGGGCATT	1537	2645	0.0442679
d77_CAGCCAGCAGAT	1418	2539	0.0378698
d77_AGTCTTGTTTAC	1410	2538	0.047356
d77_AAAAGCACAGTT	1781	3022	0.0298112
d77_CCACAGAATAAC	1402	2243	0.0374665
d77_TTGCACCGCTCC	1479	2560	0.0184097
d77_CGATACAATATT	1476	2352	0.0494248
d77_TCACCCGCGAGC	1184	1879	0.0277333
d77_ATAAGTCAACGA	1185	1952	0.0590046
d77_CTAAAACTAGAG	1117	1602	0.0381488
d77_CGCTGGCCTGAT	1459	2374	0.0303669
d77_CTCATCCACTCG	1399	2352	0.026383
d77_ATCCGGGAAGTT	1400	2385	0.0369437
d77_CATAATCGTAAG	1301	2002	0.0374813
d77_AAGGATTGAAAC	1245	1947	0.0211123
d77_GACGTCCTAATT	1330	2162	0.0486336
d77_AACGATGCTGAG	1514	2341	0.026113
d77_GGATGTTGAATC	1265	1954	0.0215385
d77_AGGCAAATACTA	1977	3534	0.0359671
d77_CCCCCCATGTTG	1521	2546	0.0424695
d77_TTAAGATGGATT	1596	2524	0.0317586
d77_CTATTTATCCTC	1128	1751	0.044648
d77_GCCAAGACCCGC	1406	2469	0.0352512
d77_GGGGATTGGCGG	1484	2555	0.0430697
d77_AACTATCTTGTT	1325	2243	0.0495315
d77_CATCAGTTATCC	1285	2035	0.0329887
d77_CAACGGTCCTAT	1410	2430	0.0379069
d77_GAGTTCTGACCG	1203	1997	0.033584
d77_AGCAAAAGGGAG	1257	2218	0.0635995
d77_CACATTTCGTCG	1124	1746	0.0355913
d77_CTTAACCTTCAG	1223	1933	0.0352697
d77_CACAGACTAACC	1430	2225	0.0305893
d77_ACCCAAGTCATG	1337	2169	0.0406654
d77_TGGATGTGGACT	2216	3994	0.0195489
d77_GTCCGTAGTCAC	1136	1864	0.0359635
d77_AGCCAATGGCCA	1158	1819	0.0181718
d77_TTGCAGGGGTGC	1535	2854	0.0532252
d77_GGCCTTTGGATG	1191	1905	0.0488959
d77_AGTCTGTTTCCT	1301	2028	0.0340237
d77_CGTGGCACGTAC	1126	1791	0.0492721
d77_CCAAACCGTTTT	1003	1614	0.0304348
d77_AACACGAAGCTA	1346	2319	0.0341105
d77_CTTCCGTGCGTT	1447	2235	0.0269058
d77_CGATAATAGTCG	1248	1926	0.0306812
d77_CAACAACGCTCC	1144	1785	0.0252525
d77_CCATCACCCGAT	1203	2100	0.0415671
d77_CTCCGTCTGGGC	1063	1602	0.055
d77_CAAAACGCTGGG	1091	1719	0.056461
d77_TCTAATAGTGTT	1245	2139	0.0547753
d77_TACAGGCAGCAA	1170	1966	0.0285714
d77_TGTCCAGCAGTA	1404	2369	0.0333615
d77_CTATGAGTGGTA	1072	1786	0.0341737
d77_GCCATCGTGGGA	1422	2362	0.0512712
d77_AGCGAGGCTGCG	1177	1881	0.0244811
d77_TGTTTGCAGCCT	1391	2156	0.028797
d77_TCGATATTCCCG	1119	1956	0.0348361
d77_ACTAGGTGAACT	1051	1573	0.0356915
d77_ATTCTTTCGATT	1106	1726	0.0458503
d77_CCTGCCGTAGAG	1064	1777	0.0518895
d77_TTGTCGAGTTGA	1219	2046	0.0298143
d77_AGGGTCTACTCT	1798	3236	0.0290662
d77_CTAGTCTCATCC	1296	2060	0.0475959
d77_GGATACAACGCA	1340	2281	0.0171053
d77_CGAACGCCTGCC	1380	2202	0.0336823
d77_TGACTAATAGAC	1314	1961	0.0295918
d77_ACTTACTGCCTA	1354	2256	0.0590586
d77_TCCTACAACAAT	1153	1806	0.0431894
d77_GCGATTTTAGCA	1273	1915	0.0214099
d77_CAGGTGAGACGC	958	1399	0.0422636
d77_TACCGATGAGAC	1163	1726	0.0383275
d77_GTTGCTAGCCTC	1015	1453	0.034459
d77_CGACAGCGGTCT	1201	1939	0.0252838
d77_AACTTACAAGAC	979	1554	0.0431423
d77_ACGATGCCTCGG	1256	1961	0.038835
d77_ATAACAGCCTCG	1181	1808	0.0254707
d77_GAAGGCCGCTTT	1243	2198	0.0141617
d77_CTTTTCGCCACG	1322	2080	0.0178227
d77_GTTTTTCAGTTG	2031	3498	0.0337529
d77_TGCGTGCGGGTC	1224	1961	0.0316327
d77_TGTTGGGATAGG	1244	2291	0.0877729
d77_CCGAAGTGGTTA	1394	2263	0.0208149
d77_AGATAGTTATCT	1104	1856	0.0318575
d77_GGACGGTCCTAC	1366	2154	0.0241748
d77_TTCCGGTCCCCT	1150	1771	0.0242938
d77_TCTCGTCAGTAC	1062	1564	0.0231065
d77_AAGGCTTGGAAA	1032	1529	0.0425393
d77_GTGTGTCTTATT	1274	1874	0.0432692
d77_ACCCGGACTCTT	1608	3066	0.0424144
d77_CCTGTTCCGTGT	1576	2973	0.0616369
d77_CCCTGAAGGCCC	1257	2053	0.0395122
d77_TTGCCAGAAACC	1115	1679	0.0238521
d77_CGTAAAGCGTAG	972	1593	0.0270101
d77_CAAACAATTTTA	1148	1744	0.0275704
d77_GTAGACTTCTAC	1189	1857	0.0415318
d77_CCCACTTGTCTA	993	1508	0.0411687
d77_CGAGTGAAACGG	1013	1686	0.0261438
d77_CGTGAGGCCCTC	938	1443	0.0201389
d77_AGATTGTCAGGG	1123	1665	0.053012
d77_CTGCAAATACTT	1062	1607	0.0249532
d77_CCGGAGAAAAAG	1085	1669	0.0173861
d77_GTGCTACCGGAT	981	1513	0.0251822
d77_CCGAAGGTTCCT	989	1475	0.0325424
d77_GGATACCGATAT	1123	1752	0.0217143
d77_TCCGTCCGGCCA	1429	2758	0.0290381
d77_AACCACTTTGGT	1116	1614	0.0366232
d77_TTCCCGCAAATC	1127	1736	0.0317186
d77_GGAGACCAGTTT	1020	1528	0.0307995
d77_TTTCAAGGACCC	915	1322	0.0280516
d77_AAGAATCACTTG	1139	1701	0.0347468
d77_TGGAGTGGGACT	1021	1496	0.0436242
d77_ACACCAACCCTG	1140	1951	0.0317949
d77_GAACTATTAGAG	895	1425	0.102528
d77_GCTACGACCTAA	999	1517	0.0263852
d77_AGATACTGTCGT	1138	1753	0.0537143
d77_CGCTTGTGCCAT	1110	1819	0.049505
d77_GTCGGTGAGACT	870	1298	0.0286156
d77_AAGACAACGCGT	1210	1835	0.0279146
d77_TTATAACTCGTG	1514	2767	0.0506512
d77_CGTTGCAGCGGA	1564	2861	0.0290413
d77_TGTAACGAACTC	1059	1574	0.0425667
d77_TCCCTTCTGGCT	986	1728	0.133643
d77_GTACGTTTTTAT	928	1394	0.0523673
d77_GTGAGACCCTAT	1141	1650	0.0303214
d77_TTGTATGAGGCA	1051	1488	0.0397842
d77_GTGTGGCAGAGC	1109	1799	0.0350195
d77_CGTCGTTTGTAG	1011	1547	0.045925
d77_TATTCCTTTTCA	1231	2059	0.0695525
d77_ATTCTACACTCT	1036	1674	0.0401438
d77_TGCGCACCTTAT	1277	2135	0.0421743
d77_CGCGCGTGTGTC	1092	1708	0.0322581
d77_TGTCCTTGCGTG	1127	1661	0.0487952
d77_ATGTCGTTCAAC	1112	1781	0.0517144
d77_AGAGGCTCACTA	1021	1545	0.051199
d77_AAGCCAGTGGAG	979	1476	0.0427699
d77_TAGGTAATAGGT	1118	1788	0.0694678
d77_CGAATTGTGTGG	934	1478	0.0705085
d77_TTTTCGCATACA	949	1642	0.0810481
d77_GGCATGCACTGA	1129	1773	0.0390271
d77_AGCTACGTTTTA	1159	1829	0.0444079
d77_TGTGGCTTAAGA	962	1370	0.0592538
d77_GAATTCCGTATA	970	1448	0.0345781
d77_AGGCTACTACGC	977	1655	0.0417929
d77_CGCATACACTCC	1346	2057	0.036965
d77_GCAGATGTATTA	1024	1574	0.033121
d77_GATTGTTCGTTT	1087	1689	0.0627962
d77_CACATGTTGCGG	1361	2340	0.0599572
d77_CCCCGAGTTTAT	1040	1644	0.0346715
d77_AACCTCGTTATA	970	1489	0.0396772
d77_ATTGCTCAACAA	920	1355	0.0392012
d77_AATTGGGGAAAG	942	1395	0.0294118
d77_AGAGTGTGCCGA	1079	1710	0.0304094
d77_TAAAATGGCCTT	917	1375	0.0656455
d77_CTGAAATATGGT	992	1499	0.0520694
d77_CCTTCATTGGGG	1127	1909	0.0644654
d77_ATTCGGCAAATT	986	1685	0.0362018
d77_TTTAAATATAGT	1253	1926	0.0420998
d77_GGGCCGTGGAGG	998	1476	0.0277966
d77_CCAGCTTGCCTC	966	1684	0.0612731
d77_TCGGCGACCCTC	949	1489	0.0363147
d77_GGCAAAGACTAT	1127	1692	0.00768776
d77_TACAACCCGTAT	1042	1510	0.0212908
d77_ATTGGAGTCACC	987	1561	0.0167095
d77_AAATGTCGTAGT	978	1442	0.0229008
d77_ATGGATACGTAG	996	1472	0.0360299
d77_CCCGATCCGGAC	961	1375	0.0255474
d77_ACTTATGCTACG	1057	1632	0.029484
d77_TGAGTGGCAAGC	1027	1671	0.0448833
d77_CGCAGGCTAAGC	997	1574	0.0267346
d77_TTACTTCGGTAA	1455	2416	0.0298137
d77_CGACGCGGCAAA	1069	1716	0.0314685
d77_TCCCTGGTGCAC	982	1498	0.0281124
d77_TGCTTGAGGTGT	970	1464	0.0525956
d77_CCCCGTATTAAT	1026	1528	0.0262467
d77_GCGTCCCGTACC	1611	2675	0.0216985
d77_TGTTGTTATAGA	954	1302	0.0461538
d77_AGCGGTAGACCC	1026	1643	0.0383912
d77_GTAAATAGGGTC	1075	1614	0.0471464
d77_TGCACAGGCTTG	1173	1839	0.0516585
d77_CATAAAAGACCT	970	1461	0.0205903
d77_GAAATTTCAACG	843	1205	0.0273859
d77_TGGGCGTTAATG	1101	1672	0.0317365
d77_ATCCAATCCGCA	1068	1538	0.0143043
d77_ATATCCTGAATC	1093	1560	0.0141207
d77_TGCTTTACACGT	1451	2311	0.0229835
d77_CCCTACTGCGAC	1027	1534	0.0405494
d77_GAGGACTTAATA	996	1464	0.0335157
d77_TATCGGGTGGGC	963	1431	0.0538462
d77_TATCGAAGGCCA	1050	1692	0.0420616
d77_CCCGACCCCGCG	1013	1670	0.0233953
d77_AAGGTCGACTAT	822	1167	0.042024
d77_TGGCAAGACTCC	950	1435	0.0300489
d77_CTCTGTTCTTAC	930	1364	0.0455547
d77_CGAAGGTGGAAT	1458	2314	0.0341843
d77_GTTTTTTACAGG	933	1349	0.0423163
d77_GTAGAAACTTGC	1108	1511	0.0252157
d77_TACTGAACTTAA	830	1237	0.0299353
d77_CTGCCGAAGAGG	933	1337	0.0463725
d77_ATACTAAAGTGT	950	1359	0.0338733
d77_CGAGAGGGCATA	903	1272	0.0402526
d77_AGCACTTGAGCT	909	1316	0.0288973
d77_CTTGGACTTGGC	915	1419	0.0289344
d77_GGTATCCAGAGC	1095	1586	0.0214918
d77_GCGGCCTTCTAT	911	1513	0.0668874
d77_GGAAGAGTATAA	1152	1670	0.0335731
d77_ACTTATCCTGAC	1234	2051	0.0439453
d77_GTAGTAGCCGTT	1144	2113	0.0288963
d77_AGGAGTAAGCCC	1082	1850	0.01947
d77_TTAGGAAAACCA	1062	1558	0.0160565
d77_TGGTAGTCAATT	957	1372	0.049635
d77_TAGATAGACCGT	979	1481	0.0439783
d77_AAACAGCCTCAT	998	1502	0.0280374
d77_GCACGTAAAGCA	982	1492	0.0262273
d77_AGAAGCCTTCCG	1054	1530	0.021611
d77_CAGTCTCATGAC	887	1266	0.0332016
d77_ACCTGATGAGCC	999	1545	0.0415045
d77_TGTTGGATGCTG	1165	1577	0.0228426
d77_CGTTTTTGCCGC	984	1517	0.030343
d77_TCTCCCTGAGTT	790	1200	0.0484545
d77_ACCGTTCGCGAC	910	1484	0.0283592
d77_AAGGAGGGTCAA	759	1133	0.0468612
d77_CGCCCCGCTGGT	1059	1686	0.0409739
d77_GGCCCGGGCACG	944	1674	0.0311377
d77_CCCTGACGCTTT	820	1109	0.0668473
d77_GGAAAAGTGAGA	839	1277	0.0392465
d77_ACATCTGCAGTT	894	1366	0.0190616
d77_TCTTTCCATGAC	937	1358	0.0412675
d77_TGTAGAGACTTT	1461	2189	0.0260989
d77_TAGAGGGTACAT	1143	1584	0.0303797
d77_TGGATGTGCAGG	1301	2262	0.0521893
d77_ATTTCCTACTGT	469	699	0.0971014
d77_GATTGGTAAGAA	972	1367	0.0161172
d77_CCTTGAGACCAT	910	1463	0.0362517
d77_TGGCTACGCGAC	915	1351	0.0289318
d77_TTGGACACCGGA	926	1349	0.0237213
d77_TGTCGGGCTAGT	922	1338	0.0313901
d77_TCTTGGACCAGA	804	1095	0.0246575
d77_GGCAATGCGGCG	976	1485	0.0316712
d77_GATGAGTCATGC	907	1368	0.0234089
d77_TTCTGGACGAGA	901	1388	0.0252161
d77_TGAAGAGACTAT	970	1385	0.0216606
d77_ATGCAAGCGTTC	1326	2208	0.0454133
d77_GCTTATGGTTGT	1047	1559	0.059164
d77_ACGAAAGTATAT	896	1269	0.0189424
d77_GTCTGGCAGGGG	1024	1771	0.0826727
d77_TAGGTCTTGGAT	1009	1594	0.0351759
d77_GCGAACGGTCCG	1253	2024	0.0545094
d77_AAAGGTCGTTAA	902	1374	0.0335033
d77_GAAAGCGAATAC	807	1143	0.0376203
d77_GCTCATGGGTCA	989	1393	0.0488857
d77_AACGAGGCCATA	1035	1672	0.0239234
d77_AGTAGGTGCACG	842	1263	0.0245642
d77_ATCAGTATCTGT	852	1311	0.0519481
d77_GCCCTAGGGGCC	958	1404	0.0135328
d77_CGTGATCTGCAG	914	1536	0.0333116
d77_CCTGTTCCAGGG	820	1265	0.0482595
d77_ACTTTTGCGTTC	965	1416	0.0663842
d77_ATGCATTGTAAT	954	1414	0.0304533
d77_GTTAGGGTTTCT	911	1233	0.0341741
d77_ACTGCGATCGGA	903	1178	0.027234
d77_GAAGCTCAGACG	812	1206	0.019917
d77_CTACGTCAGCCT	1030	1528	0.0340984
d77_GTGTGCAGATAC	773	1089	0.0275735
d77_CAAAAATTATGA	656	879	0.0352673
d77_CGTTGGCCTGCT	985	1499	0.0454242
d77_ATGGTAACCATG	731	1121	0.0526316
d77_TGACATTGCCGT	769	1071	0.0159027
d77_TGCAATGACCCA	915	1298	0.0300694
d77_ATACTACCCGAG	921	1509	0.0405046
d77_AGACGCGAGCTG	1000	1518	0.0388926
d77_TCTATCTTAACT	944	1334	0.0427928
d77_TAGGTCTACTTA	789	1217	0.0890354
d77_AACCGGGAACGG	704	941	0.0297872
d77_TAGCCAAAGCCG	1130	1780	0.0457627
d77_CAGTCAAGGTGG	842	1318	0.0843465
d77_TTGGTGGGACAA	734	1050	0.042898
d77_CCATATTTACCG	756	1225	0.0522876
d77_GGCAAAAGATGG	958	1336	0.0404798
d77_CCGGCCGGCGGC	873	1418	0.0353107
d77_GGGCCAAAGACG	755	976	0.0389744
d77_GGTTCGAGACGG	811	1184	0.0228041
d77_AACACGCTTGGC	917	1373	0.0320934
d77_AGGATTCAACTG	690	1017	0.129064
d77_GGCTGGAGTGAA	875	1257	0.026253
d77_TGGCCGATCCAT	849	1369	0.0755132
d77_AGTTCCCTTACG	858	1246	0.0610932
d77_TTTAACAGAACC	968	1267	0.0118483
d77_CGGATGTCTGAG	782	1068	0.0178236
d77_GGAATCGTCTCG	936	1477	0.0467163
d77_GGCATGCCTCAA	741	1101	0.0264117
d77_TATAATTAAGTT	1038	1497	0.040107
d77_AGCTTTGGATTG	939	1305	0.056705
d77_GCGCGATATACA	774	1115	0.0350404
d77_GTATTTATCGGC	1316	2099	0.0209924
d77_GTCTGAATTTGC	896	1232	0.0252033
d77_ACCCAAACACGT	985	1528	0.0504918
d77_TAACATTTTATA	904	1307	0.0589587
d77_CTATTATATCTA	902	1228	0.0367047
d77_AGCCAAATTTAT	1084	1759	0.0409789
d77_CCGTAGTAACTA	383	523	0.119002
d77_TTGTGTTCGAAG	723	945	0.0328738
d77_AATTCGGCTCCG	932	1247	0.0184443
d77_ATTCTACGTGTT	916	1277	0.0360502
d77_CCTAGTGAGACC	711	1014	0.0267592
d77_ACCTCCAGAATG	864	1176	0.0314894
d77_ACCGGTGCCTGC	983	1536	0.0306389
d77_TTGTAAAATTAT	941	1369	0.0562454
d77_CCACACCCGGCG	984	1349	0.0282528
d77_TCTGTACATCTT	843	1146	0.0445804
d77_CTTGCTAGGACC	825	1189	0.0269815
d77_TACAAAATTCTT	751	996	0.0291457
d77_CTTGGGAGATAC	746	1037	0.0270531
d77_GCGGTCATGTCA	835	1125	0.0222222
d77_CAGGCGTTACGA	893	1171	0.0196581
d77_GTTGTGCACGTG	845	1180	0.0322307
d77_CGGCAAGCTTTA	1202	1858	0.0242588
d77_AGACACGCCCCC	398	749	0.178763
d77_TACCTACACTCA	832	1258	0.0461416
d77_GGCCTACACTCT	1113	1815	0.035872
d77_AAAGGGCACACT	666	979	0.0255624
d77_AAGGCGCTGCAC	851	1224	0.0278005
d77_CTCAAGGTGAAC	623	832	0.0180505
d77_TGCGACCATTTG	803	1171	0.0264731
d77_GCTGCGTCAGTT	748	1046	0.0267686
d77_CAAACAACTCTG	752	1000	0.019019
d77_TTAGGACCGAGC	878	1302	0.0322829
d77_AGTGTCGTCGAT	763	967	0.0217842
d77_CTTGGCTCATGC	755	971	0.0268595
d77_GCGGATAAGCAC	707	931	0.0204741
d77_GCCCTCCCAGGT	613	783	0.0293742
d77_GTCAACAACTAT	646	879	0.0467503
d77_AATGCTTTGACA	687	988	0.0293522
d77_TGCGCCCCCGAT	1245	2058	0.0355058
d77_GTAAGGGGCCCT	842	1188	0.0227656
d77_TGTGAGGATATC	832	1146	0.0279476
d77_GAGATAGGTCGT	639	895	0.0536913
d77_AGGTGCATTTTA	868	1167	0.024055
d77_TACCGGTAAGCA	841	1134	0.027361
d77_TCTCTCGCACAT	652	940	0.113951
d77_CGAATACAGCGA	1103	1872	0.011236
d77_GGGACGGTGCTG	918	1308	0.0368098
d77_GTCCTGAGTTGC	977	1680	0.064324
d77_AAGAAAGAGGGA	1130	1668	0.0288115
d77_ACGGTGGTGCGG	1123	1775	0.0208451
d77_GGCAGCTCATTT	1045	1662	0.0336943
d77_ATTCTACTCCTG	703	1038	0.0520231
d77_AAAGGTTCAATA	768	1112	0.0361011
d77_AAGTGATGAACG	717	1057	0.0407197
d77_TCCTAGCGAGGC	668	955	0.0608604
d77_ATGTTCACCTAT	1035	1577	0.035533
d77_ACAGCTGTGTCG	1135	1596	0.0207026
d77_ACCAGGGGAAAA	746	1144	0.0279965
d77_CTGTGTTTAATA	760	1064	0.0254237
d77_AGCTATCAGGAA	737	1023	0.0323213
d77_TTCAGTGTCGCC	686	922	0.0217155
d77_AATCTGTGTTTA	843	1206	0.0498339
d77_GCGGAGTGGTAC	652	877	0.0388571
d77_ACTCAGAACGTA	430	591	0.134354
d77_GCCTGCCTATAG	1275	1808	0.0188366
d77_TAGGTAGTATGT	759	1040	0.0395753
d77_GTTTTTGTTGCG	723	987	0.0395939
d77_TCGAGATGAACC	511	701	0.0573066
d77_GACATCATCAGC	1001	1413	0.02555
d77_AGCCCTGCAGAT	706	1007	0.0228628
d77_GCGAATTAAACT	1084	1437	0.0321229
d77_CATTTAGGCGAC	681	969	0.0227038
d77_GACCGACCGTCC	1232	1966	0.0254712
d77_TTGCGAGATCAG	778	1104	0.0336058
d77_TTATTCAGCTAG	712	963	0.0228453
d77_CTACTCCGGAGC	642	914	0.0120482
d77_GGGTGCTAAAAG	623	883	0.0498866
d77_TAGAATAAGAAT	790	1083	0.0341644
d77_TATTCAAACCAA	645	886	0.0327314
d77_CTTTCTCAGGAA	745	958	0.0177824
d77_CAACCTTCTAAA	812	1196	0.038526
d77_GTTGTCATTACG	617	886	0.0214447
d77_GGAGCTAGAGAA	574	770	0.0377113
d77_TGTGGCTCGCTA	694	923	0.0184382
d77_GTTAAGCCCATG	750	1109	0.0244123
d77_CCTGTAGTCAGT	1051	1573	0.0273537
d77_CTTAAAACGCTT	776	946	0.0148148
d77_TCAGTTAGTATC	700	975	0.0349076
d77_GGTTGTGTTATG	725	979	0.0389344
d77_TGATACAGGAGG	903	1265	0.0379747
d77_TCCAGATAAAAG	556	724	0.038674
d77_TCGCAGTATCTT	699	1094	0.00274474
d77_TCCCTCCTGGGT	696	918	0.0283224
d77_GTCAGACAAGCA	494	688	0.0290698
d77_GTTGTTTACGGC	663	859	0.0303384
d77_ACCACTGGCTCA	745	1072	0.0233645
d77_ATGATGTGCTCC	662	919	0.0239913
d77_CTAACTTAAGAA	647	822	0.0304136
d77_ACGCAGGTTGAA	343	446	0.104072
d77_TAGTTTTCAAGG	846	1318	0.0296128
d77_TTATATCTGGAA	765	1069	0.0392891
d77_GGGTCCCTGGAT	668	921	0.051087
d77_AAAAGTCGTCGT	911	1340	0.0313901
d77_TAATCGATTTTC	660	845	0.0438389
d77_CACGATGGATAT	903	1245	0.0354553
d77_CTCGAACGTGCC	624	816	0.0392638
d77_GTCTAAACTTGC	989	1464	0.0321258
d77_CTCATAGGCGAG	1034	1587	0.0333963
d77_CCCTATCCCCCG	810	1171	0.0623932
d77_ATTAAACGGGTG	705	979	0.0326864
d77_AACCATTGTCCG	629	858	0.0350877
d77_TATAAGTTACTT	786	1036	0.0329138
d77_ACGTGCATGGTG	552	759	0.0711462
d77_CGATGCGTGCCG	283	438	0.194954
d77_TCTGCTTGGACC	585	791	0.0265823
d77_GTTGACGACTAC	570	679	0.0235988
d77_GGAGCATGCGAC	573	686	0.00728863
d77_AAATTCTAAGGA	846	1167	0.0471294
d77_CTGAAATCAGAA	619	876	0.0343249
d77_ACAGTGTCAGAG	1032	1463	0.0226182
d77_CCAGGGCCTCAG	596	772	0.0297927
d77_AGGTCTTTCTGT	632	899	0.0367483
d77_TAAAGATACATT	995	1453	0.0240881
d77_CTCCAAAAATAA	439	532	0.0376648
d77_TAAAACCGGTGA	554	718	0.0320334
d77_ATCCTGCGTACC	653	909	0.0462555
d77_TTAAGGGTATGG	851	1230	0.0732899
d77_CCACTTTGACGT	645	842	0.0309156
d77_CTATCCAGGTTT	478	619	0.0631068
d77_ACGTTGCACGAT	634	820	0.0207317
d77_TACTGCCTTTAA	576	741	0.0338295
d77_AAGCAGTGGTAT	1406	1406	0.00927909
d77_AATAGGGGTCAG	699	892	0.0348706
d77_CGCAAGTGGCTA	557	728	0.0302613
d77_ACGCCTCAAAGC	756	1081	0.0564815
d77_ACGGGTTGGGTT	940	1400	0.0671909
d77_AAAGTGCTTATA	851	1210	0.0347682
d77_TAGCGTTGGCAC	666	876	0.0240275
d77_CCTTCATTACCA	593	748	0.0348059
d77_TCGACCACATCT	626	862	0.0291036
d77_AGTTGAACCTCA	769	1056	0.0180095
d77_GGATTACTAGAA	902	1303	0.0222734
d77_TGCGACGGCCCC	825	1187	0.0278246
d77_GTGCTGATGCGT	608	807	0.0272953
d77_TCCTCGATAGTC	677	961	0.0385016
d77_GCCTAAGCGCAA	615	771	0.0207792
d77_ACCGGGCAGTGA	816	1184	0.0363483
d77_CATCCTACTGTC	414	505	0.0437376
d77_CGGTAAAAGAGG	487	601	0.0332779
d77_TATGGTGAGAAA	576	720	0.0264256
d77_ATAGTGTTCTGA	548	716	0.0182073
d77_CTAAAATACTCA	750	1142	0.0386983
d77_CCATACAGAGCG	571	749	0.0454545
d77_CGCCGGCCTTTT	872	1225	0.0220588
d77_ATGCGGTGACTC	581	809	0.0309406
d77_CCCTACACTTCT	630	846	0.0319527
d77_TTCAGCTAACAA	331	412	0.149144
d77_GCGGAACAGGGC	575	745	0.032345
d77_TGAGTTTCTGCG	434	528	0.028463
d77_CCATGTTTGGGT	421	519	0.0289017
d77_CACAGTGTAACG	598	778	0.010296
d77_TTGTCACCCAGT	500	600	0.03
d77_CAAAAGTTCTTG	555	700	0.0257143
d77_TTCTGCGCAGGA	645	932	0.0203863
d77_GACAATATGTCG	347	433	0.0833333
d77_GTATATACCACA	862	1279	0.0555121
d77_CACGAACTCCGC	529	668	0.0195783
d77_GTATGCCCACAA	459	590	0.0186441
d77_TGCATAAGCGTA	798	1054	0.0265907
d77_CCACCACTATAT	488	635	0.0616114
d77_GATCTGGAGAGG	831	1079	0.0120594
d77_GTATACTACGTT	525	716	0.0475524
d77_ACCATTAGGAGT	527	692	0.0317919
d77_GGCGGACAAACT	751	1001	0.022977
d77_CGGGAGCCTCTT	464	563	0.0231729
d77_CTACTGAGCAGA	388	496	0.0484848
d77_GATGGTCCCCCC	789	1070	0.0196262
d77_AGGTTCTACCGA	472	618	0.0517799
d77_AAGCTCTTAGGG	388	471	0.0447761
d77_CCCTCTGCGATA	577	676	0.0356083
d77_GAAGGCGGTGTA	570	764	0.0288336
d77_AACAACAAGTCG	552	739	0.0392422
d77_TCAGGACCAACA	283	440	0.0683371
d77_CCTTAACGCAAG	382	441	0.0521542
d77_TCCATACAGCCT	351	426	0.0141509
d77_GGCTGGCCGATA	407	504	0.0298805
d77_ATGCACCCTACG	343	473	0.194503
d77_GTATCAATAGGT	618	846	0.056872
d77_GACAACATAATT	411	521	0.0460653
d77_TTCTGGTATAAT	555	726	0.0331034
d77_CATCGAATGGAA	432	582	0.0292096
d77_CTAGTCGTTTTC	374	466	0.0600858
d77_GCGCGACAATGC	339	470	0.0319149
d77_AACGCGTGTTCA	359	435	0.0137931
d77_CGGGAGCCTCTC	415	499	0.0200401
d77_AAGGCATTCTGG	347	448	0.0246637
d77_GTTGGGGGATTA	376	467	0.0642398
d77_CCGTTCATAATG	342	404	0.0247525
d77_CTTCGCCCTCCT	573	794	0.0429293
d77_CCGTGTATTATT	339	467	0.0856531
d77_AAGTGCGCTTGC	394	459	0.0196078
d77_TAAGAACTTGGT	337	421	0.0190024
d77_CATTGGGCCAGG	361	456	0.0307692
d77_AGAGTGTTACGG	547	730	0.0440165
d77_TTTAACGAATCC	317	389	0.033419
d77_CGGGAGCCTCTA	306	352	0.0227273
d77_GGATATAGTGAT	478	617	0.0388979
d77_TGTTTAGCACCT	493	619	0.0371567
d77_CACCTCGCCCTC	329	378	0.021164
d77_CAAGCAGTGGTA	583	583	0.0224138
d77_TATCGCGCTCAA	294	353	0.01983
d77_GAGGCCCAGTGC	336	401	0.0224439
d89_GGTTGGCAGGCA	6265	25263	0.0463044
d89_GCTCCATCTCTG	6743	27917	0.0379252
d89_CGGGCTGCTTCA	6238	25788	0.0473935
d89_ATGATGAACACA	5137	16246	0.0461434
d89_TACAAATGGATG	4623	13471	0.068378
d89_GGACTACACACA	5313	17126	0.0278768
d89_GTTTGTGGTAGA	5247	16583	0.0529238
d89_CTTTCCGTTTTT	5027	15885	0.0753908
d89_TGTCATAATTTC	3871	10042	0.0835743
d89_TAGGGTAGGAGT	3890	10538	0.0983093
d89_AGACCCACAGCG	4112	11514	0.0289339
d89_TAAAGACCCCAT	4275	11615	0.0271411
d89_GTCATGTGTATG	4014	10356	0.0703926
d89_CTGAACGCCAAC	3945	10595	0.0386396
d89_ATACACAAACCA	3923	9992	0.0361868
d89_AGGGCCTATGCG	4001	10731	0.0730615
d89_GTTGGTGTTGAC	3945	9692	0.0829026
d89_GGAAACAAACTT	3433	8508	0.0505882
d89_CCATCCAACGTC	3454	8635	0.0438159
d89_TCGATTGGTAGA	3919	9985	0.0547259
d89_GGATAAATATCA	3586	8321	0.0778674
d89_CGTTTTTGCCCC	3563	8776	0.0370962
d89_GGAAGCCCCAGT	3740	9384	0.0285775
d89_CCCTCACCGATG	3778	8522	0.0373371
d89_GCGACGGTAGCA	3957	10383	0.0390474
d89_CGTTCCGCAAGA	3624	9111	0.0392351
d89_GCTGTTACCCAG	3668	8830	0.0300317
d89_CGCTAGCCTCCG	3242	7758	0.0481042
d89_CCTGTGCCCCCT	3282	7458	0.0542209
d89_CGGGCTTTATTC	2747	6327	0.0645876
d89_GCCATTGAGTAG	3295	7684	0.0531319
d89_GCTTGACTGATC	3206	7460	0.038508
d89_CGGACAGAGTAT	2934	6576	0.0703196
d89_CCTACGCCACAG	3139	7604	0.0572896
d89_GGTGTGGCACCT	3097	7692	0.041878
d89_AATACTCCCAGT	3313	7255	0.0518692
d89_TATCGGACTGAC	3283	7225	0.0353283
d89_CCCAACTGGATT	2848	6638	0.0706858
d89_ACAGTCATCTAT	2904	6300	0.084075
d89_CTCTACATCCCC	2961	6614	0.0434388
d89_TAGACCCTGTAA	3290	7440	0.026907
d89_CCTGTTGTCGTG	2727	5735	0.0947148
d89_CCTAGCCCGAAT	2771	6268	0.0394317
d89_GCCAACCACCGT	3305	7705	0.0298779
d89_CGCGCCCCAATA	2936	6714	0.0345701
d89_GTACCATCTACA	3382	7551	0.0485025
d89_CAAGTTGTCATG	2863	5929	0.0783916
d89_AATAGGAAAGCC	3450	7867	0.0204809
d89_TGTATCGTTACC	2830	6025	0.0345515
d89_TCGGGGCTTTAG	2741	6098	0.0997703
d89_GAGACAGATGCT	2730	6017	0.0540765
d89_ACACGGGTTCCA	3254	7036	0.029872
d89_CCAACTTGTCTC	2533	5297	0.0460986
d89_AATGGAAGCCGG	2852	5651	0.0301365
d89_CTGAAAATCATG	2464	5135	0.0700488
d89_TATTCAGCATCG	2749	6067	0.0452145
d89_GCTAGTTCCTTT	2412	5032	0.101651
d89_CCCGGTGACTAT	2567	5596	0.0640429
d89_GTGAGAACCCTT	2619	5752	0.0290637
d89_GCAACAACCGTA	2813	5579	0.0339074
d89_GGATCTATTGAG	2832	5873	0.0465394
d89_AGTTTGTCCGAC	2733	5563	0.0324324
d89_TTTAGCATGTAT	2659	5517	0.0921793
d89_TAAGAGTCCACC	2861	6222	0.0394017
d89_GACATGACAGCC	2723	5600	0.0246693
d89_GAGACAAGAGTC	2677	5567	0.0377291
d89_AGCGGTATAACA	2273	4716	0.066879
d89_TGCAGCCATTAA	3023	6182	0.0139429
d89_GATCGTTTCCAA	2211	5032	0.045337
d89_GGAATGTACCCC	2479	5025	0.0447939
d89_GCCATCACATCG	2387	4894	0.0376124
d89_TGACCCCGGCTG	2459	6356	0.0233549
d89_AGACCCCTCACC	3041	6662	0.0324373
d89_GGTCAGATCAAA	2250	4407	0.047262
d89_AGGGTCGTGGGG	2434	5370	0.155638
d89_GTAATGCTTGCA	2327	4815	0.0771631
d89_CCCCTTGACCTA	2735	5763	0.0550347
d89_ATTGTATGTCTA	2506	4823	0.0421512
d89_GAGTAGTGTTGT	2404	4873	0.0724697
d89_CGCAACCGTTCT	2487	5051	0.059663
d89_GAGACAAGGCTG	2921	6117	0.0415508
d89_ATGTGACCTTCG	2766	5994	0.0287097
d89_TCCAATGGATGC	2257	4806	0.0731555
d89_GGGTATTCCTGA	2481	4881	0.0334496
d89_TCCAGGGGCACT	2453	4882	0.0461633
d89_GGACCGTCTGAC	2378	4750	0.0406573
d89_AACCTCATGCCG	2279	4705	0.041906
d89_AAACGCCAAATC	2084	4030	0.0221228
d89_AGCCGATCTTAA	2464	4519	0.0241417
d89_AGTGCCGTCCCC	2800	6064	0.0278786
d89_ATGATGTCGGTC	2345	4509	0.0468161
d89_GGCGGTTCGCCG	2537	5423	0.0191953
d89_CCATGTTGCTGC	2364	4673	0.0360129
d89_GTATATATTGGC	2030	3953	0.110802
d89_TTGGACTAGGCT	2440	4834	0.0606625
d89_CTATACCGGAAA	2559	5004	0.0257845
d89_CTTTACGAACAT	2255	4354	0.0344669
d89_GCCGCGGAGTAG	2289	4515	0.0443262
d89_TCACATCTAATT	2522	5051	0.0350703
d89_GCGACGATATAA	2409	4682	0.031417
d89_TGGTCGTATGCT	2201	4289	0.0922251
d89_AACTACGCTACC	2292	4707	0.0374468
d89_AAGCGTGACTTA	2166	4199	0.0500715
d89_AGGTCCGAGTGG	1977	3843	0.104769
d89_CCTGTTTAATGT	2033	4075	0.0702185
d89_GACACTACCGGC	2212	4511	0.0507873
d89_GGTTGACTTGTC	1996	4257	0.0625588
d89_GCCCTTCACGCG	2346	4621	0.0266349
d89_CCGCCGGGAAGC	2669	5573	0.0258574
d89_GTTTACAGTTTA	2182	4340	0.0493656
d89_CCGTAGCCATCC	2088	4139	0.0328979
d89_CTATCGGACTAT	2117	4133	0.105914
d89_GCTTGGGATCAA	2108	3842	0.0604954
d89_GATTCTACTGTG	2093	4152	0.0557164
d89_AATGCTAACCGC	2093	3908	0.0335639
d89_CAATAATCTATG	2068	3877	0.0769429
d89_ACGGTATCCTTT	2197	4175	0.0548634
d89_AGAAACGCACTA	2182	3967	0.0264951
d89_GGCGCCCGGCGC	2311	4253	0.0258824
d89_ATAGGGCCGTCA	2130	4349	0.0315232
d89_GCTGACCGTTTA	2066	3731	0.0526174
d89_TCCAAGCGACGT	1893	3804	0.0515925
d89_ACGAAAGGTTTA	1980	3637	0.0867769
d89_TTATGCATCTGA	2081	3764	0.045769
d89_CTAGTCGCTTGT	2410	4836	0.0695077
d89_ACAACGGTCACA	1849	3276	0.0510547
d89_GGTATTTACGTC	2049	4045	0.0395746
d89_GTGCTGTCGAGC	2167	4136	0.0459826
d89_GCGGTTACGGTT	1810	3588	0.0716676
d89_GTGCAACGTTGA	2053	3886	0.0455598
d89_GAAGCTGGTCAA	2053	3892	0.0339332
d89_GTGTGCACCTCA	2120	3760	0.0415225
d89_ACGCTCCTAATT	2205	5015	0.029353
d89_GCCTGGGACATG	1905	3933	0.0513995
d89_CAGGCCTCTTGC	2130	4328	0.0534351
d89_CTCGTAATTGTG	2009	3744	0.0507886
d89_GAATTGGAGGAT	2048	3809	0.048883
d89_ACCATGTCCTTA	2545	4790	0.035095
d89_GGAAGCTCCGCC	2228	4342	0.0175196
d89_CTTTGTCCTCTA	2163	4244	0.0606418
d89_CCCGAATATGTG	1975	3732	0.0657013
d89_AATGAGGTTCGT	2271	4335	0.0524007
d89_TATCGGGTGTCC	2001	3552	0.0902425
d89_CGTGTTGACGGC	1859	3384	0.0689349
d89_TTCGGCGCATGA	1795	3233	0.0377826
d89_GTCTACGGGTCA	1832	3629	0.0746762
d89_TTGATGTTATTA	2191	4268	0.093515
d89_GCCATTATTCAA	2342	4382	0.0365297
d89_GACCGTCTTTTC	1906	3588	0.065272
d89_GCGTTTTTGACA	1939	3773	0.0403183
d89_GTAGTTATCTTT	1700	3128	0.106138
d89_CAAGCACGAACG	2023	3598	0.0409015
d89_GCAAGTTCCATT	1900	3576	0.0400112
d89_TTGTAGTAGTGT	2331	4190	0.0671285
d89_TTTTTCGGAATT	2035	3619	0.0558937
d89_TACCTGCATCCG	2073	3589	0.0485627
d89_CCATTCGCGGCT	1893	3711	0.0542217
d89_TTATCTTCCCAA	1762	3365	0.0517857
d89_GTTACGCAGGCG	1855	3607	0.042152
d89_AGCTAAGGATCA	1773	3455	0.0861119
d89_CCGTTGCAACAG	2243	4139	0.0224801
d89_TCTAACCGGAGT	1815	3267	0.0434783
d89_AACCAAATGTAG	1877	3440	0.0646288
d89_CTTACAAAGGGT	1917	3691	0.0893051
d89_CTACCAGTCCCC	1693	3307	0.0547655
d89_TATATGTGCCCA	2266	4117	0.0299416
d89_ACTATCAAATAT	2442	4628	0.028973
d89_CGCTGCCAGGCC	2004	3844	0.0533437
d89_TCCGCGACGCTA	1972	4066	0.0433284
d89_ATTGTCGCGTGT	1913	3393	0.0519481
d89_GGGGTCGGAATC	2176	3885	0.0317092
d89_TGGCACAGGGAT	2229	4460	0.0480575
d89_AACTATGATCCG	1816	3300	0.0497422
d89_CCGACCGTACCT	2280	4088	0.0220426
d89_AAGAATTAGGGA	1662	3029	0.0465808
d89_GTCTGTTTACGC	1915	3546	0.0412429
d89_TGGGCTTGCCTT	2064	3777	0.0757817
d89_TGCTTTTGCGAT	2233	4484	0.0664733
d89_GATGCGCGTCTC	1957	3480	0.0348302
d89_CCACCCACTAAA	1823	3584	0.0237364
d89_AATGACTCTACA	2006	3833	0.0606219
d89_ACGGTTGTGCCC	2078	3870	0.0501681
d89_ATTTCAGTTTAG	1797	3394	0.0681215
d89_AATAGACCTTCA	2249	4420	0.0403354
d89_TGTATGATTGAG	1915	3633	0.104654
d89_ATGGGCTCCTTT	2150	4363	0.0461009
d89_GCCAGCGTGGGT	1861	3545	0.0979396
d89_GGGGTACACGAC	1782	3021	0.0418049
d89_CCGAATATTTTG	1946	3221	0.0496894
d89_TCGACCCTCGCG	1820	3367	0.0416543
d89_GCTGGGTCGTTC	2016	3577	0.0403023
d89_GCGCTAGGTGAC	2064	3744	0.0403635
d89_GTACTGCGAAAT	2218	4070	0.0368641
d89_CAGCTTGAGCTG	1824	3253	0.0528905
d89_TCGTGTTGGGTC	1729	3221	0.0885093
d89_TGTAGCTTTAGA	1782	3346	0.113174
d89_TCAATTCTAATC	1698	3105	0.0399742
d89_TGCTTCCTGAGC	2214	4422	0.0658818
d89_AAGAACGTCTGA	1542	2912	0.076685
d89_CGAAAACGGGAC	1908	3360	0.0271075
d89_TGTTGGCCTTAG	1849	3587	0.103179
d89_ACATACTACTTC	2135	4342	0.0624856
d89_CTGTCGGCCCCA	1967	3622	0.0458564
d89_GTTATGTCCAAC	1956	3457	0.0405562
d89_CCGGCCTCGATT	1604	3078	0.037037
d89_TGTCATATTCGT	1750	3315	0.0564443
d89_CGCAGTTTTTCA	1828	3155	0.0244212
d89_GATTAACAGTTC	1407	2513	0.128185
d89_TATACGTTAACG	1971	3460	0.0358693
d89_TTCAGAATTTAT	1728	3293	0.0227964
d89_GCCCAACAGAAG	1740	3053	0.0448739
d89_GACACTCACAGT	1818	3081	0.0526145
d89_AGCCCTACTTTA	1766	3278	0.0525672
d89_CAGACCGAGGAT	1377	2482	0.0963321
d89_GTCATCTGTGGA	1803	3013	0.0325581
d89_GCAGCGCTTAGA	1665	3057	0.0376309
d89_AGAATGTTTTTA	1921	3676	0.12221
d89_ATTGCAAGATAG	1608	2888	0.0974003
d89_GTGCGCCAGCGG	1862	3294	0.0316013
d89_ATTCGATGTTCG	1759	3091	0.0378763
d89_AAGTACACAAAT	1475	2674	0.0592204
d89_AGTTATGAAACT	1736	3304	0.0215152
d89_CGAACTTCTCCA	1946	3715	0.0433612
d89_GTGTTGTATTAT	1637	3092	0.0579851
d89_CGGAAACACTCA	1688	3002	0.0383589
d89_GCCGGCTAATTG	1515	2872	0.0627615
d89_TAGGGTGGACGC	1757	3111	0.0961724
d89_TTTCGGGCACTA	1668	3185	0.0436695
d89_CGGCACGAAGTA	1727	2977	0.0279367
d89_TGTGCCATCGTT	1595	3112	0.158945
d89_AAGCGCCTGTGG	1512	2688	0.103461
d89_TACGTAATTCCG	1752	3056	0.0622543
d89_CAAACCCTTGGT	1456	2816	0.0901989
d89_TTTTGATGTTCC	1566	2754	0.0570702
d89_CTTCTTACCAGT	1682	2936	0.0661439
d89_GTTACAAACTTT	1511	2628	0.114623
d89_TTAGTCTCTTCG	1734	3045	0.0328515
d89_CTAAGATAAGCA	2033	3808	0.0410095
d89_CATATTGTCGGG	1632	3175	0.125354
d89_TACCGAAAATAG	1383	2294	0.0344377
d89_AGAGGTCCCTTC	1703	2812	0.0441124
d89_TCCACACCCCCC	1567	2711	0.0580621
d89_TATATATCTGTT	1656	3039	0.091867
d89_TCTACCTGCGGA	1784	3069	0.0388128
d89_ACATTCATCCAA	1468	2469	0.0600649
d89_TAGAGGCTACTT	1662	2999	0.069783
d89_TGCAGGGCCTTC	1785	3041	0.0437788
d89_AGGCATTACAAA	1546	3004	0.0247078
d89_GGTATATAAGGA	2089	3581	0.0797426
d89_GGACGCGCCTGC	1513	2633	0.0543726
d89_TCGGTGATGCGT	2016	3715	0.0455526
d89_ATGGGAAGATAT	1630	2680	0.0717757
d89_GCCCCGGCCCAG	1454	2664	0.0372041
d89_CGAGACTTCTGG	1906	3444	0.0381035
d89_TACTACAGGGAA	1499	2720	0.104121
d89_TTTTTCGTACAC	1794	3185	0.0219849
d89_CCTTAGCATAGG	1983	3519	0.0633703
d89_TCGCGTCCCAGG	1831	3377	0.104062
d89_CCCTCCATGGGT	1773	3263	0.0546012
d89_CCTTCGGAGAGG	1582	2880	0.0566562
d89_TGATAAATACCT	1442	2457	0.0632395
d89_TACTACCATCTC	1562	2826	0.0615711
d89_GAGAGGATTAGT	1623	2692	0.0900633
d89_CGCGTGTCGCCG	1767	3301	0.0269779
d89_CAGCATATTTAT	1367	2250	0.0445831
d89_GTCAGCACACTT	1618	2666	0.0315671
d89_GACTTTGTTCCG	1569	2673	0.0677903
d89_AATATCGCCCTA	1909	3532	0.0405904
d89_CAAGTTTTCCTA	1682	2857	0.0329593
d89_GCCTCTTGTCTC	1971	3570	0.0440393
d89_GGAGGTATGAGG	1601	2801	0.0468359
d89_ACACAGATAAGT	1414	2414	0.0664452
d89_GCCTGTTAATTT	1467	2517	0.0807157
d89_GCTTACCTGTAG	1622	2742	0.101683
d89_GCCGAAGATTCA	1354	2291	0.028821
d89_AGCTATGTTGCG	1675	3014	0.0567729
d89_GCTACCCGAAAT	1493	2739	0.0321637
d89_GTCGTATGCCAT	1553	2704	0.0655556
d89_AGCCACTCAACA	1575	2737	0.0263254
d89_GTTAGTTAGGGA	1470	2275	0.0621145
d89_GCAATATCCATA	1592	2598	0.0338983
d89_CCATCTGTCATG	1764	3340	0.0392686
d89_ATTTTAGTCTCA	1415	2398	0.0513356
d89_AATCCAAGCCTT	1693	3007	0.090183
d89_CGACAGAATCGA	1017	1866	0.166577
d89_GATCCTCATGTG	1769	3166	0.0614118
d89_TTCGGCTCTACG	2126	3942	0.0515883
d89_AGTTGGTTAGTA	1697	2714	0.0457396
d89_TTGCTGCGTGTG	1535	2664	0.0833959
d89_TACAAGAATACT	1324	2338	0.0723149
d89_GCCGATCCTCGC	1952	3466	0.032659
d89_CAATCTGATGGC	1578	2576	0.0730097
d89_TGCCGAAACGCA	1423	2321	0.0319103
d89_CGGGATATGACA	1623	2743	0.0605618
d89_CAATTGTTCACT	1386	2307	0.0690104
d89_ACGCGATTTTTA	1432	2305	0.0521739
d89_TTGGGCGTGATA	1704	2993	0.0280843
d89_TGGGTCATTTTC	1493	2462	0.0484528
d89_GCCTAAATCCTG	1512	2777	0.0662824
d89_CTGGTGATCGAC	1744	2671	0.0251219
d89_ATTATCATGTTC	1582	2886	0.125823
d89_TCCCCTCGGGGT	1498	2504	0.0771075
d89_CCTTCGTAGTAG	1465	2369	0.0557904
d89_GCGTGAAGCGCT	1631	2848	0.0747893
d89_TTATGACACATG	1609	2765	0.0325733
d89_CTCCGGCCGTTC	1781	2961	0.0334572
d89_CGGAAGAGACAT	1500	2417	0.0418393
d89_ATAGGGCAGCTC	1774	2995	0.036777
d89_GATAGGTTCTGT	1503	2700	0.15647
d89_AACGGTGTCGAT	1767	3152	0.0149206
d89_CCCTAGCTGTAG	1535	2592	0.047858
d89_CCGTAGACTACC	1282	2266	0.0375774
d89_GATGACTGGGTG	1338	2456	0.147107
d89_AGGAAAACGGTG	1480	2539	0.0825109
d89_GCCCGGCGACCA	1466	2529	0.0336234
d89_CCATCCATTTAA	1426	2426	0.0391591
d89_GTCGCAGAACCC	1556	2572	0.0435967
d89_GCGTGGCGTCAG	1866	3193	0.0351207
d89_AGAAGCGCTTCT	1543	2604	0.0265181
d89_ATATACCGACTA	1471	2519	0.0631203
d89_TTACTTCGCCCC	1519	2562	0.0351425
d89_AAAAGTTTAAGT	1594	2610	0.0652341
d89_ACCAGCTCGTAG	1548	2448	0.0404742
d89_AAAGATGAACGC	1678	2766	0.0514306
d89_CTAACGAAAGCT	1554	2618	0.0386825
d89_ACCAAGGCGGTA	1587	2840	0.0911972
d89_CTGGAGGGCAGC	1561	2701	0.0681987
d89_TGGATAATGCAT	1585	2775	0.0762008
d89_TACGCCAGACCG	1898	3317	0.0349925
d89_ATCCCTCGCTGC	1603	2572	0.0498248
d89_AGTCGTATTCGT	1539	2628	0.0335366
d89_GAGTTATAATTT	1354	2536	0.0659037
d89_GCATCCTAGCAT	1340	2228	0.0623878
d89_GCCGTCATCACT	1423	2568	0.0447994
d89_ATATACCAACCC	1375	2460	0.0687551
d89_AGCGTCTCTTTC	1542	2704	0.0858306
d89_TGTCGGGGTCTC	1659	2910	0.0471114
d89_CTCCGGTAAGTG	1360	2416	0.0733527
d89_CCGGTGGTCAAT	1437	2293	0.0427388
d89_CCAATTACGTAA	1278	2068	0.0421308
d89_CGTGTACCAGTG	1531	2359	0.0407125
d89_CTGCCTCCGACT	1664	2951	0.0349271
d89_GTCGACCACCTC	1573	2368	0.0266723
d89_AGTGCAGAAAAT	1479	2464	0.0365556
d89_AGCTATTATTGT	1423	2449	0.077269
d89_TAAACTCCTACC	1478	2317	0.0393258
d89_CCTGCAATAAGT	1442	2600	0.0592764
d89_TCTTAACTAGTT	1515	2713	0.0671339
d89_GGGTACCAGCTA	1549	2659	0.062453
d89_CTTGCTGCCTGG	1756	3113	0.0620379
d89_TTTGGCCAAGGT	1333	2225	0.0558307
d89_TGTTAAGCTTAA	1344	2245	0.0700893
d89_CCATCCCGTATA	1380	2438	0.0426579
d89_GGAGGCCCAACT	1266	2301	0.077425
d89_GGGCCTTAGCAC	1752	2906	0.0179002
d89_ACCCCTCAGCTC	1485	2532	0.0521327
d89_AACATATAACGG	1361	2396	0.107352
d89_GGCATTTTGCAT	1750	3173	0.0293283
d89_ATTAGAGATTTA	1720	2567	0.0307872
d89_TGGCTAATAGAT	1110	1894	0.115283
d89_CAGTTTTAAGTA	1268	2061	0.0441962
d89_TTTGATTAGGCA	1282	2231	0.0668761
d89_AACGCTAAGTAC	1583	2665	0.0315315
d89_AGCGCTTCTTTT	1888	3126	0.0371438
d89_TAACGACCCCTA	1382	2450	0.0392157
d89_GTGGATTCAAGT	1480	2508	0.0626747
d89_ACAACCCGACGC	1371	2339	0.0333904
d89_CGGTAGTAGGGT	1432	2518	0.0981327
d89_TCCTGATCCTGC	1330	2222	0.0391892
d89_TTTACGCCTGAG	1323	2195	0.0415715
d89_CACCGATCATAG	1343	2274	0.0806167
d89_ATGTCCGTAGGG	1591	2513	0.0645161
d89_AAGCAGCGGTCT	1303	2229	0.0426391
d89_ACGCAGCAGAAG	1366	2297	0.0387969
d89_GCACTTTTTCTC	1214	1878	0.0597015
d89_TGCTGCCCCGAG	1286	2199	0.0459927
d89_CTCACAGCCATA	1355	2109	0.0469862
d89_CTTTGAACACAA	1334	2291	0.0283967
d89_TGCTAGGTTTAG	1383	2244	0.100491
d89_GGACCTTATTAC	1357	2162	0.0337807
d89_AGGTCGGTTACT	1323	2174	0.0506912
d89_GGCCAGCCTCCG	1316	2250	0.0546667
d89_AGATGGGTCGAG	1550	2608	0.053318
d89_TTATGGCAAACA	1455	2386	0.0385583
d89_GGACTCCAGTTG	1217	2295	0.0662598
d89_TACTAACCGCTA	1468	2347	0.0434783
d89_ACCAGGTCAATG	1248	2069	0.0541848
d89_TCAACACAGGGA	1190	1944	0.127967
d89_AATCGGGAATAC	1200	2134	0.0267355
d89_GTCAATTTTGTT	1286	2355	0.0649958
d89_GCGATGCGTCCT	1664	2903	0.0448121
d89_GTTATGGTGACC	1336	2257	0.0345591
d89_ATGCTATGACTT	1520	2359	0.0908705
d89_TGCCAAATCTGT	1399	2114	0.0709891
d89_CCTGAGCCAATC	1176	2141	0.0608045
d89_GGTGAGCCTATA	1410	2434	0.0625
d89_GTCCAAATGCAT	1878	3246	0.0286595
d89_GGAGAATCTTTT	1285	2123	0.0645617
d89_GACAGGAGTAGG	1298	2120	0.0924528
d89_GGACCATCCGAA	1280	2243	0.0562751
d89_GGTTAGGGTGTT	1260	2205	0.129369
d89_ATGCGATCTTCC	1437	2414	0.0518242
d89_ACCCAAACTCAG	1239	2167	0.0836028
d89_CGACCGCGCGTA	1443	2497	0.0460922
d89_ACACCAGGGAGG	1442	2352	0.0701829
d89_TGAGCTTGTCGC	1199	2054	0.0936129
d89_GTTTGTAGTGGC	1221	2047	0.103229
d89_AGTCAAATGATA	1243	1966	0.0835456
d89_ACTCCATGATGA	1635	2589	0.0340426
d89_TTGGCGTATCCT	1475	2476	0.0448666
d89_ATGTAAACTTGG	1430	2313	0.0754553
d89_CGTAAATCTCGC	1158	1738	0.0397237
d89_GTGGCATAACTT	1312	2207	0.0598368
d89_GCCAGCTTGTCG	1394	2191	0.0369694
d89_TTTTGGAGCTCC	1419	2362	0.0424088
d89_ACCAACAGTGAT	1465	2241	0.028125
d89_TGTACATAACGG	1603	2661	0.0357277
d89_AATATGAATGCC	1664	2839	0.0373898
d89_AAATCTCCGCCG	1319	2372	0.0451286
d89_CCGTGGTTTCTC	1403	2263	0.0442087
d89_ATACCGTTACGA	1421	2204	0.0454339
d89_CCCCGTTTGATG	1388	2344	0.0580205
d89_ATACACCTAGTC	1608	2695	0.0311804
d89_TTCTCCCCGCAC	1348	2303	0.0425902
d89_ACAGTAAGATTG	1133	1894	0.0982567
d89_TCTTAGCCACCA	1403	2228	0.0216411
d89_GGGCGCACATCG	1371	2420	0.0599174
d89_CTGGGGTACATT	1368	2248	0.0293856
d89_AGCGCCCATAAT	1693	2745	0.0619308
d89_CCAGCGACCTAC	1529	2530	0.0423427
d89_CTAATGCCTCTC	1215	2125	0.0682353
d89_TGTTAGTGGGTA	1185	2088	0.150527
d89_GTGTCGTGGCTG	1297	2112	0.0857008
d89_ATCCTTTTAGCG	1219	1976	0.0592405
d89_CCGCCTAGCGTT	1423	2477	0.0339531
d89_ATCAGGCTAATT	1094	1760	0.109339
d89_TGACCGTATGAT	1169	2021	0.0441468
d89_TTCAAACGCGGG	1559	2728	0.0348752
d89_ACGATCCAGCTA	1071	1862	0.100054
d89_GAAACACAAGTG	1095	1894	0.0755814
d89_TAGGGCCGATAT	1221	2038	0.0589391
d89_CGCATACTTTTC	1151	1769	0.0786199
d89_TCAGCGCGCTAG	1380	2140	0.0229508
d89_CTTGTGTAATAA	1283	2062	0.018932
d89_TCGAGTTAATGT	1555	2612	0.0486963
d89_TTGGAGGGAATG	1289	2037	0.0638821
d89_ACCATCATCAGG	1374	2267	0.05084
d89_CCGTTATCCGCT	1267	2110	0.050759
d89_AACGAGCACTAG	1373	2154	0.0669456
d89_TATGTTGGGGGG	1548	2501	0.0648519
d89_CAATAAAACATT	1738	2772	0.0137184
d89_GTCTGTTAATAT	1484	2459	0.0643061
d89_CGGCTATGAAAT	1229	1934	0.0424211
d89_TGAGCGTGCCCC	1889	3332	0.0294383
d89_AGCGAACCACGC	1305	2206	0.0462795
d89_TGCCTACATTCA	1208	2152	0.0628199
d89_ACGTTGCGATTA	1299	2021	0.0396629
d89_TGGAAACTGACA	1285	2073	0.0564672
d89_TTCAGGTGCATT	1135	1753	0.0890919
d89_TAGTTCGAGGGA	1365	2351	0.0961702
d89_TTAGGCCATACA	1330	2173	0.042798
d89_ATGTCCTGCCCG	1332	2115	0.0444865
d89_CGCCTCAACCGG	1236	2134	0.0352113
d89_GACCGGCGCCCC	1057	1598	0.0294486
d89_AAAATGAGTGCT	1216	1994	0.0532129
d89_CACCGTCGTACT	1165	1766	0.0629966
d89_ACTGGTTATGTG	1638	2772	0.103361
d89_TATGCCGCACCT	1261	1972	0.0781726
d89_TGGCTCGTTTTC	1058	1766	0.0929705
d89_TAACCACAATAA	1237	1907	0.0262467
d89_TTGTTCCGCGGC	1240	2056	0.0429059
d89_TCCAAGAAATGC	1119	1694	0.0401891
d89_ATCTTGCTGTTG	1109	1885	0.108223
d89_AGATCCCATTCA	1195	1831	0.0350109
d89_ACTGTCTCCCGG	1274	2074	0.0415058
d89_ACCGAACCATAT	1272	2116	0.0459063
d89_TTCGTCATTACT	1734	3052	0.0655738
d89_CGTGTATCTTCC	1198	1878	0.0421109
d89_CTCGCACGCGAC	1172	1903	0.0542677
d89_TTGGTCGCACGG	1176	1967	0.064631
d89_CTTTATACTCCT	1227	1983	0.0499748
d89_CATGTCGCAACA	1257	2118	0.0799054
d89_GTCCGGTGGCAG	1450	2346	0.059727
d89_GAAACGGTTTGA	1230	1999	0.0435218
d89_TCTGGCAGCTGG	1251	2032	0.0807882
d89_ATCCTCACTACT	1283	1962	0.031218
d89_AACATAGAACGG	1226	2071	0.0792271
d89_AGTCTGAGCTGA	1108	1819	0.0957096
d89_TGTGCTTATGAC	1086	1686	0.0554562
d89_GGACCAATTTAT	1260	2000	0.0675676
d89_CGAAATTAACCT	1259	1928	0.0389408
d89_CAGTCAACGCGC	1496	2328	0.0335484
d89_ATAGATCGTTAC	1017	1521	0.078238
d89_GACAACCGAACA	1483	2272	0.0453744
d89_ACCCGATGTTGG	1146	2007	0.110668
d89_GATTACCTGGGA	1343	2156	0.0343706
d89_GTCTACCTTGCA	1229	1853	0.02596
d89_GCTCATCTTCGG	1296	2041	0.0480392
d89_GCGCCCTTGCTG	1359	2138	0.0603933
d89_GTGTTCGCTTTA	1527	2431	0.0617792
d89_TAATCGTACTAC	1269	1978	0.0576631
d89_ACACTGACCCTT	1359	2140	0.036015
d89_TGGCAGCATCAG	1145	1901	0.0394945
d89_GGGTTGGGATGC	1230	2027	0.0700888
d89_TGTTTACGCGTT	1321	2239	0.0353152
d89_TCCCACGCTTAC	1392	2201	0.0350478
d89_GCGGCCTAGCCG	1321	2102	0.0409524
d89_GTGGGACTAGTT	1506	2406	0.0424469
d89_CAAGCTAAAGCT	1227	1904	0.0268139
d89_GGTTCCCTCCCG	1211	2051	0.0263672
d89_GCTTGTTTCGGC	1068	1815	0.0986226
d89_ATGATACGACAC	1234	1882	0.0324641
d89_AATTATAGTTCC	1380	2100	0.036225
d89_GGTGAGATGCAC	1197	2042	0.0421775
d89_CAATACGGAGGG	1607	2538	0.0661939
d89_GGTTTAACCCGG	1277	2108	0.0336972
d89_GGAAAGTTTTGA	1105	1788	0.0828204
d89_CGGCCCCGAGGG	1452	2509	0.0406699
d89_TGTGGCCTTAGG	1323	2233	0.0838565
d89_AACATTCTTATT	1194	1991	0.02363
d89_GTTCTTGGATCC	1243	2106	0.0503802
d89_AATCTATCTAGC	1108	1794	0.0780814
d89_AGCACACACACC	1289	1939	0.0237236
d89_TAAAAGCAAGAA	1083	1667	0.0395921
d89_CACGCGAAGCGG	1275	1960	0.0280755
d89_CGTGACACCTCG	1130	1905	0.0341746
d89_CTATATTTATTA	1432	2494	0.0562249
d89_CGCGTAGGATTG	1194	2060	0.119417
d89_TGGCGTGTGCCG	1408	2173	0.0557347
d89_GTGAGATTTCGT	1246	2181	0.0775941
d89_GCTTTTGCAGAG	1305	2017	0.0382324
d89_GGTTTTGACTGG	1164	1888	0.110169
d89_CATTATATCATA	1360	2030	0.0232099
d89_CTAATGAAATAC	1156	1703	0.0464433
d89_AGATAACCCCTT	1090	1702	0.0430425
d89_TGTTACTTTTAG	1217	2017	0.103175
d89_GCGATTTGACAC	1325	2020	0.0262506
d89_TCACGCCGTAGG	1444	2429	0.0407911
d89_ATACTCCTCTTT	1221	1865	0.0842275
d89_CCCAAGTATGAC	1159	1828	0.0624658
d89_TTTTAACCAAAT	1152	1830	0.0355969
d89_AGTTCTGGGCCC	1343	2181	0.0449541
d89_TACGTACAGGAT	1012	1593	0.090623
d89_GAAAGACAACGT	1045	1646	0.0504866
d89_TAGTGCTGGTCA	1167	1979	0.0934816
d89_AGATAAGCAACG	1100	1722	0.0477022
d89_GGGGGAGTTATC	784	1325	0.173354
d89_TTTAGATCCTTT	1296	2113	0.0567913
d89_CAGAGGCATTTG	1331	2112	0.0520833
d89_AGTACCTCTTGG	1038	1741	0.130035
d89_AAGACCACGTAC	1208	1978	0.0298734
d89_AGCCAGATTCAA	1256	1773	0.0293454
d89_AACCTGGTGGCG	1171	2094	0.0539895
d89_TAGGCTGCGTGA	1404	2124	0.019774
d89_ATCTTTACTCTC	1140	1729	0.0475087
d89_TTCGGTCAAAGA	1236	1859	0.050592
d89_GCCCTCTTCGCA	1249	1965	0.0356234
d89_ATCATGACTTGC	1285	1878	0.0341151
d89_TGGTCTCCTATA	1205	1932	0.0605904
d89_TCCCCTGCCTTC	1131	1810	0.0442233
d89_GCCCACGCTCGC	1287	2082	0.0365209
d89_ATTTACAATGGG	1146	1996	0.110386
d89_CCGATTGCTCTA	1210	1893	0.0581703
d89_GACCCCCATTAA	1151	1854	0.0156419
d89_ATACCAGGTAGT	993	1636	0.105521
d89_CACCAGCAATAG	1320	2221	0.0319964
d89_GGACGGCAATTT	1108	1715	0.0589265
d89_GTGAGGCGAAAT	1206	1778	0.0382883
d89_ACCACCAGAGCC	1215	1834	0.0643753
d89_TTATTCCCTCTA	1160	1812	0.0569375
d89_CACCAACCATTC	1205	1923	0.0447451
d89_CGCCACGCTCTA	1011	1656	0.0870091
d89_CAGTGACTACTG	1091	1683	0.0690887
d89_CATAAGATCACC	1144	1835	0.0283533
d89_CTTGACCCATTT	1160	1858	0.0398922
d89_ACAATCTCGCCT	1134	1772	0.0694915
d89_TGTCGTCGGCAT	1121	1855	0.0426796
d89_GCTCCCTCAGAA	1221	1817	0.0429989
d89_CCCGCTAATCTT	1324	2087	0.0638502
d89_ATGCAGACGGCG	1088	1797	0.0328691
d89_CCCATTTCGCAC	1034	1567	0.0472542
d89_CCCTATGTGTGC	1311	2177	0.0510815
d89_GACTATTAATCT	1099	1640	0.054878
d89_ATTTGCCCACTG	1186	1898	0.0353749
d89_ACATTTAAGTCC	1231	1924	0.0234131
d89_GATTCAAATGAC	952	1389	0.0440433
d89_CGCTCCATTCAA	1241	1933	0.0295184
d89_CCAGATGGTTGT	990	1616	0.0947955
d89_CGATGTGCTAAT	1285	2255	0.0354767
d89_CGCAGTTTTTAC	1149	1848	0.023281
d89_GGCTCCATAAGT	1126	1795	0.0797546
d89_CATGATTTAAGG	1054	1539	0.0449219
d89_CCGACGCCAGCA	1177	1837	0.0545256
d89_CTTCGAATCTTC	1069	1640	0.0634146
d89_ATAGTTGCTAGT	1243	2007	0.0623752
d89_CGAGAGTATACT	1148	1785	0.0274972
d89_TGGTTCGGATAC	1207	1929	0.0555556
d89_ATGCTCGACTGG	953	1553	0.128222
d89_GCGCTTTGTAGC	1024	1574	0.0394151
d89_GCTCGAGTAATT	1025	1547	0.0639948
d89_GGAGGTAAGAGT	1097	1588	0.0698992
d89_CGGTATTTAATC	1230	1765	0.0295287
d89_AGATATACCTGA	1265	1980	0.0419616
d89_TTTTCGCTTATT	1431	2175	0.0685057
d89_TGTTATGTGGCC	1148	1792	0.0653266
d89_TCAAAGATGGCC	1152	1874	0.0534474
d89_CAGGTTGAACGA	1364	2115	0.026017
d89_CTGGCCTCCAAG	1143	1662	0.0488246
d89_GTTTGAACCGTT	1151	2009	0.0662681
d89_TTCAAACTAACT	1242	1998	0.0431078
d89_GGTTGTAACTCA	929	1494	0.0610329
d89_AGGCTGACGGGT	1386	2131	0.107613
d89_CTCGACGCTGAT	1140	1787	0.070028
d89_TTGGTCGCCCTA	1253	1942	0.0422898
d89_GTACCAGACACC	1158	1797	0.0373051
d89_GAAGATTTAACG	1094	1633	0.0778186
d89_GAGCAGGGCGGT	953	1593	0.11495
d89_TCCGAGAGCCCA	1070	1606	0.048005
d89_GCGACTTGGGTT	1166	1790	0.0810962
d89_GCGCCTTAACAA	1298	2116	0.0326395
d89_GCCTATCAGGTT	1068	1693	0.0656416
d89_AAACCCATACGC	1205	1678	0.0369708
d89_GGAAACTTGAGA	1161	1573	0.0312102
d89_TAACTGGGGATT	1148	2147	0.128611
d89_GAGGATGGAACA	943	1445	0.140777
d89_TGGACGTACCAA	1477	2251	0.0351267
d89_GTCATTTATAGA	1079	1736	0.0784314
d89_ACTTACGCATAG	1176	1798	0.0462138
d89_ATCCCCATACTT	1175	1789	0.049217
d89_GAACCTTTCCTT	1050	1590	0.0680101
d89_CTTTAACGCCTT	1084	1892	0.184558
d89_GAGAAAACATAA	923	1379	0.0297533
d89_TAGATATTCCTA	1385	2252	0.0604176
d89_TCGAAAATATCT	1241	1870	0.0369181
d89_CGTTCTGGGAGA	1057	1641	0.0823673
d89_GGTGTTCCCCTA	1218	1789	0.0419463
d89_CCCCCGGAGCGG	1187	1874	0.0416889
d89_CAGGGCTAGCTG	1173	1894	0.0745243
d89_CTAGGTAGAAGC	1227	1867	0.0203863
d89_AGACGCTTGCCG	1400	2173	0.0285714
d89_GAAACAAATCGT	1129	1831	0.0486871
d89_GGACATTATCAA	959	1485	0.0763514
d89_CAAGCGGCGAAC	1406	2198	0.030082
d89_CTCTTGTCGACT	1068	1661	0.0289157
d89_GGGCTACTACAT	977	1561	0.0807175
d89_ACTAATGTTTCA	1062	1577	0.0596068
d89_ATCAAGTATATG	1085	1716	0.0800234
d89_AAATCGTCTTGG	1113	1774	0.0958286
d89_ATGCGCTCCGTT	1338	2053	0.037019
d89_TAAAATCCTGCT	1130	1823	0.0400439
d89_TTCCTCGTCTCA	1146	1737	0.0408751
d89_CCAGTGGTCAGG	1130	1832	0.0634226
d89_AGACGGAAACTG	1009	1526	0.0642623
d89_TTGCTTTCCGTG	1361	2276	0.0628571
d89_AAATCGAGTATG	988	1563	0.0857875
d89_GTTAGTATGCGC	1227	1774	0.0310559
d89_CTATCAATGTAT	1131	1686	0.030285
d89_GTCTGACCAAGG	1315	2049	0.0478282
d89_GAACTCCGTTTA	1066	1652	0.0526953
d89_GTTTAGGTCCAT	1062	1741	0.0948276
d89_GCGCTGTGTAAC	1148	1648	0.0157863
d89_ATTCTCAGGCAT	1048	1695	0.0849558
d89_TCCACTGGCACG	1066	1664	0.0541842
d89_ACCCATCCGAAG	1152	1922	0.0364394
d89_CGTAAAAGCATC	1012	1525	0.0419672
d89_GGATCGTGAATA	1095	1684	0.0362233
d89_AGGGAGGTTTTG	1092	1655	0.0877193
d89_AAGACGTAGAAG	979	1506	0.041196
d89_AAGCTCTAATCC	1115	1694	0.0484634
d89_GGTTAAGAACAA	1152	1804	0.0454545
d89_TTGTGATACGGC	1069	1720	0.0302501
d89_AGTTAGGCTCCT	1237	1884	0.0483015
d89_GTCTGATTCGAT	966	1443	0.0444444
d89_TAATTGGGCAAA	1067	1557	0.0289017
d89_AAGGTTGTAGCA	1205	1773	0.025974
d89_GGATGAGGTTGC	1101	1618	0.0643564
d89_TGCCACAACCGC	1477	2504	0.0315747
d89_AAGATCCCCACC	1133	1665	0.0324714
d89_CCGTCTTACCCC	1083	1758	0.0324601
d89_GAGGATACACGG	813	1310	0.197097
d89_TTGGGAATACCA	1256	1806	0.0249584
d89_ACATCATATCCC	1091	1694	0.0467179
d89_TCCTCGTGAGGA	1020	1752	0.0708167
d89_GGTCACGTCGGT	1061	1598	0.0626174
d89_ACAGGTTACATA	1268	1870	0.0257097
d89_TTTTGCATTCTA	1159	1731	0.0792366
d89_TGGAAACCTAGG	1151	1885	0.104034
d89_AAACCTTAAGGA	1199	1871	0.0577849
d89_TGGGCTTGTATA	1242	2043	0.0641214
d89_CGGGACCCCTGC	1130	1760	0.0279043
d89_GGCAATATCCTA	1027	1531	0.0425114
d89_ACCTACTATAAT	1004	1565	0.0466454
d89_CGCAGCCCCAGA	1145	1784	0.0252384
d89_CCCGTCCCGCAT	1251	2003	0.037981
d89_CGTCGTTATATT	1060	1596	0.0520376
d89_TTGTAAAGCGCC	1129	1745	0.040711
d89_GGGGCTCACCAG	987	1486	0.0310182
d89_CATCGAATCCTC	1082	1633	0.0429185
d89_CACGGCACCACC	1115	1837	0.0370572
d89_CTGTAAACGTAA	1005	1523	0.0309211
d89_CAATCGTCGAGC	1000	1459	0.0445816
d89_AAACGGCTCATT	1040	1575	0.051494
d89_TTAACGAACTTC	1069	1599	0.0300752
d89_GGTTTCATCCTT	1201	1687	0.0320285
d89_TCTTCTCACGTT	1246	1948	0.0339332
d89_TGAATCCGCTAT	1034	1549	0.0710136
d89_TTCCCCAGCATC	993	1588	0.0466583
d89_AAGTATAATTAT	1402	2055	0.0350365
d89_CTCTGTGGTTAG	1242	1877	0.0459402
d89_TGTCCCTTTGAG	1124	1759	0.0722412
d89_ATGCGAGCTTAG	894	1325	0.047619
d89_CCCTCGGTTTGT	1199	1906	0.0582371
d89_CCATAATTTGGT	1123	1609	0.0547604
d89_CGGTCAGAGCAG	1363	2099	0.0414483
d89_CTTTCAGAAAAA	854	1367	0.0124451
d89_GGGGTACTACCT	1057	1649	0.0509709
d89_GTAATGACTAAA	938	1520	0.113891
d89_TTGGATAAATCA	1279	1883	0.0265816
d89_CCGGCTACGATA	1039	1629	0.0257985
d89_TCAGAGACCCCT	1141	1783	0.0415264
d89_TCGTACATTACG	972	1463	0.0704033
d89_AGATATTCATCA	972	1517	0.156188
d89_CGGAGGTACCGT	950	1611	0.0435323
d89_GCAGATTCCCAT	981	1493	0.067649
d89_TAGTGCAGGTAC	1015	1496	0.0301407
d89_AGACGGGTCTTT	1144	1731	0.0422209
d89_GCCATAGATCAT	1069	1655	0.041717
d89_AGCTCTGAGACC	1267	2072	0.0430368
d89_TAGCTGAGTGCA	1111	1633	0.0410539
d89_CTCTCAATCCGT	922	1341	0.0955224
d89_GATGATTGCCTA	1008	1589	0.0636421
d89_GACAAAAGGGGG	978	1587	0.124764
d89_AGGGCTTTCACT	976	1508	0.100466
d89_TGGGTAGTATAG	990	1532	0.123529
d89_TCTCTTTACGTT	1219	1935	0.0424211
d89_AAACAGCAAAGG	1059	1477	0.0826558
d89_ACGAACTTGTGA	985	1445	0.0567867
d89_TAGGGCAAACTC	1136	1709	0.0398126
d89_GTGGGGTATGCG	958	1501	0.0866667
d89_GGCGTCGCAGAG	1187	2051	0.0234375
d89_TCCATCGGTTCT	1252	1962	0.0367347
d89_GAAATTTATATT	1048	1587	0.0208071
d89_GGTTTGCGGACT	988	1582	0.0734642
d89_ATCCCCTTACCA	1117	1730	0.0289352
d89_GCTGTTCCCATA	998	1517	0.0422164
d89_CTTCAGTTGAGA	918	1497	0.0561497
d89_ACGCGTTCGGTT	1039	1685	0.0986334
d89_TGTGGAATGATA	1030	1605	0.0324594
d89_CGTTTGTTCGTT	1120	1901	0.123223
d89_AACCTAACCTAG	1008	1450	0.0220842
d89_CGCGGTTCACCC	975	1545	0.0473718
d89_CTGGTCTATTAC	1113	1623	0.0369914
d89_CTGACCGCAGAT	1199	1805	0.0393352
d89_GGTTAAGGTCGC	1101	1679	0.0345444
d89_AACCGGCATTAT	1014	1516	0.0760079
d89_GGTTGCATACGG	1114	1728	0.0509554
d89_TCAGCTGCTTGG	936	1475	0.120842
d89_CAGTAATAGAAC	868	1289	0.0387898
d89_ATAATGTAGCGT	1153	1620	0.0501548
d89_ACACACATTGTT	934	1317	0.0799087
d89_TTGCCGGTATTA	1091	1609	0.0447761
d89_AGCCATAAGGAG	1073	1615	0.0434513
d89_GCCAGTTTCCAC	1086	1644	0.0511883
d89_GTGGTGATCCCT	1101	1658	0.0495169
d89_ATCGCGGGATAT	1010	1513	0.070814
d89_TGTGCGCATCTG	999	1560	0.102185
d89_TCAGTCATAAAC	1100	1547	0.0401554
d89_GCTGAGTGGTTC	1144	1728	0.0208696
d89_ACCGTTTTTTAG	992	1387	0.0591204
d89_CGAGTCTCTACA	921	1369	0.0445906
d89_GGGGCCGTTAAG	1056	1529	0.058862
d89_GGGGTGCCTTAC	971	1569	0.0516252
d89_CGAACTGAATCT	945	1354	0.0532544
d89_GTTGCGCCAGAC	1123	1757	0.0484883
d89_AGTACCATACGA	974	1531	0.0404964
d89_CGGATGAGGCAG	1076	1700	0.0606596
d89_GAGATTATCCCA	947	1472	0.0224337
d89_GTGCACCATTAA	1000	1543	0.040856
d89_GACTCCGCTCTA	1125	1871	0.0551097
d89_ACCTATTTATTA	978	1456	0.0535714
d89_TCGCCCCTGTCG	1067	1613	0.0353818
d89_ATAACTACTCAT	1052	1631	0.0737101
d89_TACACTAATTCA	1252	1928	0.05359
d89_GTTATATTTATG	1117	1779	0.0973003
d89_CGTTGTGACGTG	1008	1545	0.0750809
d89_AACAGCCATAGA	1085	1669	0.0245656
d89_ATCGTGCCTACG	949	1500	0.0733823
d89_CCGGTAGCACCG	1096	1707	0.0357562
d89_GCGGTCGGGGAG	1071	1527	0.0399738
d89_GGCACTTGTTGC	855	1333	0.0660661
d89_ATACAGGACTGC	1076	1741	0.0321654
d89_ACAGCCGTCTAG	937	1363	0.0521675
d89_TCGGTCGCTCGA	1116	1592	0.040201
d89_GCAGGTATAGAC	1029	1587	0.0536278
d89_GGCTCCATCTGC	1027	1604	0.0524672
d89_AGTGATAACGCG	1216	1873	0.0256273
d89_TCTTGTACACTT	964	1437	0.0271777
d89_AGTTATTCATTA	1042	1594	0.0603015
d89_GTAAAGTCAGAC	1029	1484	0.0208895
d89_AAGAACAGTGCC	1223	1832	0.0414847
d89_AGCGTCCACGTC	1071	1669	0.0257948
d89_TATTACACGGAC	1240	1859	0.0268962
d89_TCACTCCCGCGT	992	1569	0.0280971
d89_CGAAGCATTTCT	866	1336	0.104948
d89_GCTTTGGCGTAT	926	1507	0.0278884
d89_GGCAGCTTAATC	1124	1720	0.0244328
d89_GATGAAGTTGCA	1168	1730	0.0260417
d89_GTGGTAACTGTT	949	1339	0.0665172
d89_CAGTCACTGGTT	1011	1567	0.0504792
d89_CTAGGAAAACCC	1000	1424	0.0252987
d89_GGACCCGTGGGT	982	1476	0.054878
d89_CTTCAACCACTC	916	1413	0.0545326
d89_GACCGCTGACTT	916	1456	0.0777166
d89_AAGGGGTACCGT	904	1425	0.0603933
d89_TTCGTTAAGAAC	1037	1540	0.0188434
d89_GAATTTGTATTC	907	1300	0.0184615
d89_AACCACGTATAA	982	1427	0.0336606
d89_CACTTGCCTAGG	1159	1678	0.0429851
d89_CTCCTACGGACA	1077	1778	0.0382667
d89_CGAATAGGACTA	963	1393	0.0625449
d89_GTGAAATTCACC	813	1256	0.0598086
d89_CGCCCCTCACGG	1008	1546	0.0317563
d89_TCAGACCCCTTT	1110	1610	0.0484773
d89_ACGGCCGTCCCC	944	1424	0.0514085
d89_CTACATAACCAT	877	1245	0.0378727
d89_GGTGGCAGGACT	953	1341	0.0581655
d89_GATTCCCCGCTC	1000	1450	0.0248276
d89_GTCACTCTCCAT	1062	1741	0.0494253
d89_ACAACAAGCTTC	1034	1533	0.0300261
d89_CCTGGACATCTG	826	1303	0.112135
d89_TAGTTTTTACTG	984	1380	0.0515239
d89_GTAATCACCGCT	1145	1683	0.0356718
d89_GAGTCTATTTCC	926	1386	0.033237
d89_ACAGAACCTAAA	811	1258	0.076494
d89_GCAGGAATAGGA	1054	1690	0.0770142
d89_GGCGAGTTGGGT	960	1530	0.116993
d89_GCTGCTAACGGT	1022	1575	0.0603558
d89_TTAACCTTACCG	948	1465	0.0627986
d89_GTTGGTCTAAGA	904	1469	0.0723056
d89_CAATGCTCTATA	1048	1565	0.0570513
d89_CTCACCCCATAC	1156	1720	0.0343423
d89_TAAGGCCATCAC	1142	1772	0.043552
d89_ATTGAAACAGTA	998	1423	0.0365682
d89_TTGACTGTATTT	910	1342	0.0372856
d89_GATTCTTATATT	910	1376	0.0669091
d89_CCTGGCACGTGA	972	1583	0.0341556
d89_CACGTCTGCCCG	889	1286	0.0349922
d89_AGGGCTCATCCT	1075	1569	0.0331421
d89_TAGGTCTCGACT	1150	1774	0.0541455
d89_GACGGTAATCCA	964	1373	0.0378733
d89_ACACAAAGTAGG	898	1183	0.0304826
d89_ATGTCACCCTAG	1053	1542	0.0505837
d89_CGCATTCGCCAC	1013	1553	0.0219638
d89_CGAAGTCTCAGG	1074	1735	0.108357
d89_TCCGCGGGCACA	1092	1784	0.0780022
d89_GAACGGGAAATA	895	1353	0.0295858
d89_AGGAGGTCTCGA	881	1355	0.0820399
d89_CATACGAAGCGA	908	1381	0.0304348
d89_CATATTGAACAC	937	1321	0.0492051
d89_ATCGGACCACCC	1023	1450	0.037931
d89_CCAAATCGATGA	1093	1749	0.0875286
d89_CAGGTGAATACT	717	1108	0.120036
d89_GAGCCTTGTCTC	979	1510	0.0490391
d89_CCATCGAGTACG	922	1352	0.0406805
d89_AGACATCGTGGC	1067	1591	0.0415356
d89_AAGGTATTGGAG	949	1421	0.070373
d89_GAATAAAGACCC	1100	1571	0.023612
d89_AATCTCTTCTGG	995	1546	0.0763754
d89_CTCGTTCCTAAG	978	1514	0.0270985
d89_GATTTTAGTGTT	922	1343	0.0670141
d89_CCCCAAGTCCCA	1233	1794	0.0452009
d89_TAGTCAGCTCAG	761	1224	0.188216
d89_TCCGACGCAGCA	1035	1518	0.037037
d89_TCCGTTGCCGTC	1051	1451	0.0351967
d89_GGAATGATGCAG	906	1261	0.0404762
d89_GGCACGCAACGA	1488	2320	0.0319379
d89_GAAAATTATGGG	979	1417	0.0855124
d89_CAAGAAGCGTTC	837	1208	0.0986733
d89_ATTGTAAGGTGG	857	1346	0.128625
d89_TCAGTATCAGAG	814	1240	0.0962005
d89_TCTTGTCTACCA	948	1455	0.0302613
d89_CAGTGACTTCTG	894	1260	0.0644391
d89_TATTTGCATCTT	958	1475	0.0711864
d89_TGATTTTTCCTA	996	1385	0.044107
d89_CAACAATTATGT	927	1407	0.101068
d89_ACCGAAAACGCC	994	1395	0.0215208
d89_ACAGGTTAGCTA	979	1318	0.0463174
d89_TAGATTATCCGG	907	1348	0.0601336
d89_ATGCCACCCTCG	907	1348	0.0534125
d89_ATGCTATCGGTT	1139	1630	0.0785758
d89_AAAAAGTACTTA	1055	1560	0.0410256
d89_TAATCTGAGCCT	1261	2023	0.0776459
d89_AACCCTATGCTG	1179	1823	0.0455543
d89_GTCGTTTGGAGC	864	1258	0.0922099
d89_CGATGATTGGTG	878	1385	0.104769
d89_GTGCTTCTCACT	922	1333	0.0323308
d89_GTGCTTCACTAG	976	1373	0.0532847
d89_CATGAGCAGACC	919	1327	0.0467925
d89_CTGGGATATGAC	876	1275	0.0384918
d89_AAAAATGTGCCT	936	1281	0.034375
d89_CAGAACTTTGCT	990	1479	0.0520974
d89_CAGTGCCCGATA	981	1464	0.0479124
d89_ATGCTAACCGTC	904	1390	0.0770893
d89_AAAATTTCTAAA	965	1383	0.0361533
d89_TCTGTTCACTAA	926	1275	0.0321569
d89_GTGTCTACGATC	1034	1551	0.0354839
d89_CGGGTTGGTGAC	911	1353	0.0436068
d89_GATTGATCATCC	1078	1605	0.0174564
d89_TGTGCGTATTGG	940	1383	0.0608255
d89_GCTCAGGCAGAG	1265	2047	0.0630499
d89_GCTGTACCCTTG	914	1303	0.0422752
d89_TAACACCGCTCT	811	1192	0.144416
d89_TCCACACCGGTG	936	1295	0.0317092
d89_GACAAGATACGC	652	1027	0.105469
d89_CCCCAAAAATTC	832	1212	0.0346535
d89_GTTAAGCGTCTC	1129	1694	0.0224321
d89_ATGGACAATGAT	969	1423	0.0295359
d89_GAATGTCTGACG	751	1081	0.0360777
d89_TCGGCAATCCGA	834	1225	0.106209
d89_ATTTGCGTAACT	878	1223	0.0433361
d89_GATATAACACCA	999	1390	0.0323974
d89_GCGTATGCATAT	974	1404	0.0405983
d89_CTGTTACTCCGA	882	1293	0.0355762
d89_CCATAGAGACGT	951	1362	0.0191176
d89_GTGGGGCCACTG	1056	1550	0.0258231
d89_CAGACTAGCGAG	1031	1509	0.0298607
d89_CAACTTTGGTGA	923	1441	0.0888889
d89_GTTATGCCTTGG	759	1145	0.118777
d89_GGATGCATAACG	923	1435	0.0362369
d89_GCTGCGGTCACT	1073	1600	0.0393996
d89_CGAATGCCCAGA	921	1260	0.0302067
d89_CAACAGGGTCGT	1067	1604	0.0511541
d89_GAAGTCTGCACT	899	1375	0.0763636
d89_CCTGCGTCTGGT	1087	1643	0.0931223
d89_GTGTCACGAGTC	855	1265	0.0371542
d89_TAGAGGTTTCAG	869	1283	0.0991413
d89_GTATCTAGGCGC	997	1500	0.0587058
d89_CTGAGGGCCGTC	964	1437	0.025802
d89_AACATTATATAT	1095	1753	0.0239726
d89_GAGAACATCCCG	795	1101	0.0218182
d89_TTGCTTTTGCGA	1044	1498	0.0480641
d89_ACTTCCTAAACC	1040	1545	0.0504854
d89_TTGGTGTGACTG	1037	1647	0.100789
d89_GGGTTGACAAAT	983	1421	0.0408739
d89_AACAGTTACGTA	843	1213	0.0371287
d89_GCAAGGTTGCTG	1091	1571	0.0630975
d89_TGAACGGTGATA	1030	1589	0.0383889
d89_TTTATGTCTGTA	967	1400	0.0300214
d89_CATCATCTTGAG	958	1374	0.0714807
d89_TTGGGTGGACGC	753	1188	0.104465
d89_GCACCTTTCGCA	1044	1474	0.0292716
d89_TTCCCACAAATA	775	1084	0.0333025
d89_AACATACGTCAA	846	1241	0.0702746
d89_GGAAAAGACCGT	880	1212	0.0189769
d89_GCTAGCTTGCCT	813	1295	0.0867545
d89_CGGATACGGCTA	795	1156	0.0259965
d89_CATTATTACATT	981	1401	0.0563883
d89_GGGGCTACAGAA	899	1371	0.0780452
d89_TTACCGGCAGAG	834	1212	0.046281
d89_AACTATCTCCAG	864	1228	0.0693878
d89_GGAGCGCACTGA	929	1186	0.0152156
d89_GACCTGTGGATT	901	1315	0.085997
d89_AGAATGTAGTCG	923	1360	0.0420354
d89_AGGTTGTGCGCC	843	1299	0.0655359
d89_TGACCGGGGCAG	1162	1682	0.0327186
d89_AACCGCTGTTAG	1037	1510	0.0377984
d89_CCTTCCCTGAGG	923	1284	0.0342679
d89_GGGTTTGGGGGG	852	1322	0.146747
d89_GCTCAAACACTA	1013	1620	0.0216183
d89_AATTCCCTGGCT	917	1415	0.0898797
d89_CTGTGGTGCCTG	1200	1868	0.0289079
d89_ACAGATGCGCCC	1122	1731	0.0340843
d89_TCCTAGTATTCG	847	1401	0.0835714
d89_TGCCCTTTCGTT	1088	1576	0.024127
d89_GGATATGCCTAT	845	1240	0.0589185
d89_TGTCTTTACCTA	903	1379	0.100798
d89_TGCGACGCGTGA	957	1509	0.0444297
d89_CGCGGCCCGGCG	948	1404	0.0420827
d89_CGTTAGAGGAAG	962	1386	0.065704
d89_CTCCAACGACGT	996	1507	0.0485372
d89_CGATCCCGTAGC	1022	1477	0.0278155
d89_GCGCTACTAAGG	911	1400	0.0665712
d89_GGCAGCAGCACG	1131	1698	0.0454009
d89_GGCAATCTCAGG	862	1353	0.108647
d89_AGGTCCCACTAA	1097	1674	0.0502392
d89_ACTTGCAAAGTC	863	1217	0.0320724
d89_GCTATCTATGCC	878	1304	0.0652341
d89_TAGCCGGGGCTA	901	1292	0.026418
d89_TTAGAAAGTTGC	996	1394	0.0530846
d89_TTCTAAGGAATG	848	1252	0.0367412
d89_CACCTTTCACAT	1021	1510	0.0403974
d89_ACGCCTAACGCT	929	1303	0.0360983
d89_ATTGTGTGCTAG	799	1290	0.0968992
d89_CTAACATGATAA	849	1224	0.0310711
d89_CCAAAAGCTTAA	902	1240	0.0573043
d89_CACAACCCTTGC	897	1319	0.0523124
d89_TGTTGTCAAATG	937	1297	0.0694444
d89_CCCGACGCCCGT	958	1361	0.0228109
d89_TGCCACTAGCTC	852	1319	0.0584662
d89_TGGCACCAAGTG	859	1242	0.0289855
d89_AGAGTGCACCCT	986	1420	0.0219081
d89_CTGTGTTTTCGG	843	1283	0.0873635
d89_GCCCAGAGAGAA	1008	1448	0.0421562
d89_CCACTGAGGTCG	960	1428	0.0343137
d89_GTCCAAGGTGGG	1076	1578	0.0659898
d89_TGTCGTTTGACC	839	1248	0.0376603
d89_AGAGATCCATAA	771	1036	0.0425532
d89_GGTGTTGATGCG	928	1449	0.0745856
d89_GTACGAAAGGAA	777	1049	0.0181471
d89_TCTCATCCTCAG	840	1226	0.0343418
d89_GCCAACGTACCT	877	1285	0.0545596
d89_GGGCCGCTGCAT	1196	1762	0.0380466
d89_GTGTTTTCGCGC	1093	1695	0.0584761
d89_CATGCGGATCAA	855	1279	0.0375587
d89_GGGGAGGTTGGA	930	1383	0.0838756
d89_ACGTCGTAACAT	927	1357	0.036846
d89_CACCTATACTAA	855	1259	0.0573705
d89_TGGGTGTCACCG	666	903	0.0811111
d89_GGACTATGGTGG	859	1235	0.0736842
d89_GTCGAGTGCTTA	993	1435	0.0292683
d89_TAACCTCTGTAC	1116	1662	0.0331126
d89_TTTTGTGCAAAG	845	1197	0.0334728
d89_GTAAAACTTACC	788	1108	0.034296
d89_AGACCCTGATGC	1033	1539	0.0266927
d89_AGTTGGTCTATA	811	1197	0.117057
d89_GTTTATGCGTCT	759	1148	0.0479512
d89_CAGTGGGCAGCG	1001	1620	0.0753086
d89_CCCTCTATATCC	874	1228	0.0570497
d89_AGCAGCTTGTTA	874	1186	0.0362869
d89_GGAACGATGTTC	850	1269	0.0291798
d89_ATCATTGAGCAT	895	1294	0.0494973
d89_AGCGACCCGATG	880	1257	0.0525896
d89_GGTAGTGCTGCC	745	1127	0.0391111
d89_TTGTAGTATTAT	949	1332	0.0435763
d89_CAGTTGGTGATG	947	1377	0.037064
d89_ATGACGAGCTCA	799	1117	0.047491
d89_CAGGGCGAAACG	830	1192	0.0352349
d89_ACCGATGTTTGA	819	1162	0.0714286
d89_GATTCATATGCC	726	1017	0.0512315
d89_TAAGGAACATCG	1337	2073	0.0299083
d89_CGTAAGATAAAC	793	1048	0.0181298
d89_GCTTCGTTAGCA	910	1330	0.055681
d89_ATAGATCAGGGC	1358	2108	0.0531814
d89_GCCACTACTGTC	922	1272	0.0370955
d89_CGCGCCTGCTGC	847	1338	0.0508221
d89_CGCGGAAGGTAT	892	1238	0.0517799
d89_TGAATCATAGCC	812	1077	0.0259981
d89_GCTCTCGCGGGC	1026	1553	0.0489375
d89_AAGACTGCGGCC	941	1389	0.0518359
d89_CGTCTCAATACT	962	1441	0.0590688
d89_TCCTTGTTTGGA	900	1319	0.0538695
d89_GCCATGTCCGGG	700	1054	0.0788973
d89_GTAAGAGTTTTT	852	1206	0.0680498
d89_ACTTGCCGATGT	1081	1616	0.032797
d89_AATATGCAATTG	931	1361	0.056576
d89_AATTAGGTTTTC	850	1202	0.0566195
d89_GTTTGTTTACGG	723	1048	0.069723
d89_CTACAAGGCTGG	859	1298	0.0662558
d89_ACTCCCGGCGCC	698	1052	0.0294677
d89_GGGTGAACGTTA	813	1122	0.0517395
d89_CGTTAAACAGGT	832	1156	0.0562771
d89_CCAGACAGGGAT	773	1153	0.0486111
d89_CTCACCTAATGA	944	1332	0.0465815
d89_CGTCGGCTGTGT	859	1361	0.0602498
d89_CTAATCAGGGTA	806	1202	0.110741
d89_AGAAATGTACCA	778	1158	0.0337079
d89_TTGAAGTTGTCA	743	1054	0.0465779
d89_AGCGTTTGTCCG	776	1207	0.0389718
d89_GTTTATGGGCTA	799	1183	0.0693739
d89_CGCCGCAGCATT	966	1412	0.0354108
d89_CTCTGGCACCCC	845	1213	0.022314
d89_ACCACGTTGATG	784	1082	0.0480591
d89_ATCTGGTGCACG	771	1086	0.040553
d89_CCGAGGGCTGTA	774	1131	0.0504425
d89_GACGCCGCACGT	970	1398	0.0200429
d89_GCCTGGGGTACG	824	1209	0.044739
d89_CACATCTACCTG	1145	1585	0.0359848
d89_CGGTAAGGACGT	1013	1383	0.0231548
d89_CTTTCCTGCAAA	936	1271	0.0330448
d89_TACCCAAGGGGG	771	1205	0.142263
d89_CCGCGGTCTGGA	779	1193	0.0840336
d89_TCGGCAGCTATA	792	1172	0.0776451
d89_AGTGAAAGTGAC	1173	1733	0.0283073
d89_GGGGAGTCTCGT	818	1234	0.0519481
d89_GGGCCCGTTATT	1072	1572	0.0324427
d89_TGTAGTTGTACG	754	1043	0.0863724
d89_TGTATATTTACC	1109	1638	0.0372861
d89_TTCGCTTACTCA	794	1100	0.0455789
d89_GAGGGTCCGTTC	912	1369	0.0548246
d89_TGCACACCCGGC	803	1257	0.0334661
d89_CAGAGAAGGGTT	845	1226	0.102041
d89_ACTTTGGCATTG	916	1262	0.0427892
d89_CTGTGAAGTGGT	856	1343	0.0759494
d89_ACTAAAATATTA	782	1150	0.0591819
d89_AAGTATTGAACC	934	1335	0.0210053
d89_TTCCTCTGACGA	696	985	0.0794297
d89_GGACTAGTTCAC	1131	1556	0.0199742
d89_GTGCCGCGGCTT	927	1347	0.0311804
d89_AGGCCTCTCCTG	1002	1483	0.0397842
d89_GAAAATACTGGT	812	1134	0.0910698
d89_TATTCTTGTCCT	822	1239	0.0557351
d89_GGGAACATCCCA	778	1139	0.0193152
d89_ATTAACATCTGG	749	1135	0.10837
d89_TACTCTTTTTGC	772	1126	0.0373665
d89_ATTCGCATCCAC	717	1026	0.0565302
d89_TGTCCCAGCTAC	904	1258	0.0389817
d89_ACTAGCATTGCG	894	1265	0.039557
d89_CGCAAGACCCGC	761	1128	0.0576241
d89_CTGGTTCTCGAA	805	1101	0.0272727
d89_ACACCCCATTAG	890	1270	0.0449527
d89_TCTTAAGAGCCG	889	1349	0.0452522
d89_TGCGACTGTAAG	813	1141	0.0728709
d89_AACTCCGTGAAC	745	1089	0.0431985
d89_TGACCTATCCCC	651	864	0.0417633
d89_ATATGCAGACTA	817	1121	0.0428189
d89_AGACATTACTGT	785	1102	0.0644868
d89_AGGCACCCGGGT	794	1156	0.0441176
d89_GTGCCGCAATCA	825	1118	0.0340502
d89_GACCCGCAAGGC	795	1093	0.040293
d89_ATTTCTGTGATG	924	1352	0.0761834
d89_AATGGCGTAGTC	846	1200	0.0333611
d89_ACAAAGTAAGGA	710	964	0.0851506
d89_GAGCCGGCATCA	888	1185	0.0185654
d89_GGTTGGCCGGCA	744	1013	0.0542942
d89_TGTCAAGCGGCA	965	1374	0.0335033
d89_AGGCGGGGTTGT	806	1165	0.0781116
d89_GCGTAAGTCGTG	692	984	0.0651068
d89_ACGTTCAGCGCC	859	1175	0.0297872
d89_CAGATAGCCTAT	845	1150	0.0417391
d89_CACAACGTCGGC	811	1240	0.0686037
d89_AACAAGCCCAGT	817	1083	0.0535549
d89_AACTGCATAGCT	766	1130	0.0566372
d89_AAAGCTATCAGT	789	1111	0.0162308
d89_GTTCCTTAACCG	938	1345	0.0238095
d89_GGCGACCCACCA	742	941	0.00850159
d89_GTTCCGCACGTC	853	1165	0.0214777
d89_CGACAGGAGGTT	834	1291	0.11413
d89_CTTTCAGTTAGT	792	1119	0.0520179
d89_ATCCATAATCTT	901	1293	0.0402477
d89_GGCAGGCTCCGG	842	1238	0.0428803
d89_AGCGACGCGATA	784	1092	0.0366636
d89_AGGGCCGGCGGA	1145	1734	0.0461361
d89_AGGCGACATAAT	761	1069	0.0290807
d89_CAATCCTATATG	831	1280	0.112588
d89_TAGTGCCGCCCA	874	1273	0.0322074
d89_GGGTAAGCTGAG	917	1363	0.0360029
d89_TCAAAGGTGGCC	804	1197	0.06934
d89_CGACACCCGATG	831	1169	0.052226
d89_GTGAGTCTGAAG	536	876	0.164571
d89_CGCAGTACTTAG	799	1120	0.0428954
d89_GGATCGTACCAG	884	1289	0.0457719
d89_TTAGAAACCTAA	886	1311	0.0145371
d89_ATAAGCATGCTT	784	1124	0.0658363
d89_CGAGCGCAATCA	854	1217	0.0230263
d89_TGCCAGCGTGGC	823	1109	0.0433213
d89_CGTGGAAGCTTG	700	942	0.102345
d89_CGACCTGGTTCA	846	1269	0.0937746
d89_CATCATAGGGTT	712	1032	0.0872939
d89_GTAGTGTCACAT	780	1007	0.0258449
d89_TGCGCGTCTCGG	793	1109	0.0811542
d89_ATTGTTGACGAT	686	970	0.0681115
d89_CTTCCTTGAGTC	933	1263	0.0214116
d89_AGGTATTCTTGG	731	1015	0.0985222
d89_ATCTGTTTAGTG	788	1148	0.0444251
d89_TCAGGGAATATG	743	1049	0.0620229
d89_TTCCTTACGTGT	921	1310	0.0748092
d89_CTCGACACGTAT	856	1093	0.00824176
d89_CGCCACCGACCA	813	1198	0.0434419
d89_TAAAATTGGAGA	659	984	0.0914634
d89_GGCTAAACGGCA	762	1072	0.0466418
d89_GTCAATACCTAA	755	1228	0.102689
d89_TTGTCAAGCTGA	749	1037	0.0328502
d89_TTGGAGTATTCA	901	1172	0.0204778
d89_CGGTCGCTTCTG	908	1282	0.049961
d89_CCCAACACCAGG	844	1163	0.0595855
d89_ATTTTCAAAAAT	773	1054	0.025641
d89_AACGCCAGCCCT	909	1216	0.0156379
d89_CAGCACATCTAA	689	1033	0.0571705
d89_GAGTTCATCAAG	764	1010	0.0326733
d89_TAGGAGGCATGA	726	1078	0.0454545
d89_CCTGGAATAACG	890	1333	0.0352588
d89_GCCAGAGTCAGG	728	1020	0.0480864
d89_TAACCGAAAGTG	738	961	0.0479167
d89_ACGTGGAGGGCT	793	1189	0.0953586
d89_TACGCTTTGATA	757	1089	0.0818015
d89_TAAAAATAGTAA	794	1030	0.0389864
d89_CATTGATATGGA	718	1050	0.072381
d89_GGACCCACTCGG	722	1029	0.0350877
d89_CAAGCGACCAGG	721	986	0.057868
d89_GGAGGCATGCTC	702	971	0.0629515
d89_TTGCTCCGACTA	674	916	0.0513661
d89_CAAGGTCCAGAC	801	1167	0.0377035
d89_TTTCATTGGGCG	962	1432	0.0698812
d89_GTAGTTTAATCC	763	1053	0.0371429
d89_TGATCGAGGGAG	913	1211	0.031483
d89_GTTGGAGCCCAA	995	1501	0.042
d89_TTTGACGTATAC	897	1258	0.0166932
d89_CGCCTAAGTCTG	927	1340	0.0335821
d89_TTTCGAGTCTCA	847	1288	0.0543478
d89_CCGTTGGCGACA	716	1016	0.0384615
d89_GGTAAAACTTTA	752	1015	0.0246548
d89_GCAACCGCCTTC	778	1149	0.0461672
d89_GTGAGCATAGGT	970	1506	0.0857143
d89_CCTGTCGCGAGT	897	1216	0.0197694
d89_GGCTGACGCGCT	771	1120	0.0482574
d89_CACACCGGGCAG	675	998	0.0621866
d89_TATATACGGCTA	844	1112	0.0558559
d89_GTGCTTGGCGCA	781	1210	0.100083
d89_TGTTCGACGATA	752	1079	0.0695088
d89_CTGCACCGTTAA	958	1317	0.0182648
d89_TTGTGCGGATCG	818	1138	0.0386643
d89_ACTAGTGAGTGG	866	1289	0.102484
d89_CTTCTCTCTCGC	780	1129	0.0522586
d89_CGCCGGGCAGAA	746	1030	0.03207
d89_TGCGGGCAGGGT	780	1125	0.0872663
d89_GATTCCTGGACA	968	1436	0.0439024
d89_TACACGTTCCAT	871	1166	0.0403087
d89_TAGGTTGCTAAC	714	1086	0.0598527
d89_GGTGGTTTCGAG	799	1136	0.0933921
d89_CACCACACTCGC	771	1054	0.0513308
d89_ATCCCTACACAA	886	1290	0.0434783
d89_GGTCCAGCTTGG	938	1376	0.0538182
d89_GGTTCCACCCAC	757	1113	0.0324032
d89_GGACTCGTCTAT	847	1197	0.061139
d89_GATTTCCAAGCG	674	941	0.0361318
d89_TCTCTGGTTGTA	1074	1583	0.0468058
d89_CGTTCCGCGACG	814	1170	0.0513259
d89_GGCAGTTGCCGT	708	991	0.0292929
d89_GTTCCCCAGAAT	707	1015	0.025641
d89_ACTTCTTCGGAT	802	1174	0.0418089
d89_CGTGGGAGTGGC	757	1074	0.0782852
d89_TCAGGTCACGTT	889	1243	0.0410298
d89_AGGTCAATTGAC	537	706	0.12358
d89_AATAATTATGGT	765	1103	0.0862852
d89_GACCTTAACGCG	711	1070	0.0477081
d89_TTAGCCTAGGTC	1261	1847	0.0406064
d89_CGCCCAAACGGA	1230	1877	0.0320171
d89_ACGATTACGGAC	702	1040	0.0317308
d89_CCGGTAGACTAA	780	1046	0.045977
d89_CCCGAGTGTAGC	778	1132	0.0379859
d89_GGTTGGCCGTTG	623	888	0.111738
d89_TTTGGAGTTACT	866	1249	0.0344551
d89_CTTCTACTCCAT	806	1219	0.0623974
d89_CCAGGAGTAGAG	737	1022	0.105675
d89_GAGCCAATGACC	718	1058	0.0387524
d89_ATCCGTGCAAAA	817	1104	0.0353261
d89_TACTCCGTCCCT	648	963	0.0695742
d89_GACAGGGTAGTA	751	1085	0.0645161
d89_TTGAGGGCGTCA	767	1078	0.0398887
d89_AAGTGTGTAGAA	603	754	0.0371353
d89_AAGATCTACGGC	732	984	0.0508647
d89_CCTCTCCCTGTG	729	1017	0.0816929
d89_TCACATTGGTGT	870	1177	0.0544681
d89_CACATAATCAAA	568	780	0.0578406
d89_TTCCTCGCCCTT	905	1272	0.0330448
d89_TGACCGTTCTTG	712	1065	0.101504
d89_TGTCAACAAGTC	690	994	0.0543807
d89_AACGCCTTGACA	409	690	0.135174
d89_ACTTCTGAATCT	655	925	0.063922
d89_GAAAGCGAGTCG	690	962	0.0312175
d89_TATGTTCGTCAC	1185	1780	0.0252951
d89_TCATTAAGTCGG	790	1153	0.127493
d89_CGCTATATTTAG	742	1045	0.0584291
d89_GGTTTTGCTCTC	857	1248	0.0841346
d89_TGTGGCCTGTAA	853	1249	0.0464371
d89_AGTAGGGCCCAC	771	1059	0.0293006
d89_AAGGAAAGCGTT	806	1172	0.059778
d89_GCTGACTAACAC	811	1196	0.0393305
d89_TTAAATATGTAC	636	871	0.0723307
d89_TATACGCCCAGT	878	1224	0.0351594
d89_TCCAGAGATTAT	784	1070	0.0523364
d89_TCAGGAATCAGG	750	1061	0.0708885
d89_ATGATAAACCAG	682	863	0.0533643
d89_CCTTCCAGGGGA	837	1137	0.034331
d89_GCCGTCCTACAG	732	995	0.0643216
d89_TGCATAGCTTGG	876	1232	0.0512195
d89_CGCCTGATTTAA	392	536	0.0561798
d89_AATCGATAACAT	460	687	0.195335
d89_CCAGACGTCATA	529	683	0.0205279
d89_GTGCCACAATCC	755	997	0.0260782
d89_ATGCGGTTTTAA	669	936	0.0695187
d89_GTTTTCATACAT	833	1047	0.0152818
d89_TTCGAGGGTGCA	761	1126	0.0506217
d89_ACACGCTCTTAG	756	1162	0.0439276
d89_CAGTAATACATT	708	944	0.0593849
d89_GTTACTCAAAGC	701	975	0.0502564
d89_GCCGCTAACGTG	940	1294	0.0317092
d89_CGTTGCTGCCTT	834	1155	0.0554593
d89_CTTAGAGACCTT	710	992	0.0414141
d89_TCCATTTATCTT	587	847	0.135934
d89_GCACACCTCGTA	770	1015	0.0335306
d89_GGGGAACACATC	819	1145	0.0410839
d89_CTCTCCATGATT	607	881	0.0897727
d89_TGCCTTTGCCTA	932	1381	0.0782042
d89_TAACTACCACAT	781	1167	0.0539846
d89_GTAGGAAGGTAC	682	884	0.0625
d89_GTCACTGCTATC	662	892	0.0988764
d89_ATAAGCGATAGT	625	866	0.0578704
d89_AAGCGCATTGAT	598	821	0.026862
d89_ATTACAGCGTGG	868	1268	0.0307571
d89_CGGGCACCGCAA	724	1006	0.0298805
d89_GATTGCATTATT	747	1206	0.109453
d89_TTGGTCCAGGGT	730	986	0.0760649
d89_TATACGGTGCTT	842	1303	0.0997698
d89_GGCTTACAAAAC	914	1299	0.0439476
d89_GTCATCGTGGCT	760	1018	0.0314651
d89_TTTTGTGTTCAG	746	1127	0.0745342
d89_AGGATCTTCCTG	675	955	0.0293501
[truncated: 1,272 more rows]

## Sheet: Clusters by age
cluster	d77 count	d77 %	d89 count	d89 %	d104 count	d104 %
c0	49	0.0709117	434	0.24071	102	0.131274
c1	270	0.390738	199	0.110372	96	0.123552
c2	45	0.065123	227	0.125901	125	0.160875
c3	2	0.00289436	232	0.128674	46	0.0592021
c4	62	0.089725	130	0.0721021	59	0.0759331
c5	59	0.0853835	135	0.0748752	55	0.0707851
c6	60	0.0868307	121	0.0671104	36	0.046332
c7	23	0.0332851	86	0.0476983	84	0.108108
c8	68	0.0984081	69	0.0382696	51	0.0656371
c9	32	0.0463097	85	0.0471436	25	0.032175
c10	15	0.0217077	16	0.0088741	78	0.100386
c11	6	0.00868307	69	0.0382696	20	0.02574
total	691		1803		777
