# Supplementary material for: Single-cell transcriptomic reveals molecular diversity and developmental heterogeneity of human stem cell-derived oligodendrocyte lineage cells
Source: Nat Commun. 2021 Jan 28;12:652. doi: 10.1038/s41467-021-20892-3 (PMC7844020; doi:10.1038/s41467-021-20892-3)
Supplement: Supplementary file 11 — Supplementary Data 6 [file 41467_2021_20892_MOESM11_ESM.xlsx]

## Sheet:  D85_PDTT markers
p_val	avg_logFC	pct.1	pct.2	p_val_adj	cluster	gene
0	3.84505	1	0.024	0	Peri1	COL1A1
0	3.61443	0.987	0.016	0	Peri1	COL1A2
0	3.37334	1	0.032	0	Peri1	COL3A1
0	2.88849	0.937	0.024	0	Peri1	MYL9
0	2.83929	0.937	0.014	0	Peri1	DCN
0	2.7662	0.886	0.017	0	Peri1	LUM
0	2.61456	0.658	0.012	0	Peri1	RGS5
0	2.06351	0.785	0.001	0	Peri1	ASPN
0	2.04058	0.987	0.023	0	Peri1	BGN
0	2.01449	0.886	0.003	0	Peri1	OGN
0	1.97174	0.861	0.014	0	Peri1	CRABP2
0	1.82243	0.81	0.022	0	Peri1	SPON2
0	1.69793	0.747	0.008	0	Peri1	POSTN
0	1.59143	0.835	0.002	0	Peri1	COL6A3
0	1.56975	0.747	0.017	0	Peri1	RARRES2
0	1.10508	0.646	0.002	0	Peri1	IL32
0	1.04361	0.646	0.001	0	Peri1	PRKCDBP
0	0.903674	0.582	0.003	0	Peri1	PLAC9
0	0.887017	0.532	0.001	0	Peri1	ISLR
0	0.868124	0.544	0.005	0	Peri1	MOXD1
0	0.833943	0.506	0.001	0	Peri1	ITGBL1
0	0.74734	0.519	0.003	0	Peri1	FMOD
0	0.73145	0.418	0	0	Peri1	TCF21
0	0.542638	0.38	0	0	Peri1	FOXF1
0	0.532067	0.367	0.001	0	Peri1	MRGPRF
6.05865e-304	0.914927	0.367	0.001	9.75018e-300	Peri1	FAM150A
1.47783e-300	0.655312	0.481	0.004	2.37827e-296	Peri1	FAT4
1.83084e-299	1.55584	0.975	0.038	2.94637e-295	Peri1	COL6A2
7.03619e-299	1.35108	0.316	0	1.13233e-294	Peri1	CCL11
7.03619e-299	0.642302	0.316	0	1.13233e-294	Peri1	CAPN6
3.68431e-292	2.0488	0.949	0.038	5.92917e-288	Peri1	MFAP4
4.57424e-285	2.69118	0.962	0.041	7.36132e-281	Peri1	TPM2
1.94253e-280	1.00856	0.342	0.001	3.12611e-276	Peri1	DPT
8.42257e-278	2.02525	0.899	0.034	1.35544e-273	Peri1	FN1
5.01649e-277	3.05916	0.772	0.024	8.07304e-273	Peri1	ACTG2
1.87774e-276	0.412518	0.316	0	3.02185e-272	Peri1	TMEM119
1.20151e-275	0.757008	0.557	0.009	1.9336e-271	Peri1	COL5A1
1.35189e-274	0.936686	0.418	0.003	2.17559e-270	Peri1	IL17B
4.31436e-269	0.647347	0.443	0.004	6.9431e-265	Peri1	MMP23B
2.18424e-265	0.670834	0.506	0.007	3.5151e-261	Peri1	COL12A1
2.78021e-255	0.929206	0.633	0.015	4.47419e-251	Peri1	EMILIN1
7.84954e-248	0.945759	0.405	0.004	1.26323e-243	Peri1	CNN1
4.132e-247	1.46887	0.633	0.017	6.64963e-243	Peri1	WFDC1
3.87393e-244	0.842246	0.582	0.013	6.23431e-240	Peri1	TGFBI
2.57195e-239	0.851005	0.506	0.009	4.13904e-235	Peri1	ITGA1
4.43733e-236	0.55045	0.329	0.002	7.14099e-232	Peri1	CLEC2B
1.04027e-227	0.347002	0.253	0	1.6741e-223	Peri1	HIC1
5.38075e-227	0.693124	0.43	0.006	8.65923e-223	Peri1	ITIH5
2.31219e-216	0.418188	0.329	0.003	3.72101e-212	Peri1	RHOD
6.97011e-216	0.797603	0.405	0.006	1.1217e-211	Peri1	PRELP
1.39508e-213	0.419255	0.278	0.001	2.24511e-209	Peri1	FOXF2
2.3802e-212	0.534528	0.43	0.007	3.83045e-208	Peri1	PTGIS
1.23097e-207	1.30864	0.456	0.009	1.981e-203	Peri1	CYP1B1
4.83763e-207	1.0895	0.456	0.009	7.7852e-203	Peri1	CTSK
5.4059e-206	1.38779	0.797	0.04	8.69971e-202	Peri1	PCOLCE
5.301e-205	1.18698	0.81	0.041	8.5309e-201	Peri1	GYPC
6.03582e-204	0.356018	0.228	0	9.71344e-200	Peri1	CD248
5.36525e-196	0.468401	0.38	0.006	8.63429e-192	Peri1	MRVI1
4.1153e-194	0.433892	0.316	0.003	6.62275e-190	Peri1	CARD16
1.35781e-193	0.322871	0.228	0	2.18513e-189	Peri1	PRRX2
1.77852e-193	0.681957	0.481	0.011	2.86218e-189	Peri1	RBPMS
5.97049e-193	1.45324	0.709	0.032	9.6083e-189	Peri1	COL8A1
6.81816e-193	1.05608	0.557	0.017	1.09725e-188	Peri1	FILIP1L
2.82248e-190	0.430536	0.291	0.002	4.54222e-186	Peri1	GPR124
4.42763e-190	1.29832	0.734	0.035	7.12538e-186	Peri1	PTRF
1.63667e-189	0.889546	0.494	0.013	2.63389e-185	Peri1	EPSTI1
3.5329e-187	0.675496	0.532	0.016	5.68549e-183	Peri1	BNC2
1.08716e-186	0.317583	0.266	0.002	1.74956e-182	Peri1	LOXL4
5.15577e-184	0.614339	0.392	0.007	8.29718e-180	Peri1	SRPX2
8.23027e-182	0.324965	0.215	0	1.3245e-177	Peri1	COL15A1
8.81114e-182	0.481926	0.215	0	1.41798e-177	Peri1	WNT2
9.98749e-181	0.645736	0.468	0.012	1.60729e-176	Peri1	COPZ2
9.17592e-180	0.395875	0.19	0	1.47668e-175	Peri1	CHRNA1
2.63652e-179	0.404348	0.316	0.004	4.24295e-175	Peri1	FNDC1
1.25531e-177	1.54894	0.506	0.015	2.02017e-173	Peri1	MYH11
2.53223e-176	0.734103	0.519	0.016	4.07512e-172	Peri1	C1S
3.84e-176	1.43662	0.62	0.026	6.17972e-172	Peri1	CTHRC1
9.68077e-176	0.680803	0.38	0.007	1.55793e-171	Peri1	KLF2
1.64284e-174	0.748653	0.62	0.026	2.64383e-170	Peri1	NID1
1.74218e-173	0.746795	0.557	0.02	2.8037e-169	Peri1	RCN3
2.32833e-173	1.48533	0.835	0.056	3.74698e-169	Peri1	SERPINH1
1.83774e-170	1.90209	0.975	0.088	2.95747e-166	Peri1	FBLN1
1.3467e-169	0.545421	0.304	0.004	2.16724e-165	Peri1	TWIST1
3.06538e-168	0.311038	0.19	0	4.93312e-164	Peri1	ABCB1
7.45202e-168	0.418005	0.228	0.001	1.19925e-163	Peri1	ALDH1A1
9.53829e-168	0.955613	0.544	0.02	1.535e-163	Peri1	PDGFRB
1.32401e-165	3.05246	0.937	0.079	2.13072e-161	Peri1	TAGLN
1.00471e-164	0.732042	0.519	0.018	1.61688e-160	Peri1	RGS10
6.27115e-160	0.423397	0.291	0.004	1.00922e-155	Peri1	IL34
1.385e-158	0.580696	0.354	0.007	2.22889e-154	Peri1	ADAMTS8
1.80459e-158	0.411827	0.278	0.003	2.90412e-154	Peri1	CTSS
2.78136e-158	0.796617	0.57	0.024	4.47605e-154	Peri1	PHACTR2
4.44759e-158	0.594804	0.342	0.006	7.15751e-154	Peri1	RGS4
1.71078e-156	0.266381	0.215	0.001	2.75316e-152	Peri1	CDC42EP5
5.48306e-156	0.747616	0.367	0.008	8.82389e-152	Peri1	INHBA
3.45505e-152	1.00827	0.633	0.033	5.56021e-148	Peri1	GLIPR1
1.73534e-148	0.553692	0.291	0.004	2.79268e-144	Peri1	LOXL2
6.79053e-147	1.0366	0.785	0.057	1.0928e-142	Peri1	RAB34
1.39756e-144	0.258664	0.165	0	2.24909e-140	Peri1	COL13A1
2.56161e-141	0.460365	0.19	0.001	4.1224e-137	Peri1	MFAP5
1.15033e-137	2.14094	0.646	0.04	1.85123e-133	Peri1	SFRP4
3.21485e-134	0.520879	0.392	0.012	5.17366e-130	Peri1	APOBEC3C
7.57632e-132	0.505246	0.329	0.008	1.21926e-127	Peri1	ECM1
2.95981e-130	0.657325	0.405	0.014	4.76321e-126	Peri1	RUNX1
1.31889e-129	1.10595	0.468	0.019	2.12248e-125	Peri1	S100A4
7.46681e-129	2.27973	0.658	0.044	1.20163e-124	Peri1	MGP
7.09881e-128	0.483143	0.342	0.009	1.14241e-123	Peri1	MXRA8
1.61325e-123	0.632838	0.494	0.024	2.59621e-119	Peri1	RBMS3
6.04235e-123	0.73524	0.38	0.013	9.72396e-119	Peri1	EDNRA
6.66408e-123	0.713737	0.43	0.017	1.07245e-118	Peri1	KDELR3
1.2862e-122	0.390117	0.266	0.005	2.06989e-118	Peri1	TGM2
2.66918e-121	0.250314	0.19	0.002	4.29551e-117	Peri1	LEF1
4.49018e-121	0.959087	0.734	0.061	7.22604e-117	Peri1	GPX8
3.31511e-120	0.463957	0.253	0.004	5.33501e-116	Peri1	MXRA5
2.50175e-119	1.1202	0.722	0.06	4.02607e-115	Peri1	MFAP2
1.72791e-118	0.25841	0.165	0.001	2.78072e-114	Peri1	STRA6
4.03615e-118	1.76938	0.886	0.105	6.49537e-114	Peri1	COL4A1
1.62536e-116	0.337978	0.253	0.005	2.61569e-112	Peri1	GSDMD
6.67404e-116	0.414022	0.19	0.002	1.07405e-111	Peri1	RSPO3
1.50705e-115	1.86229	0.759	0.067	2.42529e-111	Peri1	CTGF
9.04459e-111	0.354971	0.177	0.002	1.45555e-106	Peri1	TYRP1
2.20454e-110	0.711092	0.456	0.023	3.54777e-106	Peri1	ARHGAP29
7.81895e-108	0.368671	0.203	0.003	1.2583e-103	Peri1	FOXS1
2.23215e-107	1.02144	0.835	0.094	3.5922e-103	Peri1	EFEMP2
2.95564e-107	2.857	0.962	0.154	4.75651e-103	Peri1	ELN
1.29761e-106	1.33129	0.848	0.102	2.08824e-102	Peri1	FSTL1
4.95319e-106	0.919532	0.633	0.051	7.97117e-102	Peri1	DDR2
1.16894e-104	0.336843	0.304	0.009	1.88117e-100	Peri1	GLT8D2
9.99824e-103	0.666173	0.392	0.018	1.60902e-98	Peri1	SYNPO2
1.26066e-100	0.89988	0.544	0.039	2.02878e-96	Peri1	MATN2
4.12878e-99	2.11877	1	0.179	6.64445e-95	Peri1	S100A11
7.24168e-99	0.405139	0.291	0.009	1.1654e-94	Peri1	THSD4
1.00311e-98	1.35183	0.785	0.093	1.61431e-94	Peri1	SVIL
1.48315e-97	1.36899	0.342	0.014	2.38684e-93	Peri1	IGFBP3
2.7646e-97	1.0489	0.658	0.063	4.44907e-93	Peri1	LOXL1
5.13835e-96	0.861896	0.544	0.041	8.26914e-92	Peri1	FBN1
2.91764e-95	1.20296	0.797	0.095	4.69536e-91	Peri1	NUPR1
5.48757e-95	1.03394	0.696	0.068	8.83115e-91	Peri1	IFITM2
1.28775e-93	0.269838	0.203	0.004	2.07237e-89	Peri1	TES
1.56496e-93	1.74003	0.861	0.129	2.51849e-89	Peri1	MDK
1.39024e-92	1.03445	0.544	0.042	2.23731e-88	Peri1	TMEM176A
3.16623e-91	1.39092	0.797	0.109	5.09541e-87	Peri1	COL4A2
4.96681e-91	0.576208	0.342	0.015	7.99308e-87	Peri1	LMOD1
4.84202e-90	0.44079	0.329	0.014	7.79226e-86	Peri1	PYCARD
7.4987e-90	0.429294	0.304	0.011	1.20677e-85	Peri1	PHLDB2
9.81705e-89	1.19967	0.747	0.089	1.57986e-84	Peri1	PDLIM1
4.25047e-88	0.323915	0.203	0.004	6.84029e-84	Peri1	CPED1
5.81175e-88	0.966264	0.608	0.056	9.35285e-84	Peri1	DHRS3
6.59811e-88	1.85203	0.886	0.137	1.06183e-83	Peri1	MYLK
2.28085e-87	0.422351	0.329	0.014	3.67057e-83	Peri1	EHD2
6.19152e-87	3.125	0.81	0.125	9.96401e-83	Peri1	ACTA2
1.09801e-85	1.80484	0.544	0.047	1.76703e-81	Peri1	CCL2
3.47456e-85	0.335569	0.177	0.003	5.5916e-81	Peri1	AC131025.8
3.11619e-82	1.24243	0.658	0.075	5.01488e-78	Peri1	TMEM176B
4.04397e-82	3.09026	1	0.265	6.50796e-78	Peri1	LGALS1
8.0235e-82	0.668182	0.456	0.033	1.29122e-77	Peri1	C1R
4.09117e-81	0.47526	0.342	0.017	6.58391e-77	Peri1	ADAM19
9.88293e-80	1.0153	0.772	0.107	1.59046e-75	Peri1	GSN
2.99895e-77	0.740539	0.468	0.037	4.82622e-73	Peri1	UACA
4.78156e-77	0.694806	0.418	0.03	7.69496e-73	Peri1	FBN2
1.15765e-76	0.415796	0.266	0.01	1.86301e-72	Peri1	CDKN2B
1.20623e-76	0.350749	0.266	0.01	1.94118e-72	Peri1	LOX
3.32899e-76	0.363418	0.278	0.012	5.35735e-72	Peri1	ITGA11
6.60577e-76	0.606293	0.392	0.026	1.06307e-71	Peri1	EVA1B
2.16582e-75	0.694376	0.43	0.032	3.48545e-71	Peri1	SERTAD4-AS1
2.7089e-74	0.735974	0.506	0.045	4.35944e-70	Peri1	PDE5A
1.67788e-72	0.472683	0.38	0.025	2.70021e-68	Peri1	SH3PXD2A
4.05558e-72	0.574971	0.38	0.025	6.52664e-68	Peri1	LXN
3.67357e-71	1.26308	0.823	0.152	5.91188e-67	Peri1	PMEPA1
4.29081e-71	0.351095	0.241	0.009	6.90519e-67	Peri1	PLAGL1
5.54313e-71	1.97998	1	0.271	8.92056e-67	Peri1	IGFBP7
8.41223e-71	0.56164	0.342	0.021	1.35378e-66	Peri1	IGFBP6
4.50662e-70	1.00627	0.747	0.12	7.25251e-66	Peri1	CDC42EP3
8.3273e-70	0.513908	0.392	0.028	1.34011e-65	Peri1	TEAD2
2.12409e-68	0.908191	0.38	0.027	3.41829e-64	Peri1	MMP11
2.33878e-68	0.674563	0.418	0.033	3.76379e-64	Peri1	WNT5A
1.9054e-67	1.03223	0.785	0.134	3.06636e-63	Peri1	PPIC
1.98914e-67	1.17395	0.835	0.168	3.20112e-63	Peri1	CDH11
6.68181e-67	0.312405	0.266	0.012	1.0753e-62	Peri1	VASN
1.38594e-66	0.751973	0.405	0.033	2.2304e-62	Peri1	LRRC17
2.85556e-66	0.841259	0.544	0.061	4.59545e-62	Peri1	PCDH18
7.87093e-66	1.52807	0.911	0.239	1.26667e-61	Peri1	NR2F2
1.18258e-65	1.42397	0.835	0.179	1.90313e-61	Peri1	CSRP2
3.21024e-65	0.260189	0.19	0.006	5.16625e-61	Peri1	NFATC4
4.87083e-65	0.401218	0.278	0.014	7.83862e-61	Peri1	SOCS1
6.14624e-64	0.405194	0.304	0.018	9.89115e-60	Peri1	CPQ
7.79387e-63	0.692918	0.544	0.061	1.25427e-58	Peri1	LTBP1
8.78165e-63	0.32905	0.253	0.012	1.41323e-58	Peri1	OLFML3
2.12293e-62	0.384845	0.203	0.007	3.41643e-58	Peri1	DKK2
2.67945e-62	1.32898	0.962	0.275	4.31204e-58	Peri1	SELM
4.85279e-62	0.30936	0.266	0.014	7.8096e-58	Peri1	MR1
6.32623e-62	0.74775	0.519	0.06	1.01808e-57	Peri1	KANK2
6.81539e-62	0.667236	0.43	0.04	1.0968e-57	Peri1	BICC1
2.65942e-61	0.880149	0.57	0.073	4.27981e-57	Peri1	NEXN
4.61158e-61	0.655498	0.532	0.062	7.42141e-57	Peri1	EDIL3
2.29059e-60	0.520209	0.367	0.029	3.68625e-56	Peri1	FHL3
7.8748e-60	0.8314	0.595	0.084	1.26729e-55	Peri1	MYH9
1.05313e-59	1.15276	0.544	0.068	1.6948e-55	Peri1	SERPINF1
5.04227e-59	0.34653	0.241	0.012	8.11452e-55	Peri1	SP100
1.64621e-58	0.415286	0.367	0.03	2.64924e-54	Peri1	GPX7
5.54497e-58	0.303276	0.215	0.009	8.92352e-54	Peri1	SNAI2
7.51945e-58	1.67033	0.861	0.208	1.2101e-53	Peri1	CYR61
1.52764e-57	0.473875	0.354	0.028	2.45843e-53	Peri1	RRAS
1.95463e-57	1.1773	0.684	0.126	3.14558e-53	Peri1	FHL2
2.20058e-57	2.82793	1	0.521	3.54139e-53	Peri1	CALD1
4.96784e-57	0.571918	0.443	0.046	7.99474e-53	Peri1	PARVA
1.07435e-56	1.38092	0.949	0.247	1.72896e-52	Peri1	ANXA2
1.79904e-56	1.02533	0.722	0.141	2.89519e-52	Peri1	MLTK
4.14777e-56	0.615312	0.468	0.052	6.67501e-52	Peri1	MYO1C
7.07734e-56	1.22793	0.873	0.223	1.13896e-51	Peri1	ACTN1
1.08204e-55	0.303988	0.215	0.01	1.74133e-51	Peri1	EVA1A
1.49705e-54	0.294335	0.165	0.005	2.4092e-50	Peri1	ARHGAP28
1.59855e-54	1.05285	0.734	0.149	2.57255e-50	Peri1	FLNA
2.0464e-54	0.441101	0.228	0.011	3.29328e-50	Peri1	SBSPON
3.06132e-54	0.254764	0.152	0.004	4.92658e-50	Peri1	GREM2
4.49689e-54	0.598004	0.329	0.026	7.23685e-50	Peri1	PRRX1
4.53689e-54	0.503307	0.405	0.039	7.30121e-50	Peri1	HEPH
8.94023e-54	1.96193	0.987	0.466	1.43875e-49	Peri1	SPARC
1.05467e-53	0.418994	0.291	0.02	1.69729e-49	Peri1	BMP4
1.13726e-53	1.17002	0.633	0.102	1.83019e-49	Peri1	BST2
1.63702e-53	0.931461	0.696	0.124	2.63446e-49	Peri1	COL5A2
2.003e-53	0.457906	0.392	0.037	3.22343e-49	Peri1	AXL
3.19501e-53	0.924926	0.747	0.156	5.14173e-49	Peri1	FAM114A1
6.80215e-53	0.902895	0.709	0.134	1.09467e-48	Peri1	FCGRT
8.65048e-52	0.329472	0.278	0.019	1.39212e-47	Peri1	CAPG
3.09958e-51	0.584579	0.481	0.061	4.98815e-47	Peri1	MSRB3
1.06335e-50	0.468407	0.367	0.034	1.71126e-46	Peri1	GBP1
1.21971e-50	0.6644	0.456	0.054	1.96288e-46	Peri1	FRZB
2.72447e-50	0.413183	0.329	0.027	4.38449e-46	Peri1	EFNA4
4.55726e-50	0.296826	0.177	0.007	7.334e-46	Peri1	OAF
4.75285e-50	0.373634	0.241	0.014	7.64876e-46	Peri1	SAMD11
6.23635e-50	-2.23562	0.329	0.997	1.00362e-45	Peri1	GPM6B
8.57895e-50	1.51884	0.949	0.405	1.38061e-45	Peri1	TPM4
8.68407e-48	1.4759	0.911	0.344	1.39753e-43	Peri1	AKAP12
1.07049e-47	0.325452	0.101	0.002	1.72274e-43	Peri1	DES
1.88776e-47	0.70751	0.494	0.07	3.03797e-43	Peri1	ANXA11
5.02098e-47	0.955424	0.696	0.157	8.08027e-43	Peri1	CNN2
5.21387e-47	1.05623	0.772	0.2	8.39067e-43	Peri1	COL6A1
5.77366e-47	-2.23913	0.291	0.985	9.29155e-43	Peri1	SCRG1
8.06277e-47	1.52046	0.975	0.417	1.29754e-42	Peri1	HSPB1
1.74826e-46	0.695331	0.443	0.059	2.81347e-42	Peri1	CTSC
4.04575e-46	0.67791	0.646	0.114	6.51083e-42	Peri1	SULF1
4.578e-46	0.262587	0.228	0.014	7.36738e-42	Peri1	CFH
6.43109e-46	0.655305	0.443	0.058	1.03496e-41	Peri1	NBL1
1.35509e-45	0.342735	0.266	0.02	2.18074e-41	Peri1	KCNMB1
3.84704e-45	0.498345	0.481	0.066	6.19105e-41	Peri1	AHNAK
4.59646e-45	-2.41806	0.367	0.966	7.39708e-41	Peri1	C1orf61
5.19286e-45	0.426253	0.342	0.034	8.35687e-41	Peri1	TRAF5
1.69125e-44	0.731833	0.696	0.155	2.72173e-40	Peri1	LAMC1
2.45707e-44	0.390018	0.278	0.023	3.95416e-40	Peri1	NKD2
3.18007e-44	-1.46623	0.987	0.999	5.11769e-40	Peri1	TUBA1A
3.2002e-44	-0.928358	1	0.999	5.15008e-40	Peri1	MT-ND4
3.28661e-44	0.339017	0.241	0.017	5.28914e-40	Peri1	PKDCC
3.38383e-44	2.22094	0.987	0.565	5.4456e-40	Peri1	IGFBP5
5.93969e-44	0.452127	0.177	0.009	9.55875e-40	Peri1	PHLDA2
6.13745e-44	1.33934	0.962	0.449	9.877e-40	Peri1	LMNA
1.15772e-43	0.597774	0.519	0.078	1.86312e-39	Peri1	ANKRD45
1.72761e-43	-1.72041	0.456	0.981	2.78024e-39	Peri1	PCSK1N
2.55802e-43	-1.62939	0.418	0.977	4.11662e-39	Peri1	SOX2
4.08668e-43	1.863	0.924	0.352	6.57669e-39	Peri1	TIMP1
4.27131e-43	1.12238	1	0.999	6.87382e-39	Peri1	TMSB4X
5.55012e-43	-0.913627	1	0.999	8.9318e-39	Peri1	MT-CO2
9.04095e-43	0.650131	0.532	0.092	1.45496e-38	Peri1	MYADM
1.40866e-42	0.337502	0.215	0.014	2.26695e-38	Peri1	TPD52L1
2.56232e-42	1.5453	0.924	0.417	4.12354e-38	Peri1	MEST
6.10637e-42	1.06109	0.835	0.292	9.82698e-38	Peri1	PDLIM2
7.91184e-42	-1.87294	0.19	0.934	1.27325e-37	Peri1	CKB
1.10548e-41	1.29619	0.861	0.321	1.77904e-37	Peri1	PDLIM7
1.42911e-41	0.255237	0.177	0.009	2.29987e-37	Peri1	KRT18
1.64771e-41	0.349429	0.114	0.003	2.65166e-37	Peri1	TSLP
1.90691e-41	0.344105	0.114	0.003	3.0688e-37	Peri1	MAP3K7CL
3.70417e-41	2.36844	0.949	0.589	5.96112e-37	Peri1	TPM1
6.2835e-41	0.5572	0.329	0.035	1.0112e-36	Peri1	CDKN2A
8.93907e-41	1.03231	1	0.988	1.43856e-36	Peri1	TMSB10
9.4635e-41	-1.45893	0.57	0.98	1.52296e-36	Peri1	TUBB2B
1.1641e-40	0.43757	0.329	0.035	1.87338e-36	Peri1	MMP14
1.23586e-40	-2.31332	0.304	0.938	1.98888e-36	Peri1	BCAN
1.5543e-40	1.12202	1	0.663	2.50133e-36	Peri1	LAPTM4A
2.09749e-40	0.820341	0.595	0.127	3.37549e-36	Peri1	PXDN
3.14265e-40	-1.906	0.139	0.922	5.05746e-36	Peri1	S100B
4.29877e-40	0.282304	0.228	0.016	6.91802e-36	Peri1	MVP
5.98731e-40	0.436221	0.354	0.041	9.63538e-36	Peri1	SH3BP5
6.66289e-40	1.34362	0.899	0.31	1.07226e-35	Peri1	IFITM3
9.96232e-40	1.27042	1	0.988	1.60324e-35	Peri1	FTL
1.01656e-39	0.561813	0.43	0.061	1.63595e-35	Peri1	RND3
1.10045e-39	0.684113	0.38	0.048	1.77096e-35	Peri1	SMPDL3A
7.3502e-39	1.2068	0.924	0.447	1.18287e-34	Peri1	ITGB1
8.52723e-39	-1.81225	0.253	0.909	1.37229e-34	Peri1	TSC22D4
1.37744e-38	0.346254	0.278	0.026	2.21672e-34	Peri1	CREB3L1
1.97394e-38	-1.4838	0.797	0.976	3.17666e-34	Peri1	DBI
2.00571e-38	-1.78799	0.152	0.896	3.22779e-34	Peri1	GPM6A
2.00596e-38	0.321568	0.228	0.017	3.22818e-34	Peri1	STOM
2.30505e-38	0.797839	1	0.983	3.70952e-34	Peri1	SERF2
3.86503e-38	-1.72461	0.165	0.908	6.22e-34	Peri1	METRN
6.22924e-38	1.6475	0.835	0.294	1.00247e-33	Peri1	TIMP3
7.6863e-38	1.28406	0.861	0.346	1.23696e-33	Peri1	LY6E
9.98721e-38	1.04175	0.962	0.535	1.60724e-33	Peri1	CALU
1.07377e-37	1.2261	0.949	0.537	1.72802e-33	Peri1	VCAN
1.16295e-37	0.95538	0.899	0.331	1.87154e-33	Peri1	SPATS2L
2.73126e-37	1.43478	0.949	0.567	4.39541e-33	Peri1	MYL12A
3.28969e-37	0.709822	1	0.993	5.29409e-33	Peri1	TPT1
4.572e-37	0.766954	1	0.995	7.35771e-33	Peri1	RPS12
7.09966e-37	0.821219	0.797	0.232	1.14255e-32	Peri1	CLIC1
7.78798e-37	-1.72198	0.266	0.904	1.25332e-32	Peri1	FXYD6
9.52155e-37	0.758119	0.608	0.139	1.5323e-32	Peri1	TUBB6
1.58356e-36	1.05337	0.785	0.274	2.54843e-32	Peri1	LPP
1.87223e-36	0.559431	0.494	0.087	3.01297e-32	Peri1	PDPN
2.44696e-36	0.635914	0.494	0.086	3.93789e-32	Peri1	FOXP1
2.73341e-36	0.713276	0.696	0.167	4.39888e-32	Peri1	SDC2
3.02478e-36	0.405388	0.405	0.059	4.86778e-32	Peri1	TLE1
3.86892e-36	-1.53223	0.127	0.863	6.22626e-32	Peri1	BEX1
4.9017e-36	-1.48583	0.582	0.963	7.88831e-32	Peri1	PTN
5.25675e-36	0.414474	0.329	0.04	8.45969e-32	Peri1	RP11-344E13.3
1.11122e-35	0.29285	0.253	0.023	1.78829e-31	Peri1	FOSL2
1.60588e-35	-1.55735	0.076	0.839	2.58434e-31	Peri1	TTYH1
2.85248e-35	0.86844	0.304	0.034	4.59049e-31	Peri1	IGF1
3.18829e-35	-1.40499	0.127	0.849	5.13091e-31	Peri1	PHYHIPL
4.51002e-35	0.805904	0.544	0.117	7.25797e-31	Peri1	RAB32
6.12886e-35	0.58163	0.519	0.099	9.86317e-31	Peri1	TRIP6
7.68596e-35	0.602701	1	1	1.2369e-30	Peri1	RPS18
8.18083e-35	1.03719	0.835	0.338	1.31654e-30	Peri1	RRBP1
1.01494e-34	-0.760201	0.987	0.997	1.63334e-30	Peri1	MT-ND1
1.32878e-34	0.558023	0.443	0.074	2.1384e-30	Peri1	PLP2
2.0666e-34	-1.13564	0.848	0.986	3.32578e-30	Peri1	MARCKS
2.07785e-34	-1.08956	0.899	0.983	3.34389e-30	Peri1	MLLT11
2.74189e-34	0.415846	0.291	0.033	4.41252e-30	Peri1	LMO7
3.85307e-34	0.614066	1	0.997	6.20075e-30	Peri1	RPL28
4.52477e-34	0.294565	0.152	0.008	7.2817e-30	Peri1	LAMP5
4.69196e-34	0.251549	0.177	0.012	7.55078e-30	Peri1	RASL12
4.80986e-34	0.935086	0.633	0.172	7.74051e-30	Peri1	TGFB1I1
4.81087e-34	0.371514	0.329	0.041	7.74214e-30	Peri1	LAMB1
7.71566e-34	-1.43706	0.215	0.89	1.24168e-29	Peri1	ATP1B1
9.65315e-34	-1.48483	0.367	0.91	1.55348e-29	Peri1	NOVA1
1.44524e-33	0.283099	0.253	0.025	2.32583e-29	Peri1	TRADD
2.90709e-33	-0.661101	1	0.999	4.67838e-29	Peri1	MT-CO1
3.15894e-33	0.783066	0.608	0.136	5.08368e-29	Peri1	FBLN5
4.06078e-33	0.44291	0.405	0.062	6.53502e-29	Peri1	TPBG
5.34632e-33	1.22199	0.949	0.492	8.60383e-29	Peri1	HTRA1
9.45481e-33	1.38315	0.975	0.576	1.52156e-28	Peri1	JUN
9.84695e-33	0.461498	0.456	0.08	1.58467e-28	Peri1	SEC24D
1.03283e-32	-1.69194	0.139	0.867	1.66213e-28	Peri1	PMP2
1.5991e-32	0.576101	1	0.997	2.57343e-28	Peri1	RPL27A
1.66315e-32	0.564217	1	0.999	2.67651e-28	Peri1	RPS27
2.29329e-32	1.04445	1	0.979	3.6906e-28	Peri1	MYL6
2.98388e-32	-1.43657	0.203	0.853	4.80195e-28	Peri1	LSAMP
3.08822e-32	0.68819	1	1	4.96987e-28	Peri1	FTH1
4.00304e-32	-1.22973	0.253	0.869	6.4421e-28	Peri1	NCAM1
4.77885e-32	0.409214	0.291	0.035	7.6906e-28	Peri1	LAYN
6.35654e-32	0.984303	0.772	0.295	1.02296e-27	Peri1	LIMS1
7.2166e-32	-1.00678	0.544	0.921	1.16137e-27	Peri1	RTN3
9.25496e-32	1.10994	0.835	0.387	1.4894e-27	Peri1	PALLD
1.93797e-31	-0.870259	0.911	0.986	3.11878e-27	Peri1	YWHAE
2.0242e-31	0.65736	0.646	0.158	3.25755e-27	Peri1	C1orf54
2.19787e-31	-1.15169	0.443	0.891	3.53704e-27	Peri1	QKI
2.7248e-31	1.00514	1	0.502	4.38502e-27	Peri1	VIM
2.77872e-31	-0.564715	1	0.999	4.47179e-27	Peri1	MT-CO3
3.14468e-31	0.60319	0.709	0.174	5.06073e-27	Peri1	ANXA1
3.28653e-31	0.308975	0.139	0.008	5.28901e-27	Peri1	KLF4
3.457e-31	0.687032	0.772	0.261	5.56336e-27	Peri1	C9orf3
4.82625e-31	0.861751	0.734	0.261	7.76688e-27	Peri1	TAX1BP3
5.44101e-31	0.290009	0.203	0.017	8.75622e-27	Peri1	FOXP4
5.74449e-31	-1.21035	0.354	0.872	9.24461e-27	Peri1	ATP6V0E2
1.71469e-30	-0.890705	0.937	0.977	2.75946e-26	Peri1	PEBP1
2.06709e-30	0.317537	0.228	0.022	3.32658e-26	Peri1	DACT1
2.39114e-30	0.543546	0.316	0.043	3.84806e-26	Peri1	FOSB
2.58553e-30	-1.595	0.101	0.785	4.16089e-26	Peri1	CADM2
2.9347e-30	0.399562	0.278	0.033	4.72282e-26	Peri1	SEMA3C
9.762e-30	-0.725592	0.987	0.996	1.571e-25	Peri1	LDHB
9.94072e-30	-1.17266	0.19	0.827	1.59976e-25	Peri1	SCD5
1.5976e-29	-0.535513	1	1	2.57101e-25	Peri1	H3F3A
1.84962e-29	0.357834	0.266	0.031	2.9766e-25	Peri1	LINC00152
2.18379e-29	0.702042	0.646	0.188	3.51438e-25	Peri1	FKBP10
2.29128e-29	0.421306	0.392	0.063	3.68735e-25	Peri1	TSTD1
2.33925e-29	0.596638	0.557	0.128	3.76455e-25	Peri1	PLS3
3.40776e-29	-0.96714	0.81	0.969	5.4841e-25	Peri1	PFN2
3.47653e-29	-2.02187	0.354	0.858	5.59478e-25	Peri1	SIRT2
4.50219e-29	-1.27546	0.089	0.782	7.24537e-25	Peri1	PTPRZ1
6.51108e-29	-1.17219	0.127	0.793	1.04783e-24	Peri1	SYT11
6.59345e-29	-1.59585	0.114	0.785	1.06108e-24	Peri1	OLIG1
1.11087e-28	0.692534	0.62	0.173	1.78772e-24	Peri1	VCL
1.12258e-28	1.07833	0.924	0.604	1.80657e-24	Peri1	2020-09-11
1.67476e-28	1.01223	0.962	0.694	2.6952e-24	Peri1	NREP
1.6969e-28	1.40777	0.772	0.314	2.73082e-24	Peri1	GPC3
2.49876e-28	0.934692	0.924	0.606	4.02126e-24	Peri1	KDELR2
2.53883e-28	-1.29186	0.949	0.968	4.08574e-24	Peri1	MARCKSL1
2.88304e-28	0.600039	0.468	0.099	4.63967e-24	Peri1	RP11-14N7.2
3.40176e-28	-1.2588	0.165	0.773	5.47446e-24	Peri1	SOX6
4.62167e-28	-0.900305	0.582	0.912	7.43765e-24	Peri1	C4orf48
5.30341e-28	0.440642	0.228	0.025	8.53478e-24	Peri1	RP11-553A10.1
6.13167e-28	0.437649	0.316	0.046	9.86769e-24	Peri1	NEDD9
6.99978e-28	0.489337	0.342	0.055	1.12647e-23	Peri1	CYBRD1
1.01736e-27	-0.589713	1	0.998	1.63724e-23	Peri1	MT-ND2
1.42899e-27	-1.09641	0.557	0.937	2.29967e-23	Peri1	TSC22D1
1.47355e-27	0.425661	0.43	0.082	2.37139e-23	Peri1	LGALS3
1.48837e-27	-1.29997	0.063	0.752	2.39523e-23	Peri1	BAALC
1.73659e-27	0.571736	0.494	0.113	2.79469e-23	Peri1	COL18A1
2.50686e-27	0.299045	0.266	0.033	4.03428e-23	Peri1	SMOC2
2.63362e-27	0.546302	0.38	0.066	4.23828e-23	Peri1	PERP
2.68839e-27	0.294625	0.152	0.011	4.32642e-23	Peri1	RARRES1
2.97524e-27	0.300754	0.177	0.015	4.78805e-23	Peri1	LPHN2
3.35193e-27	0.729325	0.759	0.227	5.39425e-23	Peri1	EMP3
4.73994e-27	1.66775	0.367	0.066	7.62798e-23	Peri1	IFI27
9.04038e-27	0.328576	0.316	0.048	1.45487e-22	Peri1	CROCC
1.30156e-26	0.492271	1	0.999	2.09459e-22	Peri1	RPL13
1.3566e-26	0.52058	0.658	0.185	2.18318e-22	Peri1	BLVRB
1.85662e-26	-1.27588	0.165	0.77	2.98786e-22	Peri1	HIPK2
3.7199e-26	0.574636	1	0.992	5.98644e-22	Peri1	RPS20
3.73957e-26	0.753806	0.747	0.283	6.01808e-22	Peri1	YBX3
3.8442e-26	0.850942	0.924	0.647	6.18647e-22	Peri1	OSTC
3.87167e-26	0.40287	0.291	0.042	6.23067e-22	Peri1	TYMP
4.62651e-26	0.689725	0.519	0.129	7.44544e-22	Peri1	TUBA1C
4.72162e-26	0.420632	0.329	0.054	7.5985e-22	Peri1	SMTN
4.86632e-26	0.487677	0.443	0.096	7.83136e-22	Peri1	PELO
5.22124e-26	0.408713	1	1	8.40253e-22	Peri1	RPL41
5.30213e-26	0.330145	0.266	0.035	8.53271e-22	Peri1	CD82
5.34422e-26	0.657528	1	0.966	8.60045e-22	Peri1	CD63
5.79442e-26	0.495951	0.557	0.142	9.32495e-22	Peri1	FAT1
5.7985e-26	-1.13685	0.329	0.836	9.33153e-22	Peri1	RAB31
8.41184e-26	0.877472	0.924	0.572	1.35372e-21	Peri1	ANXA5
1.17211e-25	-1.39657	0.203	0.765	1.88628e-21	Peri1	FYN
1.3408e-25	0.498523	1	0.999	2.15775e-21	Peri1	RPLP1
1.63538e-25	-0.862747	0.924	0.987	2.63181e-21	Peri1	RTN4
1.86704e-25	0.902577	0.937	0.47	3.00463e-21	Peri1	NPC2
2.1224e-25	-1.1947	0.975	0.982	3.41557e-21	Peri1	PRDX1
2.17946e-25	-1.19663	0.114	0.749	3.5074e-21	Peri1	HES6
3.57974e-25	0.256802	0.177	0.016	5.76087e-21	Peri1	HSPG2
3.7221e-25	0.257292	0.241	0.03	5.98997e-21	Peri1	PTGR1
7.77802e-25	0.67661	0.582	0.179	1.25172e-20	Peri1	RAI14
1.64095e-24	-0.539147	1	0.998	2.64077e-20	Peri1	MT-CYB
1.89531e-24	-1.08853	0.139	0.749	3.05013e-20	Peri1	MAP2
3.33774e-24	-1.25312	0.114	0.738	5.37142e-20	Peri1	GRIA2
3.50819e-24	0.474	1	1	5.64574e-20	Peri1	RPL13A
4.24756e-24	0.335513	0.253	0.034	6.83559e-20	Peri1	COL14A1
5.12815e-24	0.322637	0.241	0.031	8.25274e-20	Peri1	P4HA2
8.07733e-24	0.652739	0.582	0.177	1.29988e-19	Peri1	KLF10
9.75651e-24	-1.08333	0.228	0.799	1.57012e-19	Peri1	CD9
1.03458e-23	0.514889	1	0.996	1.66495e-19	Peri1	RPL12
1.16706e-23	-1.03064	0.038	0.672	1.87815e-19	Peri1	LINC00461
1.26246e-23	-2.64591	0.266	0.783	2.03168e-19	Peri1	PLP1
1.3298e-23	0.445947	0.405	0.085	2.14004e-19	Peri1	TLE4
1.41169e-23	0.319552	0.291	0.045	2.27184e-19	Peri1	LRIG3
1.76862e-23	0.626294	1	0.897	2.84624e-19	Peri1	SSR2
2.31714e-23	-1.34769	0.063	0.675	3.72897e-19	Peri1	RAB33A
3.09705e-23	-0.551855	0.975	0.991	4.98409e-19	Peri1	COX7A2
3.39015e-23	-1.025	0.101	0.698	5.45576e-19	Peri1	PCDH17
4.27933e-23	0.290192	0.278	0.041	6.88673e-19	Peri1	TSPAN2
6.26678e-23	-0.744251	0.797	0.966	1.00851e-18	Peri1	CALM1
1.21074e-22	0.978193	0.823	0.43	1.94845e-18	Peri1	NR2F1
1.44121e-22	0.842204	0.861	0.516	2.31934e-18	Peri1	HCFC1R1
1.6732e-22	0.495229	0.342	0.066	2.69267e-18	Peri1	SERTAD4
1.77435e-22	0.417358	0.342	0.064	2.85547e-18	Peri1	LINC01139
2.01294e-22	0.407755	0.38	0.08	3.23942e-18	Peri1	LEPRE1
2.96306e-22	-0.918319	0.291	0.779	4.76845e-18	Peri1	MAP1A
3.69856e-22	-1.27449	0.063	0.656	5.9521e-18	Peri1	NEU4
5.37824e-22	-1.16252	0.152	0.715	8.65521e-18	Peri1	DCX
5.9709e-22	0.701256	0.823	0.407	9.60896e-18	Peri1	SQSTM1
6.27118e-22	0.765594	0.899	0.523	1.00922e-17	Peri1	RAB13
7.24913e-22	0.695087	0.215	0.028	1.1666e-17	Peri1	PMAIP1
7.99357e-22	0.683936	0.823	0.471	1.2864e-17	Peri1	HDLBP
1.04332e-21	-0.693558	0.823	0.947	1.67901e-17	Peri1	GABARAPL2
1.14142e-21	0.448729	0.38	0.081	1.83689e-17	Peri1	ZFHX3
1.18053e-21	0.614403	0.506	0.141	1.89983e-17	Peri1	AEBP1
1.3509e-21	-1.22885	0.127	0.703	2.174e-17	Peri1	TMEM206
1.54402e-21	-0.871722	0.051	0.648	2.48479e-17	Peri1	MAPT
1.57753e-21	-0.991908	0.013	0.622	2.53873e-17	Peri1	MOB3B
1.92165e-21	-1.38974	0.114	0.686	3.09252e-17	Peri1	FABP7
2.35253e-21	0.396059	1	0.999	3.78593e-17	Peri1	RPL21
2.45886e-21	-0.591992	0.911	0.977	3.95704e-17	Peri1	PRDX2
2.56764e-21	0.900671	0.949	0.689	4.1321e-17	Peri1	IGFBP2
2.61555e-21	-0.942702	0.443	0.854	4.20921e-17	Peri1	AP1S2
3.14691e-21	0.594854	0.658	0.249	5.06433e-17	Peri1	H2AFJ
3.65639e-21	-1.48432	0.165	0.685	5.88422e-17	Peri1	GAP43
3.81182e-21	0.346313	0.291	0.051	6.13437e-17	Peri1	COL16A1
3.83291e-21	0.484904	0.987	0.973	6.16831e-17	Peri1	RPL14
4.75705e-21	-0.921312	0.063	0.669	7.65553e-17	Peri1	PPP2R2B
5.18949e-21	-1.31304	0.43	0.825	8.35145e-17	Peri1	SLC44A1
5.205e-21	0.460917	1	1	8.3764e-17	Peri1	EEF1A1
6.42576e-21	0.423854	1	0.998	1.0341e-16	Peri1	RPS8
6.9989e-21	0.446064	0.392	0.087	1.12633e-16	Peri1	ARPC1B
7.52293e-21	-0.880066	0.57	0.871	1.21067e-16	Peri1	HN1
1.25955e-20	-0.890984	0.215	0.722	2.02699e-16	Peri1	SEC11C
1.37988e-20	-1.00271	0.139	0.705	2.22064e-16	Peri1	FGFBP3
1.45912e-20	0.792909	0.848	0.461	2.34816e-16	Peri1	ZFP36L1
1.50356e-20	0.502042	1	0.988	2.41968e-16	Peri1	RPS28
1.72924e-20	-0.846239	0.051	0.638	2.78287e-16	Peri1	KIF1A
1.7558e-20	-0.767703	0.405	0.805	2.82561e-16	Peri1	GCSH
1.81493e-20	0.602719	0.899	0.389	2.92077e-16	Peri1	CD99
1.8676e-20	-1.1738	0.063	0.633	3.00552e-16	Peri1	SMOC1
2.14309e-20	0.395145	0.329	0.065	3.44888e-16	Peri1	ROBO2
2.20211e-20	0.55974	0.671	0.238	3.54386e-16	Peri1	PDLIM4
2.94483e-20	-1.44422	0.595	0.891	4.73911e-16	Peri1	FABP5
4.87091e-20	-0.428295	1	1	7.83876e-16	Peri1	GAPDH
5.33752e-20	-0.767986	0.038	0.622	8.58966e-16	Peri1	TSPAN7
6.06406e-20	0.603668	0.975	0.763	9.75889e-16	Peri1	C12orf57
6.25161e-20	0.401233	0.342	0.07	1.00607e-15	Peri1	SELENBP1
6.31392e-20	0.305034	0.253	0.04	1.0161e-15	Peri1	LURAP1L
7.07844e-20	-0.760911	0.342	0.816	1.13913e-15	Peri1	FAM213A
8.80924e-20	-0.983019	0.063	0.634	1.41767e-15	Peri1	NKX2-2
9.37946e-20	-0.931152	0.101	0.636	1.50944e-15	Peri1	PCDH9
1.06961e-19	-0.882271	0.089	0.657	1.72132e-15	Peri1	DNER
1.97986e-19	0.802536	0.595	0.228	3.18619e-15	Peri1	MMP2
1.9988e-19	-1.01049	0.089	0.623	3.21667e-15	Peri1	LPPR1
2.19412e-19	0.380784	0.367	0.083	3.53099e-15	Peri1	PTPN14
2.26352e-19	0.515799	0.38	0.089	3.64269e-15	Peri1	IFI44
4.13464e-19	0.504186	0.633	0.239	6.65387e-15	Peri1	CAST
4.42134e-19	-1.60797	0.114	0.649	7.11527e-15	Peri1	BCAS1
4.73065e-19	0.707218	0.354	0.081	7.61303e-15	Peri1	IER3
4.99459e-19	0.550895	0.342	0.073	8.03779e-15	Peri1	CAV1
5.43943e-19	-0.972239	0.241	0.697	8.75368e-15	Peri1	KHDRBS3
5.88454e-19	0.251486	0.241	0.038	9.46999e-15	Peri1	ANXA4
6.65979e-19	0.409648	1	0.998	1.07176e-14	Peri1	RPS6
6.65979e-19	-0.442976	1	0.998	1.07176e-14	Peri1	MT-ATP6
7.10341e-19	-0.839919	0.114	0.648	1.14315e-14	Peri1	PODXL2
8.06599e-19	0.259969	0.215	0.032	1.29806e-14	Peri1	ABCC1
8.81078e-19	0.454491	0.405	0.104	1.41792e-14	Peri1	NQO1
1.04194e-18	-0.897608	0.038	0.577	1.67679e-14	Peri1	FGF12
1.06386e-18	-0.881795	0.038	0.579	1.71207e-14	Peri1	CXADR
1.19561e-18	-0.809921	0.177	0.697	1.92409e-14	Peri1	TCEAL2
1.57521e-18	-0.926298	0.063	0.608	2.53498e-14	Peri1	GPR37L1
1.58621e-18	-1.12576	0.063	0.598	2.55269e-14	Peri1	TNR
1.61982e-18	0.648742	0.949	0.767	2.60677e-14	Peri1	MYL12B
1.72615e-18	0.61357	0.962	0.89	2.7779e-14	Peri1	WBP5
1.93584e-18	0.533979	1	0.973	3.11534e-14	Peri1	RPL31
1.9508e-18	0.522864	0.443	0.125	3.13942e-14	Peri1	TWSG1
2.01376e-18	0.379884	1	0.999	3.24074e-14	Peri1	RPS4X
2.11809e-18	-0.938915	0.076	0.595	3.40864e-14	Peri1	SOX10
2.2268e-18	0.704789	0.696	0.297	3.5836e-14	Peri1	S100A13
2.26151e-18	0.386082	1	1	3.63945e-14	Peri1	RPL10
2.47545e-18	-1.41333	0.089	0.606	3.98373e-14	Peri1	UGT8
2.61496e-18	0.71117	0.519	0.167	4.20825e-14	Peri1	TNFRSF12A
2.74098e-18	-1.67923	0.278	0.721	4.41106e-14	Peri1	CNP
2.74624e-18	-0.714785	0.582	0.863	4.41952e-14	Peri1	SELT
2.80581e-18	-0.798511	0.291	0.741	4.51538e-14	Peri1	IDH1
2.89079e-18	0.325077	0.253	0.044	4.65215e-14	Peri1	HSPB6
3.24269e-18	-1.00197	0.165	0.654	5.21847e-14	Peri1	KANK1
3.30998e-18	-0.651122	0.709	0.907	5.32674e-14	Peri1	HMGN3
3.48655e-18	1.11894	0.696	0.368	5.6109e-14	Peri1	SFRP1
3.48826e-18	-0.755574	0.051	0.59	5.61366e-14	Peri1	PLEKHB1
5.52817e-18	-0.764739	0.734	0.913	8.89648e-14	Peri1	RDX
5.95698e-18	0.50482	1	0.971	9.58656e-14	Peri1	RPL37
7.43577e-18	-0.862939	0.076	0.614	1.19664e-13	Peri1	NKAIN4
7.56604e-18	0.712278	0.266	0.052	1.2176e-13	Peri1	MAFB
8.03076e-18	-0.822974	0.063	0.585	1.29239e-13	Peri1	BCHE
8.77341e-18	-1.01767	0.152	0.648	1.4119e-13	Peri1	WASF1
9.83268e-18	-0.909145	0.076	0.598	1.58237e-13	Peri1	OLIG2
1.08486e-17	-0.527998	0.975	0.998	1.74587e-13	Peri1	HSP90AA1
1.15895e-17	-1.21732	0.139	0.636	1.8651e-13	Peri1	APLP1
1.43061e-17	-0.722682	0.481	0.843	2.30228e-13	Peri1	PGRMC1
1.44413e-17	-0.835698	0.291	0.744	2.32404e-13	Peri1	DPYSL2
1.6019e-17	-0.776028	0.203	0.687	2.57794e-13	Peri1	FAM49B
1.9717e-17	0.393573	1	0.996	3.17305e-13	Peri1	RPS13
1.99297e-17	-0.927264	0.101	0.616	3.20729e-13	Peri1	KIF21A
2.04518e-17	-0.872357	0.038	0.557	3.29131e-13	Peri1	ATCAY
2.05489e-17	0.38802	0.43	0.124	3.30693e-13	Peri1	PLOD1
2.14454e-17	-1.19803	0.367	0.778	3.45121e-13	Peri1	HMGCS1
2.36954e-17	0.38266	1	0.997	3.8133e-13	Peri1	RPS3
2.49093e-17	-0.590438	0.722	0.934	4.00866e-13	Peri1	TROVE2
2.49522e-17	0.281114	0.152	0.018	4.01556e-13	Peri1	ARSJ
2.76086e-17	0.383563	1	0.989	4.44305e-13	Peri1	RPL30
2.91656e-17	0.40275	0.316	0.071	4.69363e-13	Peri1	PIM1
3.57439e-17	-0.718193	0.57	0.859	5.75226e-13	Peri1	NDFIP1
3.64281e-17	0.367609	1	0.998	5.86238e-13	Peri1	RPS23
3.96488e-17	0.642255	0.684	0.33	6.38067e-13	Peri1	TLN1
4.24172e-17	-0.758583	0.089	0.605	6.82619e-13	Peri1	KIF5C
4.70925e-17	0.401437	0.367	0.095	7.5786e-13	Peri1	FRMD6
4.7644e-17	-0.86055	0.076	0.58	7.66734e-13	Peri1	LRRC4C
5.09711e-17	0.619313	0.873	0.526	8.20277e-13	Peri1	VMP1
5.24508e-17	0.943497	0.696	0.318	8.4409e-13	Peri1	HOPX
5.27095e-17	-0.689962	0.747	0.919	8.48254e-13	Peri1	PARP1
6.74817e-17	-0.776613	0.101	0.598	1.08598e-12	Peri1	CHD7
7.19872e-17	0.322386	0.291	0.062	1.15849e-12	Peri1	MYO1B
7.30404e-17	0.597601	0.519	0.18	1.17544e-12	Peri1	DUSP1
7.73863e-17	0.313941	0.266	0.053	1.24538e-12	Peri1	FBLIM1
8.89985e-17	-0.481293	1	0.996	1.43225e-12	Peri1	MT-ND3
9.01436e-17	0.640616	0.658	0.32	1.45068e-12	Peri1	ACTN4
9.0675e-17	-0.822206	0.063	0.576	1.45923e-12	Peri1	TMEFF2
9.95272e-17	-0.815602	0.228	0.685	1.60169e-12	Peri1	ZEB2
1.05189e-16	-0.614278	0.684	0.88	1.69281e-12	Peri1	VAMP2
1.05721e-16	0.456372	0.405	0.118	1.70136e-12	Peri1	SHC1
1.19897e-16	0.611339	0.772	0.429	1.92951e-12	Peri1	MYH10
1.20976e-16	-0.942006	0.38	0.763	1.94687e-12	Peri1	ACAT2
1.38866e-16	-0.750754	0.038	0.543	2.23477e-12	Peri1	CRMP1
1.45473e-16	0.392733	1	0.993	2.34109e-12	Peri1	RPL10A
1.58455e-16	-0.766631	0.139	0.638	2.55002e-12	Peri1	HMGA1
1.83818e-16	-0.793095	0.038	0.535	2.95818e-12	Peri1	ELAVL3
2.07947e-16	-1.3645	0.114	0.584	3.34649e-12	Peri1	MIR219-2
2.17713e-16	-0.914417	0.165	0.643	3.50366e-12	Peri1	MGLL
2.3e-16	-0.952516	0.481	0.797	3.70139e-12	Peri1	FDFT1
2.5872e-16	-0.451325	0.962	0.975	4.16358e-12	Peri1	ATP5J
2.62273e-16	0.340682	1	0.995	4.22076e-12	Peri1	RPS11
2.74154e-16	0.315996	0.266	0.053	4.41196e-12	Peri1	GPC4
2.81049e-16	0.563632	0.734	0.38	4.52293e-12	Peri1	QPRT
2.88919e-16	0.349576	1	0.999	4.64957e-12	Peri1	RPS19
3.5657e-16	0.728956	0.684	0.355	5.73828e-12	Peri1	PHLDA3
4.27488e-16	-0.724701	0.228	0.673	6.87957e-12	Peri1	SLC22A17
4.27582e-16	-0.482547	0.987	0.996	6.88107e-12	Peri1	YBX1
4.77975e-16	-0.595203	0.823	0.911	7.69205e-12	Peri1	ATP5B
5.49133e-16	-0.836976	0.215	0.645	8.8372e-12	Peri1	BEX2
5.67538e-16	-1.10996	0.089	0.565	9.13339e-12	Peri1	NFASC
6.29976e-16	0.356106	0.278	0.059	1.01382e-11	Peri1	RHOJ
6.32056e-16	-0.825668	0.456	0.812	1.01717e-11	Peri1	IDI1
6.60901e-16	-0.79939	0.266	0.683	1.06359e-11	Peri1	OLFM2
6.6302e-16	-0.785062	0.177	0.639	1.067e-11	Peri1	DNM3
6.83182e-16	-0.830573	0.076	0.549	1.09944e-11	Peri1	CA10
7.15734e-16	0.404221	1	0.993	1.15183e-11	Peri1	RPL18A
7.33983e-16	-0.820921	0.038	0.527	1.1812e-11	Peri1	CRB1
7.35385e-16	-0.917747	0.392	0.758	1.18346e-11	Peri1	TECR
7.544e-16	-0.689602	0.43	0.797	1.21406e-11	Peri1	FEZ1
7.74655e-16	-0.68618	0.278	0.69	1.24665e-11	Peri1	RUFY3
8.90145e-16	-0.809221	0.266	0.678	1.43251e-11	Peri1	NAV1
1.02428e-15	-0.793037	0.101	0.564	1.64837e-11	Peri1	GNG4
1.03704e-15	-0.85239	0.038	0.535	1.66891e-11	Peri1	ASCL1
1.0445e-15	0.597109	0.797	0.557	1.68092e-11	Peri1	P4HB
1.07438e-15	-1.26798	0.063	0.547	1.72901e-11	Peri1	HES5
1.1496e-15	0.468501	0.443	0.14	1.85005e-11	Peri1	ROBO1
1.38513e-15	-0.620774	0.544	0.858	2.22909e-11	Peri1	ZNF428
1.59751e-15	-0.706089	0.038	0.522	2.57087e-11	Peri1	LHFPL3
1.96553e-15	-0.980366	0.051	0.521	3.16313e-11	Peri1	TUBB4A
2.06606e-15	0.504719	0.975	0.902	3.32492e-11	Peri1	OST4
2.31219e-15	0.31636	0.266	0.056	3.72101e-11	Peri1	CASC15
2.37701e-15	-0.405547	0.987	0.997	3.82533e-11	Peri1	NDUFA4
2.49377e-15	-0.690376	0.114	0.58	4.01323e-11	Peri1	DTD1
2.51623e-15	-0.744288	0.152	0.605	4.04937e-11	Peri1	PEG10
2.86375e-15	-0.836573	0.101	0.577	4.60864e-11	Peri1	STMN4
2.93215e-15	0.628376	0.671	0.361	4.71871e-11	Peri1	CKAP4
3.12842e-15	0.429987	0.696	0.306	5.03456e-11	Peri1	TAGLN2
3.80371e-15	0.260223	0.215	0.039	6.12132e-11	Peri1	TMEM39A
4.06232e-15	0.434858	1	0.998	6.5375e-11	Peri1	RPL39
5.10348e-15	-0.723224	0.81	0.923	8.21302e-11	Peri1	FDPS
5.23778e-15	-0.729188	0.101	0.574	8.42915e-11	Peri1	NETO2
6.12989e-15	0.3485	1	0.993	9.86482e-11	Peri1	RPS5
7.01592e-15	-0.73295	0.139	0.63	1.12907e-10	Peri1	SERPINE2
8.15408e-15	-0.555144	0.759	0.922	1.31224e-10	Peri1	COX5A
9.24804e-15	-0.74162	0.038	0.504	1.48829e-10	Peri1	ERBB3
1.02224e-14	0.681811	0.924	0.698	1.64509e-10	Peri1	PBX1
1.05754e-14	-0.876298	0.063	0.545	1.7019e-10	Peri1	NTRK2
1.08586e-14	0.315067	0.278	0.062	1.74748e-10	Peri1	DLC1
1.39508e-14	-0.747902	0.038	0.501	2.24511e-10	Peri1	SCG3
1.4899e-14	-0.652158	0.013	0.476	2.39769e-10	Peri1	REC8
1.68001e-14	-1.02593	0.089	0.539	2.70365e-10	Peri1	RND2
1.68469e-14	0.370534	1	0.985	2.71117e-10	Peri1	RPL23
1.73929e-14	0.556356	0.62	0.272	2.79903e-10	Peri1	WWTR1
1.79092e-14	-0.806406	0.114	0.561	2.88212e-10	Peri1	C1QL1
1.79451e-14	-0.546196	0.81	0.959	2.88791e-10	Peri1	YWHAQ
1.80713e-14	0.490388	0.886	0.672	2.90821e-10	Peri1	ARL6IP4
1.9512e-14	0.559815	0.62	0.3	3.14006e-10	Peri1	SEC31A
2.11487e-14	-0.682031	0.633	0.824	3.40346e-10	Peri1	TUBB2A
2.91427e-14	0.253637	0.253	0.054	4.68994e-10	Peri1	KCTD9
3.5979e-14	-0.620586	0.038	0.495	5.7901e-10	Peri1	LINC00511
3.85907e-14	0.26071	0.266	0.06	6.2104e-10	Peri1	ADAMTS12
4.00326e-14	0.29741	0.304	0.076	6.44244e-10	Peri1	TMEM64
4.03707e-14	0.320052	1	0.995	6.49685e-10	Peri1	RPLP2
4.16515e-14	-0.992994	0.076	0.526	6.70298e-10	Peri1	TPPP3
4.67221e-14	-0.768828	0.405	0.787	7.51899e-10	Peri1	ARL6IP1
4.78196e-14	0.47415	0.519	0.208	7.69561e-10	Peri1	POLD4
5.3108e-14	-0.924321	0.304	0.715	8.54667e-10	Peri1	RNF13
5.49577e-14	0.523554	0.899	0.777	8.84435e-10	Peri1	PPDPF
5.61313e-14	-0.646441	0.139	0.581	9.03321e-10	Peri1	LPHN3
6.63774e-14	0.260341	0.278	0.065	1.06821e-09	Peri1	TRIM5
6.68115e-14	-0.633012	0.038	0.494	1.0752e-09	Peri1	PDE4B
6.8078e-14	0.399887	0.443	0.147	1.09558e-09	Peri1	IGFBP4
7.32608e-14	0.257803	0.241	0.05	1.17899e-09	Peri1	AGPAT2
8.87311e-14	0.507019	0.709	0.378	1.42795e-09	Peri1	TMEM98
9.08047e-14	-0.656172	0.354	0.714	1.46132e-09	Peri1	SMARCA4
9.18098e-14	0.654969	0.848	0.465	1.4775e-09	Peri1	HES1
1.01803e-13	0.438262	1	0.965	1.63832e-09	Peri1	RPS29
1.03738e-13	-0.699681	0.089	0.537	1.66946e-09	Peri1	SEMA5A
1.04841e-13	0.509216	0.557	0.234	1.6872e-09	Peri1	TCEAL7
1.07314e-13	-0.622827	0.329	0.689	1.727e-09	Peri1	ENOPH1
1.16612e-13	0.335468	1	0.993	1.87663e-09	Peri1	RPL23A
1.24098e-13	-0.510747	0.62	0.85	1.99711e-09	Peri1	SMDT1
1.24353e-13	-0.550634	0.658	0.887	2.00121e-09	Peri1	BEX4
1.25913e-13	0.304885	1	1	2.02632e-09	Peri1	RPL11
1.3362e-13	-0.716955	0.468	0.757	2.15034e-09	Peri1	CENPV
1.3697e-13	0.254367	0.241	0.052	2.20427e-09	Peri1	TMEM109
1.57301e-13	0.598958	0.835	0.568	2.53145e-09	Peri1	MCL1
1.59603e-13	-0.582367	0.633	0.855	2.56848e-09	Peri1	ATP6V0B
1.6355e-13	0.48537	0.975	0.87	2.63201e-09	Peri1	ARPC2
2.0786e-13	-0.548209	0.772	0.897	3.3451e-09	Peri1	SRI
2.25885e-13	0.276405	0.215	0.043	3.63517e-09	Peri1	CAV2
2.25925e-13	0.279711	0.19	0.034	3.63581e-09	Peri1	B4GALT1
2.33669e-13	-0.721496	0.367	0.73	3.76044e-09	Peri1	CAMK2N1
2.47461e-13	0.421481	0.987	0.91	3.9824e-09	Peri1	JTB
2.69579e-13	0.405589	0.443	0.155	4.33833e-09	Peri1	LINC00478
2.79172e-13	-0.576527	0.506	0.797	4.49272e-09	Peri1	VBP1
2.8538e-13	-0.556377	0.557	0.841	4.59262e-09	Peri1	EIF1B
3.08038e-13	-0.810581	0.304	0.691	4.95726e-09	Peri1	PHLDA1
3.31028e-13	-0.900513	0.089	0.513	5.32723e-09	Peri1	TMEM163
3.88855e-13	-0.683945	0.063	0.49	6.25784e-09	Peri1	SHD
4.13936e-13	0.308193	0.101	0.011	6.66147e-09	Peri1	GDF15
4.49206e-13	0.451107	0.443	0.164	7.22907e-09	Peri1	CMTM3
4.67484e-13	0.320807	1	0.988	7.52322e-09	Peri1	UBA52
4.8188e-13	0.359976	0.392	0.129	7.75489e-09	Peri1	SNTB2
5.0511e-13	-0.511286	0.848	0.947	8.12874e-09	Peri1	H2AFZ
5.06476e-13	-0.812283	0.278	0.645	8.15072e-09	Peri1	ACLY
6.16028e-13	0.437864	0.443	0.161	9.91374e-09	Peri1	C1orf85
6.24802e-13	0.393304	0.456	0.168	1.00549e-08	Peri1	CERCAM
6.92505e-13	0.468809	0.911	0.684	1.11445e-08	Peri1	MAGED2
7.13488e-13	-0.462365	0.886	0.936	1.14822e-08	Peri1	HSPE1
7.14963e-13	0.553061	0.696	0.385	1.15059e-08	Peri1	WDR1
7.74444e-13	-0.620431	0.658	0.821	1.24631e-08	Peri1	RBPJ
8.02715e-13	-0.55111	0.354	0.738	1.29181e-08	Peri1	SRPK2
9.45561e-13	0.275611	0.203	0.041	1.52169e-08	Peri1	ESYT1
9.48988e-13	0.385836	0.291	0.079	1.52721e-08	Peri1	PTK7
9.711e-13	-0.589365	0.076	0.514	1.56279e-08	Peri1	FAM181B
1.04765e-12	-0.650688	0.063	0.474	1.68599e-08	Peri1	HRASLS
1.05563e-12	0.432789	0.595	0.267	1.69882e-08	Peri1	CLIC4
1.13842e-12	-0.5978	0.051	0.473	1.83205e-08	Peri1	RP11-849I19.1
1.16577e-12	-0.635878	0.608	0.826	1.87607e-08	Peri1	SQLE
1.21935e-12	0.297327	0.329	0.096	1.96229e-08	Peri1	MGAT1
1.31129e-12	-0.580712	0.076	0.505	2.11025e-08	Peri1	LINC00632
1.37312e-12	-0.740327	0.139	0.556	2.20976e-08	Peri1	RAMP1
1.37493e-12	-0.745872	0.089	0.508	2.21267e-08	Peri1	ETV1
1.39349e-12	0.472238	0.646	0.277	2.24254e-08	Peri1	CCDC80
1.48911e-12	0.32205	1	0.992	2.39642e-08	Peri1	RPS16
1.53289e-12	0.414357	0.608	0.275	2.46687e-08	Peri1	SSPN
1.54023e-12	0.713148	0.468	0.2	2.47869e-08	Peri1	ISOC1
1.59175e-12	-0.743572	0.241	0.638	2.5616e-08	Peri1	SCD
1.61278e-12	0.293748	1	0.999	2.59544e-08	Peri1	RPL19
1.65279e-12	0.279913	0.329	0.096	2.65983e-08	Peri1	KIAA1462
1.70392e-12	-0.609255	0.266	0.653	2.74212e-08	Peri1	TAOK3
1.7368e-12	-0.481385	0.759	0.904	2.79504e-08	Peri1	GNAS
1.78194e-12	-1.41675	0.316	0.674	2.86767e-08	Peri1	NLRP1
1.82988e-12	0.635743	1	0.955	2.94483e-08	Peri1	B2M
1.91894e-12	-0.492586	0.772	0.912	3.08814e-08	Peri1	TOMM20
2.07475e-12	0.347416	0.316	0.091	3.3389e-08	Peri1	ERRFI1
2.10019e-12	-0.640075	0.43	0.73	3.37984e-08	Peri1	ZCCHC17
2.26151e-12	-2.37967	0.367	0.672	3.63944e-08	Peri1	CLU
2.29842e-12	-0.619052	0.544	0.795	3.69885e-08	Peri1	UCHL1
2.32523e-12	-0.589218	0.772	0.864	3.742e-08	Peri1	POLR2F
2.37119e-12	-0.606829	0.063	0.482	3.81596e-08	Peri1	CNTN1
2.41441e-12	0.961267	0.797	0.469	3.8855e-08	Peri1	ISG15
2.4247e-12	-0.583957	0.241	0.628	3.90207e-08	Peri1	PSAT1
2.45447e-12	-0.718283	0.241	0.621	3.94998e-08	Peri1	TCF7L2
2.48625e-12	-0.512182	0.646	0.833	4.00112e-08	Peri1	SELK
2.56007e-12	-0.522937	0.797	0.904	4.11992e-08	Peri1	TMEM66
2.61787e-12	-0.543001	0.025	0.441	4.21294e-08	Peri1	TSPAN13
2.63653e-12	-0.539812	0.025	0.435	4.24296e-08	Peri1	RP3-525N10.2
2.6372e-12	-0.582127	0.114	0.528	4.24405e-08	Peri1	ASRGL1
2.71797e-12	0.462138	0.911	0.738	4.37404e-08	Peri1	TMEM14C
2.79408e-12	0.290705	1	0.998	4.49652e-08	Peri1	RPS27A
2.86631e-12	-0.708207	0.013	0.419	4.61276e-08	Peri1	CTNND2
3.06718e-12	-0.591636	0.152	0.56	4.93602e-08	Peri1	RAC3
3.4617e-12	0.328299	0.177	0.033	5.57091e-08	Peri1	PHEX
3.48982e-12	-0.565787	0.418	0.764	5.61616e-08	Peri1	PAFAH1B3
3.63933e-12	-0.486687	0.861	0.948	5.85678e-08	Peri1	HNRNPDL
3.65593e-12	0.487901	0.899	0.72	5.88348e-08	Peri1	ARF4
3.8743e-12	-0.401699	0.949	0.975	6.2349e-08	Peri1	SRP9
3.93763e-12	-0.745808	0.051	0.466	6.33684e-08	Peri1	NSG2
4.0382e-12	0.286117	0.481	0.167	6.49868e-08	Peri1	TMEM47
4.04255e-12	-0.570946	0.152	0.557	6.50567e-08	Peri1	ATAT1
4.09445e-12	0.627613	0.696	0.445	6.5892e-08	Peri1	SSR3
4.165e-12	-0.57367	0.101	0.528	6.70273e-08	Peri1	CADM4
4.82807e-12	0.315721	1	1	7.76981e-08	Peri1	RPL3
5.36277e-12	0.514783	0.392	0.144	8.63031e-08	Peri1	SPSB1
5.88234e-12	-0.701189	0.101	0.498	9.46646e-08	Peri1	TMOD1
5.88764e-12	0.304395	0.304	0.088	9.47498e-08	Peri1	NXN
5.90889e-12	0.341507	0.329	0.098	9.50917e-08	Peri1	COL4A5
6.11209e-12	-0.675351	0.114	0.519	9.83619e-08	Peri1	TNFRSF21
6.3079e-12	-0.644217	0.203	0.59	1.01513e-07	Peri1	RAP2A
6.57444e-12	-0.606722	0.81	0.932	1.05802e-07	Peri1	MAP1B
7.91338e-12	-0.436873	0.835	0.948	1.2735e-07	Peri1	HSBP1
7.93511e-12	0.37648	0.316	0.095	1.277e-07	Peri1	LASP1
9.44611e-12	0.285605	1	0.999	1.52016e-07	Peri1	RPS15A
9.63458e-12	-0.534498	0.038	0.437	1.55049e-07	Peri1	KCNJ10
1.07339e-11	-0.693688	0.089	0.491	1.7274e-07	Peri1	APOD
1.12974e-11	-0.556162	0.316	0.684	1.81809e-07	Peri1	TMEM9B
1.14999e-11	-0.572239	0.051	0.446	1.85067e-07	Peri1	BRINP3
1.189e-11	-0.462583	0.937	0.944	1.91345e-07	Peri1	NDUFB2
1.22728e-11	-0.556398	0.468	0.767	1.97506e-07	Peri1	CCDC167
1.2479e-11	-0.644587	0.177	0.567	2.00824e-07	Peri1	ZNF462
1.27225e-11	-2.4546	0.329	0.65	2.04744e-07	Peri1	MBP
1.33035e-11	-0.548102	0.215	0.599	2.14094e-07	Peri1	GDI1
1.37113e-11	0.27216	0.278	0.074	2.20656e-07	Peri1	LTBP4
1.40591e-11	-0.535842	0.038	0.438	2.26253e-07	Peri1	NPAS3
1.43477e-11	0.348834	0.532	0.223	2.30898e-07	Peri1	OPTN
1.45864e-11	-0.519139	0.013	0.406	2.34739e-07	Peri1	GPR158
1.4998e-11	-0.513416	0.051	0.449	2.41362e-07	Peri1	ENO2
1.75557e-11	-0.514302	0.013	0.402	2.82524e-07	Peri1	KIAA1244
1.7864e-11	-0.53939	0.114	0.513	2.87486e-07	Peri1	GRIA3
1.87675e-11	-0.484217	0.633	0.85	3.02025e-07	Peri1	BASP1
1.90301e-11	-0.63383	0.392	0.713	3.06251e-07	Peri1	ALCAM
1.91148e-11	0.367338	0.456	0.181	3.07614e-07	Peri1	GAS6
1.91606e-11	-0.537306	0.456	0.768	3.08351e-07	Peri1	RPAIN
2.08713e-11	0.343449	0.392	0.137	3.35882e-07	Peri1	FNDC3B
2.12052e-11	-0.563263	0.051	0.454	3.41256e-07	Peri1	PHACTR3
2.13857e-11	0.464936	0.772	0.508	3.44161e-07	Peri1	CD59
2.19778e-11	-0.541949	0.051	0.452	3.53688e-07	Peri1	SLITRK2
2.20121e-11	-0.81753	0.051	0.431	3.5424e-07	Peri1	PLLP
2.24354e-11	-0.540407	0.025	0.409	3.61053e-07	Peri1	KCNQ2
2.4084e-11	-0.543895	0.165	0.553	3.87584e-07	Peri1	ATP6V1G2
2.47586e-11	-0.73356	0.278	0.625	3.9844e-07	Peri1	TMEM97
2.5341e-11	0.361325	0.468	0.183	4.07813e-07	Peri1	STARD4-AS1
2.71646e-11	0.376274	0.519	0.236	4.3716e-07	Peri1	CRTAP
2.92078e-11	-0.349258	1	0.99	4.70042e-07	Peri1	UBB
2.9269e-11	0.422656	0.987	0.772	4.71027e-07	Peri1	PABPC1
2.97474e-11	-0.554928	0.127	0.532	4.78725e-07	Peri1	NRXN2
3.24261e-11	-0.576252	0.253	0.628	5.21833e-07	Peri1	KIF3A
3.30186e-11	-0.715428	0.025	0.411	5.31368e-07	Peri1	ATP1B2
3.34709e-11	-0.576809	0.051	0.436	5.38647e-07	Peri1	AC114730.3
3.41803e-11	0.252859	1	1	5.50063e-07	Peri1	RPL34
3.44328e-11	0.472351	0.62	0.336	5.54127e-07	Peri1	TRAM1
3.66277e-11	-0.506102	0.013	0.389	5.8945e-07	Peri1	LIX1
3.68847e-11	0.441854	0.43	0.174	5.93586e-07	Peri1	NTAN1
3.85205e-11	0.498044	0.506	0.239	6.1991e-07	Peri1	DAB2
3.9837e-11	0.296357	0.228	0.057	6.41097e-07	Peri1	RASL11B
4.29058e-11	-0.495976	1	0.991	6.90483e-07	Peri1	MT-ND5
4.80538e-11	0.381076	0.43	0.172	7.7333e-07	Peri1	LUZP1
4.81027e-11	-0.479322	0.051	0.441	7.74117e-07	Peri1	NLGN1
5.35603e-11	0.447895	0.506	0.233	8.61946e-07	Peri1	SEC23A
6.01302e-11	-0.508356	0.051	0.434	9.67675e-07	Peri1	TAGLN3
6.20214e-11	-0.4881	0.772	0.871	9.9811e-07	Peri1	CALM3
6.2759e-11	-0.527769	0.114	0.499	1.00998e-06	Peri1	BEX5
6.30937e-11	-0.676459	0.722	0.828	1.01537e-06	Peri1	MPZL1
6.34508e-11	-0.535243	0.038	0.417	1.02111e-06	Peri1	TNIK
6.43749e-11	-0.506278	0.608	0.823	1.03598e-06	Peri1	DCTN3
6.78612e-11	-0.522601	0.152	0.542	1.09209e-06	Peri1	C16orf45
6.82256e-11	-0.532147	0.114	0.515	1.09795e-06	Peri1	APC
6.841e-11	-0.520646	0.051	0.427	1.10092e-06	Peri1	SLC35F1
7.24698e-11	0.433425	0.506	0.231	1.16626e-06	Peri1	LEPREL4
7.24796e-11	-0.427409	0.962	0.988	1.16641e-06	Peri1	HMGB1
7.77095e-11	-0.574359	0.063	0.446	1.25058e-06	Peri1	NRXN1
8.42225e-11	-0.503982	0.038	0.416	1.35539e-06	Peri1	GPR56
8.47696e-11	-0.519265	0.013	0.381	1.3642e-06	Peri1	SLC1A3
8.48105e-11	0.400048	0.582	0.283	1.36486e-06	Peri1	LITAF
9.02462e-11	-0.547324	0.051	0.434	1.45233e-06	Peri1	COL9A3
9.48474e-11	-0.546052	0.278	0.625	1.52638e-06	Peri1	AKR1B1
9.65835e-11	-0.769342	0.025	0.392	1.55432e-06	Peri1	RFX4
9.7575e-11	-0.75658	0.253	0.595	1.57027e-06	Peri1	ARHGAP5
9.97382e-11	-0.537628	0.127	0.516	1.60509e-06	Peri1	GNG2
1.02457e-10	-0.344303	0.962	0.991	1.64884e-06	Peri1	SKP1
1.04892e-10	-0.462612	0.785	0.916	1.68802e-06	Peri1	CYCS
1.06533e-10	-0.548689	0.051	0.425	1.71444e-06	Peri1	CMTM5
1.08325e-10	-0.533159	0.063	0.431	1.74328e-06	Peri1	KCND2
1.08806e-10	-0.60038	0.152	0.526	1.75101e-06	Peri1	ST3GAL5
1.09202e-10	-0.528815	0.013	0.376	1.75739e-06	Peri1	RP4-555D20.2
1.10121e-10	-0.669694	0.063	0.438	1.77218e-06	Peri1	GPR17
1.11508e-10	-0.460518	0.747	0.87	1.7945e-06	Peri1	HSPD1
1.14773e-10	0.287371	1	0.998	1.84704e-06	Peri1	RPS9
1.16045e-10	-0.654242	0.19	0.557	1.86751e-06	Peri1	PIGM
1.1837e-10	0.45438	0.38	0.146	1.90493e-06	Peri1	SLC9A3R2
1.19582e-10	-0.504225	0.342	0.689	1.92443e-06	Peri1	NSL1
1.22558e-10	-0.563302	0.329	0.682	1.97232e-06	Peri1	FADS1
1.31975e-10	0.483356	0.797	0.514	2.12388e-06	Peri1	REXO2
1.3977e-10	0.486347	0.468	0.208	2.24933e-06	Peri1	C12orf75
1.43705e-10	-0.550932	0.063	0.445	2.31264e-06	Peri1	ASIC4
1.56165e-10	-0.466079	0.582	0.794	2.51316e-06	Peri1	TERF2IP
1.64916e-10	-0.69767	0.127	0.498	2.65399e-06	Peri1	SGK1
1.65972e-10	-0.491623	0.051	0.41	2.67098e-06	Peri1	ENHO
1.84738e-10	-0.509781	0.342	0.691	2.97299e-06	Peri1	PAPSS1
1.87242e-10	0.415224	0.949	0.857	3.01328e-06	Peri1	TCEAL8
1.90685e-10	-0.697679	0.114	0.479	3.06869e-06	Peri1	TRIM2
1.98884e-10	-0.513665	0.089	0.466	3.20065e-06	Peri1	PTPRE
2.0998e-10	-0.484323	0.063	0.432	3.3792e-06	Peri1	KLHL23
2.2192e-10	-1.03146	0.114	0.481	3.57136e-06	Peri1	EDNRB
2.39356e-10	-0.526526	0.405	0.708	3.85195e-06	Peri1	QDPR
2.44426e-10	-0.477696	0.038	0.4	3.93355e-06	Peri1	EEF1A2
2.47448e-10	-0.496256	0.089	0.455	3.98218e-06	Peri1	APBA2
2.48118e-10	0.347948	0.987	0.936	3.99297e-06	Peri1	PFDN5
2.48904e-10	-0.413412	0.861	0.92	4.00561e-06	Peri1	CCT3
2.66396e-10	-0.605288	0.025	0.386	4.28712e-06	Peri1	SPOCK1
2.71695e-10	-0.427339	0.937	0.975	4.37239e-06	Peri1	HNRNPA2B1
2.77176e-10	-0.544372	0.101	0.468	4.46059e-06	Peri1	MTSS1
2.82087e-10	-0.527728	0.114	0.489	4.53963e-06	Peri1	SYT1
2.86985e-10	0.366932	0.975	0.944	4.61845e-06	Peri1	SLC25A6
2.89345e-10	-0.570823	0.215	0.594	4.65643e-06	Peri1	UBL3
3.08869e-10	-0.503512	0.025	0.381	4.97062e-06	Peri1	SEMA6D
3.11376e-10	-0.810402	0.051	0.414	5.01097e-06	Peri1	DTNA
3.14893e-10	0.639131	0.785	0.556	5.06757e-06	Peri1	HLA-B
3.39071e-10	-0.579691	0.38	0.663	5.45667e-06	Peri1	CCSER2
3.49652e-10	-0.490003	0.81	0.938	5.62694e-06	Peri1	SEPW1
3.54559e-10	-0.988594	0.063	0.414	5.70592e-06	Peri1	CDK18
3.69777e-10	-0.694503	0.215	0.556	5.95083e-06	Peri1	TM7SF3
3.92004e-10	0.410614	0.62	0.364	6.30853e-06	Peri1	BCL7C
3.9587e-10	0.257846	0.266	0.077	6.37073e-06	Peri1	FUCA2
3.97212e-10	-0.585667	0.405	0.705	6.39233e-06	Peri1	SHISA4
4.11756e-10	-0.558885	0.241	0.585	6.62639e-06	Peri1	CELF2
4.43114e-10	-0.49277	0.228	0.595	7.13104e-06	Peri1	LYRM5
4.8704e-10	-0.475761	0.063	0.436	7.83793e-06	Peri1	SPATA6
4.90567e-10	0.68379	0.759	0.492	7.8947e-06	Peri1	IER2
4.93604e-10	-0.516071	0.316	0.642	7.94357e-06	Peri1	FBXO21
4.98507e-10	-0.481729	0.684	0.834	8.02247e-06	Peri1	MATR3
5.03486e-10	0.321622	0.633	0.319	8.10259e-06	Peri1	LDHA
5.06787e-10	-0.467559	0.013	0.357	8.15573e-06	Peri1	TRIM9
5.14261e-10	0.478081	0.443	0.199	8.27601e-06	Peri1	FGFR1
5.35869e-10	-0.504659	0.544	0.776	8.62375e-06	Peri1	CAMTA1
5.38316e-10	-0.49723	0.519	0.77	8.66312e-06	Peri1	TALDO1
5.50785e-10	0.456017	0.684	0.352	8.86378e-06	Peri1	IFI16
6.37533e-10	-0.45962	0.063	0.427	1.02598e-05	Peri1	ASTN1
6.65395e-10	0.359571	0.962	0.862	1.07082e-05	Peri1	RPS21
7.01972e-10	-0.514491	0.114	0.475	1.12968e-05	Peri1	MMP16
7.41187e-10	0.474327	0.608	0.334	1.19279e-05	Peri1	LHFP
7.49309e-10	-0.547299	0.342	0.67	1.20586e-05	Peri1	C1orf21
7.55155e-10	0.403103	0.494	0.213	1.21527e-05	Peri1	GADD45B
7.99833e-10	0.329145	0.304	0.1	1.28717e-05	Peri1	PARP14
8.08157e-10	-0.429397	0.595	0.822	1.30057e-05	Peri1	RNF187
8.24084e-10	-0.541825	0.152	0.527	1.3262e-05	Peri1	STRADB
8.42236e-10	0.575684	0.696	0.456	1.35541e-05	Peri1	KLF6
9.10453e-10	0.47764	0.759	0.57	1.46519e-05	Peri1	BRI3
9.17088e-10	-0.477585	0.063	0.426	1.47587e-05	Peri1	GATM
9.52001e-10	0.265167	1	0.994	1.53206e-05	Peri1	RPS25
9.73948e-10	-0.51604	0.228	0.586	1.56737e-05	Peri1	ATP2B1
9.80277e-10	-0.539165	0.165	0.516	1.57756e-05	Peri1	NCALD
1.01608e-09	0.438157	0.962	0.857	1.63517e-05	Peri1	PPIB
1.09579e-09	0.389506	0.43	0.192	1.76345e-05	Peri1	LAMA4
1.11921e-09	-0.520888	0.139	0.502	1.80114e-05	Peri1	FZD3
1.18411e-09	-0.465849	0.063	0.416	1.90559e-05	Peri1	NLGN4X
1.23411e-09	0.344665	0.481	0.218	1.98606e-05	Peri1	PKIG
1.24248e-09	0.402044	0.646	0.369	1.99953e-05	Peri1	SEC13
1.24977e-09	0.27956	0.253	0.075	2.01125e-05	Peri1	TP53I11
1.26404e-09	-0.543146	1	0.991	2.03422e-05	Peri1	DYNLL1
1.3507e-09	-0.523703	0.114	0.47	2.17368e-05	Peri1	LINC01003
1.35796e-09	-0.47155	0.608	0.836	2.18536e-05	Peri1	CACYBP
1.40943e-09	0.2684	1	0.99	2.2682e-05	Peri1	EIF1
1.41966e-09	-0.44091	0.025	0.365	2.28466e-05	Peri1	RP11-547I7.2
1.42615e-09	-0.618057	0.025	0.365	2.2951e-05	Peri1	TMEM255A
1.4654e-09	0.443999	0.886	0.716	2.35827e-05	Peri1	C9orf16
1.47954e-09	0.414297	0.519	0.259	2.38102e-05	Peri1	RP11-455F5.3
1.65667e-09	-0.45883	0.025	0.363	2.66608e-05	Peri1	SOX8
1.66699e-09	-0.510567	0.051	0.386	2.68269e-05	Peri1	TTC9B
1.70574e-09	-0.449954	0.025	0.364	2.74505e-05	Peri1	GRIA4
1.75613e-09	-0.45218	0.076	0.426	2.82614e-05	Peri1	TMEM161B-AS1
1.9523e-09	0.320473	0.354	0.137	3.14183e-05	Peri1	ST20
2.03402e-09	0.362161	0.582	0.302	3.27334e-05	Peri1	CD151
2.09798e-09	-0.494059	0.063	0.403	3.37628e-05	Peri1	EPHB1
2.1396e-09	-0.452344	0.063	0.408	3.44326e-05	Peri1	RIC3
2.15345e-09	-0.485849	0.519	0.737	3.46555e-05	Peri1	PSIP1
2.19174e-09	-0.538147	0.051	0.39	3.52716e-05	Peri1	TMEM108
2.27836e-09	0.467136	0.57	0.304	3.66657e-05	Peri1	CD164
2.3246e-09	-0.713379	0.911	0.974	3.74098e-05	Peri1	TUBA1B
2.34954e-09	0.47294	0.481	0.246	3.78111e-05	Peri1	ZYX
2.35901e-09	-0.351559	0.962	0.975	3.79635e-05	Peri1	TTC3
2.52435e-09	-0.416967	0.81	0.926	4.06244e-05	Peri1	PNISR
2.56978e-09	-0.638742	0.43	0.714	4.13554e-05	Peri1	SOX11
2.65559e-09	-0.479758	0.595	0.815	4.27365e-05	Peri1	NME1
2.79433e-09	-0.451917	0.595	0.818	4.49692e-05	Peri1	H2AFY
2.85035e-09	0.400136	0.532	0.271	4.58707e-05	Peri1	PPAP2A
2.86302e-09	0.33028	0.38	0.146	4.60745e-05	Peri1	HLA-E
2.86552e-09	-0.505944	0.076	0.413	4.61148e-05	Peri1	RAB3IP
2.88866e-09	-0.438796	0.405	0.72	4.64871e-05	Peri1	PCMT1
2.95762e-09	0.344764	1	0.957	4.75969e-05	Peri1	RPL22
3.03805e-09	-0.452936	0.519	0.748	4.88913e-05	Peri1	CISD1
3.11177e-09	0.268874	0.291	0.095	5.00777e-05	Peri1	MRC2
3.19609e-09	0.31407	1	0.893	5.14346e-05	Peri1	EIF3E
3.31287e-09	-0.550779	0.101	0.447	5.3314e-05	Peri1	PKP4
3.53157e-09	-0.47093	0.025	0.348	5.68335e-05	Peri1	PCDH11X
3.96813e-09	-0.497336	0.253	0.574	6.3859e-05	Peri1	MIDN
4.36195e-09	-0.470874	0.57	0.808	7.01968e-05	Peri1	HNRNPR
4.38875e-09	-1.96915	0.278	0.569	7.06281e-05	Peri1	GFAP
4.41499e-09	-0.4151	0.038	0.367	7.10505e-05	Peri1	NCAM2
4.61824e-09	-0.488569	0.316	0.62	7.43213e-05	Peri1	FBXO7
4.68511e-09	-0.459919	0.456	0.713	7.53975e-05	Peri1	ARPP19
4.72987e-09	-0.580787	0.241	0.565	7.61177e-05	Peri1	DHCR7
4.7379e-09	0.437228	0.785	0.571	7.62471e-05	Peri1	RHOC
4.74626e-09	-0.427276	0.051	0.381	7.63815e-05	Peri1	POU3F2
4.78876e-09	0.457487	0.532	0.289	7.70655e-05	Peri1	NBPF10
4.87481e-09	0.376935	0.165	0.038	7.84503e-05	Peri1	ADAM12
4.90021e-09	-0.446062	0.038	0.369	7.88592e-05	Peri1	RRAGD
5.00054e-09	-0.547319	0.19	0.541	8.04736e-05	Peri1	TMSB15A
5.21447e-09	-0.457456	0.152	0.49	8.39164e-05	Peri1	MYEF2
5.23851e-09	-0.482958	0.354	0.665	8.43033e-05	Peri1	ANP32A
5.39631e-09	0.271735	1	0.973	8.68428e-05	Peri1	GSTP1
5.5362e-09	-0.35479	0.873	0.926	8.90941e-05	Peri1	NDUFC2
5.54034e-09	0.455722	0.38	0.162	8.91607e-05	Peri1	NFKBIA
5.57431e-09	-0.523104	0.329	0.606	8.97074e-05	Peri1	C16orf80
5.61662e-09	-0.456193	0.494	0.759	9.03883e-05	Peri1	BTG1
6.00786e-09	-0.435152	0.532	0.784	9.66845e-05	Peri1	CCT2
6.15682e-09	-0.427304	0.076	0.407	9.90817e-05	Peri1	CLASP2
6.18666e-09	0.289155	0.316	0.112	9.9562e-05	Peri1	BAG2
6.41293e-09	0.432341	0.633	0.401	0.000103203	Peri1	ILK
6.69518e-09	-0.464517	0.013	0.326	0.000107746	Peri1	CA14
6.90681e-09	-0.398914	0.025	0.345	0.000111151	Peri1	DPP6
7.04734e-09	-0.46619	0.101	0.421	0.000113413	Peri1	TRIM24
7.36935e-09	-0.476608	0.291	0.576	0.000118595	Peri1	RSBN1L
7.48156e-09	0.381369	0.633	0.381	0.000120401	Peri1	TMED3
7.53695e-09	-0.375863	0	0.308	0.000121292	Peri1	SHC3
7.63186e-09	-0.311297	0.987	0.978	0.000122819	Peri1	RAC1
7.73217e-09	-0.491857	0.013	0.322	0.000124434	Peri1	ANKS1B
7.89537e-09	-0.385192	0.038	0.368	0.00012706	Peri1	FSD1
8.12008e-09	-0.308662	0.949	0.972	0.000130676	Peri1	ATP5G2
8.1868e-09	-0.46367	0.215	0.549	0.00013175	Peri1	CLDND1
8.32752e-09	-0.478034	0.443	0.696	0.000134015	Peri1	COX17
8.33733e-09	-0.463452	0.114	0.441	0.000134173	Peri1	DDR1
8.40543e-09	0.353183	0.304	0.111	0.000135269	Peri1	VASP
9.08981e-09	-0.451396	0.101	0.446	0.000146282	Peri1	ITGB8
9.11042e-09	-0.428058	0.013	0.329	0.000146614	Peri1	LINC00844
9.44556e-09	-0.650825	0.481	0.761	0.000152007	Peri1	PEA15
9.96156e-09	-0.387558	0.013	0.321	0.000160311	Peri1	CXXC4
1.03868e-08	-0.43552	0.101	0.433	0.000167155	Peri1	ACADM
1.06632e-08	-0.469192	0.139	0.461	0.000171604	Peri1	CBR4
1.13359e-08	-0.549255	0.051	0.367	0.000182429	Peri1	GADD45G
1.16444e-08	-0.357678	0.886	0.921	0.000187393	Peri1	NDUFB11
1.19065e-08	-0.441665	0.38	0.675	0.000191611	Peri1	IPO9
1.23147e-08	-0.429638	0.051	0.362	0.00019818	Peri1	OPCML
1.2651e-08	-0.448542	0.177	0.498	0.000203592	Peri1	TMEM59L
1.26614e-08	-0.431725	0.532	0.797	0.00020376	Peri1	GSTA4
1.2831e-08	-0.454658	0.911	0.958	0.00020649	Peri1	STMN1
1.28938e-08	-0.457391	0.101	0.426	0.000207499	Peri1	HSD17B7
1.29499e-08	-0.46163	0.215	0.556	0.000208403	Peri1	CCDC88A
1.34295e-08	-0.439903	0.544	0.723	0.000216121	Peri1	SUCLG1
1.38664e-08	-0.39798	0.051	0.371	0.000223151	Peri1	SLAIN1
1.394e-08	-0.410137	0.038	0.358	0.000224337	Peri1	ELMO1
1.39444e-08	-0.633185	0.38	0.646	0.000224407	Peri1	AK1
1.46118e-08	0.331255	0.532	0.272	0.000235148	Peri1	TACC1
1.47695e-08	-0.382081	0.025	0.33	0.000237686	Peri1	CTXN1
1.52192e-08	-0.367576	0.899	0.937	0.000244922	Peri1	COX8A
1.54586e-08	0.293326	0.316	0.117	0.000248775	Peri1	PPP1R15A
1.59565e-08	-0.443456	0.013	0.314	0.000256788	Peri1	FAM134B
1.62616e-08	-0.396527	0.114	0.451	0.000261699	Peri1	MMD
1.67044e-08	-0.42	0.139	0.487	0.000268824	Peri1	ARHGAP21
1.71128e-08	-0.588165	0.456	0.741	0.000275397	Peri1	MSMO1
1.73362e-08	-0.483184	0.139	0.464	0.000278991	Peri1	GPSM2
1.73905e-08	-0.404992	0.013	0.313	0.000279866	Peri1	ARPP21
1.94551e-08	0.354411	0.962	0.852	0.000313091	Peri1	ARF1
1.97674e-08	-0.440143	0.228	0.563	0.000318117	Peri1	AASDHPPT
2.0368e-08	-0.426954	0.544	0.822	0.000327782	Peri1	TBCB
2.05219e-08	-0.410008	0.038	0.347	0.00033026	Peri1	PTPRO
2.07435e-08	-0.464648	0.304	0.585	0.000333825	Peri1	ARL8A
2.13435e-08	0.44866	0.684	0.469	0.000343481	Peri1	RBM3
2.14477e-08	0.289415	0.177	0.045	0.000345158	Peri1	FSTL3
2.22652e-08	0.333567	0.899	0.686	0.000358315	Peri1	CAPZB
2.40247e-08	0.326109	1	0.886	0.00038663	Peri1	SEC61B
2.40739e-08	-0.438596	0.443	0.722	0.000387421	Peri1	RSF1
2.43929e-08	-0.413822	0.101	0.426	0.000392555	Peri1	RCAN1
2.5092e-08	0.36084	0.354	0.152	0.000403806	Peri1	CCDC92
2.55957e-08	-0.761646	0.013	0.306	0.000411912	Peri1	FAM131C
2.60797e-08	0.367562	0.747	0.513	0.000419701	Peri1	PCBD1
2.6118e-08	-0.470721	0.38	0.662	0.000420317	Peri1	MPC1
2.72185e-08	0.332612	0.354	0.146	0.000438028	Peri1	MID1
2.74771e-08	-0.454216	0.785	0.892	0.000442189	Peri1	TMEM59
2.763e-08	0.355636	1	0.916	0.000444649	Peri1	EEF1D
2.82677e-08	-0.39201	0.013	0.31	0.000454913	Peri1	ANK3
3.01624e-08	-0.413509	0.038	0.338	0.000485404	Peri1	RP11-161M6.2
3.10872e-08	-0.439335	0.608	0.819	0.000500286	Peri1	PPA1
3.11025e-08	-0.513913	0.051	0.355	0.000500533	Peri1	SOX9
3.11031e-08	-0.434048	0.127	0.452	0.000500542	Peri1	CRIP2
3.17005e-08	-0.419363	0.696	0.818	0.000510157	Peri1	NDUFS7
3.22738e-08	-0.49317	0.063	0.371	0.000519382	Peri1	TTLL7
3.26904e-08	-0.476731	0.114	0.423	0.000526086	Peri1	CNDP2
3.35053e-08	0.430561	0.582	0.339	0.000539201	Peri1	ARL1
3.35229e-08	-0.413725	0.063	0.381	0.000539484	Peri1	TNK2
3.37165e-08	-0.427088	0.114	0.422	0.0005426	Peri1	CLCN3
3.37432e-08	0.382111	0.278	0.094	0.00054303	Peri1	C1QTNF3
3.37633e-08	-0.41817	0.127	0.44	0.000543353	Peri1	ABHD14A
3.4657e-08	-0.418703	0.823	0.898	0.000557736	Peri1	ENO1
3.46713e-08	-0.374576	0.013	0.302	0.000557965	Peri1	LINC01158
3.52924e-08	-0.422709	0.127	0.447	0.00056796	Peri1	CPNE2
3.54547e-08	-0.400696	0.139	0.473	0.000570573	Peri1	CNRIP1
3.66752e-08	0.268844	0.215	0.062	0.000590214	Peri1	TRIM22
3.68004e-08	0.335141	0.354	0.149	0.000592229	Peri1	FKBP7
3.72219e-08	0.351335	0.949	0.885	0.000599012	Peri1	EEF1B2
3.75812e-08	-0.416177	0.481	0.747	0.000604794	Peri1	ATP1B3
3.80645e-08	-0.367641	0.013	0.302	0.000612571	Peri1	APC2
3.8252e-08	0.268488	0.278	0.098	0.00061559	Peri1	SETBP1
3.87998e-08	-0.572436	0.051	0.348	0.000624406	Peri1	HEPN1
3.9598e-08	-0.405453	0.608	0.822	0.000637251	Peri1	NDUFA5
3.97065e-08	-0.363032	0.013	0.302	0.000638997	Peri1	NT5E
4.25896e-08	-0.418194	0.076	0.381	0.000685395	Peri1	PPP2R3B
4.31908e-08	0.528099	0.456	0.236	0.00069507	Peri1	MFGE8
4.43157e-08	0.302091	0.962	0.885	0.000713172	Peri1	SEC61G
4.49839e-08	-0.434753	0.063	0.374	0.000723926	Peri1	GALNT13
4.61402e-08	0.371593	0.861	0.741	0.000742535	Peri1	C4orf3
4.92418e-08	-0.452894	0.038	0.336	0.000792449	Peri1	FRMD4B
4.93822e-08	-0.454322	0.165	0.487	0.000794707	Peri1	GNAI1
5.19095e-08	0.459055	0.709	0.477	0.00083538	Peri1	FAM118A
5.2442e-08	0.495406	0.595	0.376	0.000843948	Peri1	CTSB
5.69272e-08	-0.415391	0.165	0.474	0.000916129	Peri1	RAB9A
5.831e-08	-0.456116	0.266	0.553	0.000938383	Peri1	SDF2L1
6.10841e-08	-0.485735	0.329	0.627	0.000983027	Peri1	TM7SF2
6.25533e-08	-0.398086	0.608	0.818	0.00100667	Peri1	SSB
6.61522e-08	-0.347609	0	0.278	0.00106459	Peri1	CEND1
6.69469e-08	-0.420897	0.456	0.733	0.00107738	Peri1	PUF60
6.88765e-08	-1.15268	0.089	0.385	0.00110843	Peri1	RGS16
6.89291e-08	-0.395356	0.101	0.4	0.00110928	Peri1	DLEU1
7.01373e-08	-0.843454	0.025	0.309	0.00112872	Peri1	S100A1
7.22319e-08	-0.354415	0.013	0.299	0.00116243	Peri1	DSCAM
7.31119e-08	0.43936	0.861	0.701	0.00117659	Peri1	CPE
7.50821e-08	0.26088	0.266	0.094	0.0012083	Peri1	TMEM214
7.54959e-08	-0.441186	0.152	0.476	0.00121496	Peri1	LRRN3
7.6546e-08	-0.401244	0.025	0.309	0.00123186	Peri1	NKAIN3
7.67371e-08	-0.436328	0.304	0.59	0.00123493	Peri1	SLC39A6
7.67995e-08	-0.411919	0.241	0.542	0.00123593	Peri1	ARF3
8.02135e-08	-0.393745	0.038	0.325	0.00129088	Peri1	DCLK2
8.25085e-08	0.270766	0.443	0.213	0.00132781	Peri1	TMEM45A
8.47265e-08	-0.520194	0.165	0.465	0.0013635	Peri1	E2F3
8.94238e-08	0.293365	0.987	0.968	0.0014391	Peri1	NPM1
9.2112e-08	-0.410636	0.38	0.66	0.00148236	Peri1	COMT
9.41603e-08	-0.420129	0.152	0.463	0.00151532	Peri1	SC5D
9.61538e-08	0.376574	0.481	0.25	0.0015474	Peri1	HEXB
9.86441e-08	0.27716	0.557	0.303	0.00158748	Peri1	TP53I3
1.00244e-07	-0.417444	0.38	0.659	0.00161323	Peri1	UBE2E1
1.00365e-07	-0.327482	0.873	0.94	0.00161517	Peri1	COX6A1
1.01294e-07	-0.351979	0.025	0.308	0.00163012	Peri1	PPAPDC1A
1.01712e-07	-0.406762	0.063	0.366	0.00163684	Peri1	DLL3
1.05551e-07	0.297752	0.987	0.959	0.00169863	Peri1	RPL4
1.06071e-07	-0.341402	0	0.271	0.001707	Peri1	GAL3ST1
1.07669e-07	0.321998	0.494	0.263	0.00173273	Peri1	NPM3
1.09129e-07	-0.426072	0.038	0.32	0.00175621	Peri1	GNG3
1.10766e-07	-0.417526	0.443	0.694	0.00178255	Peri1	WRB
1.11098e-07	-0.495522	0.19	0.466	0.0017879	Peri1	FAM89A
1.11757e-07	-0.388067	0.114	0.426	0.00179851	Peri1	DYNLL2
1.17322e-07	-0.415512	0.392	0.662	0.00188806	Peri1	SLC25A4
1.18253e-07	-0.458125	0.228	0.523	0.00190305	Peri1	PCBP4
1.19477e-07	-0.390107	0.633	0.794	0.00192274	Peri1	POLR2G
1.19595e-07	-0.357352	0.038	0.327	0.00192465	Peri1	TMOD2
1.21888e-07	-0.406013	0.595	0.759	0.00196154	Peri1	PPP2R1A
1.23092e-07	-0.557222	0.241	0.536	0.00198093	Peri1	FIBIN
1.32075e-07	-0.417802	0.127	0.426	0.00212548	Peri1	SGTA
1.41333e-07	-0.427795	0.241	0.539	0.00227447	Peri1	KIDINS220
1.42745e-07	-0.472925	0.038	0.322	0.00229719	Peri1	STRN
1.44808e-07	0.265997	1	0.992	0.0023304	Peri1	GNB2L1
1.44929e-07	-0.416236	0.063	0.351	0.00233235	Peri1	C2orf80
1.46733e-07	-0.339234	0.848	0.906	0.00236138	Peri1	ATP5A1
1.51945e-07	-0.378655	0.089	0.383	0.00244526	Peri1	BCL7A
1.53241e-07	0.372893	0.519	0.29	0.00246611	Peri1	RBFOX2
1.53621e-07	-0.319498	0	0.266	0.00247223	Peri1	CERS1
1.60285e-07	-0.382016	0.051	0.333	0.00257947	Peri1	CTTNBP2
1.62321e-07	-0.384882	0.152	0.449	0.00261223	Peri1	REPIN1
1.62902e-07	-0.397632	0.633	0.792	0.00262159	Peri1	METTL9
1.65147e-07	0.307431	0.987	0.905	0.00265771	Peri1	HMGN1
1.66777e-07	0.360249	0.797	0.645	0.00268394	Peri1	TMED9
1.70176e-07	0.258801	0.241	0.082	0.00273864	Peri1	MEIS1
1.70374e-07	-0.431391	0.215	0.522	0.00274184	Peri1	THRA
1.75446e-07	-0.473323	0.43	0.666	0.00282345	Peri1	NASP
1.78858e-07	-0.39563	0.342	0.64	0.00287837	Peri1	MIF
1.89974e-07	-0.329036	0.013	0.283	0.00305725	Peri1	ASIC1
1.90956e-07	-0.357505	0.089	0.391	0.00307306	Peri1	PPIF
1.94104e-07	-0.391925	0.734	0.819	0.00312372	Peri1	NDUFS2
1.96379e-07	-0.407357	0.165	0.462	0.00316032	Peri1	ZNF827
2.00481e-07	-0.392393	0.608	0.774	0.00322634	Peri1	CNBP
2.06754e-07	-0.42745	0.506	0.702	0.0033273	Peri1	CCT5
2.08976e-07	-0.448437	0.025	0.298	0.00336305	Peri1	LRRCC1
2.15239e-07	-0.442638	0.633	0.828	0.00346384	Peri1	SFPQ
2.18569e-07	-0.324468	0.899	0.934	0.00351743	Peri1	SPCS2
2.19742e-07	-0.386153	0.215	0.518	0.00353631	Peri1	ARID4A
2.26189e-07	0.254481	0.228	0.074	0.00364006	Peri1	ABCA1
2.26623e-07	-0.520287	0.038	0.315	0.00364705	Peri1	ARHGAP5-AS1
2.47466e-07	-0.386712	0.114	0.408	0.00398247	Peri1	LRRN1
2.49028e-07	-0.419099	0.304	0.603	0.00400761	Peri1	2020-03-06
2.51657e-07	-0.312135	0	0.258	0.00404991	Peri1	CTNNA2
2.54526e-07	-0.294845	0.975	0.962	0.00409609	Peri1	HNRNPC
2.57299e-07	-0.268565	1	1	0.00414071	Peri1	ACTG1
2.5904e-07	-0.408354	0.62	0.817	0.00416873	Peri1	STRAP
2.63936e-07	-0.432834	0.544	0.748	0.00424753	Peri1	CUEDC2
2.71213e-07	0.438347	0.329	0.143	0.00436462	Peri1	BCAT1
2.79016e-07	0.302989	0.241	0.083	0.0044902	Peri1	COLEC12
2.79426e-07	0.387056	0.962	0.902	0.00449681	Peri1	PFN1
2.82297e-07	0.254181	0.228	0.073	0.00454301	Peri1	ATF3
2.92295e-07	0.38209	0.304	0.118	0.00470391	Peri1	SRPX
2.92474e-07	0.330768	0.899	0.693	0.00470678	Peri1	GNG5
2.9692e-07	-0.371711	0.608	0.763	0.00477834	Peri1	COX16
3.02636e-07	-0.402068	0.278	0.573	0.00487032	Peri1	IMP3
3.16671e-07	0.38264	0.57	0.342	0.00509619	Peri1	GRN
3.28797e-07	-0.491759	0.013	0.271	0.00529134	Peri1	CHL1
3.29651e-07	0.349565	0.38	0.175	0.00530508	Peri1	TSHZ2
3.32438e-07	-0.326566	0.013	0.271	0.00534993	Peri1	GRID2
3.32903e-07	0.319866	0.342	0.145	0.00535741	Peri1	ZNF503
3.51046e-07	-0.418587	0.354	0.646	0.00564939	Peri1	SCOC
3.51337e-07	-0.382151	0.063	0.335	0.00565407	Peri1	TSPAN12
3.54437e-07	-0.461211	0.481	0.699	0.00570395	Peri1	SMC3
3.57404e-07	-0.371401	0.127	0.428	0.00575171	Peri1	KIAA0232
3.57476e-07	-0.477176	0.532	0.727	0.00575286	Peri1	PTPLAD1
3.5758e-07	-0.315716	0.013	0.275	0.00575453	Peri1	OLFM1
3.63335e-07	-0.393402	0.063	0.335	0.00584715	Peri1	NXPH1
3.67467e-07	-0.374179	0.494	0.721	0.00591364	Peri1	EIF5
3.68723e-07	-0.394435	0.329	0.616	0.00593385	Peri1	DNAJB11
3.74559e-07	-0.363584	0.051	0.323	0.00602778	Peri1	CAHM
3.74948e-07	-0.369845	0.038	0.309	0.00603403	Peri1	OMG
3.77372e-07	-0.356806	0.684	0.85	0.00607305	Peri1	VDAC2
3.80165e-07	0.265122	0.241	0.086	0.00611799	Peri1	EXOC3
3.80203e-07	0.282741	0.962	0.915	0.0061186	Peri1	RPL36AL
3.82338e-07	-0.443462	0.38	0.663	0.00615297	Peri1	CDC42SE1
3.92893e-07	-0.313646	0.025	0.297	0.00632282	Peri1	SYNDIG1
3.98171e-07	0.279543	0.43	0.207	0.00640776	Peri1	RBMS1
4.02687e-07	-0.341873	0.747	0.859	0.00648044	Peri1	VDAC1
4.03784e-07	-0.343088	0.025	0.288	0.00649809	Peri1	LRRTM2
4.07244e-07	-0.299032	0.886	0.937	0.00655378	Peri1	COX7B
4.12033e-07	0.251214	0.177	0.052	0.00663084	Peri1	MYLIP
4.20931e-07	-0.311052	0.025	0.284	0.00677405	Peri1	RNF157
4.2927e-07	-0.327464	0	0.251	0.00690824	Peri1	PAQR6
4.33913e-07	-0.348908	0.013	0.268	0.00698296	Peri1	B3GAT1
4.435e-07	-0.353593	0.696	0.89	0.00713725	Peri1	TMBIM6
4.43699e-07	-0.391966	0.278	0.558	0.00714044	Peri1	POLD2
4.48987e-07	-0.426892	0.418	0.688	0.00722554	Peri1	DST
4.68588e-07	0.325622	0.228	0.077	0.00754099	Peri1	SEPP1
4.69201e-07	-0.554094	0.392	0.631	0.00755085	Peri1	NES
4.75065e-07	-0.383883	0.203	0.516	0.00764521	Peri1	ZNF326
4.82332e-07	-0.361155	0.101	0.386	0.00776216	Peri1	TMCC1
4.96336e-07	-0.417449	0.228	0.527	0.00798753	Peri1	DSEL
5.00508e-07	-0.398414	0.772	0.867	0.00805468	Peri1	NFIB
5.16911e-07	-0.403119	0.342	0.617	0.00831864	Peri1	RAB10
5.24035e-07	-0.370627	0.228	0.545	0.00843329	Peri1	NAE1
5.38697e-07	-0.32694	0.924	0.938	0.00866925	Peri1	RAN
5.39241e-07	-0.429836	0.481	0.709	0.008678	Peri1	RDH11
5.50474e-07	-0.312781	0	0.247	0.00885878	Peri1	ERBB4
5.63969e-07	-0.363678	0.405	0.673	0.00907595	Peri1	GPBP1
5.78306e-07	-0.347645	0.038	0.295	0.00930668	Peri1	KIF21B
5.8431e-07	-0.429007	0.152	0.428	0.00940331	Peri1	DHCR24
5.85634e-07	-0.311787	0	0.246	0.00942461	Peri1	SHISA9
5.92429e-07	-0.355236	0.025	0.288	0.00953396	Peri1	SEMA6A
6.07147e-07	-0.363676	0.734	0.842	0.00977082	Peri1	ARL6IP5
6.31812e-07	-0.454037	0.177	0.45	0.0101677	Peri1	PLCB1
6.48537e-07	-0.369605	0.101	0.385	0.0104369	Peri1	HOXB7
6.56514e-07	-0.949939	0.076	0.337	0.0105653	Peri1	RP11-89N17.4
6.66923e-07	0.284577	0.418	0.211	0.0107328	Peri1	PPP2R4
6.80719e-07	-0.451202	0.101	0.366	0.0109548	Peri1	CENPJ
6.81594e-07	-0.398139	0.494	0.756	0.0109689	Peri1	PGK1
6.8256e-07	-0.364949	0.076	0.347	0.0109844	Peri1	LCORL
7.48345e-07	-0.410538	0.063	0.328	0.0120431	Peri1	NNAT
7.56734e-07	-0.321381	0.013	0.259	0.0121781	Peri1	SYT17
7.89275e-07	-0.37565	0.19	0.472	0.0127018	Peri1	PIGF
8.08955e-07	-0.269083	0.975	0.981	0.0130185	Peri1	CIRBP
8.09689e-07	0.331681	0.329	0.15	0.0130303	Peri1	QSOX1
8.17935e-07	0.375784	0.658	0.485	0.013163	Peri1	CAPN2
8.20627e-07	-0.354994	0.076	0.347	0.0132063	Peri1	SLC16A1
8.4454e-07	-0.322365	0.013	0.257	0.0135912	Peri1	SCN1A
8.51267e-07	-0.416252	0.051	0.312	0.0136994	Peri1	RTN1
8.56885e-07	0.31544	0.354	0.166	0.0137899	Peri1	DAP
8.57738e-07	-0.352091	0.089	0.362	0.0138036	Peri1	JARID2
8.65754e-07	-0.340753	0.025	0.276	0.0139326	Peri1	HOXA7
8.66912e-07	0.341107	0.278	0.111	0.0139512	Peri1	CEBPB
8.67469e-07	0.262761	0.304	0.124	0.0139602	Peri1	CLSTN2
8.80484e-07	-0.332367	0.861	0.873	0.0141696	Peri1	UQCRFS1
9.15742e-07	-0.348633	0.633	0.792	0.014737	Peri1	FKBP3
9.29033e-07	-0.575916	0.987	0.956	0.0149509	Peri1	SLC25A5
9.4495e-07	-0.460392	0.329	0.586	0.0152071	Peri1	EBP
9.58312e-07	-0.379943	0.152	0.433	0.0154221	Peri1	CPEB4
9.67353e-07	0.360084	0.57	0.371	0.0155676	Peri1	RSU1
1.00291e-06	0.301933	0.316	0.129	0.0161398	Peri1	S100A16
1.01773e-06	-0.292342	0	0.237	0.0163784	Peri1	MDGA2
1.06519e-06	-0.321845	0.051	0.311	0.0171421	Peri1	JAKMIP2
1.08499e-06	-0.347047	0.19	0.476	0.0174608	Peri1	CHD6
1.10172e-06	-0.350538	0.203	0.513	0.01773	Peri1	NNT-AS1
1.10257e-06	0.433159	0.595	0.412	0.0177436	Peri1	ERLEC1
1.11778e-06	-0.377784	0.038	0.287	0.0179885	Peri1	ALDOC
1.2085e-06	-0.381209	0.316	0.577	0.0194484	Peri1	SNX27
1.26853e-06	-0.41034	0.165	0.433	0.0204145	Peri1	HMGCR
1.31023e-06	-0.342431	0.177	0.477	0.0210855	Peri1	PID1
1.35232e-06	-0.348136	0.127	0.402	0.0217629	Peri1	TMEM41B
1.41781e-06	-0.270534	0.911	0.932	0.0228168	Peri1	SOD1
1.44727e-06	-0.355787	0.228	0.512	0.0232909	Peri1	SV2A
1.46036e-06	0.250031	0.291	0.12	0.0235016	Peri1	PLIN2
1.53269e-06	-0.370224	0.43	0.693	0.0246657	Peri1	ASAH1
1.53308e-06	0.279151	0.481	0.26	0.0246719	Peri1	2020-09-09
1.53326e-06	-0.3578	0.127	0.392	0.0246748	Peri1	SMAP2
1.53392e-06	-0.329554	0.051	0.31	0.0246854	Peri1	SLC1A1
1.53639e-06	-0.289378	0.025	0.276	0.0247251	Peri1	SLC22A23
1.56388e-06	-0.296208	0.025	0.271	0.0251675	Peri1	LRRC8B
1.56431e-06	-0.343822	0.051	0.296	0.0251745	Peri1	SCARB1
1.59606e-06	-0.340365	0.139	0.42	0.0256854	Peri1	TCERG1
1.60153e-06	-0.363446	0.443	0.704	0.0257734	Peri1	DHX36
1.6024e-06	0.30408	0.367	0.176	0.0257874	Peri1	MORC4
1.66588e-06	-0.334991	0.165	0.462	0.0268089	Peri1	BPNT1
1.68122e-06	-0.379291	0.228	0.509	0.027056	Peri1	ARHGAP35
1.68319e-06	-0.385647	0.228	0.503	0.0270876	Peri1	CTBP2
1.68561e-06	-0.302348	0.013	0.248	0.0271265	Peri1	SCN3A
1.69074e-06	-0.387991	0.519	0.703	0.0272091	Peri1	CCT7
1.70509e-06	0.283367	0.228	0.077	0.02744	Peri1	NNMT
1.70884e-06	0.638934	0.658	0.457	0.0275004	Peri1	IFI6
1.74285e-06	0.260932	0.481	0.261	0.0280477	Peri1	DNAJC4
1.75528e-06	0.294116	0.278	0.107	0.0282477	Peri1	NRP2
1.86142e-06	-0.435738	0.848	0.956	0.0299558	Peri1	ITM2B
1.88916e-06	0.446601	0.582	0.4	0.0304023	Peri1	KLHL20
1.90317e-06	0.337388	0.443	0.241	0.0306276	Peri1	ARMCX2
1.90479e-06	0.324422	0.835	0.578	0.0306538	Peri1	EGR1
1.9104e-06	-0.278571	0.013	0.247	0.030744	Peri1	AGAP1
1.92842e-06	-0.547676	0.19	0.457	0.031034	Peri1	FAM13C
1.94416e-06	0.256427	0.975	0.903	0.0312874	Peri1	BRK1
1.9524e-06	-0.379626	0.544	0.729	0.03142	Peri1	ARL3
1.99879e-06	-0.357483	0.013	0.247	0.0321665	Peri1	ENPP6
2.01513e-06	-0.331354	0.759	0.829	0.0324294	Peri1	COX20
2.04781e-06	0.348168	0.848	0.753	0.0329555	Peri1	SH3BGRL3
2.09579e-06	-0.501366	0.076	0.321	0.0337276	Peri1	SNX10
2.11479e-06	-0.407982	0.228	0.499	0.0340333	Peri1	EPN2
2.16329e-06	-0.301901	0	0.226	0.0348139	Peri1	RFX3
2.20458e-06	-0.335668	0.089	0.342	0.0354783	Peri1	COL11A1
2.24596e-06	-0.300506	0.038	0.282	0.0361442	Peri1	SEC61A2
2.25888e-06	-0.336126	0.19	0.477	0.0363521	Peri1	C7orf55
2.26231e-06	-0.266031	0	0.225	0.0364073	Peri1	SEMA5B
2.30971e-06	-0.405123	0.481	0.708	0.0371701	Peri1	LIMA1
2.32177e-06	-0.467569	0.367	0.579	0.0373643	Peri1	TRAF4
2.32376e-06	-0.328394	0.747	0.843	0.0373962	Peri1	LUC7L3
2.3791e-06	-0.391633	0.013	0.244	0.0382868	Peri1	MOG
2.41437e-06	-0.283831	0.038	0.287	0.0388544	Peri1	SUSD4
2.43776e-06	-0.301793	0.051	0.3	0.039231	Peri1	TANC2
2.43783e-06	-0.434809	0.127	0.407	0.039232	Peri1	SMC2
2.45648e-06	-0.340519	0.152	0.437	0.0395321	Peri1	ZMYND8
2.46075e-06	-0.284473	0.025	0.26	0.0396009	Peri1	BRINP2
2.47373e-06	-0.397097	0	0.224	0.0398097	Peri1	CADM3
2.54784e-06	-0.377023	0.544	0.726	0.0410025	Peri1	PA2G4
2.55465e-06	0.41538	0.823	0.709	0.0411119	Peri1	CSTB
2.55617e-06	0.372551	0.38	0.199	0.0411364	Peri1	RUNX1T1
2.56195e-06	-0.353516	0.152	0.422	0.0412294	Peri1	SLC38A1
2.62774e-06	-0.361557	0.228	0.508	0.0422882	Peri1	RP11-343N15.5
2.67894e-06	-0.411599	0.089	0.34	0.0431121	Peri1	ITPR2
2.82829e-06	-0.30512	0.025	0.256	0.0455158	Peri1	SNTG1
2.83473e-06	-0.362458	0.013	0.24	0.0456194	Peri1	2020-09-04
2.90075e-06	0.293644	0.911	0.769	0.0466818	Peri1	EIF3F
2.90731e-06	-0.30091	0.076	0.338	0.0467874	Peri1	RP11-1094M14.11
2.92716e-06	-0.337049	0.19	0.466	0.0471067	Peri1	SLC25A33
3.02002e-06	-0.290883	1	0.992	0.0486011	Peri1	HNRNPA1
3.08984e-06	-0.397923	0.43	0.69	0.0497247	Peri1	RHOB
3.12735e-06	-0.378527	0.354	0.587	0.0503284	Peri1	BAG1
3.23562e-06	-0.367617	0.101	0.365	0.0520708	Peri1	MYO5A
3.23779e-06	0.266387	0.316	0.142	0.0521057	Peri1	DENND1B
3.27987e-06	-0.407762	0.392	0.632	0.052783	Peri1	NTM
3.28264e-06	0.293237	0.342	0.166	0.0528276	Peri1	ARHGEF40
3.382e-06	-0.29309	0.051	0.293	0.0544266	Peri1	ATP5S
3.39295e-06	-0.33064	0.215	0.495	0.0546028	Peri1	ATP6AP1
3.47416e-06	-0.271442	0.013	0.24	0.0559097	Peri1	POU3F3
3.47843e-06	-0.361886	0.253	0.501	0.0559784	Peri1	DEAF1
3.4785e-06	-0.300166	0.013	0.237	0.0559795	Peri1	SNAP25
3.50532e-06	-0.337483	0.051	0.301	0.0564112	Peri1	MCM7
3.51618e-06	-0.339115	0.709	0.826	0.0565859	Peri1	CBX3
3.5421e-06	0.260915	0.924	0.791	0.0570029	Peri1	SEC11A
3.60369e-06	-0.349617	0.025	0.254	0.0579942	Peri1	MFSD2A
3.642e-06	-0.562106	0.43	0.638	0.0586106	Peri1	GOLIM4
3.69722e-06	-0.393243	0.342	0.566	0.0594994	Peri1	DCXR
3.7267e-06	-0.367622	0.266	0.524	0.0599737	Peri1	EBPL
3.73353e-06	-0.425425	0.152	0.417	0.0600837	Peri1	DDIT4
3.74141e-06	-0.252336	0.962	0.955	0.0602105	Peri1	COX5B
3.7477e-06	-0.397387	0.215	0.481	0.0603118	Peri1	BZW2
3.83378e-06	0.305357	0.557	0.366	0.061697	Peri1	MRPS15
3.89777e-06	-0.314529	0.051	0.294	0.0627268	Peri1	TMEM100
3.93484e-06	-0.358782	0.316	0.571	0.0633234	Peri1	ARID1A
3.94931e-06	0.384642	0.709	0.592	0.0635562	Peri1	C19orf10
3.98475e-06	-0.376209	0.937	0.932	0.0641265	Peri1	PFDN2
3.99485e-06	-0.462706	0.038	0.271	0.0642891	Peri1	FAIM2
4.02779e-06	-0.254515	0	0.216	0.0648193	Peri1	SOX5
4.04532e-06	0.375088	0.671	0.478	0.0651013	Peri1	FERMT2
4.04927e-06	-0.331528	0.038	0.272	0.0651649	Peri1	MAPK8IP1
4.05615e-06	0.299051	0.405	0.217	0.0652756	Peri1	PTEN
4.06357e-06	-0.272777	0.025	0.252	0.065395	Peri1	CELF5
4.07505e-06	-0.312102	0.013	0.235	0.0655798	Peri1	MAP6D1
4.08896e-06	-0.317875	0.101	0.361	0.0658037	Peri1	HIP1
4.12902e-06	-0.353763	0.177	0.434	0.0664483	Peri1	ISCA1
4.18732e-06	0.350678	0.684	0.498	0.0673865	Peri1	LGALS3BP
4.20895e-06	-0.278578	0	0.215	0.0677346	Peri1	RGR
4.22519e-06	-0.356912	0.165	0.417	0.0679959	Peri1	PPM1B
4.3547e-06	0.446083	0.392	0.218	0.0700803	Peri1	RPRM
4.46726e-06	0.390734	0.481	0.294	0.0718915	Peri1	ANTXR1
4.65394e-06	-0.857079	0.468	0.691	0.0748959	Peri1	HIST1H4C
4.66455e-06	-0.292267	0.051	0.293	0.0750666	Peri1	DPF1
4.67372e-06	-0.345735	0.165	0.435	0.0752142	Peri1	GPR155
4.86572e-06	0.286022	0.304	0.136	0.078304	Peri1	ZFHX4
4.96363e-06	-0.25196	0.025	0.261	0.0798797	Peri1	TOX
4.96779e-06	-0.316913	0.696	0.824	0.0799467	Peri1	ARID4B
4.9822e-06	-0.305859	0.101	0.364	0.0801786	Peri1	MTHFD2L
5.09654e-06	-0.342068	0.443	0.679	0.0820186	Peri1	WHSC1L1
5.12855e-06	-0.27239	0.013	0.23	0.0825337	Peri1	AC004540.4
5.25256e-06	-0.258648	0.025	0.253	0.0845294	Peri1	JPH4
5.28167e-06	-0.262919	0.025	0.258	0.084998	Peri1	IGSF9B
5.32907e-06	-0.331471	0.152	0.411	0.0857607	Peri1	WBP2
5.39133e-06	-0.27817	0.025	0.252	0.0867626	Peri1	AKAP6
5.43512e-06	-0.362462	0.329	0.58	0.0874673	Peri1	HSPA9
5.45595e-06	0.277377	0.253	0.104	0.0878026	Peri1	CITED2
5.59353e-06	-0.312255	0.937	0.945	0.0900167	Peri1	EIF4A1
5.69744e-06	0.275858	0.291	0.132	0.0916889	Peri1	DCTD
5.76057e-06	-0.314346	0.013	0.228	0.0927048	Peri1	TMEM132B
5.78225e-06	-0.317341	0.101	0.354	0.0930538	Peri1	ERCC4
6.02621e-06	-0.347415	0.203	0.451	0.0969798	Peri1	FUNDC1
6.21915e-06	-0.38616	0.392	0.612	0.100085	Peri1	YIPF6
6.38822e-06	-0.329313	0.481	0.68	0.102806	Peri1	NUDT3
6.41887e-06	-0.339114	0.38	0.598	0.103299	Peri1	PTOV1
6.47213e-06	-0.294711	0.114	0.374	0.104156	Peri1	DNAJC12
6.51582e-06	-0.26279	0	0.208	0.104859	Peri1	PRKAR1B
6.52998e-06	-0.272112	0.038	0.269	0.105087	Peri1	ABAT
6.61828e-06	-0.338845	0.127	0.389	0.106508	Peri1	FMNL2
6.623e-06	-0.299541	0.063	0.294	0.106584	Peri1	GLCCI1
6.62442e-06	0.324949	0.772	0.6	0.106607	Peri1	MTCH1
6.69344e-06	-0.310654	0.013	0.229	0.107718	Peri1	SRCIN1
6.74642e-06	-0.368209	0.139	0.394	0.10857	Peri1	DIAPH1
6.80856e-06	-0.317588	0.089	0.331	0.10957	Peri1	SOGA1
6.88198e-06	-0.309634	0.089	0.33	0.110752	Peri1	ING3
6.90235e-06	-0.385588	0.266	0.529	0.11108	Peri1	SS18L2
6.93155e-06	-0.383695	0.127	0.364	0.111549	Peri1	LSS
7.03534e-06	-0.278174	0.797	0.874	0.11322	Peri1	ATP5C1
7.04302e-06	-0.323397	0.506	0.733	0.113343	Peri1	USP11
7.06567e-06	0.462148	0.646	0.47	0.113708	Peri1	ARID5B
7.1913e-06	-0.414847	0.013	0.227	0.11573	Peri1	SEMA4D
7.25338e-06	-0.331898	0.354	0.624	0.116729	Peri1	DHRS7
7.35038e-06	-0.421352	0.506	0.673	0.11829	Peri1	GNB1
7.41509e-06	-0.322714	0.671	0.807	0.119331	Peri1	GTF2I
7.46132e-06	-0.253389	0.013	0.229	0.120075	Peri1	LPPR5
7.50734e-06	-0.391088	0.418	0.649	0.120816	Peri1	TSPAN3
7.81903e-06	-0.324064	0.165	0.418	0.125832	Peri1	VMA21
7.83928e-06	-0.292887	0.051	0.287	0.126158	Peri1	NCAN
7.8566e-06	-0.332336	0.253	0.509	0.126436	Peri1	PLEKHB2
7.89004e-06	-0.460102	0.456	0.662	0.126974	Peri1	EPB41L2
8.0095e-06	-0.366852	0.304	0.526	0.128897	Peri1	ZNF24
8.02545e-06	-0.312618	0.076	0.312	0.129154	Peri1	SRGAP3
8.21964e-06	-0.285666	0.051	0.277	0.132279	Peri1	ZNF714
8.25481e-06	-0.373922	0.013	0.223	0.132845	Peri1	ZNF488
8.28421e-06	-0.342528	0.241	0.502	0.133318	Peri1	DHPS
8.43101e-06	-0.403901	0.329	0.567	0.13568	Peri1	CAMSAP2
8.44795e-06	-0.27091	0	0.204	0.135953	Peri1	KIF5A
8.61978e-06	0.666814	0.228	0.087	0.138718	Peri1	IFIT3
8.62613e-06	-0.261597	0.013	0.223	0.13882	Peri1	PCDH10
8.83974e-06	-0.422019	0.089	0.317	0.142258	Peri1	PSRC1
9.03347e-06	-0.322477	0.658	0.783	0.145376	Peri1	MDH1
9.06844e-06	0.3111	0.278	0.117	0.145938	Peri1	IFI44L
9.09814e-06	-0.324021	0.696	0.825	0.146416	Peri1	LSM7
9.19161e-06	-0.297469	0.076	0.311	0.147921	Peri1	LINC00662
9.21954e-06	0.260313	0.696	0.494	0.14837	Peri1	RCN1
9.35125e-06	-0.353589	0.013	0.223	0.15049	Peri1	GPD1
9.54452e-06	-0.315447	0.684	0.796	0.1536	Peri1	NDUFV2
9.61535e-06	0.46287	0.873	0.689	0.15474	Peri1	FOS
9.6199e-06	-0.301262	0.886	0.931	0.154813	Peri1	TPI1
9.71743e-06	-0.310702	0.139	0.4	0.156383	Peri1	ACTR6
1.00065e-05	0.28021	0.354	0.17	0.161034	Peri1	PAWR
1.01006e-05	-0.333057	0.177	0.433	0.162548	Peri1	MAPRE2
1.04047e-05	-0.353671	0.203	0.463	0.167442	Peri1	NUPL2
1.0454e-05	0.352099	0.468	0.291	0.168236	Peri1	ZFYVE21
1.05467e-05	-0.31185	0.089	0.335	0.169728	Peri1	RNF144A
1.06369e-05	-0.268719	0.038	0.257	0.17118	Peri1	PKIA
1.06828e-05	-0.344905	0.658	0.812	0.171919	Peri1	EIF1AX
1.07906e-05	-0.317653	0.127	0.366	0.173653	Peri1	PRPSAP2
1.16295e-05	-0.278617	0.025	0.237	0.187153	Peri1	SNX22
1.18513e-05	-0.418122	0.316	0.55	0.190723	Peri1	FSCN1
1.18784e-05	-0.442979	0.025	0.234	0.191159	Peri1	LY6H
1.19677e-05	-0.300881	0.013	0.217	0.192596	Peri1	FAM69C
1.23186e-05	-0.495215	0.253	0.491	0.198243	Peri1	CKS2
1.26384e-05	-0.481628	0.253	0.489	0.20339	Peri1	SGCD
1.26427e-05	-0.35482	0.253	0.494	0.203459	Peri1	MID1IP1
1.26627e-05	-0.323211	0.076	0.305	0.203781	Peri1	WSCD1
1.26629e-05	-0.329828	0.506	0.707	0.203784	Peri1	MFF
1.28708e-05	-0.32761	0.532	0.705	0.207129	Peri1	CBX5
1.34019e-05	-0.33693	0.19	0.431	0.215677	Peri1	PTPRA
1.36794e-05	-0.273094	0.013	0.219	0.220142	Peri1	KLHDC9
1.37892e-05	-0.313451	0.051	0.271	0.221909	Peri1	CHRM3
1.38481e-05	-0.305241	0.342	0.56	0.222857	Peri1	EVL
1.3969e-05	0.512759	0.418	0.26	0.224804	Peri1	MAPKAP1
1.3993e-05	-0.316084	0.19	0.451	0.225189	Peri1	OXR1
1.40088e-05	0.304692	0.367	0.192	0.225443	Peri1	HBP1
1.42937e-05	-0.324221	0.709	0.837	0.230028	Peri1	PDIA6
1.4656e-05	-0.328918	0.595	0.778	0.235858	Peri1	DDX24
1.46913e-05	-0.256206	0.038	0.256	0.236426	Peri1	DOCK10
1.50772e-05	-0.495197	0.139	0.356	0.242637	Peri1	CHN2
1.50923e-05	-0.25726	0.101	0.349	0.24288	Peri1	KIF2A
1.51698e-05	-0.270677	0.076	0.308	0.244127	Peri1	CCDC181
1.51809e-05	-0.359617	0.342	0.548	0.244306	Peri1	COA1
1.53386e-05	-0.332683	0.671	0.793	0.246845	Peri1	HDAC2
1.54977e-05	-0.276392	0.063	0.288	0.249404	Peri1	RAB9B
1.56419e-05	0.359848	0.506	0.338	0.251724	Peri1	LMAN1
1.57779e-05	-0.311015	0.127	0.38	0.253914	Peri1	AFAP1L2
1.58619e-05	-0.291035	0.089	0.323	0.255266	Peri1	CERS4
1.58898e-05	-0.326687	0.291	0.54	0.255714	Peri1	APOO
1.60784e-05	-0.322287	0.532	0.724	0.258749	Peri1	ARL5A
1.62646e-05	-0.426531	0.304	0.525	0.261746	Peri1	GIPC1
1.63344e-05	-0.295605	0.063	0.285	0.262869	Peri1	HIRIP3
1.64025e-05	-0.401123	0.418	0.646	0.263966	Peri1	ANP32E
1.64987e-05	-0.784977	0	0.193	0.265514	Peri1	MAG
1.65104e-05	-0.250314	0.025	0.236	0.265702	Peri1	UCP2
1.6745e-05	-0.301981	0.152	0.399	0.269478	Peri1	MICU1
1.71536e-05	-0.416242	0.051	0.27	0.276052	Peri1	RASGEF1B
1.72596e-05	0.278609	0.709	0.533	0.277759	Peri1	PPP1R12A
1.72817e-05	0.291668	0.494	0.296	0.278114	Peri1	PIGT
1.82589e-05	-0.349079	0.266	0.499	0.29384	Peri1	CRYL1
1.83138e-05	-0.254927	0.025	0.229	0.294725	Peri1	DPYSL4
1.83862e-05	-0.296918	0.696	0.821	0.29589	Peri1	TUFM
1.88832e-05	0.330455	0.633	0.446	0.303888	Peri1	RALBP1
1.94641e-05	-0.258621	0.013	0.213	0.313235	Peri1	KLRC2
1.94957e-05	-0.272006	0.063	0.288	0.313744	Peri1	B3GAT2
1.9811e-05	-0.276705	0	0.19	0.318819	Peri1	EVI2A
2.01114e-05	-0.318347	0.443	0.674	0.323653	Peri1	PPP2CA
2.05336e-05	-0.260306	0.025	0.232	0.330447	Peri1	CNKSR2
2.05703e-05	0.272345	0.949	0.873	0.331039	Peri1	EIF4A2
2.1056e-05	-0.273275	0.038	0.245	0.338853	Peri1	P2RX7
2.10956e-05	-0.340154	0.316	0.56	0.339491	Peri1	LYRM2
2.13166e-05	-0.264799	0.013	0.211	0.343049	Peri1	EPB41L3
2.14491e-05	-0.659069	0.595	0.779	0.345181	Peri1	SAT1
2.16652e-05	-0.303018	0.544	0.717	0.348658	Peri1	DPY30
2.19134e-05	-0.302194	0.165	0.406	0.352652	Peri1	DENND5A
2.19459e-05	0.301843	0.848	0.698	0.353175	Peri1	ZNF706
2.21111e-05	0.317762	0.722	0.543	0.355835	Peri1	SIVA1
2.23644e-05	-0.838686	0.139	0.368	0.35991	Peri1	ID4
2.23716e-05	-0.289309	0.101	0.338	0.360025	Peri1	TSHZ1
2.27696e-05	-0.294628	0.101	0.333	0.366431	Peri1	LRP6
2.31312e-05	-0.297171	0.165	0.413	0.372251	Peri1	GPATCH2L
2.36672e-05	-0.317866	0.241	0.495	0.380877	Peri1	ARHGEF9
2.40479e-05	0.35654	0.646	0.443	0.387002	Peri1	JUNB
2.40547e-05	0.278596	0.557	0.373	0.387113	Peri1	SEC61A1
2.40715e-05	-0.275904	0.089	0.318	0.387383	Peri1	LRCH3
2.44125e-05	0.257359	0.532	0.336	0.392871	Peri1	EIF4E2
2.48356e-05	-0.328833	0.203	0.437	0.399679	Peri1	PHF6
2.51139e-05	-0.268555	0.063	0.286	0.404157	Peri1	PAQR4
2.61749e-05	-0.283465	0.127	0.369	0.421233	Peri1	CASK
2.6277e-05	-0.271259	0.861	0.905	0.422876	Peri1	TMCO1
2.63082e-05	-0.339777	0.025	0.225	0.423377	Peri1	SH3GL3
2.63557e-05	0.289344	0.19	0.073	0.424142	Peri1	EGR2
2.66523e-05	-0.307126	0.165	0.404	0.428916	Peri1	APBB1
2.74289e-05	-0.290818	0.025	0.224	0.441413	Peri1	ORC6
2.77094e-05	-0.608337	0.076	0.284	0.445927	Peri1	DCLK1
2.86798e-05	-0.269711	0.089	0.314	0.461544	Peri1	HAGHL
2.92376e-05	-0.332933	0.215	0.47	0.47052	Peri1	DDX39A
2.93446e-05	-0.297572	0.139	0.376	0.472242	Peri1	KLHL7
2.96947e-05	-0.310051	0.203	0.443	0.477877	Peri1	ALDH7A1
2.97377e-05	0.326576	0.759	0.603	0.478569	Peri1	DDAH2
3.0107e-05	0.293608	0.278	0.134	0.484511	Peri1	WWOX
3.01629e-05	-0.337552	0.544	0.736	0.485412	Peri1	ECH1
3.074e-05	-0.292858	0.177	0.42	0.4947	Peri1	CHCHD10
3.18823e-05	-0.27745	0.038	0.239	0.513082	Peri1	HIST2H2BE
3.21097e-05	-0.273084	0.152	0.393	0.516741	Peri1	PHF20
3.21575e-05	-0.511351	0.152	0.377	0.517511	Peri1	MAD2L1
3.2403e-05	0.250364	0.392	0.216	0.521462	Peri1	TWF2
3.24921e-05	-0.365139	0.519	0.712	0.522895	Peri1	HIGD1A
3.31642e-05	-0.280767	0.038	0.242	0.533711	Peri1	LMNB1
3.34053e-05	-0.408627	0.316	0.53	0.537592	Peri1	ANGPTL2
3.39579e-05	-0.279191	0.215	0.476	0.546484	Peri1	NDUFS1
3.41817e-05	-0.295609	0.646	0.761	0.550086	Peri1	CNPY2
3.49794e-05	-0.293512	0.165	0.391	0.562924	Peri1	MPHOSPH6
3.50866e-05	-0.292191	0.785	0.804	0.564648	Peri1	NDUFB1
3.57134e-05	-0.267233	0.165	0.402	0.574736	Peri1	ORAI2
3.70165e-05	-0.322214	0.354	0.549	0.595707	Peri1	UBE2S
3.70703e-05	-0.337092	0.051	0.251	0.596573	Peri1	MT3
3.7733e-05	-0.341716	0.266	0.505	0.607238	Peri1	ATP1A1
3.90946e-05	-0.329885	0.329	0.567	0.629149	Peri1	ELOVL5
4.05314e-05	0.270496	0.873	0.818	0.652272	Peri1	RHOA
4.10134e-05	-0.360471	0.253	0.485	0.660029	Peri1	PDE4DIP
4.21306e-05	-0.382435	0.329	0.545	0.678008	Peri1	BUB3
4.24874e-05	-0.283328	0.139	0.368	0.683749	Peri1	SATB1
4.27421e-05	-0.381544	0.165	0.395	0.687848	Peri1	FAM171B
4.3305e-05	-0.637923	0.215	0.444	0.696907	Peri1	PTTG1
4.39837e-05	-0.313457	0.241	0.478	0.707829	Peri1	ZNF638
4.42986e-05	0.322475	0.19	0.073	0.712897	Peri1	PLK2
4.4319e-05	-0.273366	0.076	0.287	0.713226	Peri1	BRINP1
4.50267e-05	-0.296614	0.013	0.198	0.724615	Peri1	GLRA3
4.53966e-05	-0.333664	0.266	0.502	0.730568	Peri1	C1orf63
4.62533e-05	-0.290722	0.354	0.598	0.744354	Peri1	COA4
4.71374e-05	-0.306036	0.633	0.755	0.758583	Peri1	TIMM8B
4.71789e-05	-0.374345	0.089	0.312	0.759249	Peri1	BIRC5
4.72285e-05	-0.29846	0.228	0.479	0.760048	Peri1	HSPB11
4.74091e-05	-0.314778	0.076	0.29	0.762954	Peri1	SORL1
4.75513e-05	-0.316888	0.291	0.524	0.765244	Peri1	GLUD1
4.76234e-05	-0.337893	0.468	0.702	0.766404	Peri1	CXXC5
4.79797e-05	-0.337926	0.013	0.198	0.772138	Peri1	SLC24A2
4.92375e-05	-0.271397	0.051	0.252	0.792379	Peri1	2020-03-03
4.93243e-05	-0.272107	0.127	0.35	0.793776	Peri1	NUDT16L1
4.94299e-05	-0.260811	0.127	0.356	0.795476	Peri1	BAMBI
4.94706e-05	0.290363	0.696	0.547	0.796131	Peri1	TFG
4.98295e-05	-0.375807	0.38	0.58	0.801906	Peri1	HMGN5
4.98839e-05	-0.327199	0.266	0.494	0.802782	Peri1	RAB5A
5.06849e-05	-0.341534	0.304	0.522	0.815672	Peri1	CSTF3
5.12727e-05	-0.283956	0.139	0.366	0.825132	Peri1	TRAP1
5.36546e-05	-0.649406	0.177	0.396	0.863463	Peri1	CENPF
5.40097e-05	-0.284005	0.772	0.859	0.869177	Peri1	VAPA
5.41947e-05	-0.296502	0.734	0.809	0.872155	Peri1	APOA1BP
5.42419e-05	0.264246	0.367	0.197	0.872915	Peri1	DAPK3
5.49094e-05	0.404273	0.329	0.179	0.883657	Peri1	CCNG2
5.54365e-05	-0.27397	0.089	0.306	0.892139	Peri1	FAM199X
5.54531e-05	-0.338756	0.076	0.28	0.892407	Peri1	CDO1
5.61155e-05	-0.305818	0.582	0.73	0.903067	Peri1	LSM4
5.73862e-05	-0.285717	0.354	0.598	0.923516	Peri1	RAB11B
5.82172e-05	-0.309424	0.38	0.579	0.936889	Peri1	JPX
5.82822e-05	-0.268495	0.063	0.261	0.937935	Peri1	SORD
5.8306e-05	-0.312318	0.228	0.459	0.938318	Peri1	TSPAN5
6.14544e-05	-0.266682	0.089	0.3	0.988985	Peri1	ACAP3
6.23152e-05	-0.296301	0.152	0.384	1	Peri1	RICTOR
6.2683e-05	-0.256902	0.063	0.262	1	Peri1	MAPRE3
6.32304e-05	0.266924	0.43	0.255	1	Peri1	ETHE1
6.46658e-05	-0.33799	0.392	0.58	1	Peri1	BRD7
6.62311e-05	-0.305178	0.848	0.885	1	Peri1	HSP90B1
6.66384e-05	-0.276776	0.114	0.33	1	Peri1	RFTN2
6.71715e-05	0.272812	0.671	0.506	1	Peri1	EIF2S3
6.74478e-05	-0.272098	0.241	0.493	1	Peri1	TOP2B
6.861e-05	-0.284707	0.177	0.402	1	Peri1	DICER1
6.93062e-05	0.257632	0.354	0.185	1	Peri1	PMP22
7.04379e-05	-0.302326	0.494	0.676	1	Peri1	GSPT1
7.06761e-05	-0.304421	0.101	0.309	1	Peri1	IRS2
7.17937e-05	-0.319459	0.266	0.503	1	Peri1	KIF1B
7.21795e-05	-0.404423	0.278	0.49	1	Peri1	GNB4
7.22077e-05	-0.290746	0.127	0.332	1	Peri1	RPRD1A
7.23331e-05	-0.317638	0.532	0.748	1	Peri1	CANX
7.27895e-05	-0.280596	0.127	0.344	1	Peri1	B3GNT1
7.69254e-05	-0.282365	0.266	0.5	1	Peri1	WBSCR22
7.91593e-05	-0.250607	0.013	0.19	1	Peri1	TMCC3
8.1027e-05	-0.296778	0.241	0.474	1	Peri1	EXOSC8
8.16922e-05	-0.263795	0.139	0.364	1	Peri1	POU2F1
8.22383e-05	-0.347291	0.278	0.514	1	Peri1	REV3L
8.35488e-05	-0.31629	0.203	0.429	1	Peri1	NUDT1
8.49712e-05	-0.278098	0.177	0.405	1	Peri1	FKBP4
8.61325e-05	-0.286075	0.152	0.383	1	Peri1	NDRG2
8.69642e-05	-0.270965	0.013	0.185	1	Peri1	CADPS
8.97105e-05	-0.337248	0.152	0.378	1	Peri1	HEY1
9.10177e-05	-0.288288	0.57	0.706	1	Peri1	ZNF22
9.20167e-05	-0.324129	0.304	0.506	1	Peri1	GOLM1
9.20839e-05	0.315886	0.684	0.512	1	Peri1	ISCU
9.32115e-05	-0.270207	0.089	0.294	1	Peri1	ADK
9.34178e-05	-0.347446	0.684	0.779	1	Peri1	WSB1
9.39567e-05	0.267742	0.823	0.648	1	Peri1	VKORC1
9.40221e-05	-0.325132	0.57	0.694	1	Peri1	HNRNPD
9.4287e-05	-0.301317	0.418	0.593	1	Peri1	RNF5
9.44303e-05	-0.285227	0.506	0.675	1	Peri1	BPTF
9.50842e-05	-0.295549	0.278	0.513	1	Peri1	MMAB
9.71493e-05	-0.269979	0.127	0.348	1	Peri1	DZIP3
9.75047e-05	-0.821849	0.051	0.238	1	Peri1	EFNB3
9.78251e-05	0.254173	0.291	0.146	1	Peri1	NOTCH2
9.83008e-05	-0.269431	0.19	0.406	1	Peri1	IMMP1L
9.98879e-05	-0.305394	0.519	0.693	1	Peri1	NDUFS3
0.000100214	-0.250558	0.215	0.456	1	Peri1	MSI2
0.000100491	0.295538	0.81	0.688	1	Peri1	ENY2
0.000101007	-0.302316	0.165	0.371	1	Peri1	IGSF8
0.000102444	0.310975	0.684	0.531	1	Peri1	DESI2
0.00010326	-0.252646	0.089	0.292	1	Peri1	TBL1X
0.000103285	-0.354544	0.278	0.485	1	Peri1	TNS3
0.00010482	0.254902	0.367	0.205	1	Peri1	CDK6
0.000104862	-0.254802	0.165	0.391	1	Peri1	HDHD2
0.000105704	-0.293658	0.734	0.783	1	Peri1	CYC1
0.000106348	0.27888	0.557	0.385	1	Peri1	MAP4
0.000107478	-0.319345	0.304	0.51	1	Peri1	ACO2
0.000108012	-0.252981	0.861	0.938	1	Peri1	TBCA
0.000109162	-0.308383	0.519	0.682	1	Peri1	SCCPDH
0.000109424	-0.255022	0.089	0.289	1	Peri1	SASH1
0.000109957	-0.293579	0.57	0.712	1	Peri1	TKT
0.000110745	0.443719	0.506	0.369	1	Peri1	C1orf198
0.000112886	-0.340714	0.076	0.268	1	Peri1	OGFRL1
0.000113252	0.28037	0.342	0.193	1	Peri1	TSPAN4
0.000113651	-0.306209	0.266	0.487	1	Peri1	GSK3B
0.000114835	-0.278293	0.203	0.425	1	Peri1	NDUFAF2
0.000118957	-0.261579	0.278	0.509	1	Peri1	SREK1
0.000121753	0.262403	0.367	0.21	1	Peri1	GTF2E2
0.000122682	0.260825	0.797	0.714	1	Peri1	TMED2
0.000122778	-0.302413	0.582	0.762	1	Peri1	OCIAD1
0.000125291	-0.311945	0.278	0.479	1	Peri1	CDC5L
0.000126249	-0.294973	0.203	0.41	1	Peri1	MRPL44
0.000127211	-0.694437	0.114	0.309	1	Peri1	NMB
0.000127392	-0.985965	0.127	0.313	1	Peri1	AGT
0.000127438	-0.267518	0.152	0.364	1	Peri1	CYFIP2
0.000128328	-0.372184	0.089	0.296	1	Peri1	MKI67
0.000128722	0.269664	0.722	0.578	1	Peri1	KDELR1
0.000129622	0.271792	0.772	0.657	1	Peri1	TMEM230
0.000130116	0.263438	0.354	0.199	1	Peri1	AKAP13
0.000131968	-0.315835	0.152	0.37	1	Peri1	ICK
0.00013228	-0.267642	0.253	0.503	1	Peri1	SDCCAG8
0.000133298	-0.25205	0.291	0.532	1	Peri1	HMGB3
0.000134924	0.292924	0.899	0.694	1	Peri1	HLA-C
0.000141379	-0.263973	0.114	0.313	1	Peri1	CASC7
0.000142989	-0.30425	0.177	0.384	1	Peri1	MAGI1
0.000143037	-0.257252	0.152	0.367	1	Peri1	PSPC1
0.000147961	-0.313066	0.291	0.517	1	Peri1	PHGDH
0.000150153	-0.296343	0.392	0.579	1	Peri1	SLC25A11
0.000150731	-0.260368	0.038	0.21	1	Peri1	RIT2
0.000151916	-0.253987	0.076	0.275	1	Peri1	SPRY2
0.000153808	-0.309343	0.367	0.553	1	Peri1	NEMF
0.000154168	-0.335409	0.089	0.282	1	Peri1	GUCY1A2
0.00015466	-0.304108	0.316	0.523	1	Peri1	PPP2R3C
0.000159553	0.282567	0.557	0.405	1	Peri1	SAR1A
0.000161236	-0.880236	0.063	0.235	1	Peri1	AQP4
0.000161254	-0.292855	0.582	0.717	1	Peri1	RBM25
0.000161617	-0.303206	0.544	0.696	1	Peri1	TAX1BP1
0.000163486	-0.267227	0.165	0.381	1	Peri1	CMC2
0.000165255	-0.287493	0.392	0.577	1	Peri1	APPL1
0.000165991	-0.313046	0.177	0.4	1	Peri1	CKAP2
0.000167312	0.267983	0.57	0.417	1	Peri1	C14orf119
0.000167468	-0.264355	0.759	0.8	1	Peri1	GTF3C6
0.000171171	-0.350202	0.228	0.436	1	Peri1	SPAG16
0.000175059	-0.312205	0.291	0.488	1	Peri1	G6PC3
0.000176602	-0.486801	0.127	0.336	1	Peri1	TOP2A
0.000177729	-0.286295	0.152	0.344	1	Peri1	HSD17B4
0.00018086	-0.298817	0.025	0.192	1	Peri1	ARC
0.000184663	-0.252306	0.139	0.347	1	Peri1	KIAA1279
0.000187805	-0.273028	0.329	0.557	1	Peri1	LBR
0.000196996	-0.363039	0.418	0.582	1	Peri1	GLTP
0.000199194	-0.303947	0.494	0.685	1	Peri1	HNRNPH3
0.000199583	-0.2521	0.177	0.4	1	Peri1	FADS2
0.000202344	-0.336436	0.278	0.509	1	Peri1	INSIG1
0.000202802	-0.340925	0.506	0.653	1	Peri1	C14orf1
0.000203644	-0.271114	0.418	0.614	1	Peri1	MAPRE1
0.000205813	-0.283403	0.633	0.759	1	Peri1	FHL1
0.000205908	-0.285416	0.165	0.368	1	Peri1	GNPTAB
0.00020638	-0.295114	0.38	0.551	1	Peri1	MRPL12
0.000208644	0.284455	0.165	0.065	1	Peri1	SPRY1
0.000209406	0.30712	0.291	0.156	1	Peri1	F2R
0.00021344	-0.284418	0.253	0.454	1	Peri1	ARV1
0.000219138	-0.284423	0.089	0.276	1	Peri1	CENPH
0.000222753	-0.305379	0.443	0.628	1	Peri1	ABI2
0.000227483	-0.345807	0.203	0.415	1	Peri1	APCDD1
0.000231629	-0.294781	0.241	0.446	1	Peri1	MRPS28
0.000233134	-0.262415	0.734	0.838	1	Peri1	NDUFA13
0.000235871	-0.255146	0.316	0.527	1	Peri1	FAM192A
0.000238946	-0.318825	0.342	0.545	1	Peri1	CDH2
0.000242624	-0.251833	0.076	0.253	1	Peri1	PRKD1
0.000243175	-0.266803	0.747	0.804	1	Peri1	SNAPIN
0.000245722	-0.264056	0.215	0.435	1	Peri1	PITHD1
0.000256279	0.257012	0.823	0.718	1	Peri1	COX7A2L
0.000258676	-0.283537	0.19	0.403	1	Peri1	RPP25
0.000259297	-0.265983	0.165	0.37	1	Peri1	RPA2
0.000261396	-0.252694	0.051	0.221	1	Peri1	HAS2
0.000262587	-0.252507	0.241	0.472	1	Peri1	ATG3
0.000264679	-0.261075	0.19	0.39	1	Peri1	MRFAP1L1
0.000266682	0.258338	0.899	0.815	1	Peri1	C19orf53
0.000276395	-0.277067	0.608	0.74	1	Peri1	BTF3L4
0.000277413	-0.259631	0.62	0.75	1	Peri1	PMVK
0.000280971	-0.274969	0.354	0.556	1	Peri1	DNAJC7
0.000282892	-0.290638	0.025	0.185	1	Peri1	SLC1A2
0.000285845	-0.289639	0.241	0.45	1	Peri1	TCTEX1D2
0.00028645	-0.278454	0.595	0.719	1	Peri1	PPIG
0.000289454	-0.275692	0.62	0.745	1	Peri1	C1QBP
0.000290191	-0.274816	0.253	0.466	1	Peri1	EIF4G3
0.000292023	-0.250981	0.646	0.761	1	Peri1	CCDC28B
0.000295125	0.352838	0.62	0.503	1	Peri1	RAP1B
0.00029647	-0.30119	0.165	0.369	1	Peri1	TENC1
0.000296528	-0.293717	0.519	0.669	1	Peri1	ARL2BP
0.000304954	-0.282106	0.443	0.642	1	Peri1	RAD21
0.000305981	-0.306323	0.405	0.582	1	Peri1	GOLGA7
0.000311122	-0.263541	0.165	0.367	1	Peri1	ZNF608
0.00031397	-0.267995	0.671	0.796	1	Peri1	SCP2
0.000315516	-0.279996	0.152	0.35	1	Peri1	GMNN
0.000321856	-0.290285	0.418	0.62	1	Peri1	NTPCR
0.000329283	-0.291034	0.57	0.715	1	Peri1	RSRC2
0.000334867	-0.281805	0.582	0.717	1	Peri1	HNRNPF
0.000346635	-0.25974	0.025	0.182	1	Peri1	HEPACAM
0.000352546	0.260343	0.392	0.247	1	Peri1	REST
0.000354706	0.264901	0.557	0.418	1	Peri1	ACBD3
0.000358102	-0.317938	0.063	0.242	1	Peri1	RIMS2
0.000365265	-0.304169	0.253	0.444	1	Peri1	TMEM170A
0.0003808	-0.28578	0.557	0.66	1	Peri1	ITGAE
0.000386029	-0.437718	0.114	0.303	1	Peri1	NUSAP1
0.000388362	-0.256669	0.646	0.767	1	Peri1	NDUFA2
0.000388561	-0.253286	0.253	0.464	1	Peri1	SLC35B1
0.000394758	-0.271383	0.532	0.731	1	Peri1	RPL22L1
0.000403642	-0.298059	0.405	0.576	1	Peri1	PABPN1
0.000413399	-0.264105	0.203	0.396	1	Peri1	PTPN11
0.000426945	-0.274746	0.468	0.644	1	Peri1	RBBP4
0.000429118	-0.295716	0.405	0.594	1	Peri1	SKA2
0.000441496	0.288846	0.57	0.434	1	Peri1	RER1
0.000445421	0.271971	0.506	0.364	1	Peri1	CCNG1
0.000476292	0.269936	0.633	0.529	1	Peri1	AP3S1
0.000477946	-0.305465	0.506	0.655	1	Peri1	DYNC1LI2
0.000478917	-0.325701	0.329	0.528	1	Peri1	MAP4K4
0.000482586	-0.268182	0.595	0.75	1	Peri1	UBE2N
0.000482659	-0.265824	0.797	0.827	1	Peri1	PGAM1
0.000488355	-0.252729	0.747	0.778	1	Peri1	MDH2
0.000494079	-0.28414	0.101	0.281	1	Peri1	DKK3
0.000500611	-0.271293	0.203	0.415	1	Peri1	ZFYVE16
0.000501629	-0.326611	0.709	0.815	1	Peri1	NCL
0.000503679	-0.277314	0.443	0.64	1	Peri1	ATXN10
0.000504889	-0.257308	0.215	0.413	1	Peri1	PNMA1
0.000506914	-0.277881	0.38	0.561	1	Peri1	COMMD7
0.000507852	-0.265146	0.38	0.577	1	Peri1	KRAS
0.000528366	-0.254655	0.304	0.496	1	Peri1	PAFAH1B2
0.000575324	-0.316045	0.051	0.208	1	Peri1	FAM64A
0.000577796	-0.254027	0.278	0.504	1	Peri1	PPP2R2A
0.000594689	-0.261887	0.38	0.546	1	Peri1	EEF1E1
0.000600629	-0.270938	0.203	0.401	1	Peri1	APBB2
0.00061685	-0.253515	0.646	0.732	1	Peri1	TMEM160
0.000628969	0.267022	0.228	0.11	1	Peri1	C10orf10
0.000629497	-0.493842	0.038	0.187	1	Peri1	EFEMP1
0.000682286	-0.251366	0.43	0.62	1	Peri1	VPS35
0.000702977	-0.263131	0.114	0.286	1	Peri1	ADCK2
0.000705259	-0.270446	0.519	0.652	1	Peri1	AP2B1
0.000758686	-0.26154	0.532	0.67	1	Peri1	BCLAF1
0.000760285	-0.407061	0.38	0.536	1	Peri1	PON2
0.000780741	-0.286533	0.494	0.634	1	Peri1	PRMT1
0.000781377	-0.257322	0.025	0.168	1	Peri1	CPM
0.000783741	0.279811	0.582	0.397	1	Peri1	CTNNB1
0.000786438	-0.262972	0.278	0.459	1	Peri1	CYB5B
0.000812026	-0.269165	0.557	0.681	1	Peri1	GRHPR
0.000851734	0.287713	0.506	0.372	1	Peri1	CBX6
0.000861843	-0.269121	0.418	0.604	1	Peri1	ARL4A
0.000872679	-0.260862	0.544	0.681	1	Peri1	GNPAT
0.000888244	-0.256704	0.354	0.552	1	Peri1	NIFK
0.000904129	-0.253952	0.342	0.539	1	Peri1	GAMT
0.000909763	-0.28348	0.392	0.56	1	Peri1	STAG2
0.000964486	-0.256748	0.38	0.551	1	Peri1	CDK16
0.000974447	-0.285406	0.177	0.363	1	Peri1	DHFR
0.000984461	-0.285385	0.367	0.528	1	Peri1	ACAT1
0.00101826	-0.271453	0.456	0.613	1	Peri1	UBE2E2
0.00102635	-0.280856	0.203	0.375	1	Peri1	ATP2B4
0.00104197	-0.294047	0.013	0.141	1	Peri1	DIO3
0.00107093	-0.252057	0.481	0.648	1	Peri1	ZKSCAN1
0.00108338	-0.28012	0.241	0.417	1	Peri1	OSBPL1A
0.00114641	-0.294241	0.228	0.409	1	Peri1	PRPS1
0.00120633	-0.273278	0.468	0.602	1	Peri1	RAB6A
0.00122497	0.257023	0.342	0.213	1	Peri1	NR1H2
0.00125215	-0.283144	0.595	0.734	1	Peri1	SPTSSA
0.00125645	0.261107	0.418	0.292	1	Peri1	PYCR1
0.0012976	-0.265276	0.354	0.536	1	Peri1	MT-ND4L
0.0014639	0.25158	0.911	0.78	1	Peri1	POLR2L
0.00146573	-0.257628	0.342	0.522	1	Peri1	DPP7
0.00152639	-0.464538	0.532	0.647	1	Peri1	TUBB4B
0.00160942	-0.281647	0	0.113	1	Peri1	RASL10A
0.00186907	0.250689	0.734	0.67	1	Peri1	CNIH4
0.0018715	-0.28869	0.253	0.416	1	Peri1	MVD
0.0019584	-0.296742	0.392	0.563	1	Peri1	ZBTB20
0.00195993	0.257406	0.405	0.279	1	Peri1	SYNC
0.00205348	-0.250236	0.013	0.13	1	Peri1	NDP
0.00209933	-0.366347	0.127	0.276	1	Peri1	UBE2T
0.00210061	-0.251802	0.456	0.607	1	Peri1	RAB14
0.00212605	0.266781	0.608	0.508	1	Peri1	TIMP2
0.0021627	-0.262099	0.114	0.27	1	Peri1	TECPR2
0.0021856	0.257853	0.62	0.519	1	Peri1	AKR1A1
0.00221042	0.256305	0.633	0.491	1	Peri1	LRP1
0.00235429	-0.356619	0.114	0.272	1	Peri1	PBK
0.00236476	-0.254176	0.139	0.291	1	Peri1	GPR137B
0.00253519	-0.378926	0.354	0.515	1	Peri1	HMGB2
0.00273021	-0.283339	0.291	0.453	1	Peri1	BIN1
0.00298881	-0.250309	0.241	0.415	1	Peri1	GGH
0.00316776	-0.254644	0.139	0.287	1	Peri1	CRISPLD1
0.00324959	-0.298548	0.089	0.231	1	Peri1	NUF2
0.0033916	-0.271734	0.291	0.447	1	Peri1	LYPLAL1
0.00359374	-0.281374	0.051	0.171	1	Peri1	HSPB8
0.00375401	0.303164	0.595	0.504	1	Peri1	LBH
0.00385215	-1.19944	0.139	0.266	1	Peri1	CRYAB
0.00398975	-0.253654	0.342	0.509	1	Peri1	HIF1A
0.00399301	-0.288688	0.658	0.695	1	Peri1	H1FX
0.00415767	-0.2761	0.595	0.749	1	Peri1	HSPA5
0.00418761	0.273164	0.443	0.327	1	Peri1	MAP1LC3A
0.00422996	0.312606	0.278	0.173	1	Peri1	FAM105A
0.00492958	-0.268095	0.949	0.968	1	Peri1	2020-09-07
0.00493121	-0.306461	0.114	0.25	1	Peri1	PRC1
0.00513276	-0.264903	0.722	0.78	1	Peri1	KTN1
0.00548645	-0.493105	0.203	0.328	1	Peri1	RGMA
0.00598732	0.261917	0.506	0.396	1	Peri1	VGLL4
0.00603061	0.276083	0.342	0.243	1	Peri1	MRAS
0.00643559	-0.284847	0.367	0.535	1	Peri1	BTG2
0.0069108	-0.406602	0.038	0.142	1	Peri1	CMTM7
0.00703194	-0.404199	0.367	0.478	1	Peri1	MDFI
0.00766529	0.286124	0.709	0.661	1	Peri1	YWHAH
0.00781672	-0.304445	0.342	0.465	1	Peri1	PDGFRA
0.00816476	0.255768	0.57	0.481	1	Peri1	THY1
0.00893982	-0.365649	0.304	0.444	1	Peri1	HOTAIRM1
0	3.39465	0.755	0.036	0	Peri2	TFF3
4.0404e-279	0.709652	0.38	0.005	6.50222e-275	Peri2	SPAG6
7.56147e-254	0.824446	0.435	0.012	1.21687e-249	Peri2	FOXA1
4.23263e-246	1.22147	0.395	0.009	6.81157e-242	Peri2	C9orf24
2.60534e-242	0.697247	0.38	0.008	4.19277e-238	Peri2	TTC6
6.89981e-240	0.900938	0.455	0.016	1.11039e-235	Peri2	TMC5
4.48497e-228	0.988789	0.495	0.022	7.21766e-224	Peri2	TCTEX1D1
1.31519e-223	2.05254	0.8	0.091	2.11653e-219	Peri2	SULF1
1.7577e-221	1.0505	0.47	0.02	2.82867e-217	Peri2	COL21A1
1.57047e-188	0.995222	0.525	0.037	2.52736e-184	Peri2	SLIT2
2.63781e-186	0.693581	0.335	0.01	4.24503e-182	Peri2	C1orf158
6.01336e-184	1.23492	0.51	0.035	9.6773e-180	Peri2	CAPS
5.66651e-183	1.74178	0.61	0.054	9.11912e-179	Peri2	CTGF
1.96516e-181	1.03096	0.56	0.045	3.16253e-177	Peri2	TSTD1
4.04641e-176	0.654938	0.315	0.009	6.51189e-172	Peri2	GALNT3
1.36832e-165	0.796196	0.28	0.007	2.20204e-161	Peri2	F5
3.64081e-165	2.60671	0.415	0.024	5.85915e-161	Peri2	HP
4.38686e-164	0.764866	0.34	0.014	7.05978e-160	Peri2	CCDC3
6.40243e-163	1.26851	0.71	0.098	1.03034e-158	Peri2	PIFO
5.82913e-159	2.50699	0.875	0.204	9.38082e-155	Peri2	EFNB3
5.23514e-152	1.0491	0.595	0.069	8.42491e-148	Peri2	FOXP1
1.73244e-149	1.08821	0.435	0.031	2.78801e-145	Peri2	C1orf192
5.7212e-148	0.810716	0.41	0.027	9.20713e-144	Peri2	TSPAN2
4.6698e-147	0.615016	0.325	0.015	7.51511e-143	Peri2	ARX
3.17609e-144	0.828229	0.23	0.005	5.11129e-140	Peri2	HPX
6.2568e-134	0.685438	0.22	0.005	1.00691e-129	Peri2	TMEM190
9.78414e-133	1.00986	0.49	0.051	1.57456e-128	Peri2	RSPH1
7.8796e-132	0.680264	0.36	0.023	1.26806e-127	Peri2	NPTX2
3.0858e-123	0.843162	0.3	0.016	4.96598e-119	Peri2	SULT1C4
1.92741e-122	0.754212	0.365	0.027	3.10178e-118	Peri2	AQP1
2.84474e-122	1.50317	0.89	0.229	4.57804e-118	Peri2	ANXA2
8.5828e-121	0.63526	0.325	0.02	1.38123e-116	Peri2	KCNG1
9.41906e-120	0.542259	0.265	0.012	1.51581e-115	Peri2	ODF3B
7.37342e-119	0.543292	0.255	0.011	1.1866e-114	Peri2	BAIAP3
1.77256e-114	0.453919	0.18	0.004	2.85259e-110	Peri2	MS4A8
9.06068e-113	0.439099	0.245	0.011	1.45814e-108	Peri2	RASSF5
1.05932e-111	0.499487	0.285	0.016	1.70476e-107	Peri2	NDNF
1.40854e-105	1.31282	0.745	0.189	2.26676e-101	Peri2	PLTP
1.16224e-102	0.84876	0.415	0.047	1.87038e-98	Peri2	C5orf49
1.42251e-101	0.38713	0.185	0.006	2.28924e-97	Peri2	RP11-356O9.1
4.24409e-100	0.412979	0.195	0.007	6.83001e-96	Peri2	CCDC19
2.46785e-99	0.450158	0.15	0.003	3.97151e-95	Peri2	PI16
1.99577e-98	1.02413	0.675	0.148	3.21179e-94	Peri2	TMEM47
2.89034e-98	0.495154	0.19	0.006	4.65143e-94	Peri2	SLC14A1
2.06763e-97	0.939496	0.46	0.061	3.32744e-93	Peri2	IFITM2
4.68071e-97	0.688179	0.255	0.015	7.53266e-93	Peri2	LEFTY2
4.76137e-96	0.284647	0.14	0.002	7.66248e-92	Peri2	SERTM1
9.2559e-95	-1.77072	0.505	0.977	1.48955e-90	Peri2	C1orf61
1.80976e-94	0.509747	0.3	0.024	2.91244e-90	Peri2	EFHC2
1.87074e-94	-1.7742	0.585	0.986	3.01057e-90	Peri2	MARCKSL1
5.34696e-94	0.752237	0.18	0.006	8.60487e-90	Peri2	SELL
3.28136e-93	0.650509	0.39	0.045	5.28069e-89	Peri2	GRIN2A
7.04987e-92	0.620724	0.32	0.029	1.13454e-87	Peri2	CD36
3.29494e-91	0.417199	0.21	0.01	5.30255e-87	Peri2	CCDC153
4.4109e-91	-1.40731	0.665	0.987	7.09846e-87	Peri2	DBI
1.23179e-90	-1.94959	0.39	0.952	1.98232e-86	Peri2	BCAN
3.66675e-89	0.521242	0.19	0.008	5.90091e-85	Peri2	OLFML3
1.58609e-88	1.41458	0.445	0.062	2.55249e-84	Peri2	NNMT
7.5412e-87	0.351741	0.175	0.006	1.2136e-82	Peri2	NGF
3.34824e-86	0.596032	0.28	0.023	5.38833e-82	Peri2	FAM183A
6.99198e-86	1.514	0.985	0.488	1.12522e-81	Peri2	VIM
3.13238e-85	0.29329	0.15	0.004	5.04094e-81	Peri2	FOXA2
5.89298e-85	0.622762	0.27	0.022	9.48357e-81	Peri2	GDA
3.66955e-83	1.46256	0.69	0.208	5.90541e-79	Peri2	LY6H
3.83677e-83	1.27899	0.86	0.363	6.17451e-79	Peri2	RFX4
1.34e-82	-1.5263	0.35	0.923	2.15646e-78	Peri2	TSC22D4
1.09252e-81	1.41644	0.665	0.198	1.75819e-77	Peri2	CADM3
1.27519e-81	0.583742	0.295	0.028	2.05217e-77	Peri2	PALMD
1.96205e-81	1.80698	0.875	0.5	3.15753e-77	Peri2	TPPP3
2.57041e-81	0.541335	0.27	0.023	4.13657e-77	Peri2	ZMYND10
1.43248e-80	0.867417	0.45	0.074	2.30529e-76	Peri2	LRRIQ1
2.12952e-80	0.825096	0.32	0.034	3.42703e-76	Peri2	SOD3
1.73272e-79	0.305012	0.14	0.004	2.78847e-75	Peri2	WDR38
7.11182e-79	-1.28117	0.585	0.974	1.1445e-74	Peri2	PTN
9.04658e-79	-1.65838	0.225	0.884	1.45587e-74	Peri2	PMP2
1.44771e-78	1.6349	0.925	0.579	2.32981e-74	Peri2	MEIS2
3.57638e-78	-1.4231	0.385	0.916	5.75548e-74	Peri2	FXYD6
7.65418e-78	0.581799	0.295	0.03	1.23179e-73	Peri2	MORN5
1.01531e-77	1.7885	0.935	0.556	1.63394e-73	Peri2	IGFBP5
1.18701e-77	0.394321	0.17	0.007	1.91026e-73	Peri2	ROPN1L
1.60091e-77	1.24449	0.78	0.291	2.57634e-73	Peri2	TAGLN2
2.16628e-77	-1.04131	0.825	0.991	3.48619e-73	Peri2	MARCKS
2.36711e-77	-0.987981	0.83	0.989	3.80939e-73	Peri2	MLLT11
1.50775e-76	1.35081	0.82	0.296	2.42643e-72	Peri2	IFITM3
1.42245e-75	1.13773	0.91	0.458	2.28915e-71	Peri2	NPC2
6.09589e-75	-1.3219	0.29	0.911	9.81012e-71	Peri2	GPM6A
2.91323e-74	1.12621	0.715	0.246	4.68825e-70	Peri2	PDLIM3
1.66389e-73	0.398523	0.185	0.01	2.67771e-69	Peri2	TEX26
1.69318e-73	1.33991	0.48	0.094	2.72483e-69	Peri2	C10orf10
2.88055e-73	-1.18108	0.2	0.867	4.63566e-69	Peri2	PHYHIPL
5.46025e-73	0.571607	0.385	0.057	8.78717e-69	Peri2	PERP
8.63864e-73	0.550868	0.25	0.022	1.39022e-68	Peri2	IGFBP7-AS1
2.80224e-72	0.70827	0.39	0.059	4.50965e-68	Peri2	SELENBP1
9.65911e-72	0.265301	0.13	0.004	1.55444e-67	Peri2	FAM92B
1.00671e-71	0.285169	0.15	0.006	1.6201e-67	Peri2	ADAMTS16
1.19274e-71	0.264449	0.135	0.004	1.91948e-67	Peri2	FAM81B
2.49103e-71	0.572876	0.365	0.052	4.00881e-67	Peri2	MGST2
1.13814e-70	0.363125	0.14	0.005	1.8316e-66	Peri2	C11orf88
1.97768e-70	0.348083	0.15	0.006	3.18268e-66	Peri2	CCDC39
2.55949e-70	-1.23705	0.19	0.857	4.11899e-66	Peri2	RAB31
3.70454e-70	0.680721	0.285	0.031	5.96172e-66	Peri2	C1orf194
4.81121e-70	0.410296	0.235	0.02	7.74268e-66	Peri2	CD109
6.87104e-70	0.978281	0.665	0.171	1.10576e-65	Peri2	S100A11
8.35059e-70	1.55417	0.895	0.629	1.34386e-65	Peri2	AK1
7.74662e-69	0.562925	0.375	0.055	1.24666e-64	Peri2	LTBP1
1.10802e-68	0.795926	0.48	0.098	1.78313e-64	Peri2	FSTL1
2.705e-68	1.15569	0.72	0.281	4.35316e-64	Peri2	HOXA5
4.42256e-68	0.284302	0.145	0.006	7.11722e-64	Peri2	DSP
4.30773e-67	0.359302	0.19	0.013	6.93243e-63	Peri2	CDHR3
7.26491e-67	0.359192	0.205	0.015	1.16914e-62	Peri2	CDS1
2.28535e-66	0.693326	0.395	0.068	3.67782e-62	Peri2	C9orf116
3.46665e-66	0.667781	0.345	0.05	5.57888e-62	Peri2	S1PR3
1.36745e-65	-1.40312	0.16	0.802	2.20064e-61	Peri2	CADM2
5.36504e-65	0.656866	0.35	0.052	8.63396e-61	Peri2	DHRS3
2.60054e-64	0.398447	0.225	0.02	4.18505e-60	Peri2	DYNLRB2
3.77673e-64	0.819768	0.525	0.132	6.07789e-60	Peri2	KIF9
5.82072e-64	0.513227	0.245	0.025	9.36729e-60	Peri2	CCDC146
8.36693e-64	0.408039	0.245	0.025	1.34649e-59	Peri2	RP11-297M9.2
1.06655e-63	0.657148	0.335	0.05	1.7164e-59	Peri2	HOXB-AS3
1.54831e-63	0.332093	0.15	0.007	2.4917e-59	Peri2	MAP3K19
1.58628e-63	-0.95001	0.76	0.982	2.5528e-59	Peri2	SCRG1
6.92812e-63	-1.37701	0.18	0.801	1.11494e-58	Peri2	OLIG1
1.00009e-62	0.943799	0.925	0.381	1.60944e-58	Peri2	S100A10
1.13998e-62	-1.09999	0.605	0.936	1.83456e-58	Peri2	FDPS
1.62091e-62	0.556606	0.34	0.052	2.60854e-58	Peri2	BMPR1B
1.75231e-62	0.285538	0.155	0.008	2.81999e-58	Peri2	RSPH4A
2.02709e-62	1.1498	0.585	0.17	3.26219e-58	Peri2	SLC40A1
2.45767e-62	-1.8513	0.405	0.87	3.95513e-58	Peri2	SIRT2
5.59498e-62	-1.14626	0.345	0.865	9.004e-58	Peri2	LSAMP
1.22087e-61	-1.05099	0.66	0.972	1.96474e-57	Peri2	STMN1
1.04539e-60	0.799295	0.45	0.091	1.68235e-56	Peri2	NUPR1
2.9501e-60	0.454712	0.235	0.024	4.74759e-56	Peri2	RP11-664D7.4
3.28261e-60	0.571166	0.295	0.04	5.2827e-56	Peri2	SPAG1
1.56017e-59	0.456372	0.245	0.027	2.51078e-55	Peri2	DNAH9
1.69759e-59	0.36398	0.2	0.017	2.73193e-55	Peri2	FOXP2
3.97336e-59	0.633264	0.325	0.051	6.39433e-55	Peri2	PKIB
7.77424e-59	0.394886	0.23	0.024	1.25111e-54	Peri2	FOXJ1
9.77095e-59	0.858149	0.385	0.071	1.57244e-54	Peri2	IER3
1.09003e-58	0.999463	0.77	0.26	1.75419e-54	Peri2	IGFBP7
1.65119e-58	1.16797	0.99	0.957	2.65725e-54	Peri2	DSTN
1.73235e-58	-1.24409	0.1	0.757	2.78787e-54	Peri2	GRIA2
1.74664e-58	0.829934	0.365	0.063	2.81087e-54	Peri2	MAOB
2.04575e-58	0.785246	0.485	0.122	3.29222e-54	Peri2	HOXA-AS2
2.217e-58	1.37584	0.84	0.454	3.56782e-54	Peri2	HES1
3.5514e-58	0.872678	0.435	0.094	5.71526e-54	Peri2	EVA1C
3.66551e-58	1.43449	0.945	0.767	5.8989e-54	Peri2	SAT1
4.27381e-58	0.272675	0.105	0.003	6.87784e-54	Peri2	TTR
5.98365e-58	0.648852	0.38	0.071	9.62949e-54	Peri2	COLEC12
6.30473e-58	0.659135	0.405	0.08	1.01462e-53	Peri2	C8orf34
1.48772e-57	0.287337	0.185	0.015	2.39419e-53	Peri2	CNTN4
1.12838e-56	0.994442	0.915	0.692	1.8159e-52	Peri2	PBX1
1.2723e-56	-0.738664	0.985	0.999	2.04751e-52	Peri2	PTMA
2.05347e-56	-1.16643	0.89	0.986	3.30464e-52	Peri2	PRDX1
4.19905e-56	-1.18363	0.465	0.909	6.75753e-52	Peri2	SOX4
4.43293e-56	-1.00552	0.43	0.887	7.13391e-52	Peri2	HN1
8.54982e-56	-0.743091	0.855	0.978	1.37592e-51	Peri2	TUBB2B
2.0636e-55	-0.603371	0.97	0.997	3.32094e-51	Peri2	LDHB
4.47737e-55	0.762954	0.505	0.137	7.20543e-51	Peri2	TOB1
1.14472e-54	0.943497	0.915	0.64	1.84219e-50	Peri2	NFIA
2.2953e-54	-0.665157	0.975	0.996	3.69383e-50	Peri2	YBX1
2.92624e-54	-0.946127	0.24	0.807	4.70919e-50	Peri2	SYT11
5.74268e-54	0.383815	0.23	0.026	9.24169e-50	Peri2	SPATA17
1.39428e-53	-0.947967	0.28	0.851	2.24382e-49	Peri2	TTYH1
2.00721e-53	0.788379	0.525	0.139	3.2302e-49	Peri2	CD44
3.91135e-53	-1.12713	0.13	0.733	6.29454e-49	Peri2	DCX
6.51224e-53	-0.698655	0.99	0.999	1.04801e-48	Peri2	TUBA1A
6.94814e-53	0.759024	0.375	0.075	1.11816e-48	Peri2	OCIAD2
7.19832e-53	1.06873	0.83	0.451	1.15843e-48	Peri2	ZFP36L1
1.45838e-52	-0.96829	0.58	0.915	2.34696e-48	Peri2	NOVA1
1.6512e-52	0.29735	0.15	0.01	2.65728e-48	Peri2	WDR16
1.94033e-52	1.11495	0.89	0.698	3.12257e-48	Peri2	ALCAM
3.30681e-52	0.671358	0.39	0.079	5.32166e-48	Peri2	SERPINI1
3.65664e-52	0.941789	0.73	0.341	5.88464e-48	Peri2	LIMCH1
6.17412e-52	-1.04542	0.765	0.966	9.93602e-48	Peri2	SLC25A5
6.79858e-52	0.913818	0.645	0.258	1.09409e-47	Peri2	SKAP2
9.63546e-52	1.0166	0.78	0.31	1.55064e-47	Peri2	ID3
1.15492e-51	-0.954596	0.125	0.714	1.85861e-47	Peri2	PCDH17
[truncated: 12,538 more rows]

## Sheet: OPC3 up
NAME	GS<br> follow link to MSigDB	GS DETAILS	SIZE	ES	NES	NOM p-val	FDR q-val	FWER p-val	RANK AT MAX	LEADING EDGE
GO_CELL_DIVISION	GO_CELL_DIVISION	Details ...	38	0.761062	2.05665	0	0	0	69	tags=87%, list=28%, signal=102%
GO_CELL_CYCLE	GO_CELL_CYCLE	Details ...	67	0.708191	2.03785	0	0	0	75	tags=66%, list=30%, signal=69%
GO_CELL_CYCLE_PROCESS	GO_CELL_CYCLE_PROCESS	Details ...	56	0.723628	2.0367	0	0	0	75	tags=73%, list=30%, signal=81%
GO_MITOTIC_CELL_CYCLE	GO_MITOTIC_CELL_CYCLE	Details ...	54	0.710087	1.98907	0	0	0	75	tags=72%, list=30%, signal=81%
GO_CHROMOSOME	GO_CHROMOSOME	Details ...	44	0.70821	1.92747	0	0	0	95	tags=86%, list=39%, signal=116%
GO_ORGANELLE_FISSION	GO_ORGANELLE_FISSION	Details ...	28	0.729626	1.86594	0	0.000616188	0.006	80	tags=96%, list=33%, signal=127%
GO_CHROMOSOME_ORGANIZATION	GO_CHROMOSOME_ORGANIZATION	Details ...	39	0.688258	1.8371	0	0.00113552	0.013	88	tags=90%, list=36%, signal=118%
GO_CHROMOSOME_SEGREGATION	GO_CHROMOSOME_SEGREGATION	Details ...	24	0.716216	1.80669	0	0.00168698	0.022	86	tags=100%, list=35%, signal=139%
GO_MITOTIC_NUCLEAR_DIVISION	GO_MITOTIC_NUCLEAR_DIVISION	Details ...	24	0.716216	1.78633	0	0.00239292	0.034	86	tags=100%, list=35%, signal=139%
GO_MICROTUBULE_CYTOSKELETON	GO_MICROTUBULE_CYTOSKELETON	Details ...	36	0.658368	1.74592	0	0.00551569	0.083	80	tags=75%, list=33%, signal=95%
GO_REGULATION_OF_CELL_CYCLE	GO_REGULATION_OF_CELL_CYCLE	Details ...	47	0.625371	1.73902	0	0.00574603	0.094	63	tags=55%, list=26%, signal=60%
GO_MICROTUBULE_CYTOSKELETON_ORGANIZATION	GO_MICROTUBULE_CYTOSKELETON_ORGANIZATION	Details ...	32	0.656004	1.72325	0	0.0070564	0.123	75	tags=72%, list=30%, signal=90%
GO_CONDENSED_CHROMOSOME	GO_CONDENSED_CHROMOSOME	Details ...	20	0.70354	1.69413	0.00118483	0.0104531	0.198	86	tags=100%, list=35%, signal=141%
GO_NUCLEAR_CHROMOSOME_SEGREGATION	GO_NUCLEAR_CHROMOSOME_SEGREGATION	Details ...	20	0.70354	1.68218	0	0.0122101	0.24	86	tags=100%, list=35%, signal=141%
GO_SISTER_CHROMATID_SEGREGATION	GO_SISTER_CHROMATID_SEGREGATION	Details ...	20	0.70354	1.67993	0.00120337	0.0119711	0.251	86	tags=100%, list=35%, signal=141%
GO_CHROMOSOMAL_REGION	GO_CHROMOSOMAL_REGION	Details ...	18	0.704279	1.67133	0.00241546	0.0131546	0.287	75	tags=94%, list=30%, signal=126%
GO_NUCLEAR_CHROMOSOME	GO_NUCLEAR_CHROMOSOME	Details ...	27	0.649283	1.66444	0	0.0140739	0.322	95	tags=78%, list=39%, signal=113%
GO_NUCLEOLUS	GO_NUCLEOLUS	Details ...	21	0.672969	1.6521	0.00119332	0.0160351	0.369	41	tags=52%, list=17%, signal=57%
GO_MITOTIC_SISTER_CHROMATID_SEGREGATION	GO_MITOTIC_SISTER_CHROMATID_SEGREGATION	Details ...	18	0.697368	1.65102	0.00598802	0.0154154	0.372	86	tags=100%, list=35%, signal=143%
GO_REGULATION_OF_MITOTIC_CELL_CYCLE	GO_REGULATION_OF_MITOTIC_CELL_CYCLE	Details ...	31	0.63237	1.64662	0.0011236	0.0156872	0.396	86	tags=77%, list=35%, signal=104%
GO_DNA_METABOLIC_PROCESS	GO_DNA_METABOLIC_PROCESS		25	0.6621	1.64599	0.00116414	0.0150868	0.399	88	tags=88%, list=36%, signal=123%
GO_MICROTUBULE	GO_MICROTUBULE		18	0.687347	1.62153	0.00238379	0.0207817	0.518	86	tags=94%, list=35%, signal=135%
GO_SPINDLE	GO_SPINDLE		19	0.678463	1.61928	0.0060241	0.0204988	0.53	86	tags=89%, list=35%, signal=127%
GO_CHROMATIN	GO_CHROMATIN		25	0.642586	1.617	0.00344432	0.0204134	0.546	95	tags=76%, list=39%, signal=111%
GO_CELL_CYCLE_PHASE_TRANSITION	GO_CELL_CYCLE_PHASE_TRANSITION		30	0.626666	1.6152	0.00344432	0.02019	0.556	93	tags=80%, list=38%, signal=113%
GO_CHROMATIN_BINDING	GO_CHROMATIN_BINDING		17	0.68071	1.60868	0.00369458	0.0217678	0.599	33	tags=59%, list=13%, signal=63%
GO_ORGANELLE_ASSEMBLY	GO_ORGANELLE_ASSEMBLY		25	0.640668	1.60578	0.00234192	0.0217538	0.613	86	tags=72%, list=35%, signal=99%
GO_MICROTUBULE_BASED_PROCESS	GO_MICROTUBULE_BASED_PROCESS		38	0.599308	1.60348	0.00111732	0.0215277	0.618	80	tags=68%, list=33%, signal=86%
GO_REGULATION_OF_CELL_CYCLE_PROCESS	GO_REGULATION_OF_CELL_CYCLE_PROCESS		27	0.634599	1.60073	0.00113895	0.0216527	0.633	86	tags=81%, list=35%, signal=112%
GO_CHROMOSOME_CENTROMERIC_REGION	GO_CHROMOSOME_CENTROMERIC_REGION		16	0.691304	1.59963	0.00492611	0.021323	0.641	86	tags=100%, list=35%, signal=144%
GO_NEGATIVE_REGULATION_OF_CELL_CYCLE	GO_NEGATIVE_REGULATION_OF_CELL_CYCLE		20	0.662311	1.59352	0.00598802	0.0225795	0.677	63	tags=65%, list=26%, signal=80%
GO_KINASE_BINDING	GO_KINASE_BINDING		23	0.634187	1.59223	0.00696864	0.0223158	0.686	89	tags=65%, list=36%, signal=93%
GO_SPINDLE_ORGANIZATION	GO_SPINDLE_ORGANIZATION		16	0.684447	1.57991	0.0131894	0.0257476	0.746	86	tags=94%, list=35%, signal=135%
GO_CHROMATIN_ORGANIZATION	GO_CHROMATIN_ORGANIZATION		17	0.659213	1.56245	0.0123457	0.031812	0.828	93	tags=94%, list=38%, signal=141%
GO_RIBONUCLEOTIDE_BINDING	GO_RIBONUCLEOTIDE_BINDING		33	0.587284	1.56044	0.00670391	0.0316056	0.834	89	tags=67%, list=36%, signal=90%
GO_ORGANELLE_LOCALIZATION	GO_ORGANELLE_LOCALIZATION		19	0.645833	1.55856	0.00707547	0.0314466	0.845	86	tags=74%, list=35%, signal=105%
GO_KINETOCHORE	GO_KINETOCHORE		15	0.688312	1.54057	0.00735294	0.0389667	0.915	86	tags=100%, list=35%, signal=144%
GO_SUPRAMOLECULAR_COMPLEX	GO_SUPRAMOLECULAR_COMPLEX		46	0.556948	1.52533	0.00755124	0.0463382	0.95	89	tags=67%, list=36%, signal=86%
GO_MICROTUBULE_CYTOSKELETON_ORGANIZATION_INVOLVED_IN_MITOSIS	GO_MICROTUBULE_CYTOSKELETON_ORGANIZATION_INVOLVED_IN_MITOSIS		16	0.663765	1.52506	0.00981595	0.0453557	0.951	86	tags=88%, list=35%, signal=126%
GO_MICROTUBULE_ORGANIZING_CENTER	GO_MICROTUBULE_ORGANIZING_CENTER		16	0.658131	1.52021	0.00726392	0.0465943	0.955	86	tags=81%, list=35%, signal=117%
GO_DNA_CONFORMATION_CHANGE	GO_DNA_CONFORMATION_CHANGE		16	0.653071	1.51084	0.0193004	0.0513598	0.97	64	tags=81%, list=26%, signal=103%
GO_REGULATION_OF_CHROMOSOME_ORGANIZATION	GO_REGULATION_OF_CHROMOSOME_ORGANIZATION		17	0.641731	1.50323	0.0132212	0.0547662	0.982	97	tags=94%, list=39%, signal=145%
GO_HYDROLASE_ACTIVITY_ACTING_ON_ACID_ANHYDRIDES	GO_HYDROLASE_ACTIVITY_ACTING_ON_ACID_ANHYDRIDES		18	0.629386	1.48346	0.0142857	0.0677071	0.992	89	tags=72%, list=36%, signal=105%
GO_DRUG_BINDING	GO_DRUG_BINDING		27	0.579571	1.48197	0.0149942	0.0673448	0.993	86	tags=67%, list=35%, signal=91%
GO_ADENYL_NUCLEOTIDE_BINDING	GO_ADENYL_NUCLEOTIDE_BINDING		25	0.576968	1.47072	0.030445	0.0754148	0.995	86	tags=68%, list=35%, signal=94%
GO_CELL_CYCLE_G2_M_PHASE_TRANSITION	GO_CELL_CYCLE_G2_M_PHASE_TRANSITION		15	0.643941	1.46947	0.028786	0.0748563	0.995	91	tags=87%, list=37%, signal=129%
GO_NUCLEAR_ENVELOPE	GO_NUCLEAR_ENVELOPE		16	0.635174	1.45771	0.0318772	0.0839713	0.997	77	tags=63%, list=31%, signal=85%
GO_CATALYTIC_COMPLEX	GO_CATALYTIC_COMPLEX		17	0.623492	1.45513	0.0285714	0.0845145	0.997	63	tags=65%, list=26%, signal=81%
GO_POSITIVE_REGULATION_OF_CELL_CYCLE	GO_POSITIVE_REGULATION_OF_CELL_CYCLE		19	0.607427	1.45071	0.0316901	0.0872266	0.998	80	tags=68%, list=33%, signal=94%
GO_CELLULAR_RESPONSE_TO_DNA_DAMAGE_STIMULUS	GO_CELLULAR_RESPONSE_TO_DNA_DAMAGE_STIMULUS		22	0.583554	1.44194	0.0341578	0.0940291	1	88	tags=82%, list=36%, signal=116%
GO_REGULATION_OF_CELL_CYCLE_PHASE_TRANSITION	GO_REGULATION_OF_CELL_CYCLE_PHASE_TRANSITION		21	0.594054	1.43526	0.0365998	0.0988194	1	93	tags=81%, list=38%, signal=119%
GO_DOUBLE_STRANDED_DNA_BINDING	GO_DOUBLE_STRANDED_DNA_BINDING		17	0.608711	1.42513	0.0281518	0.107088	1	97	tags=71%, list=39%, signal=108%
GO_REGULATION_OF_PROTEIN_SERINE_THREONINE_KINASE_ACTIVITY	GO_REGULATION_OF_PROTEIN_SERINE_THREONINE_KINASE_ACTIVITY		17	0.607857	1.41834	0.0399516	0.113068	1	63	tags=47%, list=26%, signal=59%
GO_RNA_BINDING	GO_RNA_BINDING		42	0.518619	1.41237	0.0356371	0.118002	1	84	tags=60%, list=34%, signal=75%
GO_ESTABLISHMENT_OF_ORGANELLE_LOCALIZATION	GO_ESTABLISHMENT_OF_ORGANELLE_LOCALIZATION		15	0.619711	1.40394	0.0514076	0.126101	1	86	tags=67%, list=35%, signal=96%
GO_REGULATORY_REGION_NUCLEIC_ACID_BINDING	GO_REGULATORY_REGION_NUCLEIC_ACID_BINDING		15	0.612545	1.3752	0.0528905	0.163504	1	94	tags=67%, list=38%, signal=101%
GO_POSITIVE_REGULATION_OF_CELL_CYCLE_PROCESS	GO_POSITIVE_REGULATION_OF_CELL_CYCLE_PROCESS		15	0.603577	1.37032	0.0697385	0.167706	1	80	tags=73%, list=33%, signal=102%
GO_POLYMERIC_CYTOSKELETAL_FIBER	GO_POLYMERIC_CYTOSKELETAL_FIBER		25	0.541404	1.36894	0.0611046	0.166984	1	89	tags=72%, list=36%, signal=101%
GO_CELLULAR_PROTEIN_CONTAINING_COMPLEX_ASSEMBLY	GO_CELLULAR_PROTEIN_CONTAINING_COMPLEX_ASSEMBLY		24	0.546997	1.364	0.0586854	0.171989	1	34	tags=42%, list=14%, signal=44%
GO_SEQUENCE_SPECIFIC_DNA_BINDING	GO_SEQUENCE_SPECIFIC_DNA_BINDING		15	0.599508	1.35508	0.0625	0.183051	1	97	tags=67%, list=39%, signal=103%
GO_NEGATIVE_REGULATION_OF_RNA_BIOSYNTHETIC_PROCESS	GO_NEGATIVE_REGULATION_OF_RNA_BIOSYNTHETIC_PROCESS		24	0.518415	1.31319	0.109813	0.255846	1	94	tags=67%, list=38%, signal=97%
GO_PERINUCLEAR_REGION_OF_CYTOPLASM	GO_PERINUCLEAR_REGION_OF_CYTOPLASM		22	0.531461	1.3033	0.103325	0.272776	1	39	tags=27%, list=16%, signal=30%
GO_CYTOSKELETON_ORGANIZATION	GO_CYTOSKELETON_ORGANIZATION		48	0.462895	1.28612	0.0926724	0.305729	1	75	tags=50%, list=30%, signal=58%
GO_IMMUNE_SYSTEM_DEVELOPMENT	GO_IMMUNE_SYSTEM_DEVELOPMENT		22	0.516394	1.28493	0.125	0.303702	1	9	tags=18%, list=4%, signal=17%
GO_MULTICELLULAR_ORGANISM_REPRODUCTION	GO_MULTICELLULAR_ORGANISM_REPRODUCTION		15	0.56081	1.28321	0.133011	0.303149	1	94	tags=60%, list=38%, signal=91%
GO_CELLULAR_COMPONENT_DISASSEMBLY	GO_CELLULAR_COMPONENT_DISASSEMBLY		16	0.548825	1.27604	0.135392	0.31445	1	88	tags=56%, list=36%, signal=82%
GO_POSITIVE_REGULATION_OF_TRANSCRIPTION_BY_RNA_POLYMERASE_II	GO_POSITIVE_REGULATION_OF_TRANSCRIPTION_BY_RNA_POLYMERASE_II		21	0.520221	1.27154	0.117647	0.32027	1	13	tags=19%, list=5%, signal=18%
GO_REGULATION_OF_PROTEIN_MODIFICATION_PROCESS	GO_REGULATION_OF_PROTEIN_MODIFICATION_PROCESS		47	0.454633	1.25319	0.099675	0.358774	1	94	tags=53%, list=38%, signal=70%
GO_NEGATIVE_REGULATION_OF_ORGANELLE_ORGANIZATION	GO_NEGATIVE_REGULATION_OF_ORGANELLE_ORGANIZATION		17	0.535731	1.25243	0.156174	0.355507	1	88	tags=71%, list=36%, signal=102%
GO_VIRAL_LIFE_CYCLE	GO_VIRAL_LIFE_CYCLE		15	0.542693	1.24523	0.173966	0.367636	1	79	tags=40%, list=32%, signal=55%
GO_REGULATION_OF_TRANSFERASE_ACTIVITY	GO_REGULATION_OF_TRANSFERASE_ACTIVITY		34	0.467007	1.24007	0.154279	0.375261	1	97	tags=62%, list=39%, signal=88%
GO_NEGATIVE_REGULATION_OF_NUCLEOBASE_CONTAINING_COMPOUND_METABOLIC_PROCESS	GO_NEGATIVE_REGULATION_OF_NUCLEOBASE_CONTAINING_COMPOUND_METABOLIC_PROCESS		28	0.482949	1.23818	0.16144	0.374516	1	97	tags=61%, list=39%, signal=89%
GO_TRANSCRIPTION_REGULATOR_ACTIVITY	GO_TRANSCRIPTION_REGULATOR_ACTIVITY		21	0.507938	1.22982	0.179976	0.388573	1	95	tags=57%, list=39%, signal=85%
GO_PROTEIN_DOMAIN_SPECIFIC_BINDING	GO_PROTEIN_DOMAIN_SPECIFIC_BINDING		22	0.500271	1.22461	0.207273	0.396015	1	15	tags=18%, list=6%, signal=18%
GO_INTERSPECIES_INTERACTION_BETWEEN_ORGANISMS	GO_INTERSPECIES_INTERACTION_BETWEEN_ORGANISMS		27	0.479663	1.22079	0.189252	0.399906	1	88	tags=52%, list=36%, signal=72%
GO_MODIFICATION_DEPENDENT_MACROMOLECULE_CATABOLIC_PROCESS	GO_MODIFICATION_DEPENDENT_MACROMOLECULE_CATABOLIC_PROCESS		16	0.52656	1.21498	0.217391	0.40863	1	86	tags=69%, list=35%, signal=99%
GO_PROTEASOMAL_PROTEIN_CATABOLIC_PROCESS	GO_PROTEASOMAL_PROTEIN_CATABOLIC_PROCESS		17	0.518	1.21222	0.210909	0.409913	1	86	tags=65%, list=35%, signal=93%
GO_MOLECULAR_FUNCTION_REGULATOR	GO_MOLECULAR_FUNCTION_REGULATOR		35	0.456642	1.20583	0.183036	0.420069	1	39	tags=29%, list=16%, signal=29%
GO_ENZYME_REGULATOR_ACTIVITY	GO_ENZYME_REGULATOR_ACTIVITY		28	0.46801	1.19194	0.195402	0.448948	1	73	tags=39%, list=30%, signal=50%
GO_TRANSCRIPTION_FACTOR_BINDING	GO_TRANSCRIPTION_FACTOR_BINDING		16	0.519279	1.19176	0.240741	0.443789	1	97	tags=69%, list=39%, signal=106%
GO_POSITIVE_REGULATION_OF_NUCLEOBASE_CONTAINING_COMPOUND_METABOLIC_PROCESS	GO_POSITIVE_REGULATION_OF_NUCLEOBASE_CONTAINING_COMPOUND_METABOLIC_PROCESS		33	0.44383	1.18352	0.219842	0.458293	1	100	tags=48%, list=41%, signal=71%
GO_SUPRAMOLECULAR_POLYMER	GO_SUPRAMOLECULAR_POLYMER		34	0.445823	1.16977	0.230769	0.487211	1	89	tags=56%, list=36%, signal=75%
GO_REGULATION_OF_ORGANELLE_ORGANIZATION	GO_REGULATION_OF_ORGANELLE_ORGANIZATION		38	0.434491	1.16192	0.227373	0.501049	1	97	tags=61%, list=39%, signal=84%
GO_CELLULAR_MACROMOLECULE_CATABOLIC_PROCESS	GO_CELLULAR_MACROMOLECULE_CATABOLIC_PROCESS		33	0.446339	1.15925	0.24605	0.501752	1	97	tags=58%, list=39%, signal=82%
GO_CELLULAR_PROTEIN_CATABOLIC_PROCESS	GO_CELLULAR_PROTEIN_CATABOLIC_PROCESS		22	0.472213	1.15092	0.275294	0.517501	1	63	tags=41%, list=26%, signal=50%
GO_PROTEIN_CONTAINING_COMPLEX_ASSEMBLY	GO_PROTEIN_CONTAINING_COMPLEX_ASSEMBLY		41	0.416306	1.14103	0.241042	0.537407	1	34	tags=29%, list=14%, signal=28%
GO_POSITIVE_REGULATION_OF_RNA_METABOLIC_PROCESS	GO_POSITIVE_REGULATION_OF_RNA_METABOLIC_PROCESS		32	0.433746	1.13749	0.276477	0.540459	1	100	tags=47%, list=41%, signal=69%
GO_REGULATION_OF_IMMUNE_SYSTEM_PROCESS	GO_REGULATION_OF_IMMUNE_SYSTEM_PROCESS		22	0.465745	1.13671	0.294725	0.536333	1	8	tags=14%, list=3%, signal=13%
GO_HEAD_DEVELOPMENT	GO_HEAD_DEVELOPMENT		25	0.444138	1.12123	0.305459	0.570378	1	97	tags=40%, list=39%, signal=59%
GO_CELL	GO_CELL		34	0.426421	1.12052	0.312849	0.565882	1	86	tags=44%, list=35%, signal=58%
GO_POSITIVE_REGULATION_OF_TRANSFERASE_ACTIVITY	GO_POSITIVE_REGULATION_OF_TRANSFERASE_ACTIVITY		27	0.437871	1.10203	0.338728	0.607538	1	97	tags=63%, list=39%, signal=93%
GO_NEGATIVE_REGULATION_OF_BIOSYNTHETIC_PROCESS	GO_NEGATIVE_REGULATION_OF_BIOSYNTHETIC_PROCESS		32	0.418946	1.09077	0.354658	0.629692	1	97	tags=56%, list=39%, signal=81%
GO_CELL_MORPHOGENESIS_INVOLVED_IN_NEURON_DIFFERENTIATION	GO_CELL_MORPHOGENESIS_INVOLVED_IN_NEURON_DIFFERENTIATION		16	0.46989	1.08584	0.364205	0.635978	1	27	tags=13%, list=11%, signal=13%
GO_NEGATIVE_REGULATION_OF_TRANSCRIPTION_BY_RNA_POLYMERASE_II	GO_NEGATIVE_REGULATION_OF_TRANSCRIPTION_BY_RNA_POLYMERASE_II		15	0.477621	1.0832	0.381242	0.635644	1	94	tags=60%, list=38%, signal=91%
GO_DNA_BINDING_TRANSCRIPTION_FACTOR_ACTIVITY	GO_DNA_BINDING_TRANSCRIPTION_FACTOR_ACTIVITY		16	0.466276	1.0779	0.37561	0.642875	1	95	tags=50%, list=39%, signal=76%
GO_POSITIVE_REGULATION_OF_PROTEIN_MODIFICATION_PROCESS	GO_POSITIVE_REGULATION_OF_PROTEIN_MODIFICATION_PROCESS		38	0.402338	1.074	0.355727	0.646872	1	94	tags=50%, list=38%, signal=68%
GO_DNA_BINDING_TRANSCRIPTION_FACTOR_ACTIVITY_RNA_POLYMERASE_II_SPECIFIC	GO_DNA_BINDING_TRANSCRIPTION_FACTOR_ACTIVITY_RNA_POLYMERASE_II_SPECIFIC		16	0.466276	1.07367	0.402161	0.641052	1	95	tags=50%, list=39%, signal=76%
GO_REGULATION_OF_MULTI_ORGANISM_PROCESS	GO_REGULATION_OF_MULTI_ORGANISM_PROCESS		15	0.473383	1.06092	0.415347	0.665933	1	47	tags=27%, list=19%, signal=31%
GO_PROTEIN_CATABOLIC_PROCESS	GO_PROTEIN_CATABOLIC_PROCESS		27	0.41907	1.05556	0.41224	0.672509	1	40	tags=26%, list=16%, signal=28%
GO_MACROMOLECULE_CATABOLIC_PROCESS	GO_MACROMOLECULE_CATABOLIC_PROCESS		38	0.390188	1.04678	0.418242	0.687813	1	97	tags=50%, list=39%, signal=70%
GO_REPRODUCTION	GO_REPRODUCTION		41	0.388115	1.04154	0.439608	0.693975	1	77	tags=41%, list=31%, signal=50%
GO_TUBULIN_BINDING	GO_TUBULIN_BINDING		15	0.453186	1.03168	0.452206	0.71223	1	86	tags=60%, list=35%, signal=87%
GO_POSITIVE_REGULATION_OF_MOLECULAR_FUNCTION	GO_POSITIVE_REGULATION_OF_MOLECULAR_FUNCTION		44	0.378539	1.02781	0.435449	0.71486	1	86	tags=45%, list=35%, signal=57%
GO_REGULATION_OF_PHOSPHORYLATION	GO_REGULATION_OF_PHOSPHORYLATION		38	0.377092	1.0241	0.446171	0.716969	1	86	tags=45%, list=35%, signal=58%
GO_MULTI_ORGANISM_REPRODUCTIVE_PROCESS	GO_MULTI_ORGANISM_REPRODUCTIVE_PROCESS		16	0.446242	1.02006	0.449412	0.719959	1	30	tags=31%, list=12%, signal=33%
GO_PROTEIN_DIMERIZATION_ACTIVITY	GO_PROTEIN_DIMERIZATION_ACTIVITY		40	0.37747	1.01991	0.442013	0.713591	1	72	tags=40%, list=29%, signal=47%
GO_ENVELOPE	GO_ENVELOPE		30	0.390107	1.01353	0.468856	0.72234	1	77	tags=43%, list=31%, signal=55%
GO_ORGANONITROGEN_COMPOUND_CATABOLIC_PROCESS	GO_ORGANONITROGEN_COMPOUND_CATABOLIC_PROCESS		34	0.384488	1.00692	0.482366	0.731588	1	86	tags=38%, list=35%, signal=51%
GO_REGULATION_OF_PHOSPHORUS_METABOLIC_PROCESS	GO_REGULATION_OF_PHOSPHORUS_METABOLIC_PROCESS		38	0.377092	1.00552	0.50655	0.728229	1	86	tags=45%, list=35%, signal=58%
GO_AXON_DEVELOPMENT	GO_AXON_DEVELOPMENT		20	0.422869	1.00337	0.470245	0.726674	1	27	tags=10%, list=11%, signal=10%
GO_HOMEOSTATIC_PROCESS	GO_HOMEOSTATIC_PROCESS		36	0.371203	1.00333	0.486547	0.720194	1	6	tags=11%, list=2%, signal=10%
GO_POSITIVE_REGULATION_OF_CATALYTIC_ACTIVITY	GO_POSITIVE_REGULATION_OF_CATALYTIC_ACTIVITY		41	0.367993	0.994775	0.48948	0.733787	1	86	tags=44%, list=35%, signal=56%
GO_DEVELOPMENTAL_PROCESS_INVOLVED_IN_REPRODUCTION	GO_DEVELOPMENTAL_PROCESS_INVOLVED_IN_REPRODUCTION		21	0.400369	0.981013	0.525822	0.758788	1	77	tags=38%, list=31%, signal=51%
GO_REGULATION_OF_KINASE_ACTIVITY	GO_REGULATION_OF_KINASE_ACTIVITY		27	0.381446	0.966542	0.555556	0.784875	1	94	tags=52%, list=38%, signal=75%
GO_EMBRYO_DEVELOPMENT	GO_EMBRYO_DEVELOPMENT		20	0.398895	0.9655	0.556355	0.780453	1	74	tags=35%, list=30%, signal=46%
GO_NEGATIVE_REGULATION_OF_CELLULAR_COMPONENT_ORGANIZATION	GO_NEGATIVE_REGULATION_OF_CELLULAR_COMPONENT_ORGANIZATION		30	0.362865	0.950393	0.571268	0.807606	1	88	tags=47%, list=36%, signal=64%
GO_CELL_PROJECTION_ASSEMBLY	GO_CELL_PROJECTION_ASSEMBLY		15	0.396512	0.912718	0.604218	0.881551	1	89	tags=47%, list=36%, signal=69%
GO_PROTEOLYSIS	GO_PROTEOLYSIS		40	0.334394	0.904214	0.643653	0.89143	1	40	tags=23%, list=16%, signal=22%
GO_PROTEIN_PHOSPHORYLATION	GO_PROTEIN_PHOSPHORYLATION		42	0.333828	0.899438	0.667394	0.89377	1	86	tags=43%, list=35%, signal=55%
GO_CELLULAR_HOMEOSTASIS	GO_CELLULAR_HOMEOSTASIS		21	0.369674	0.8949	0.645084	0.895633	1	3	tags=10%, list=1%, signal=9%
GO_CELL_PART_MORPHOGENESIS	GO_CELL_PART_MORPHOGENESIS		18	0.375359	0.884749	0.647837	0.909462	1	27	tags=11%, list=11%, signal=12%
GO_REGULATION_OF_NERVOUS_SYSTEM_DEVELOPMENT	GO_REGULATION_OF_NERVOUS_SYSTEM_DEVELOPMENT		30	0.331342	0.874133	0.666288	0.92313	1	39	tags=20%, list=16%, signal=21%
GO_POSITIVE_REGULATION_OF_PROTEIN_METABOLIC_PROCESS	GO_POSITIVE_REGULATION_OF_PROTEIN_METABOLIC_PROCESS		48	0.313301	0.863861	0.730108	0.936208	1	97	tags=42%, list=39%, signal=55%
GO_EPITHELIAL_CELL_DIFFERENTIATION	GO_EPITHELIAL_CELL_DIFFERENTIATION		18	0.360218	0.856171	0.704958	0.94309	1	35	tags=22%, list=14%, signal=24%
GO_NEGATIVE_REGULATION_OF_CELL_DIFFERENTIATION	GO_NEGATIVE_REGULATION_OF_CELL_DIFFERENTIATION		28	0.320728	0.837464	0.726757	0.970674	1	47	tags=18%, list=19%, signal=20%
GO_PEPTIDYL_AMINO_ACID_MODIFICATION	GO_PEPTIDYL_AMINO_ACID_MODIFICATION		15	0.361868	0.827965	0.726061	0.980539	1	94	tags=60%, list=38%, signal=91%
GO_PROTEIN_LOCALIZATION_TO_ORGANELLE	GO_PROTEIN_LOCALIZATION_TO_ORGANELLE		17	0.354435	0.820483	0.742857	0.985921	1	86	tags=53%, list=35%, signal=76%
GO_NEGATIVE_REGULATION_OF_CATALYTIC_ACTIVITY	GO_NEGATIVE_REGULATION_OF_CATALYTIC_ACTIVITY		24	0.326242	0.818123	0.756184	0.982493	1	38	tags=21%, list=15%, signal=22%
GO_POSITIVE_REGULATION_OF_CELLULAR_BIOSYNTHETIC_PROCESS	GO_POSITIVE_REGULATION_OF_CELLULAR_BIOSYNTHETIC_PROCESS		36	0.305738	0.813811	0.794413	0.982077	1	13	tags=14%, list=5%, signal=13%
GO_MEMBRANE_PROTEIN_COMPLEX	GO_MEMBRANE_PROTEIN_COMPLEX		18	0.346386	0.813728	0.75765	0.974613	1	101	tags=39%, list=41%, signal=61%
GO_POSITIVE_REGULATION_OF_KINASE_ACTIVITY	GO_POSITIVE_REGULATION_OF_KINASE_ACTIVITY		20	0.334035	0.812957	0.749129	0.968453	1	80	tags=45%, list=33%, signal=61%
GO_POSITIVE_REGULATION_OF_CELL_POPULATION_PROLIFERATION	GO_POSITIVE_REGULATION_OF_CELL_POPULATION_PROLIFERATION		34	0.308625	0.808251	0.81411	0.96899	1	82	tags=38%, list=33%, signal=49%
GO_NEGATIVE_REGULATION_OF_HYDROLASE_ACTIVITY	GO_NEGATIVE_REGULATION_OF_HYDROLASE_ACTIVITY		17	0.338564	0.796946	0.776119	0.979561	1	38	tags=24%, list=15%, signal=26%
GO_RESPONSE_TO_METAL_ION	GO_RESPONSE_TO_METAL_ION		15	0.348544	0.788143	0.795511	0.986404	1	97	tags=40%, list=39%, signal=62%
GO_REGULATION_OF_CELL_DEVELOPMENT	GO_REGULATION_OF_CELL_DEVELOPMENT		30	0.290546	0.762051	0.840365	1	1	39	tags=20%, list=16%, signal=21%
GO_POSITIVE_REGULATION_OF_PHOSPHORUS_METABOLIC_PROCESS	GO_POSITIVE_REGULATION_OF_PHOSPHORUS_METABOLIC_PROCESS		30	0.297016	0.757514	0.844244	1	1	94	tags=43%, list=38%, signal=62%
GO_NEGATIVE_REGULATION_OF_MOLECULAR_FUNCTION	GO_NEGATIVE_REGULATION_OF_MOLECULAR_FUNCTION		31	0.291741	0.756939	0.826577	1	1	38	tags=19%, list=15%, signal=20%
GO_PROTEIN_CONTAINING_COMPLEX_BINDING	GO_PROTEIN_CONTAINING_COMPLEX_BINDING		37	0.27733	0.74179	0.876356	1	1	39	tags=22%, list=16%, signal=22%
GO_UROGENITAL_SYSTEM_DEVELOPMENT	GO_UROGENITAL_SYSTEM_DEVELOPMENT		18	0.31472	0.740943	0.838323	1	1	8	tags=11%, list=3%, signal=11%
GO_NEGATIVE_REGULATION_OF_CELL_DEATH	GO_NEGATIVE_REGULATION_OF_CELL_DEATH		26	0.291654	0.731732	0.86295	1	1	86	tags=35%, list=35%, signal=48%
GO_NEGATIVE_REGULATION_OF_PROTEIN_METABOLIC_PROCESS	GO_NEGATIVE_REGULATION_OF_PROTEIN_METABOLIC_PROCESS		30	0.280971	0.720194	0.887743	1	1	40	tags=23%, list=16%, signal=24%
GO_NEGATIVE_REGULATION_OF_SIGNALING	GO_NEGATIVE_REGULATION_OF_SIGNALING		26	0.279729	0.711471	0.893147	1	1	40	tags=15%, list=16%, signal=16%
GO_REGULATION_OF_HYDROLASE_ACTIVITY	GO_REGULATION_OF_HYDROLASE_ACTIVITY		31	0.269915	0.707318	0.875995	1	1	20	tags=13%, list=8%, signal=12%
GO_REGULATION_OF_PROTEIN_LOCALIZATION	GO_REGULATION_OF_PROTEIN_LOCALIZATION		20	0.289114	0.706426	0.88862	1	1	86	tags=25%, list=35%, signal=35%
GO_SIGNALING_RECEPTOR_BINDING	GO_SIGNALING_RECEPTOR_BINDING		29	0.270107	0.702519	0.907029	1	1	88	tags=38%, list=36%, signal=52%
GO_REGULATION_OF_PEPTIDASE_ACTIVITY	GO_REGULATION_OF_PEPTIDASE_ACTIVITY		16	0.303252	0.702325	0.871166	1	1	10	tags=13%, list=4%, signal=12%
GO_CYTOSKELETAL_PROTEIN_BINDING	GO_CYTOSKELETAL_PROTEIN_BINDING		28	0.267518	0.689215	0.914773	1	1	86	tags=36%, list=35%, signal=49%
GO_CARBOHYDRATE_DERIVATIVE_METABOLIC_PROCESS	GO_CARBOHYDRATE_DERIVATIVE_METABOLIC_PROCESS		17	0.293679	0.679544	0.905941	1	1	96	tags=47%, list=39%, signal=72%
GO_REPRODUCTIVE_SYSTEM_DEVELOPMENT	GO_REPRODUCTIVE_SYSTEM_DEVELOPMENT		17	0.285828	0.674202	0.91411	1	1	35	tags=18%, list=14%, signal=19%
GO_REGULATION_OF_CELL_DIFFERENTIATION	GO_REGULATION_OF_CELL_DIFFERENTIATION		53	0.238919	0.663635	0.960215	1	1	39	tags=15%, list=16%, signal=14%
GO_CENTRAL_NERVOUS_SYSTEM_DEVELOPMENT	GO_CENTRAL_NERVOUS_SYSTEM_DEVELOPMENT		28	0.257796	0.65469	0.941847	1	1	97	tags=39%, list=39%, signal=57%
GO_CELL_ADHESION_MOLECULE_BINDING	GO_CELL_ADHESION_MOLECULE_BINDING		22	0.264957	0.647409	0.939465	1	1	83	tags=27%, list=34%, signal=37%
GO_INTRACELLULAR_TRANSPORT	GO_INTRACELLULAR_TRANSPORT		34	0.242288	0.643337	0.960137	1	1	92	tags=38%, list=37%, signal=53%
GO_CELL_PROJECTION_ORGANIZATION	GO_CELL_PROJECTION_ORGANIZATION		46	0.234724	0.638377	0.950591	1	1	48	tags=17%, list=20%, signal=18%
GO_CADHERIN_BINDING	GO_CADHERIN_BINDING		18	0.263363	0.623542	0.948193	1	1	83	tags=28%, list=34%, signal=39%
GO_REGULATION_OF_MAPK_CASCADE	GO_REGULATION_OF_MAPK_CASCADE		18	0.261969	0.621659	0.956258	1	1	82	tags=22%, list=33%, signal=31%
GO_POSITIVE_REGULATION_OF_ORGANELLE_ORGANIZATION	GO_POSITIVE_REGULATION_OF_ORGANELLE_ORGANIZATION		16	0.260863	0.599281	0.956843	1	1	97	tags=50%, list=39%, signal=77%
GO_CELL_CELL_SIGNALING	GO_CELL_CELL_SIGNALING		31	0.231159	0.598267	0.97831	1	1	41	tags=16%, list=17%, signal=17%
GO_TAXIS	GO_TAXIS		15	0.258729	0.594698	0.96071	1	1	6	tags=7%, list=2%, signal=6%
GO_ORGANONITROGEN_COMPOUND_BIOSYNTHETIC_PROCESS	GO_ORGANONITROGEN_COMPOUND_BIOSYNTHETIC_PROCESS		22	0.239947	0.594012	0.972318	1	1	97	tags=45%, list=39%, signal=68%
GO_POSITIVE_REGULATION_OF_DEVELOPMENTAL_PROCESS	GO_POSITIVE_REGULATION_OF_DEVELOPMENTAL_PROCESS		37	0.221508	0.591645	0.989989	1	1	39	tags=16%, list=16%, signal=16%
GO_SMALL_MOLECULE_METABOLIC_PROCESS	GO_SMALL_MOLECULE_METABOLIC_PROCESS		23	0.235692	0.585895	0.990676	0.996465	1	77	tags=26%, list=31%, signal=34%
GO_SYNAPTIC_SIGNALING	GO_SYNAPTIC_SIGNALING		20	0.229884	0.554501	0.990687	1	1	41	tags=15%, list=17%, signal=17%
GO_CELL_MORPHOGENESIS_INVOLVED_IN_DIFFERENTIATION	GO_CELL_MORPHOGENESIS_INVOLVED_IN_DIFFERENTIATION		19	0.217066	0.520998	0.995181	1	1	27	tags=11%, list=11%, signal=11%
GO_POSITIVE_REGULATION_OF_MAPK_CASCADE	GO_POSITIVE_REGULATION_OF_MAPK_CASCADE		15	0.205103	0.465388	1	0.998933	1	82	tags=20%, list=33%, signal=28%

## Sheet: OPC3 down
NAME	GS<br> follow link to MSigDB	GS DETAILS	SIZE	ES	NES	NOM p-val	FDR q-val	FWER p-val	RANK AT MAX	LEADING EDGE
GO_EXTRACELLULAR_MATRIX	GO_EXTRACELLULAR_MATRIX	Details ...	25	-0.842025	-2.73566	0	0	0	47	tags=76%, list=19%, signal=84%
GO_COLLAGEN_CONTAINING_EXTRACELLULAR_MATRIX	GO_COLLAGEN_CONTAINING_EXTRACELLULAR_MATRIX	Details ...	24	-0.851013	-2.69262	0	0	0	44	tags=75%, list=18%, signal=82%
GO_CALCIUM_ION_BINDING	GO_CALCIUM_ION_BINDING	Details ...	16	-0.827271	-2.38258	0	0.000859649	0.001	48	tags=75%, list=20%, signal=87%
GO_CELL_SURFACE	GO_CELL_SURFACE	Details ...	26	-0.652207	-2.19076	0	0.00861336	0.01	34	tags=42%, list=14%, signal=44%
GO_CELL_CELL_ADHESION	GO_CELL_CELL_ADHESION	Details ...	27	-0.619854	-2.13021	0	0.0117372	0.017	42	tags=33%, list=17%, signal=36%
GO_ENDOPLASMIC_RETICULUM	GO_ENDOPLASMIC_RETICULUM	Details ...	31	-0.600315	-2.0893	0	0.0124341	0.022	43	tags=39%, list=17%, signal=41%
GO_ENDOPLASMIC_RETICULUM_LUMEN	GO_ENDOPLASMIC_RETICULUM_LUMEN	Details ...	15	-0.700366	-1.99618	0.010989	0.0154973	0.031	41	tags=47%, list=17%, signal=53%
GO_EXTRACELLULAR_STRUCTURE_ORGANIZATION	GO_EXTRACELLULAR_STRUCTURE_ORGANIZATION	Details ...	17	-0.632644	-1.86997	0	0.0372526	0.083	58	tags=71%, list=24%, signal=86%
GO_BIOLOGICAL_ADHESION	GO_BIOLOGICAL_ADHESION	Details ...	44	-0.491148	-1.81008	0	0.0576626	0.141	35	tags=27%, list=14%, signal=26%
GO_SUPRAMOLECULAR_FIBER_ORGANIZATION	GO_SUPRAMOLECULAR_FIBER_ORGANIZATION	Details ...	24	-0.55539	-1.80323	0	0.0539929	0.146	46	tags=46%, list=19%, signal=51%
GO_SECRETION	GO_SECRETION	Details ...	38	-0.479912	-1.76576	0	0.0611093	0.181	27	tags=29%, list=11%, signal=27%
GO_BLOOD_VESSEL_MORPHOGENESIS	GO_BLOOD_VESSEL_MORPHOGENESIS	Details ...	17	-0.600704	-1.76098	0.00671141	0.0595893	0.194	43	tags=41%, list=17%, signal=46%
GO_EXOCYTOSIS	GO_EXOCYTOSIS	Details ...	25	-0.543417	-1.75908	0.00746269	0.0560318	0.197	26	tags=36%, list=11%, signal=36%
GO_WHOLE_MEMBRANE	GO_WHOLE_MEMBRANE	Details ...	37	-0.491184	-1.75394	0	0.0525856	0.199	26	tags=24%, list=11%, signal=23%
GO_ANCHORING_JUNCTION	GO_ANCHORING_JUNCTION	Details ...	31	-0.49648	-1.71978	0	0.0592813	0.231	37	tags=32%, list=15%, signal=33%
GO_TRANSMEMBRANE_TRANSPORT	GO_TRANSMEMBRANE_TRANSPORT	Details ...	18	-0.551076	-1.67859	0	0.076526	0.302	45	tags=39%, list=18%, signal=44%
GO_RESPONSE_TO_WOUNDING	GO_RESPONSE_TO_WOUNDING	Details ...	25	-0.488855	-1.63718	0.0129032	0.100409	0.392	45	tags=44%, list=18%, signal=48%
GO_CELL_SUBSTRATE_JUNCTION	GO_CELL_SUBSTRATE_JUNCTION	Details ...	23	-0.502461	-1.63239	0	0.0989679	0.408	35	tags=30%, list=14%, signal=32%
GO_CELL_CELL_JUNCTION	GO_CELL_CELL_JUNCTION	Details ...	15	-0.578928	-1.61076	0.0189573	0.107699	0.448	45	tags=47%, list=18%, signal=54%
GO_IMMUNE_EFFECTOR_PROCESS	GO_IMMUNE_EFFECTOR_PROCESS	Details ...	26	-0.474837	-1.60565	0.016129	0.105022	0.457	33	tags=35%, list=13%, signal=36%
GO_LIPID_BINDING	GO_LIPID_BINDING		17	-0.526284	-1.60199	0.0185185	0.102925	0.468	34	tags=41%, list=14%, signal=44%
GO_REGULATION_OF_CELLULAR_COMPONENT_BIOGENESIS	GO_REGULATION_OF_CELLULAR_COMPONENT_BIOGENESIS		19	-0.5118	-1.58415	0.00625	0.111811	0.507	38	tags=42%, list=15%, signal=46%
GO_AMIDE_BINDING	GO_AMIDE_BINDING		16	-0.532402	-1.57634	0.0243902	0.11318	0.531	16	tags=25%, list=7%, signal=25%
GO_MYELOID_LEUKOCYTE_ACTIVATION	GO_MYELOID_LEUKOCYTE_ACTIVATION		19	-0.501988	-1.56865	0.0253165	0.1133	0.549	26	tags=37%, list=11%, signal=38%
GO_LEUKOCYTE_MEDIATED_IMMUNITY	GO_LEUKOCYTE_MEDIATED_IMMUNITY		19	-0.498295	-1.55009	0.0299401	0.123972	0.606	26	tags=37%, list=11%, signal=38%
GO_ACTIN_FILAMENT_BASED_PROCESS	GO_ACTIN_FILAMENT_BASED_PROCESS		18	-0.507698	-1.54591	0.0188679	0.122896	0.622	46	tags=50%, list=19%, signal=57%
GO_REGULATION_OF_CELL_MORPHOGENESIS	GO_REGULATION_OF_CELL_MORPHOGENESIS		16	-0.516277	-1.54283	0.0102041	0.119988	0.626	34	tags=38%, list=14%, signal=41%
GO_WOUND_HEALING	GO_WOUND_HEALING		18	-0.50492	-1.5371	0.0299401	0.119816	0.643	53	tags=50%, list=22%, signal=59%
GO_PLASMA_MEMBRANE_REGION	GO_PLASMA_MEMBRANE_REGION		25	-0.440043	-1.51446	0.0227273	0.133762	0.702	45	tags=32%, list=18%, signal=35%
GO_SECRETORY_VESICLE	GO_SECRETORY_VESICLE		26	-0.459259	-1.50395	0.0120482	0.136216	0.721	26	tags=31%, list=11%, signal=31%
GO_SECRETORY_GRANULE	GO_SECRETORY_GRANULE		25	-0.459897	-1.50318	0.0342466	0.132421	0.721	26	tags=32%, list=11%, signal=32%
GO_RESPONSE_TO_LIPID	GO_RESPONSE_TO_LIPID		27	-0.453517	-1.50098	0.0136986	0.129257	0.724	23	tags=37%, list=9%, signal=36%
GO_REGULATION_OF_TRANSPORT	GO_REGULATION_OF_TRANSPORT		34	-0.430404	-1.49555	0	0.128946	0.733	53	tags=35%, list=22%, signal=39%
GO_POSITIVE_REGULATION_OF_LOCOMOTION	GO_POSITIVE_REGULATION_OF_LOCOMOTION		21	-0.470625	-1.48803	0.0224719	0.131947	0.753	42	tags=38%, list=17%, signal=42%
GO_POSITIVE_REGULATION_OF_TRANSPORT	GO_POSITIVE_REGULATION_OF_TRANSPORT		23	-0.468322	-1.4841	0.0368098	0.132086	0.765	45	tags=39%, list=18%, signal=43%
GO_EPITHELIUM_DEVELOPMENT	GO_EPITHELIUM_DEVELOPMENT		32	-0.404519	-1.46704	0	0.143928	0.804	45	tags=38%, list=18%, signal=40%
GO_REGULATION_OF_ANATOMICAL_STRUCTURE_MORPHOGENESIS	GO_REGULATION_OF_ANATOMICAL_STRUCTURE_MORPHOGENESIS		29	-0.442803	-1.45089	0.0508475	0.156519	0.833	45	tags=38%, list=18%, signal=41%
GO_CELL_ACTIVATION_INVOLVED_IN_IMMUNE_RESPONSE	GO_CELL_ACTIVATION_INVOLVED_IN_IMMUNE_RESPONSE		20	-0.453457	-1.45068	0.0254777	0.1524	0.833	33	tags=40%, list=13%, signal=42%
GO_CELL_GROWTH	GO_CELL_GROWTH		20	-0.476668	-1.45009	0.027027	0.14867	0.833	27	tags=25%, list=11%, signal=26%
GO_REGULATION_OF_CELL_PROJECTION_ORGANIZATION	GO_REGULATION_OF_CELL_PROJECTION_ORGANIZATION		20	-0.455897	-1.4319	0.0344828	0.161861	0.869	39	tags=35%, list=16%, signal=38%
GO_INFLAMMATORY_RESPONSE	GO_INFLAMMATORY_RESPONSE		18	-0.466445	-1.43037	0.0666667	0.159546	0.873	25	tags=33%, list=10%, signal=34%
GO_ANIMAL_ORGAN_MORPHOGENESIS	GO_ANIMAL_ORGAN_MORPHOGENESIS		21	-0.460298	-1.42865	0.0481928	0.156825	0.874	43	tags=43%, list=17%, signal=48%
GO_ION_TRANSPORT	GO_ION_TRANSPORT		23	-0.451921	-1.42215	0.0612245	0.159311	0.879	53	tags=39%, list=22%, signal=45%
GO_GOLGI_APPARATUS	GO_GOLGI_APPARATUS		23	-0.433063	-1.41928	0.0326797	0.159196	0.884	29	tags=22%, list=12%, signal=22%
GO_CELL_JUNCTION	GO_CELL_JUNCTION		38	-0.389283	-1.41336	0.019802	0.161946	0.894	37	tags=26%, list=15%, signal=26%
GO_RESPONSE_TO_ABIOTIC_STIMULUS	GO_RESPONSE_TO_ABIOTIC_STIMULUS		32	-0.405188	-1.40648	0.0461538	0.163754	0.9	45	tags=41%, list=18%, signal=43%
GO_ANATOMICAL_STRUCTURE_FORMATION_INVOLVED_IN_MORPHOGENESIS	GO_ANATOMICAL_STRUCTURE_FORMATION_INVOLVED_IN_MORPHOGENESIS		26	-0.425136	-1.40632	0.0141844	0.160415	0.9	58	tags=42%, list=24%, signal=50%
GO_TUBE_MORPHOGENESIS	GO_TUBE_MORPHOGENESIS		20	-0.456474	-1.40034	0.0621118	0.163891	0.91	43	tags=40%, list=17%, signal=45%
GO_CIRCULATORY_SYSTEM_DEVELOPMENT	GO_CIRCULATORY_SYSTEM_DEVELOPMENT		27	-0.402808	-1.38769	0.0608696	0.172946	0.924	45	tags=37%, list=18%, signal=40%
GO_RESPONSE_TO_OXYGEN_CONTAINING_COMPOUND	GO_RESPONSE_TO_OXYGEN_CONTAINING_COMPOUND		48	-0.358819	-1.38681	0.03125	0.170658	0.926	34	tags=29%, list=14%, signal=27%
GO_CHEMICAL_HOMEOSTASIS	GO_CHEMICAL_HOMEOSTASIS		22	-0.428672	-1.37934	0.0432099	0.173917	0.933	45	tags=36%, list=18%, signal=41%
GO_CELL_ACTIVATION	GO_CELL_ACTIVATION		33	-0.397777	-1.37519	0.040404	0.175869	0.938	26	tags=24%, list=11%, signal=23%
GO_CARDIOVASCULAR_SYSTEM_DEVELOPMENT	GO_CARDIOVASCULAR_SYSTEM_DEVELOPMENT		21	-0.441405	-1.3617	0.0785714	0.187503	0.95	43	tags=33%, list=17%, signal=37%
GO_REGULATION_OF_NEURON_PROJECTION_DEVELOPMENT	GO_REGULATION_OF_NEURON_PROJECTION_DEVELOPMENT		16	-0.454794	-1.36058	0.0685714	0.185386	0.951	39	tags=38%, list=16%, signal=42%
GO_APICAL_PART_OF_CELL	GO_APICAL_PART_OF_CELL		16	-0.473988	-1.35906	0.0913706	0.183507	0.952	45	tags=38%, list=18%, signal=43%
GO_REGULATION_OF_RESPONSE_TO_STRESS	GO_REGULATION_OF_RESPONSE_TO_STRESS		41	-0.365903	-1.35787	0.0786517	0.181507	0.953	53	tags=41%, list=22%, signal=44%
GO_POSITIVE_REGULATION_OF_CELL_DEATH	GO_POSITIVE_REGULATION_OF_CELL_DEATH		21	-0.438838	-1.35155	0.0492958	0.183981	0.957	25	tags=24%, list=10%, signal=24%
GO_RESPONSE_TO_OXIDATIVE_STRESS	GO_RESPONSE_TO_OXIDATIVE_STRESS		18	-0.442791	-1.35123	0.0580645	0.180912	0.957	27	tags=28%, list=11%, signal=29%
GO_POSITIVE_REGULATION_OF_INTRACELLULAR_SIGNAL_TRANSDUCTION	GO_POSITIVE_REGULATION_OF_INTRACELLULAR_SIGNAL_TRANSDUCTION		24	-0.40697	-1.34931	0.075	0.17984	0.958	53	tags=42%, list=22%, signal=48%
GO_INTRINSIC_COMPONENT_OF_PLASMA_MEMBRANE	GO_INTRINSIC_COMPONENT_OF_PLASMA_MEMBRANE		20	-0.433561	-1.34895	0.0828402	0.177297	0.959	66	tags=55%, list=27%, signal=69%
GO_CELLULAR_COMPONENT_MORPHOGENESIS	GO_CELLULAR_COMPONENT_MORPHOGENESIS		31	-0.37061	-1.3466	0.0526316	0.176929	0.961	47	tags=32%, list=19%, signal=35%
GO_CELLULAR_RESPONSE_TO_ENDOGENOUS_STIMULUS	GO_CELLULAR_RESPONSE_TO_ENDOGENOUS_STIMULUS		37	-0.364443	-1.34299	0.0560748	0.177967	0.963	47	tags=41%, list=19%, signal=43%
GO_SYNAPSE	GO_SYNAPSE		35	-0.366773	-1.33948	0.0309278	0.178378	0.964	35	tags=23%, list=14%, signal=23%
GO_ENDOSOME	GO_ENDOSOME		24	-0.409258	-1.33158	0.0827068	0.184337	0.97	21	tags=17%, list=9%, signal=16%
GO_RESPONSE_TO_DRUG	GO_RESPONSE_TO_DRUG		34	-0.376254	-1.3159	0.0392157	0.19861	0.982	20	tags=24%, list=8%, signal=22%
GO_RESPONSE_TO_ANTIBIOTIC	GO_RESPONSE_TO_ANTIBIOTIC		17	-0.434316	-1.31175	0.109827	0.200208	0.987	20	tags=29%, list=8%, signal=30%
GO_TRANSMEMBRANE_RECEPTOR_PROTEIN_TYROSINE_KINASE_SIGNALING_PATHWAY	GO_TRANSMEMBRANE_RECEPTOR_PROTEIN_TYROSINE_KINASE_SIGNALING_PATHWAY		15	-0.454686	-1.30319	0.131579	0.206711	0.988	47	tags=47%, list=19%, signal=54%
GO_REGULATION_OF_CELLULAR_COMPONENT_MOVEMENT	GO_REGULATION_OF_CELLULAR_COMPONENT_MOVEMENT		31	-0.373678	-1.30133	0.0813008	0.205903	0.989	45	tags=32%, list=18%, signal=35%
GO_LIPID_METABOLIC_PROCESS	GO_LIPID_METABOLIC_PROCESS		25	-0.411102	-1.299	0.0813008	0.206155	0.991	29	tags=24%, list=12%, signal=24%
GO_RESPONSE_TO_HORMONE	GO_RESPONSE_TO_HORMONE		24	-0.392921	-1.28867	0.0884354	0.215184	0.993	45	tags=50%, list=18%, signal=55%
GO_TISSUE_MORPHOGENESIS	GO_TISSUE_MORPHOGENESIS		18	-0.426188	-1.27475	0.125749	0.22786	0.998	66	tags=56%, list=27%, signal=70%
GO_REGULATION_OF_CELL_ADHESION	GO_REGULATION_OF_CELL_ADHESION		18	-0.437139	-1.26535	0.157895	0.236252	0.998	44	tags=39%, list=18%, signal=44%
GO_RESPONSE_TO_ENDOGENOUS_STIMULUS	GO_RESPONSE_TO_ENDOGENOUS_STIMULUS		47	-0.325822	-1.25478	0.0740741	0.24807	0.998	47	tags=38%, list=19%, signal=38%
GO_RESPONSE_TO_ORGANIC_CYCLIC_COMPOUND	GO_RESPONSE_TO_ORGANIC_CYCLIC_COMPOUND		34	-0.343077	-1.23991	0.123894	0.265551	0.999	23	tags=24%, list=9%, signal=22%
GO_CELLULAR_RESPONSE_TO_OXYGEN_CONTAINING_COMPOUND	GO_CELLULAR_RESPONSE_TO_OXYGEN_CONTAINING_COMPOUND		35	-0.345283	-1.2302	0.11	0.275073	0.999	34	tags=31%, list=14%, signal=31%
GO_DEFENSE_RESPONSE	GO_DEFENSE_RESPONSE		31	-0.371402	-1.22515	0.144068	0.279491	0.999	25	tags=26%, list=10%, signal=25%
GO_IDENTICAL_PROTEIN_BINDING	GO_IDENTICAL_PROTEIN_BINDING		43	-0.328337	-1.21489	0.114286	0.290957	1	33	tags=28%, list=13%, signal=27%
GO_ION_HOMEOSTASIS	GO_ION_HOMEOSTASIS		15	-0.419323	-1.21356	0.157068	0.289377	1	53	tags=40%, list=22%, signal=48%
GO_ENZYME_LINKED_RECEPTOR_PROTEIN_SIGNALING_PATHWAY	GO_ENZYME_LINKED_RECEPTOR_PROTEIN_SIGNALING_PATHWAY		25	-0.371022	-1.20999	0.171233	0.292082	1	47	tags=40%, list=19%, signal=44%
GO_MEMBRANE_ORGANIZATION	GO_MEMBRANE_ORGANIZATION		21	-0.379006	-1.20224	0.164384	0.299409	1	21	tags=19%, list=9%, signal=19%
GO_CYTOKINE_PRODUCTION	GO_CYTOKINE_PRODUCTION		17	-0.399756	-1.19729	0.201183	0.303966	1	17	tags=18%, list=7%, signal=18%
GO_CELLULAR_ION_HOMEOSTASIS	GO_CELLULAR_ION_HOMEOSTASIS		15	-0.419323	-1.19531	0.196721	0.303516	1	53	tags=40%, list=22%, signal=48%
GO_MYELOID_LEUKOCYTE_MEDIATED_IMMUNITY	GO_MYELOID_LEUKOCYTE_MEDIATED_IMMUNITY		17	-0.417538	-1.19264	0.179775	0.304403	1	26	tags=35%, list=11%, signal=37%
GO_REGULATION_OF_CELLULAR_RESPONSE_TO_STRESS	GO_REGULATION_OF_CELLULAR_RESPONSE_TO_STRESS		22	-0.36246	-1.17483	0.178344	0.330736	1	52	tags=45%, list=21%, signal=52%
GO_GROWTH	GO_GROWTH		31	-0.339082	-1.17019	0.205128	0.334917	1	31	tags=26%, list=13%, signal=26%
GO_PROTEIN_HOMODIMERIZATION_ACTIVITY	GO_PROTEIN_HOMODIMERIZATION_ACTIVITY		22	-0.364386	-1.15692	0.234899	0.354069	1	17	tags=23%, list=7%, signal=22%
GO_REGULATION_OF_CELLULAR_CATABOLIC_PROCESS	GO_REGULATION_OF_CELLULAR_CATABOLIC_PROCESS		22	-0.366348	-1.15284	0.236486	0.356765	1	26	tags=18%, list=11%, signal=19%
GO_REGULATION_OF_PROTEOLYSIS	GO_REGULATION_OF_PROTEOLYSIS		26	-0.339801	-1.1458	0.258503	0.366073	1	26	tags=27%, list=11%, signal=27%
GO_RESPONSE_TO_BIOTIC_STIMULUS	GO_RESPONSE_TO_BIOTIC_STIMULUS		36	-0.309657	-1.12902	0.208791	0.394723	1	24	tags=22%, list=10%, signal=21%
GO_G_PROTEIN_COUPLED_RECEPTOR_SIGNALING_PATHWAY	GO_G_PROTEIN_COUPLED_RECEPTOR_SIGNALING_PATHWAY		15	-0.411836	-1.12758	0.244792	0.393062	1	40	tags=33%, list=16%, signal=37%
GO_REGULATION_OF_GROWTH	GO_REGULATION_OF_GROWTH		21	-0.361661	-1.11373	0.294479	0.415901	1	8	tags=14%, list=3%, signal=14%
GO_VACUOLE	GO_VACUOLE		23	-0.334887	-1.10934	0.243421	0.419205	1	53	tags=43%, list=22%, signal=50%
GO_MITOCHONDRION	GO_MITOCHONDRION		22	-0.35358	-1.10142	0.256757	0.430526	1	23	tags=23%, list=9%, signal=23%
GO_NEGATIVE_REGULATION_OF_RESPONSE_TO_STIMULUS	GO_NEGATIVE_REGULATION_OF_RESPONSE_TO_STIMULUS		34	-0.314307	-1.09976	0.253968	0.429416	1	45	tags=29%, list=18%, signal=31%
GO_REGULATION_OF_CELL_POPULATION_PROLIFERATION	GO_REGULATION_OF_CELL_POPULATION_PROLIFERATION		53	-0.276386	-1.09891	0.261538	0.4266	1	31	tags=25%, list=13%, signal=22%
GO_TUBE_DEVELOPMENT	GO_TUBE_DEVELOPMENT		26	-0.335539	-1.09378	0.287879	0.432437	1	45	tags=35%, list=18%, signal=38%
GO_RESPONSE_TO_NITROGEN_COMPOUND	GO_RESPONSE_TO_NITROGEN_COMPOUND		33	-0.294778	-1.09066	0.276191	0.434718	1	20	tags=15%, list=8%, signal=14%
GO_RESPONSE_TO_CYTOKINE	GO_RESPONSE_TO_CYTOKINE		25	-0.320484	-1.08213	0.328467	0.448212	1	25	tags=28%, list=10%, signal=28%
GO_CELLULAR_LIPID_METABOLIC_PROCESS	GO_CELLULAR_LIPID_METABOLIC_PROCESS		17	-0.352418	-1.07991	0.321429	0.447989	1	29	tags=24%, list=12%, signal=25%
GO_NEGATIVE_REGULATION_OF_CELL_POPULATION_PROLIFERATION	GO_NEGATIVE_REGULATION_OF_CELL_POPULATION_PROLIFERATION		19	-0.347237	-1.07736	0.339181	0.449108	1	52	tags=37%, list=21%, signal=43%
GO_NEGATIVE_REGULATION_OF_DEVELOPMENTAL_PROCESS	GO_NEGATIVE_REGULATION_OF_DEVELOPMENTAL_PROCESS		36	-0.292424	-1.07395	0.23	0.451629	1	45	tags=36%, list=18%, signal=38%
GO_CELLULAR_MACROMOLECULE_LOCALIZATION	GO_CELLULAR_MACROMOLECULE_LOCALIZATION		32	-0.298174	-1.05861	0.324324	0.480535	1	32	tags=22%, list=13%, signal=22%
GO_RESPONSE_TO_TOXIC_SUBSTANCE	GO_RESPONSE_TO_TOXIC_SUBSTANCE		23	-0.325498	-1.05223	0.331126	0.490525	1	31	tags=26%, list=13%, signal=27%
GO_SIGNAL_TRANSDUCTION_BY_PROTEIN_PHOSPHORYLATION	GO_SIGNAL_TRANSDUCTION_BY_PROTEIN_PHOSPHORYLATION		21	-0.336363	-1.05049	0.340426	0.489385	1	42	tags=29%, list=17%, signal=32%
GO_CELLULAR_RESPONSE_TO_ORGANIC_CYCLIC_COMPOUND	GO_CELLULAR_RESPONSE_TO_ORGANIC_CYCLIC_COMPOUND		17	-0.350487	-1.0427	0.361702	0.502233	1	33	tags=35%, list=13%, signal=38%
GO_CYTOKINE_MEDIATED_SIGNALING_PATHWAY	GO_CYTOKINE_MEDIATED_SIGNALING_PATHWAY		16	-0.36116	-1.042	0.333333	0.499068	1	25	tags=31%, list=10%, signal=33%
GO_RESPONSE_TO_GROWTH_FACTOR	GO_RESPONSE_TO_GROWTH_FACTOR		26	-0.322196	-1.03617	0.401515	0.507368	1	47	tags=38%, list=19%, signal=43%
GO_POSITIVE_REGULATION_OF_CELL_DIFFERENTIATION	GO_POSITIVE_REGULATION_OF_CELL_DIFFERENTIATION		24	-0.305945	-1.02667	0.441379	0.525092	1	45	tags=38%, list=18%, signal=41%
GO_PEPTIDE_METABOLIC_PROCESS	GO_PEPTIDE_METABOLIC_PROCESS		16	-0.344166	-1.02612	0.413408	0.521566	1	16	tags=19%, list=7%, signal=19%
GO_REGULATION_OF_CATABOLIC_PROCESS	GO_REGULATION_OF_CATABOLIC_PROCESS		26	-0.304325	-1.02431	0.385965	0.520948	1	52	tags=31%, list=21%, signal=35%
GO_DEFENSE_RESPONSE_TO_OTHER_ORGANISM	GO_DEFENSE_RESPONSE_TO_OTHER_ORGANISM		20	-0.318089	-1.02178	0.419753	0.521188	1	24	tags=25%, list=10%, signal=25%
GO_POSITIVE_REGULATION_OF_SIGNALING	GO_POSITIVE_REGULATION_OF_SIGNALING		36	-0.28008	-1.0212	0.367347	0.517768	1	53	tags=36%, list=22%, signal=39%
GO_STRUCTURAL_MOLECULE_ACTIVITY	GO_STRUCTURAL_MOLECULE_ACTIVITY		26	-0.302963	-1.01613	0.371429	0.5247	1	31	tags=31%, list=13%, signal=31%
GO_NEGATIVE_REGULATION_OF_NERVOUS_SYSTEM_DEVELOPMENT	GO_NEGATIVE_REGULATION_OF_NERVOUS_SYSTEM_DEVELOPMENT		16	-0.343648	-1.00388	0.443114	0.549012	1	39	tags=31%, list=16%, signal=35%
GO_NEGATIVE_REGULATION_OF_MULTICELLULAR_ORGANISMAL_PROCESS	GO_NEGATIVE_REGULATION_OF_MULTICELLULAR_ORGANISMAL_PROCESS		40	-0.269665	-0.998281	0.405063	0.556979	1	45	tags=33%, list=18%, signal=33%
GO_POSITIVE_REGULATION_OF_CATABOLIC_PROCESS	GO_POSITIVE_REGULATION_OF_CATABOLIC_PROCESS		15	-0.354978	-0.997557	0.425837	0.553617	1	165	tags=100%, list=67%, signal=285%
GO_NEGATIVE_REGULATION_OF_CELL_DEVELOPMENT	GO_NEGATIVE_REGULATION_OF_CELL_DEVELOPMENT		15	-0.350983	-0.990295	0.44	0.568169	1	39	tags=33%, list=16%, signal=37%
GO_SOMATODENDRITIC_COMPARTMENT	GO_SOMATODENDRITIC_COMPARTMENT		17	-0.333247	-0.985525	0.455497	0.57516	1	8	tags=12%, list=3%, signal=11%
GO_INNATE_IMMUNE_RESPONSE	GO_INNATE_IMMUNE_RESPONSE		18	-0.325062	-0.982197	0.461538	0.578826	1	24	tags=28%, list=10%, signal=29%
GO_POSITIVE_REGULATION_OF_HYDROLASE_ACTIVITY	GO_POSITIVE_REGULATION_OF_HYDROLASE_ACTIVITY		16	-0.331579	-0.969066	0.491525	0.606955	1	6	tags=13%, list=2%, signal=12%
GO_REGULATION_OF_NEURON_DIFFERENTIATION	GO_REGULATION_OF_NEURON_DIFFERENTIATION		24	-0.293845	-0.963422	0.562091	0.615174	1	39	tags=29%, list=16%, signal=31%
GO_REGULATION_OF_PROTEIN_CATABOLIC_PROCESS	GO_REGULATION_OF_PROTEIN_CATABOLIC_PROCESS		16	-0.323246	-0.9542	0.480874	0.63292	1	52	tags=38%, list=21%, signal=44%
GO_NERVOUS_SYSTEM_PROCESS	GO_NERVOUS_SYSTEM_PROCESS		17	-0.318606	-0.947048	0.517241	0.645185	1	19	tags=18%, list=8%, signal=18%
GO_REGULATION_OF_RESPONSE_TO_EXTERNAL_STIMULUS	GO_REGULATION_OF_RESPONSE_TO_EXTERNAL_STIMULUS		23	-0.295915	-0.933322	0.578947	0.674764	1	53	tags=43%, list=22%, signal=50%
GO_POSITIVE_REGULATION_OF_CELLULAR_COMPONENT_ORGANIZATION	GO_POSITIVE_REGULATION_OF_CELLULAR_COMPONENT_ORGANIZATION		28	-0.266246	-0.926471	0.606299	0.686805	1	26	tags=21%, list=11%, signal=21%
GO_INTRACELLULAR_PROTEIN_TRANSPORT	GO_INTRACELLULAR_PROTEIN_TRANSPORT		18	-0.301687	-0.925903	0.506173	0.682765	1	6	tags=11%, list=2%, signal=11%
GO_GLIOGENESIS	GO_GLIOGENESIS		15	-0.331287	-0.923486	0.52514	0.683006	1	17	tags=20%, list=7%, signal=20%
GO_NEURON_PROJECTION	GO_NEURON_PROJECTION		31	-0.255041	-0.898789	0.784615	0.73804	1	10	tags=10%, list=4%, signal=9%
GO_POSITIVE_REGULATION_OF_MULTICELLULAR_ORGANISMAL_PROCESS	GO_POSITIVE_REGULATION_OF_MULTICELLULAR_ORGANISMAL_PROCESS		40	-0.248126	-0.886099	0.729412	0.762125	1	45	tags=30%, list=18%, signal=31%
GO_CELLULAR_RESPONSE_TO_NITROGEN_COMPOUND	GO_CELLULAR_RESPONSE_TO_NITROGEN_COMPOUND		19	-0.296307	-0.8819	0.670103	0.766078	1	10	tags=11%, list=4%, signal=10%
GO_TRANSPORTER_ACTIVITY	GO_TRANSPORTER_ACTIVITY		15	-0.300759	-0.864852	0.695238	0.801428	1	22	tags=20%, list=9%, signal=21%
GO_REGULATION_OF_CELL_DEATH	GO_REGULATION_OF_CELL_DEATH		43	-0.22888	-0.862216	0.793478	0.801698	1	25	tags=16%, list=10%, signal=15%
GO_DEVELOPMENTAL_GROWTH	GO_DEVELOPMENTAL_GROWTH		21	-0.263009	-0.850586	0.717105	0.821738	1	66	tags=48%, list=27%, signal=60%
GO_RESPONSE_TO_INORGANIC_SUBSTANCE	GO_RESPONSE_TO_INORGANIC_SUBSTANCE		23	-0.257931	-0.831323	0.756098	0.854914	1	40	tags=26%, list=16%, signal=28%
GO_CELLULAR_AMIDE_METABOLIC_PROCESS	GO_CELLULAR_AMIDE_METABOLIC_PROCESS		21	-0.261802	-0.830512	0.765823	0.850137	1	16	tags=14%, list=7%, signal=14%
GO_LOCOMOTION	GO_LOCOMOTION		48	-0.213153	-0.813222	0.890244	0.877595	1	47	tags=27%, list=19%, signal=27%
GO_NEUROGENESIS	GO_NEUROGENESIS		49	-0.209009	-0.798505	0.955224	0.897586	1	47	tags=29%, list=19%, signal=28%
GO_CELL_MOTILITY	GO_CELL_MOTILITY		45	-0.213005	-0.781285	0.963415	0.919196	1	45	tags=27%, list=18%, signal=27%
GO_NUCLEAR_OUTER_MEMBRANE_ENDOPLASMIC_RETICULUM_MEMBRANE_NETWORK	GO_NUCLEAR_OUTER_MEMBRANE_ENDOPLASMIC_RETICULUM_MEMBRANE_NETWORK		15	-0.266917	-0.78126	0.825641	0.91263	1	51	tags=33%, list=21%, signal=39%
GO_MUSCLE_STRUCTURE_DEVELOPMENT	GO_MUSCLE_STRUCTURE_DEVELOPMENT		22	-0.242868	-0.78005	0.863014	0.908114	1	14	tags=14%, list=6%, signal=13%
GO_NEURON_DEVELOPMENT	GO_NEURON_DEVELOPMENT		37	-0.211363	-0.767981	0.928571	0.920243	1	47	tags=30%, list=19%, signal=31%
GO_RESPONSE_TO_ACID_CHEMICAL	GO_RESPONSE_TO_ACID_CHEMICAL		15	-0.27376	-0.766537	0.829146	0.915957	1	20	tags=20%, list=8%, signal=20%
GO_BEHAVIOR	GO_BEHAVIOR		15	-0.254042	-0.731961	0.860963	0.951462	1	6	tags=7%, list=2%, signal=6%
GO_NEURON_DIFFERENTIATION	GO_NEURON_DIFFERENTIATION		43	-0.189882	-0.711537	1	0.963895	1	47	tags=28%, list=19%, signal=28%
GO_REGULATION_OF_INTRACELLULAR_SIGNAL_TRANSDUCTION	GO_REGULATION_OF_INTRACELLULAR_SIGNAL_TRANSDUCTION		38	-0.186937	-0.696687	0.988889	0.968084	1	34	tags=18%, list=14%, signal=18%
GO_CELL_BODY	GO_CELL_BODY		15	-0.220715	-0.631662	0.979592	0.993108	1	42	tags=27%, list=17%, signal=30%
GO_AXON	GO_AXON		15	-0.195882	-0.537229	1	0.998707	1	8	tags=7%, list=3%, signal=6%

## Sheet: OPC2 up
NAME	GS<br> follow link to MSigDB	GS DETAILS	SIZE	ES	NES	NOM p-val	FDR q-val	FWER p-val	RANK AT MAX	LEADING EDGE
GO_RIBOSOME	GO_RIBOSOME	Details ...	34	0.895825	3.65168	0	0	0	67	tags=94%, list=15%, signal=102%
GO_RIBOSOMAL_SUBUNIT	GO_RIBOSOMAL_SUBUNIT	Details ...	32	0.889344	3.52746	0	0	0	67	tags=94%, list=15%, signal=102%
GO_COTRANSLATIONAL_PROTEIN_TARGETING_TO_MEMBRANE	GO_COTRANSLATIONAL_PROTEIN_TARGETING_TO_MEMBRANE	Details ...	29	0.899179	3.51215	0	0	0	67	tags=97%, list=15%, signal=106%
GO_TRANSLATIONAL_INITIATION	GO_TRANSLATIONAL_INITIATION	Details ...	33	0.857703	3.50726	0	0	0	67	tags=94%, list=15%, signal=102%
GO_NUCLEAR_TRANSCRIBED_MRNA_CATABOLIC_PROCESS_NONSENSE_MEDIATED_DECAY	GO_NUCLEAR_TRANSCRIBED_MRNA_CATABOLIC_PROCESS_NONSENSE_MEDIATED_DECAY	Details ...	30	0.901548	3.49714	0	0	0	67	tags=97%, list=15%, signal=106%
GO_STRUCTURAL_CONSTITUENT_OF_RIBOSOME	GO_STRUCTURAL_CONSTITUENT_OF_RIBOSOME	Details ...	30	0.883579	3.48593	0	0	0	67	tags=93%, list=15%, signal=102%
GO_CYTOSOLIC_RIBOSOME	GO_CYTOSOLIC_RIBOSOME	Details ...	32	0.890123	3.48275	0	0	0	67	tags=94%, list=15%, signal=102%
GO_PROTEIN_LOCALIZATION_TO_ENDOPLASMIC_RETICULUM	GO_PROTEIN_LOCALIZATION_TO_ENDOPLASMIC_RETICULUM	Details ...	29	0.899179	3.40466	0	0	0	67	tags=97%, list=15%, signal=106%
GO_PROTEIN_TARGETING_TO_MEMBRANE	GO_PROTEIN_TARGETING_TO_MEMBRANE	Details ...	29	0.899179	3.3871	0	0	0	67	tags=97%, list=15%, signal=106%
GO_ESTABLISHMENT_OF_PROTEIN_LOCALIZATION_TO_MEMBRANE	GO_ESTABLISHMENT_OF_PROTEIN_LOCALIZATION_TO_MEMBRANE	Details ...	32	0.879608	3.36043	0	0	0	67	tags=91%, list=15%, signal=99%
GO_ESTABLISHMENT_OF_PROTEIN_LOCALIZATION_TO_ENDOPLASMIC_RETICULUM	GO_ESTABLISHMENT_OF_PROTEIN_LOCALIZATION_TO_ENDOPLASMIC_RETICULUM	Details ...	29	0.899179	3.35631	0	0	0	67	tags=97%, list=15%, signal=106%
GO_NUCLEAR_TRANSCRIBED_MRNA_CATABOLIC_PROCESS	GO_NUCLEAR_TRANSCRIBED_MRNA_CATABOLIC_PROCESS	Details ...	31	0.808121	3.27471	0	0	0	67	tags=94%, list=15%, signal=102%
GO_CYTOSOLIC_LARGE_RIBOSOMAL_SUBUNIT	GO_CYTOSOLIC_LARGE_RIBOSOMAL_SUBUNIT	Details ...	24	0.865756	3.14146	0	0	0	67	tags=92%, list=15%, signal=102%
GO_LARGE_RIBOSOMAL_SUBUNIT	GO_LARGE_RIBOSOMAL_SUBUNIT	Details ...	25	0.868866	3.10715	0	0	0	67	tags=92%, list=15%, signal=102%
GO_VIRAL_GENE_EXPRESSION	GO_VIRAL_GENE_EXPRESSION	Details ...	32	0.725909	2.95059	0	0	0	67	tags=88%, list=15%, signal=95%
GO_RIBONUCLEOPROTEIN_COMPLEX_BIOGENESIS	GO_RIBONUCLEOPROTEIN_COMPLEX_BIOGENESIS	Details ...	16	0.86465	2.88057	0	0	0	57	tags=88%, list=12%, signal=96%
GO_CYTOPLASMIC_TRANSLATION	GO_CYTOPLASMIC_TRANSLATION	Details ...	17	0.869539	2.87817	0	0	0	67	tags=94%, list=15%, signal=106%
GO_PEPTIDE_BIOSYNTHETIC_PROCESS	GO_PEPTIDE_BIOSYNTHETIC_PROCESS	Details ...	44	0.608829	2.61085	0	0	0	67	tags=80%, list=15%, signal=84%
GO_PROTEIN_TARGETING	GO_PROTEIN_TARGETING	Details ...	34	0.638026	2.60895	0	0	0	67	tags=82%, list=15%, signal=89%
GO_RIBONUCLEOPROTEIN_COMPLEX	GO_RIBONUCLEOPROTEIN_COMPLEX	Details ...	40	0.617898	2.56926	0	6.53846e-05	0.001	67	tags=85%, list=15%, signal=91%
GO_RNA_CATABOLIC_PROCESS	GO_RNA_CATABOLIC_PROCESS		36	0.604333	2.55725	0	6.22711e-05	0.001	67	tags=86%, list=15%, signal=93%
GO_AMIDE_BIOSYNTHETIC_PROCESS	GO_AMIDE_BIOSYNTHETIC_PROCESS		50	0.574393	2.49671	0	5.94406e-05	0.001	79	tags=76%, list=17%, signal=82%
GO_PROTEIN_LOCALIZATION_TO_MEMBRANE	GO_PROTEIN_LOCALIZATION_TO_MEMBRANE		47	0.557548	2.38715	0	0.000238774	0.005	67	tags=62%, list=15%, signal=65%
GO_ESTABLISHMENT_OF_PROTEIN_LOCALIZATION_TO_ORGANELLE	GO_ESTABLISHMENT_OF_PROTEIN_LOCALIZATION_TO_ORGANELLE		40	0.581002	2.36514	0	0.000228825	0.005	67	tags=75%, list=15%, signal=80%
GO_MRNA_METABOLIC_PROCESS	GO_MRNA_METABOLIC_PROCESS		42	0.559352	2.33659	0	0.000219672	0.005	67	tags=76%, list=15%, signal=81%
GO_ORGANIC_CYCLIC_COMPOUND_CATABOLIC_PROCESS	GO_ORGANIC_CYCLIC_COMPOUND_CATABOLIC_PROCESS		43	0.520598	2.24418	0	0.000338641	0.008	67	tags=72%, list=15%, signal=77%
GO_CELLULAR_NITROGEN_COMPOUND_CATABOLIC_PROCESS	GO_CELLULAR_NITROGEN_COMPOUND_CATABOLIC_PROCESS		41	0.528574	2.2247	0	0.000489248	0.012	67	tags=76%, list=15%, signal=81%
GO_PROTEIN_LOCALIZATION_TO_ORGANELLE	GO_PROTEIN_LOCALIZATION_TO_ORGANELLE		55	0.488442	2.20819	0	0.000575785	0.015	67	tags=58%, list=15%, signal=60%
GO_ORGANONITROGEN_COMPOUND_BIOSYNTHETIC_PROCESS	GO_ORGANONITROGEN_COMPOUND_BIOSYNTHETIC_PROCESS		67	0.471528	2.17113	0	0.000781958	0.021	67	tags=54%, list=15%, signal=54%
GO_PEPTIDE_METABOLIC_PROCESS	GO_PEPTIDE_METABOLIC_PROCESS		49	0.476355	2.09631	0	0.00169698	0.047	67	tags=71%, list=15%, signal=75%
GO_CELLULAR_AMIDE_METABOLIC_PROCESS	GO_CELLULAR_AMIDE_METABOLIC_PROCESS		57	0.448831	2.0385	0	0.00256698	0.072	79	tags=68%, list=17%, signal=72%
GO_INTRACELLULAR_PROTEIN_TRANSPORT	GO_INTRACELLULAR_PROTEIN_TRANSPORT		54	0.474835	2.03009	0	0.00257576	0.072	67	tags=59%, list=15%, signal=61%
GO_INTRACELLULAR_TRANSPORT	GO_INTRACELLULAR_TRANSPORT		69	0.394967	1.80534	0	0.0144819	0.361	59	tags=46%, list=13%, signal=45%
GO_CELLULAR_MACROMOLECULE_LOCALIZATION	GO_CELLULAR_MACROMOLECULE_LOCALIZATION		88	0.330429	1.61236	0	0.0510715	0.814	67	tags=41%, list=15%, signal=39%
GO_INTERSPECIES_INTERACTION_BETWEEN_ORGANISMS	GO_INTERSPECIES_INTERACTION_BETWEEN_ORGANISMS		70	0.344882	1.60724	0	0.0509027	0.821	59	tags=44%, list=13%, signal=43%
GO_RNA_BINDING	GO_RNA_BINDING		80	0.338801	1.58347	0	0.057287	0.863	67	tags=48%, list=15%, signal=46%
GO_CELL_PROJECTION_MEMBRANE	GO_CELL_PROJECTION_MEMBRANE		17	0.444395	1.5254	0.0454545	0.0789215	0.944	56	tags=29%, list=12%, signal=32%
GO_NEURON_MIGRATION	GO_NEURON_MIGRATION		16	0.48284	1.5113	0.057971	0.0836017	0.955	10	tags=19%, list=2%, signal=18%
GO_POLYSOME	GO_POLYSOME		15	0.483561	1.50957	0.0983607	0.0822341	0.958	67	tags=87%, list=15%, signal=98%
GO_CELLULAR_MACROMOLECULE_CATABOLIC_PROCESS	GO_CELLULAR_MACROMOLECULE_CATABOLIC_PROCESS		68	0.326115	1.49813	0	0.0859412	0.969	69	tags=50%, list=15%, signal=50%
GO_REGULATION_OF_CELLULAR_PROTEIN_LOCALIZATION	GO_REGULATION_OF_CELLULAR_PROTEIN_LOCALIZATION		22	0.41386	1.47991	0.0368098	0.0926652	0.977	49	tags=27%, list=11%, signal=29%
GO_RNA_PROCESSING	GO_RNA_PROCESSING		17	0.427155	1.38529	0.113208	0.153088	1	61	tags=53%, list=13%, signal=59%
GO_CELL_BODY	GO_CELL_BODY		27	0.365944	1.38104	0.0728477	0.152847	1	33	tags=26%, list=7%, signal=26%
GO_POSTSYNAPSE	GO_POSTSYNAPSE		34	0.325454	1.35735	0.0454545	0.169345	1	65	tags=32%, list=14%, signal=35%
GO_NUCLEOLUS	GO_NUCLEOLUS		43	0.306422	1.27276	0.113924	0.255589	1	56	tags=37%, list=12%, signal=38%
GO_REGULATION_OF_MEMBRANE_POTENTIAL	GO_REGULATION_OF_MEMBRANE_POTENTIAL		16	0.38316	1.26332	0.147982	0.261491	1	33	tags=25%, list=7%, signal=26%
GO_CATION_TRANSMEMBRANE_TRANSPORT	GO_CATION_TRANSMEMBRANE_TRANSPORT		24	0.34507	1.25054	0.138686	0.272322	1	31	tags=21%, list=7%, signal=21%
GO_REGULATION_OF_CATION_TRANSMEMBRANE_TRANSPORT	GO_REGULATION_OF_CATION_TRANSMEMBRANE_TRANSPORT		15	0.40292	1.24716	0.182741	0.271301	1	11	tags=20%, list=2%, signal=20%
GO_CADHERIN_BINDING	GO_CADHERIN_BINDING		25	0.337926	1.228	0.133803	0.290933	1	52	tags=36%, list=11%, signal=38%
GO_SOMATODENDRITIC_COMPARTMENT	GO_SOMATODENDRITIC_COMPARTMENT		34	0.308886	1.20709	0.186916	0.315731	1	17	tags=21%, list=4%, signal=20%
GO_DENDRITIC_TREE	GO_DENDRITIC_TREE		26	0.324306	1.20353	0.166667	0.314843	1	17	tags=23%, list=4%, signal=23%
GO_SYNAPTIC_MEMBRANE	GO_SYNAPTIC_MEMBRANE		17	0.349136	1.19311	0.21466	0.324457	1	11	tags=18%, list=2%, signal=17%
GO_AXON	GO_AXON		32	0.307834	1.19254	0.163793	0.319226	1	17	tags=16%, list=4%, signal=15%
GO_PRESYNAPSE	GO_PRESYNAPSE		16	0.343037	1.15469	0.289216	0.374393	1	11	tags=13%, list=2%, signal=12%
GO_REGULATION_OF_ION_TRANSMEMBRANE_TRANSPORT	GO_REGULATION_OF_ION_TRANSMEMBRANE_TRANSPORT		18	0.324326	1.13126	0.259259	0.408418	1	11	tags=17%, list=2%, signal=16%
GO_INORGANIC_ION_TRANSMEMBRANE_TRANSPORT	GO_INORGANIC_ION_TRANSMEMBRANE_TRANSPORT		23	0.318379	1.12547	0.259887	0.411718	1	31	tags=17%, list=7%, signal=18%
GO_REGULATION_OF_PROTEIN_MODIFICATION_BY_SMALL_PROTEIN_CONJUGATION_OR_REMOVAL	GO_REGULATION_OF_PROTEIN_MODIFICATION_BY_SMALL_PROTEIN_CONJUGATION_OR_REMOVAL		16	0.34936	1.11037	0.30137	0.432403	1	65	tags=38%, list=14%, signal=42%
GO_ESTABLISHMENT_OR_MAINTENANCE_OF_CELL_POLARITY	GO_ESTABLISHMENT_OR_MAINTENANCE_OF_CELL_POLARITY		21	0.313228	1.10354	0.333333	0.438287	1	33	tags=19%, list=7%, signal=20%
GO_ION_TRANSMEMBRANE_TRANSPORTER_ACTIVITY	GO_ION_TRANSMEMBRANE_TRANSPORTER_ACTIVITY		17	0.329083	1.07997	0.349754	0.475904	1	31	tags=18%, list=7%, signal=18%
GO_ION_TRANSMEMBRANE_TRANSPORT	GO_ION_TRANSMEMBRANE_TRANSPORT		30	0.282523	1.07697	0.338028	0.474441	1	11	tags=13%, list=2%, signal=13%
GO_TRANSPORTER_ACTIVITY	GO_TRANSPORTER_ACTIVITY		24	0.285119	1.04453	0.364198	0.534344	1	6	tags=13%, list=1%, signal=12%
GO_CELL_ADHESION_MOLECULE_BINDING	GO_CELL_ADHESION_MOLECULE_BINDING		34	0.258345	1.04325	0.396396	0.528489	1	52	tags=26%, list=11%, signal=28%
GO_MONOVALENT_INORGANIC_CATION_TRANSPORT	GO_MONOVALENT_INORGANIC_CATION_TRANSPORT		15	0.314634	1.02865	0.434426	0.552422	1	78	tags=40%, list=17%, signal=47%
GO_NEGATIVE_REGULATION_OF_TRANSPORT	GO_NEGATIVE_REGULATION_OF_TRANSPORT		23	0.291073	1.02708	0.417178	0.547633	1	8	tags=13%, list=2%, signal=13%
GO_ORGANELLE_ASSEMBLY	GO_ORGANELLE_ASSEMBLY		36	0.253356	1.00645	0.453704	0.582831	1	56	tags=25%, list=12%, signal=26%
GO_NEURON_TO_NEURON_SYNAPSE	GO_NEURON_TO_NEURON_SYNAPSE		26	0.264581	0.999781	0.455782	0.588641	1	65	tags=31%, list=14%, signal=34%
GO_INTRINSIC_COMPONENT_OF_PLASMA_MEMBRANE	GO_INTRINSIC_COMPONENT_OF_PLASMA_MEMBRANE		44	0.235339	0.991747	0.483871	0.597173	1	11	tags=9%, list=2%, signal=8%
GO_PROTEIN_MODIFICATION_BY_SMALL_PROTEIN_CONJUGATION	GO_PROTEIN_MODIFICATION_BY_SMALL_PROTEIN_CONJUGATION		27	0.262566	0.984006	0.468085	0.604392	1	65	tags=26%, list=14%, signal=28%
GO_POSITIVE_REGULATION_OF_NEURON_DIFFERENTIATION	GO_POSITIVE_REGULATION_OF_NEURON_DIFFERENTIATION		16	0.296245	0.961782	0.504587	0.642824	1	9	tags=13%, list=2%, signal=12%
GO_REGULATION_OF_WNT_SIGNALING_PATHWAY	GO_REGULATION_OF_WNT_SIGNALING_PATHWAY		17	0.279456	0.934704	0.509901	0.688626	1	46	tags=18%, list=10%, signal=19%
GO_POSITIVE_REGULATION_OF_CELL_PROJECTION_ORGANIZATION	GO_POSITIVE_REGULATION_OF_CELL_PROJECTION_ORGANIZATION		16	0.28777	0.934694	0.558559	0.678942	1	9	tags=13%, list=2%, signal=12%
GO_REGULATION_OF_PROTEIN_LOCALIZATION	GO_REGULATION_OF_PROTEIN_LOCALIZATION		39	0.226757	0.930538	0.637255	0.677676	1	49	tags=18%, list=11%, signal=18%
GO_TUBULIN_BINDING	GO_TUBULIN_BINDING		22	0.258657	0.911474	0.585799	0.708407	1	13	tags=14%, list=3%, signal=13%
GO_MOLECULAR_TRANSDUCER_ACTIVITY	GO_MOLECULAR_TRANSDUCER_ACTIVITY		26	0.242296	0.896938	0.649351	0.727117	1	10	tags=8%, list=2%, signal=7%
GO_RUFFLE	GO_RUFFLE		15	0.281264	0.884433	0.646465	0.741186	1	56	tags=27%, list=12%, signal=29%
GO_CELL_CELL_SIGNALING_BY_WNT	GO_CELL_CELL_SIGNALING_BY_WNT		22	0.240733	0.877632	0.654545	0.744433	1	46	tags=14%, list=10%, signal=14%
GO_CELL_SURFACE_RECEPTOR_SIGNALING_PATHWAY_INVOLVED_IN_CELL_CELL_SIGNALING	GO_CELL_SURFACE_RECEPTOR_SIGNALING_PATHWAY_INVOLVED_IN_CELL_CELL_SIGNALING		23	0.237366	0.859183	0.735955	0.769077	1	46	tags=13%, list=10%, signal=14%
GO_PROTEIN_MODIFICATION_BY_SMALL_PROTEIN_CONJUGATION_OR_REMOVAL	GO_PROTEIN_MODIFICATION_BY_SMALL_PROTEIN_CONJUGATION_OR_REMOVAL		31	0.201337	0.79774	0.838235	0.86114	1	65	tags=23%, list=14%, signal=25%
GO_PROTEIN_POLYMERIZATION	GO_PROTEIN_POLYMERIZATION		17	0.234773	0.78206	0.780749	0.87275	1	13	tags=12%, list=3%, signal=12%
GO_ACTIN_BINDING	GO_ACTIN_BINDING		26	0.209828	0.781005	0.816327	0.863405	1	16	tags=8%, list=4%, signal=8%
GO_SIGNAL_TRANSDUCTION_BY_P53_CLASS_MEDIATOR	GO_SIGNAL_TRANSDUCTION_BY_P53_CLASS_MEDIATOR		16	0.236618	0.764932	0.796954	0.874774	1	65	tags=31%, list=14%, signal=35%
GO_DEVELOPMENTAL_GROWTH_INVOLVED_IN_MORPHOGENESIS	GO_DEVELOPMENTAL_GROWTH_INVOLVED_IN_MORPHOGENESIS		16	0.229021	0.737713	0.768868	0.8963	1	17	tags=13%, list=4%, signal=13%
GO_REGULATION_OF_CELLULAR_COMPONENT_SIZE	GO_REGULATION_OF_CELLULAR_COMPONENT_SIZE		20	0.214801	0.734739	0.83432	0.888932	1	62	tags=25%, list=14%, signal=28%
GO_CELL_PART_MORPHOGENESIS	GO_CELL_PART_MORPHOGENESIS		42	0.1647	0.680226	0.989796	0.92901	1	17	tags=7%, list=4%, signal=7%
GO_DENDRITE_DEVELOPMENT	GO_DENDRITE_DEVELOPMENT		15	0.156109	0.507302	0.99537	0.993057	1	387	tags=100%, list=85%, signal=631%

## Sheet: OPC2 down
NAME	GS<br> follow link to MSigDB	GS DETAILS	SIZE	ES	NES	NOM p-val	FDR q-val	FWER p-val	RANK AT MAX	LEADING EDGE
GO_COLLAGEN_CONTAINING_EXTRACELLULAR_MATRIX	GO_COLLAGEN_CONTAINING_EXTRACELLULAR_MATRIX	Details ...	39	-0.693886	-1.94086	0	0.0147558	0.015	87	tags=44%, list=19%, signal=49%
GO_EXTRACELLULAR_MATRIX	GO_EXTRACELLULAR_MATRIX	Details ...	41	-0.693936	-1.94026	0	0.00737788	0.015	87	tags=44%, list=19%, signal=49%
GO_PROTEIN_COMPLEX_OLIGOMERIZATION	GO_PROTEIN_COMPLEX_OLIGOMERIZATION	Details ...	20	-0.757701	-1.93524	0	0.00623083	0.019	29	tags=35%, list=6%, signal=36%
GO_RESPONSE_TO_LIPID	GO_RESPONSE_TO_LIPID	Details ...	44	-0.669543	-1.89283	0	0.0120821	0.047	31	tags=27%, list=7%, signal=26%
GO_CELLULAR_RESPONSE_TO_LIPID	GO_CELLULAR_RESPONSE_TO_LIPID	Details ...	23	-0.721255	-1.8627	0	0.0173625	0.085	31	tags=26%, list=7%, signal=27%
GO_RESPONSE_TO_PEPTIDE	GO_RESPONSE_TO_PEPTIDE	Details ...	22	-0.73841	-1.86185	0	0.0148008	0.087	54	tags=45%, list=12%, signal=49%
GO_CELLULAR_RESPONSE_TO_OXYGEN_CONTAINING_COMPOUND	GO_CELLULAR_RESPONSE_TO_OXYGEN_CONTAINING_COMPOUND	Details ...	54	-0.62757	-1.8474	0	0.0174623	0.121	54	tags=28%, list=12%, signal=28%
GO_ENDOPLASMIC_RETICULUM_LUMEN	GO_ENDOPLASMIC_RETICULUM_LUMEN	Details ...	18	-0.742225	-1.82502	0.00122249	0.0247919	0.186	53	tags=39%, list=12%, signal=42%
GO_RESPONSE_TO_VIRUS	GO_RESPONSE_TO_VIRUS	Details ...	15	-0.742164	-1.77826	0.00124844	0.0519991	0.379	71	tags=53%, list=16%, signal=61%
GO_REGULATION_OF_BINDING	GO_REGULATION_OF_BINDING	Details ...	27	-0.659984	-1.77264	0.00116279	0.0516506	0.403	29	tags=30%, list=6%, signal=30%
GO_POSITIVE_REGULATION_OF_IMMUNE_SYSTEM_PROCESS	GO_POSITIVE_REGULATION_OF_IMMUNE_SYSTEM_PROCESS	Details ...	33	-0.643349	-1.76216	0	0.0559243	0.456	19	tags=24%, list=4%, signal=23%
GO_RESPONSE_TO_OXYGEN_CONTAINING_COMPOUND	GO_RESPONSE_TO_OXYGEN_CONTAINING_COMPOUND	Details ...	76	-0.581053	-1.75449	0	0.0590703	0.497	54	tags=28%, list=12%, signal=26%
GO_DEFENSE_RESPONSE	GO_DEFENSE_RESPONSE	Details ...	55	-0.596484	-1.75221	0	0.0561269	0.507	68	tags=31%, list=15%, signal=32%
GO_CELLULAR_RESPONSE_TO_PEPTIDE	GO_CELLULAR_RESPONSE_TO_PEPTIDE	Details ...	16	-0.720149	-1.74532	0.00637755	0.0584743	0.552	54	tags=38%, list=12%, signal=41%
GO_IDENTICAL_PROTEIN_BINDING	GO_IDENTICAL_PROTEIN_BINDING	Details ...	74	-0.584587	-1.74529	0	0.0546428	0.553	81	tags=31%, list=18%, signal=32%
GO_EPITHELIAL_CELL_PROLIFERATION	GO_EPITHELIAL_CELL_PROLIFERATION	Details ...	27	-0.648875	-1.73871	0.00119474	0.0565265	0.593	49	tags=33%, list=11%, signal=35%
GO_SUPRAMOLECULAR_FIBER_ORGANIZATION	GO_SUPRAMOLECULAR_FIBER_ORGANIZATION	Details ...	43	-0.617708	-1.73432	0	0.0565733	0.616	59	tags=28%, list=13%, signal=29%
GO_REPRODUCTION	GO_REPRODUCTION	Details ...	55	-0.593547	-1.73351	0.00217391	0.0539812	0.621	87	tags=40%, list=19%, signal=43%
GO_RESPONSE_TO_BIOTIC_STIMULUS	GO_RESPONSE_TO_BIOTIC_STIMULUS	Details ...	55	-0.601031	-1.72155	0	0.0617191	0.683	71	tags=33%, list=16%, signal=34%
GO_REGULATION_OF_CELL_DEVELOPMENT	GO_REGULATION_OF_CELL_DEVELOPMENT	Details ...	58	-0.583053	-1.71716	0.0010627	0.062698	0.711	43	tags=22%, list=9%, signal=22%
GO_REGULATION_OF_MULTI_ORGANISM_PROCESS	GO_REGULATION_OF_MULTI_ORGANISM_PROCESS		27	-0.643593	-1.71629	0.00347222	0.0605568	0.717	62	tags=37%, list=14%, signal=40%
GO_POSITIVE_REGULATION_OF_MULTI_ORGANISM_PROCESS	GO_POSITIVE_REGULATION_OF_MULTI_ORGANISM_PROCESS		16	-0.705767	-1.71539	0.00634518	0.0584787	0.724	62	tags=38%, list=14%, signal=42%
GO_RESPONSE_TO_PEPTIDE_HORMONE	GO_RESPONSE_TO_PEPTIDE_HORMONE		18	-0.704394	-1.70875	0.00369458	0.0615677	0.756	54	tags=44%, list=12%, signal=48%
GO_INFLAMMATORY_RESPONSE	GO_INFLAMMATORY_RESPONSE		29	-0.625539	-1.70862	0.00352526	0.0590845	0.757	68	tags=34%, list=15%, signal=38%
GO_RESPONSE_TO_BACTERIUM	GO_RESPONSE_TO_BACTERIUM		24	-0.654066	-1.70165	0.00485437	0.06264	0.786	45	tags=33%, list=10%, signal=35%
GO_RESPONSE_TO_ORGANIC_CYCLIC_COMPOUND	GO_RESPONSE_TO_ORGANIC_CYCLIC_COMPOUND		52	-0.591302	-1.69788	0.00106952	0.0633823	0.808	44	tags=25%, list=10%, signal=25%
GO_RESPONSE_TO_HORMONE	GO_RESPONSE_TO_HORMONE		45	-0.60329	-1.69172	0.00110132	0.0669096	0.84	81	tags=38%, list=18%, signal=41%
GO_DEFENSE_RESPONSE_TO_OTHER_ORGANISM	GO_DEFENSE_RESPONSE_TO_OTHER_ORGANISM		33	-0.610832	-1.6809	0.00457666	0.0755021	0.882	67	tags=30%, list=15%, signal=33%
GO_REGULATION_OF_DNA_BINDING_TRANSCRIPTION_FACTOR_ACTIVITY	GO_REGULATION_OF_DNA_BINDING_TRANSCRIPTION_FACTOR_ACTIVITY		16	-0.701783	-1.67999	0.00904393	0.0736448	0.885	14	tags=25%, list=3%, signal=25%
GO_INNATE_IMMUNE_RESPONSE	GO_INNATE_IMMUNE_RESPONSE		29	-0.613864	-1.65233	0.00809248	0.102289	0.952	67	tags=31%, list=15%, signal=34%
GO_IMMUNE_EFFECTOR_PROCESS	GO_IMMUNE_EFFECTOR_PROCESS		43	-0.579808	-1.64619	0.00221484	0.106319	0.962	67	tags=33%, list=15%, signal=35%
GO_REPRODUCTIVE_SYSTEM_DEVELOPMENT	GO_REPRODUCTIVE_SYSTEM_DEVELOPMENT		27	-0.620827	-1.62609	0.00710059	0.131011	0.986	87	tags=48%, list=19%, signal=56%
GO_MYELOID_LEUKOCYTE_ACTIVATION	GO_MYELOID_LEUKOCYTE_ACTIVATION		26	-0.625262	-1.62605	0.0118483	0.127102	0.986	60	tags=35%, list=13%, signal=38%
GO_VESICLE_LUMEN	GO_VESICLE_LUMEN		21	-0.645496	-1.62521	0.0159902	0.124496	0.986	60	tags=43%, list=13%, signal=47%
GO_REGULATION_OF_NERVOUS_SYSTEM_DEVELOPMENT	GO_REGULATION_OF_NERVOUS_SYSTEM_DEVELOPMENT		62	-0.546944	-1.62184	0.00107411	0.125488	0.99	43	tags=21%, list=9%, signal=20%
GO_POST_TRANSLATIONAL_PROTEIN_MODIFICATION	GO_POST_TRANSLATIONAL_PROTEIN_MODIFICATION		18	-0.659517	-1.62152	0.0151515	0.122252	0.99	87	tags=44%, list=19%, signal=53%
GO_POSITIVE_REGULATION_OF_CYTOKINE_PRODUCTION	GO_POSITIVE_REGULATION_OF_CYTOKINE_PRODUCTION		22	-0.630726	-1.62087	0.00967352	0.11977	0.99	63	tags=36%, list=14%, signal=40%
GO_REGULATION_OF_IMMUNE_RESPONSE	GO_REGULATION_OF_IMMUNE_RESPONSE		29	-0.598939	-1.62008	0.011274	0.117786	0.99	14	tags=17%, list=3%, signal=17%
GO_PEPTIDE_BINDING	GO_PEPTIDE_BINDING		17	-0.66221	-1.61768	0.0158343	0.117577	0.992	54	tags=41%, list=12%, signal=45%
GO_REGULATION_OF_CELL_POPULATION_PROLIFERATION	GO_REGULATION_OF_CELL_POPULATION_PROLIFERATION		80	-0.533748	-1.61622	0	0.116365	0.992	87	tags=31%, list=19%, signal=32%
GO_EXOCYTOSIS	GO_EXOCYTOSIS		41	-0.569268	-1.6155	0.00657895	0.114444	0.992	60	tags=32%, list=13%, signal=33%
GO_POSITIVE_REGULATION_OF_LOCOMOTION	GO_POSITIVE_REGULATION_OF_LOCOMOTION		29	-0.589219	-1.61358	0.0162602	0.114073	0.995	113	tags=48%, list=25%, signal=60%
GO_RESPONSE_TO_WOUNDING	GO_RESPONSE_TO_WOUNDING		48	-0.562355	-1.61221	0.00773481	0.113603	0.995	89	tags=38%, list=19%, signal=42%
GO_SECRETORY_GRANULE	GO_SECRETORY_GRANULE		41	-0.570236	-1.61078	0.00772627	0.113108	0.995	60	tags=29%, list=13%, signal=31%
GO_IMPORT_INTO_CELL	GO_IMPORT_INTO_CELL		23	-0.621238	-1.60285	0.0167866	0.121466	0.997	29	tags=22%, list=6%, signal=22%
GO_CELL_CELL_ADHESION	GO_CELL_CELL_ADHESION		40	-0.573923	-1.60236	0.0101124	0.119623	0.997	141	tags=55%, list=31%, signal=73%
GO_CELL_ACTIVATION	GO_CELL_ACTIVATION		56	-0.544368	-1.60188	0.00845666	0.117707	0.997	60	tags=25%, list=13%, signal=25%
GO_RESPONSE_TO_DRUG	GO_RESPONSE_TO_DRUG		56	-0.553485	-1.60128	0.00427808	0.116078	0.997	81	tags=36%, list=18%, signal=38%
GO_SECRETORY_VESICLE	GO_SECRETORY_VESICLE		43	-0.56509	-1.59532	0.0144928	0.121875	1	60	tags=28%, list=13%, signal=29%
GO_REGULATION_OF_CELLULAR_CATABOLIC_PROCESS	GO_REGULATION_OF_CELLULAR_CATABOLIC_PROCESS		32	-0.58966	-1.58704	0.015873	0.131494	1	68	tags=31%, list=15%, signal=34%
GO_POSITIVE_REGULATION_OF_HYDROLASE_ACTIVITY	GO_POSITIVE_REGULATION_OF_HYDROLASE_ACTIVITY		26	-0.601034	-1.58503	0.0144058	0.131536	1	89	tags=42%, list=19%, signal=50%
GO_REGULATION_OF_HYDROLASE_ACTIVITY	GO_REGULATION_OF_HYDROLASE_ACTIVITY		50	-0.550211	-1.58472	0.00434783	0.129501	1	89	tags=38%, list=19%, signal=42%
GO_REGULATION_OF_PROTEOLYSIS	GO_REGULATION_OF_PROTEOLYSIS		40	-0.566039	-1.58328	0.00990099	0.129239	1	112	tags=48%, list=25%, signal=57%
GO_PROTEIN_DIMERIZATION_ACTIVITY	GO_PROTEIN_DIMERIZATION_ACTIVITY		58	-0.538824	-1.58327	0.00319829	0.126883	1	88	tags=34%, list=19%, signal=37%
GO_REGULATION_OF_NEURON_DIFFERENTIATION	GO_REGULATION_OF_NEURON_DIFFERENTIATION		48	-0.549087	-1.58298	0.00544662	0.124864	1	34	tags=21%, list=7%, signal=20%
GO_TRANSMEMBRANE_RECEPTOR_PROTEIN_SERINE_THREONINE_KINASE_SIGNALING_PATHWAY	GO_TRANSMEMBRANE_RECEPTOR_PROTEIN_SERINE_THREONINE_KINASE_SIGNALING_PATHWAY		19	-0.62598	-1.58058	0.0189873	0.125922	1	49	tags=37%, list=11%, signal=40%
GO_REGULATION_OF_IMMUNE_SYSTEM_PROCESS	GO_REGULATION_OF_IMMUNE_SYSTEM_PROCESS		46	-0.550649	-1.57878	0.0109529	0.126143	1	119	tags=43%, list=26%, signal=53%
GO_RESPONSE_TO_NITROGEN_COMPOUND	GO_RESPONSE_TO_NITROGEN_COMPOUND		55	-0.536669	-1.57854	0.0141151	0.124293	1	81	tags=29%, list=18%, signal=31%
GO_PROTEIN_HOMODIMERIZATION_ACTIVITY	GO_PROTEIN_HOMODIMERIZATION_ACTIVITY		44	-0.566216	-1.577	0.0076087	0.124382	1	81	tags=34%, list=18%, signal=37%
GO_NEGATIVE_REGULATION_OF_NERVOUS_SYSTEM_DEVELOPMENT	GO_NEGATIVE_REGULATION_OF_NERVOUS_SYSTEM_DEVELOPMENT		37	-0.562342	-1.5744	0.0211817	0.125391	1	34	tags=24%, list=7%, signal=24%
GO_MEMBRANE_ORGANIZATION	GO_MEMBRANE_ORGANIZATION		25	-0.605051	-1.57203	0.0158924	0.12729	1	63	tags=28%, list=14%, signal=31%
GO_ENDOCYTOSIS	GO_ENDOCYTOSIS		17	-0.640498	-1.57201	0.0222497	0.125268	1	29	tags=24%, list=6%, signal=24%
GO_UROGENITAL_SYSTEM_DEVELOPMENT	GO_UROGENITAL_SYSTEM_DEVELOPMENT		21	-0.60927	-1.5681	0.0216346	0.128736	1	81	tags=43%, list=18%, signal=50%
GO_RHYTHMIC_PROCESS	GO_RHYTHMIC_PROCESS		16	-0.64332	-1.56775	0.0291508	0.127374	1	44	tags=38%, list=10%, signal=40%
GO_POSITIVE_REGULATION_OF_CELL_DEATH	GO_POSITIVE_REGULATION_OF_CELL_DEATH		32	-0.568828	-1.56336	0.0159091	0.13166	1	87	tags=41%, list=19%, signal=47%
GO_REGULATION_OF_EPITHELIAL_CELL_MIGRATION	GO_REGULATION_OF_EPITHELIAL_CELL_MIGRATION		16	-0.65485	-1.56138	0.0177665	0.132073	1	111	tags=56%, list=24%, signal=72%
GO_POSITIVE_REGULATION_OF_CATALYTIC_ACTIVITY	GO_POSITIVE_REGULATION_OF_CATALYTIC_ACTIVITY		61	-0.533618	-1.56136	0.00958466	0.130117	1	90	tags=31%, list=20%, signal=34%
GO_CELLULAR_RESPONSE_TO_HORMONE_STIMULUS	GO_CELLULAR_RESPONSE_TO_HORMONE_STIMULUS		27	-0.593821	-1.55875	0.0268378	0.131704	1	81	tags=33%, list=18%, signal=38%
GO_APOPTOTIC_SIGNALING_PATHWAY	GO_APOPTOTIC_SIGNALING_PATHWAY		21	-0.612992	-1.55631	0.0230583	0.132775	1	80	tags=43%, list=18%, signal=50%
GO_EPITHELIAL_CELL_DIFFERENTIATION	GO_EPITHELIAL_CELL_DIFFERENTIATION		30	-0.582063	-1.55496	0.0162225	0.132599	1	95	tags=43%, list=21%, signal=51%
GO_DEVELOPMENTAL_PROCESS_INVOLVED_IN_REPRODUCTION	GO_DEVELOPMENTAL_PROCESS_INVOLVED_IN_REPRODUCTION		31	-0.568829	-1.55316	0.0276498	0.133222	1	119	tags=48%, list=26%, signal=61%
GO_REGULATION_OF_CELL_DIFFERENTIATION	GO_REGULATION_OF_CELL_DIFFERENTIATION		94	-0.506952	-1.55271	0.00204499	0.131824	1	44	tags=19%, list=10%, signal=17%
GO_POSITIVE_REGULATION_OF_CELL_POPULATION_PROLIFERATION	GO_POSITIVE_REGULATION_OF_CELL_POPULATION_PROLIFERATION		52	-0.530955	-1.55069	0.00759219	0.132764	1	111	tags=40%, list=24%, signal=47%
GO_PROTEIN_CONTAINING_COMPLEX_ASSEMBLY	GO_PROTEIN_CONTAINING_COMPLEX_ASSEMBLY		71	-0.514406	-1.54678	0.00939457	0.136136	1	50	tags=21%, list=11%, signal=20%
GO_MULTI_ORGANISM_REPRODUCTIVE_PROCESS	GO_MULTI_ORGANISM_REPRODUCTIVE_PROCESS		26	-0.586429	-1.54601	0.0187793	0.135164	1	119	tags=46%, list=26%, signal=59%
GO_RESPONSE_TO_METAL_ION	GO_RESPONSE_TO_METAL_ION		21	-0.612407	-1.54433	0.019025	0.135531	1	54	tags=29%, list=12%, signal=31%
GO_CELLULAR_RESPONSE_TO_ORGANIC_CYCLIC_COMPOUND	GO_CELLULAR_RESPONSE_TO_ORGANIC_CYCLIC_COMPOUND		23	-0.598598	-1.54402	0.0326877	0.134143	1	19	tags=17%, list=4%, signal=17%
GO_REGULATION_OF_CATABOLIC_PROCESS	GO_REGULATION_OF_CATABOLIC_PROCESS		39	-0.553795	-1.5411	0.0177976	0.136204	1	68	tags=26%, list=15%, signal=28%
GO_NEGATIVE_REGULATION_OF_DEVELOPMENTAL_PROCESS	GO_NEGATIVE_REGULATION_OF_DEVELOPMENTAL_PROCESS		66	-0.514954	-1.53862	0.00837696	0.138062	1	44	tags=24%, list=10%, signal=23%
GO_VACUOLE	GO_VACUOLE		28	-0.57967	-1.5386	0.028136	0.136348	1	42	tags=25%, list=9%, signal=26%
GO_REGULATION_OF_HEMOPOIESIS	GO_REGULATION_OF_HEMOPOIESIS		16	-0.638213	-1.5364	0.0255754	0.137971	1	88	tags=44%, list=19%, signal=52%
GO_NEGATIVE_REGULATION_OF_MOLECULAR_FUNCTION	GO_NEGATIVE_REGULATION_OF_MOLECULAR_FUNCTION		56	-0.521514	-1.53237	0.00842105	0.141617	1	86	tags=36%, list=19%, signal=39%
GO_NEGATIVE_REGULATION_OF_NEURON_DIFFERENTIATION	GO_NEGATIVE_REGULATION_OF_NEURON_DIFFERENTIATION		32	-0.561108	-1.53169	0.0313589	0.140779	1	34	tags=25%, list=7%, signal=25%
GO_EPITHELIUM_DEVELOPMENT	GO_EPITHELIUM_DEVELOPMENT		56	-0.530084	-1.52952	0.0076087	0.142079	1	101	tags=38%, list=22%, signal=42%
GO_POSITIVE_REGULATION_OF_MOLECULAR_FUNCTION	GO_POSITIVE_REGULATION_OF_MOLECULAR_FUNCTION		73	-0.513663	-1.52668	0.009375	0.144335	1	90	tags=30%, list=20%, signal=32%
GO_EXTRACELLULAR_STRUCTURE_ORGANIZATION	GO_EXTRACELLULAR_STRUCTURE_ORGANIZATION		21	-0.599641	-1.52496	0.0423216	0.145266	1	87	tags=52%, list=19%, signal=62%
GO_CELLULAR_RESPONSE_TO_NITROGEN_COMPOUND	GO_CELLULAR_RESPONSE_TO_NITROGEN_COMPOUND		29	-0.574164	-1.52477	0.0253456	0.143834	1	54	tags=21%, list=12%, signal=22%
GO_NEGATIVE_REGULATION_OF_PEPTIDASE_ACTIVITY	GO_NEGATIVE_REGULATION_OF_PEPTIDASE_ACTIVITY		17	-0.628195	-1.52372	0.0320197	0.143729	1	70	tags=41%, list=15%, signal=47%
GO_POSITIVE_REGULATION_OF_DEFENSE_RESPONSE	GO_POSITIVE_REGULATION_OF_DEFENSE_RESPONSE		15	-0.640399	-1.52245	0.0481622	0.143745	1	15	tags=20%, list=3%, signal=20%
GO_AMIDE_BINDING	GO_AMIDE_BINDING		21	-0.603182	-1.51921	0.0298137	0.146565	1	77	tags=43%, list=17%, signal=49%
GO_HEART_DEVELOPMENT	GO_HEART_DEVELOPMENT		33	-0.562273	-1.51704	0.0293785	0.147819	1	44	tags=27%, list=10%, signal=28%
GO_SIGNAL_TRANSDUCTION_BY_PROTEIN_PHOSPHORYLATION	GO_SIGNAL_TRANSDUCTION_BY_PROTEIN_PHOSPHORYLATION		36	-0.52999	-1.50953	0.032	0.157029	1	91	tags=36%, list=20%, signal=42%
GO_FOREBRAIN_DEVELOPMENT	GO_FOREBRAIN_DEVELOPMENT		18	-0.607431	-1.50007	0.0482077	0.168695	1	75	tags=33%, list=16%, signal=38%
GO_NEGATIVE_REGULATION_OF_BINDING	GO_NEGATIVE_REGULATION_OF_BINDING		15	-0.628278	-1.49863	0.0465409	0.168971	1	17	tags=27%, list=4%, signal=27%
GO_REGULATION_OF_PEPTIDASE_ACTIVITY	GO_REGULATION_OF_PEPTIDASE_ACTIVITY		25	-0.572349	-1.49802	0.0476191	0.167972	1	112	tags=52%, list=25%, signal=65%
GO_SEXUAL_REPRODUCTION	GO_SEXUAL_REPRODUCTION		18	-0.603687	-1.49801	0.0498177	0.166243	1	119	tags=50%, list=26%, signal=65%
GO_LEUKOCYTE_MEDIATED_IMMUNITY	GO_LEUKOCYTE_MEDIATED_IMMUNITY		30	-0.559755	-1.49662	0.0296804	0.166588	1	60	tags=27%, list=13%, signal=29%
GO_RESPONSE_TO_ANTIBIOTIC	GO_RESPONSE_TO_ANTIBIOTIC		22	-0.579932	-1.49036	0.0526946	0.173988	1	81	tags=45%, list=18%, signal=53%
GO_CALCIUM_ION_BINDING	GO_CALCIUM_ION_BINDING		29	-0.559966	-1.48895	0.0384168	0.1744	1	60	tags=24%, list=13%, signal=26%
GO_NEGATIVE_REGULATION_OF_CELL_DEVELOPMENT	GO_NEGATIVE_REGULATION_OF_CELL_DEVELOPMENT		36	-0.542843	-1.48666	0.0265193	0.176113	1	34	tags=22%, list=7%, signal=22%
GO_REGULATION_OF_RESPONSE_TO_STRESS	GO_REGULATION_OF_RESPONSE_TO_STRESS		62	-0.497298	-1.48347	0.0179514	0.178902	1	68	tags=26%, list=15%, signal=26%
GO_NERVOUS_SYSTEM_PROCESS	GO_NERVOUS_SYSTEM_PROCESS		35	-0.54089	-1.47984	0.0474041	0.182857	1	77	tags=29%, list=17%, signal=32%
GO_NEGATIVE_REGULATION_OF_HYDROLASE_ACTIVITY	GO_NEGATIVE_REGULATION_OF_HYDROLASE_ACTIVITY		24	-0.577418	-1.4756	0.0415648	0.187865	1	112	tags=50%, list=25%, signal=63%
GO_RESPONSE_TO_ENDOGENOUS_STIMULUS	GO_RESPONSE_TO_ENDOGENOUS_STIMULUS		80	-0.486387	-1.47396	0.00945378	0.18848	1	54	tags=24%, list=12%, signal=22%
GO_AMEBOIDAL_TYPE_CELL_MIGRATION	GO_AMEBOIDAL_TYPE_CELL_MIGRATION		27	-0.553882	-1.47113	0.0377359	0.191385	1	56	tags=33%, list=12%, signal=36%
GO_NEGATIVE_REGULATION_OF_CATALYTIC_ACTIVITY	GO_NEGATIVE_REGULATION_OF_CATALYTIC_ACTIVITY		41	-0.522566	-1.47102	0.0420354	0.189738	1	86	tags=39%, list=19%, signal=44%
GO_ENDOSOME_MEMBRANE	GO_ENDOSOME_MEMBRANE		20	-0.591638	-1.4677	0.0403423	0.193337	1	58	tags=35%, list=13%, signal=38%
GO_CELL_SURFACE	GO_CELL_SURFACE		35	-0.540373	-1.46207	0.0307167	0.201457	1	29	tags=20%, list=6%, signal=20%
GO_MUSCLE_CONTRACTION	GO_MUSCLE_CONTRACTION		20	-0.580478	-1.45962	0.0570388	0.20407	1	61	tags=30%, list=13%, signal=33%
GO_ENDOPLASMIC_RETICULUM	GO_ENDOPLASMIC_RETICULUM		55	-0.501056	-1.45811	0.026738	0.204596	1	37	tags=18%, list=8%, signal=17%
GO_AGING	GO_AGING		18	-0.594614	-1.45335	0.0710843	0.21063	1	72	tags=44%, list=16%, signal=51%
GO_RESPONSE_TO_STEROID_HORMONE	GO_RESPONSE_TO_STEROID_HORMONE		18	-0.590942	-1.45318	0.0586767	0.209048	1	81	tags=39%, list=18%, signal=45%
GO_POSITIVE_REGULATION_OF_CELLULAR_COMPONENT_BIOGENESIS	GO_POSITIVE_REGULATION_OF_CELLULAR_COMPONENT_BIOGENESIS		25	-0.558907	-1.45073	0.0625738	0.211305	1	8	tags=12%, list=2%, signal=12%
GO_POSITIVE_REGULATION_OF_SUPRAMOLECULAR_FIBER_ORGANIZATION	GO_POSITIVE_REGULATION_OF_SUPRAMOLECULAR_FIBER_ORGANIZATION		15	-0.609218	-1.44888	0.0606061	0.212831	1	59	tags=27%, list=13%, signal=30%
GO_PROTEOLYSIS	GO_PROTEOLYSIS		62	-0.493724	-1.44706	0.0233051	0.214047	1	70	tags=27%, list=15%, signal=28%
GO_REGULATION_OF_RESPONSE_TO_EXTERNAL_STIMULUS	GO_REGULATION_OF_RESPONSE_TO_EXTERNAL_STIMULUS		40	-0.518742	-1.44525	0.0492341	0.215556	1	68	tags=30%, list=15%, signal=32%
GO_NEGATIVE_REGULATION_OF_PROTEOLYSIS	GO_NEGATIVE_REGULATION_OF_PROTEOLYSIS		23	-0.555778	-1.43714	0.0529412	0.22801	1	70	tags=39%, list=15%, signal=44%
GO_REGULATION_OF_CELL_DEATH	GO_REGULATION_OF_CELL_DEATH		78	-0.481572	-1.43673	0.021875	0.226747	1	87	tags=29%, list=19%, signal=30%
GO_PROTEIN_CONTAINING_COMPLEX_BINDING	GO_PROTEIN_CONTAINING_COMPLEX_BINDING		55	-0.494075	-1.43637	0.0432034	0.225514	1	20	tags=11%, list=4%, signal=10%
GO_ENDOMEMBRANE_SYSTEM_ORGANIZATION	GO_ENDOMEMBRANE_SYSTEM_ORGANIZATION		18	-0.579756	-1.43612	0.063591	0.224069	1	44	tags=17%, list=10%, signal=18%
GO_G_PROTEIN_COUPLED_RECEPTOR_SIGNALING_PATHWAY	GO_G_PROTEIN_COUPLED_RECEPTOR_SIGNALING_PATHWAY		28	-0.537824	-1.4331	0.0576471	0.227493	1	142	tags=50%, list=31%, signal=68%
GO_RESPONSE_TO_RADIATION	GO_RESPONSE_TO_RADIATION		19	-0.568942	-1.42905	0.0753769	0.232924	1	81	tags=42%, list=18%, signal=49%
GO_PROTEIN_PHOSPHORYLATION	GO_PROTEIN_PHOSPHORYLATION		77	-0.475037	-1.4281	0.0227038	0.232725	1	111	tags=34%, list=24%, signal=37%
GO_POSITIVE_REGULATION_OF_PROTEIN_METABOLIC_PROCESS	GO_POSITIVE_REGULATION_OF_PROTEIN_METABOLIC_PROCESS		70	-0.475888	-1.42539	0.030623	0.235438	1	111	tags=36%, list=24%, signal=40%
GO_ORGANELLE_FISSION	GO_ORGANELLE_FISSION		30	-0.523622	-1.42396	0.06698	0.236345	1	181	tags=70%, list=40%, signal=108%
GO_POSITIVE_REGULATION_OF_PHOSPHORUS_METABOLIC_PROCESS	GO_POSITIVE_REGULATION_OF_PHOSPHORUS_METABOLIC_PROCESS		49	-0.489221	-1.4228	0.0454545	0.236665	1	111	tags=35%, list=24%, signal=41%
GO_NEURON_DEATH	GO_NEURON_DEATH		20	-0.56434	-1.42089	0.0816078	0.23849	1	45	tags=20%, list=10%, signal=21%
GO_NEGATIVE_REGULATION_OF_IMMUNE_SYSTEM_PROCESS	GO_NEGATIVE_REGULATION_OF_IMMUNE_SYSTEM_PROCESS		21	-0.550623	-1.42061	0.090036	0.237197	1	91	tags=43%, list=20%, signal=51%
GO_MUSCLE_STRUCTURE_DEVELOPMENT	GO_MUSCLE_STRUCTURE_DEVELOPMENT		40	-0.5022	-1.41761	0.0578603	0.240651	1	51	tags=25%, list=11%, signal=26%
GO_SECRETION	GO_SECRETION		71	-0.476789	-1.41733	0.0210084	0.239171	1	63	tags=24%, list=14%, signal=23%
GO_MITOTIC_CELL_CYCLE	GO_MITOTIC_CELL_CYCLE		69	-0.483644	-1.41574	0.0303983	0.240421	1	220	tags=80%, list=48%, signal=130%
GO_POSITIVE_REGULATION_OF_MULTICELLULAR_ORGANISMAL_PROCESS	GO_POSITIVE_REGULATION_OF_MULTICELLULAR_ORGANISMAL_PROCESS		84	-0.471637	-1.41472	0.0268873	0.240358	1	91	tags=29%, list=20%, signal=29%
GO_METAL_ION_HOMEOSTASIS	GO_METAL_ION_HOMEOSTASIS		23	-0.546965	-1.41122	0.0753589	0.245326	1	69	tags=26%, list=15%, signal=29%
GO_BIOLOGICAL_ADHESION	GO_BIOLOGICAL_ADHESION		73	-0.469959	-1.40965	0.0241851	0.246534	1	91	tags=32%, list=20%, signal=33%
GO_RESPONSE_TO_ABIOTIC_STIMULUS	GO_RESPONSE_TO_ABIOTIC_STIMULUS		53	-0.484113	-1.40887	0.0491453	0.246055	1	81	tags=28%, list=18%, signal=30%
GO_RESPONSE_TO_TOXIC_SUBSTANCE	GO_RESPONSE_TO_TOXIC_SUBSTANCE		31	-0.517205	-1.4087	0.0706837	0.244484	1	81	tags=39%, list=18%, signal=44%
GO_BLOOD_VESSEL_MORPHOGENESIS	GO_BLOOD_VESSEL_MORPHOGENESIS		38	-0.508509	-1.40828	0.0671141	0.243415	1	56	tags=24%, list=12%, signal=25%
GO_REGULATION_OF_CELL_CYCLE	GO_REGULATION_OF_CELL_CYCLE		68	-0.474712	-1.4078	0.0357518	0.24256	1	113	tags=40%, list=25%, signal=45%
GO_GLIAL_CELL_DIFFERENTIATION	GO_GLIAL_CELL_DIFFERENTIATION		26	-0.537016	-1.40532	0.0830409	0.245192	1	18	tags=15%, list=4%, signal=15%
GO_CONDENSED_CHROMOSOME	GO_CONDENSED_CHROMOSOME		22	-0.554841	-1.40126	0.0856454	0.250594	1	181	tags=77%, list=40%, signal=122%
GO_GLAND_DEVELOPMENT	GO_GLAND_DEVELOPMENT		21	-0.554538	-1.39976	0.0906863	0.251464	1	81	tags=33%, list=18%, signal=39%
GO_NEGATIVE_REGULATION_OF_RESPONSE_TO_STIMULUS	GO_NEGATIVE_REGULATION_OF_RESPONSE_TO_STIMULUS		61	-0.46975	-1.39955	0.0415778	0.250069	1	122	tags=39%, list=27%, signal=47%
GO_NEGATIVE_REGULATION_OF_PROTEIN_METABOLIC_PROCESS	GO_NEGATIVE_REGULATION_OF_PROTEIN_METABOLIC_PROCESS		59	-0.46964	-1.39865	0.0438503	0.249827	1	72	tags=27%, list=16%, signal=28%
GO_RESPONSE_TO_CYTOKINE	GO_RESPONSE_TO_CYTOKINE		46	-0.491625	-1.39713	0.0542888	0.25075	1	111	tags=39%, list=24%, signal=46%
GO_SENSORY_ORGAN_DEVELOPMENT	GO_SENSORY_ORGAN_DEVELOPMENT		26	-0.537759	-1.39645	0.0849282	0.250197	1	20	tags=19%, list=4%, signal=19%
GO_POSITIVE_REGULATION_OF_RESPONSE_TO_EXTERNAL_STIMULUS	GO_POSITIVE_REGULATION_OF_RESPONSE_TO_EXTERNAL_STIMULUS		19	-0.560686	-1.39567	0.0929952	0.249811	1	62	tags=26%, list=14%, signal=29%
GO_POSITIVE_REGULATION_OF_IMMUNE_RESPONSE	GO_POSITIVE_REGULATION_OF_IMMUNE_RESPONSE		21	-0.559399	-1.3956	0.086747	0.248246	1	91	tags=33%, list=20%, signal=40%
GO_TAXIS	GO_TAXIS		31	-0.518956	-1.39243	0.0593607	0.252777	1	116	tags=42%, list=25%, signal=52%
GO_REGULATION_OF_DEFENSE_RESPONSE	GO_REGULATION_OF_DEFENSE_RESPONSE		27	-0.521984	-1.39177	0.0850816	0.252261	1	81	tags=33%, list=18%, signal=38%
GO_MULTICELLULAR_ORGANISM_REPRODUCTION	GO_MULTICELLULAR_ORGANISM_REPRODUCTION		20	-0.555924	-1.39107	0.0921376	0.251852	1	119	tags=45%, list=26%, signal=58%
GO_IMMUNE_SYSTEM_DEVELOPMENT	GO_IMMUNE_SYSTEM_DEVELOPMENT		37	-0.495385	-1.39089	0.0791855	0.250432	1	64	tags=27%, list=14%, signal=29%
GO_NEGATIVE_REGULATION_OF_MULTICELLULAR_ORGANISMAL_PROCESS	GO_NEGATIVE_REGULATION_OF_MULTICELLULAR_ORGANISMAL_PROCESS		76	-0.464693	-1.39079	0.0434783	0.248986	1	122	tags=41%, list=27%, signal=46%
GO_POSITIVE_REGULATION_OF_CELLULAR_BIOSYNTHETIC_PROCESS	GO_POSITIVE_REGULATION_OF_CELLULAR_BIOSYNTHETIC_PROCESS		70	-0.466177	-1.38639	0.0517423	0.255163	1	64	tags=23%, list=14%, signal=23%
GO_DNA_CONFORMATION_CHANGE	GO_DNA_CONFORMATION_CHANGE		19	-0.548743	-1.38617	0.114754	0.253859	1	88	tags=42%, list=19%, signal=50%
GO_POSITIVE_REGULATION_OF_PROTEIN_MODIFICATION_PROCESS	GO_POSITIVE_REGULATION_OF_PROTEIN_MODIFICATION_PROCESS		52	-0.478379	-1.38603	0.0565032	0.252545	1	111	tags=35%, list=24%, signal=41%
GO_REGULATION_OF_MITOTIC_CELL_CYCLE	GO_REGULATION_OF_MITOTIC_CELL_CYCLE		38	-0.494074	-1.3858	0.0803571	0.251351	1	113	tags=42%, list=25%, signal=51%
GO_MYELOID_CELL_DIFFERENTIATION	GO_MYELOID_CELL_DIFFERENTIATION		20	-0.559088	-1.38441	0.0951189	0.252467	1	133	tags=55%, list=29%, signal=74%
GO_CELL_CYCLE	GO_CELL_CYCLE		99	-0.457248	-1.38322	0.0214724	0.252992	1	214	tags=72%, list=47%, signal=106%
GO_OSSIFICATION	GO_OSSIFICATION		23	-0.538954	-1.3827	0.0821596	0.252252	1	147	tags=52%, list=32%, signal=73%
GO_RENAL_SYSTEM_DEVELOPMENT	GO_RENAL_SYSTEM_DEVELOPMENT		18	-0.560509	-1.38213	0.125307	0.25161	1	74	tags=33%, list=16%, signal=38%
GO_GLIOGENESIS	GO_GLIOGENESIS		31	-0.506717	-1.37843	0.0901827	0.256506	1	81	tags=29%, list=18%, signal=33%
GO_REGULATION_OF_LYMPHOCYTE_ACTIVATION	GO_REGULATION_OF_LYMPHOCYTE_ACTIVATION		15	-0.572213	-1.3784	0.111111	0.254972	1	19	tags=20%, list=4%, signal=20%
GO_CYTOKINE_PRODUCTION	GO_CYTOKINE_PRODUCTION		32	-0.509011	-1.37834	0.0799537	0.253529	1	63	tags=28%, list=14%, signal=30%
GO_ENSHEATHMENT_OF_NEURONS	GO_ENSHEATHMENT_OF_NEURONS		15	-0.583783	-1.3772	0.115629	0.254103	1	77	tags=27%, list=17%, signal=31%
GO_MESENCHYME_DEVELOPMENT	GO_MESENCHYME_DEVELOPMENT		18	-0.553771	-1.37719	0.10111	0.252575	1	44	tags=22%, list=10%, signal=24%
GO_REGULATION_OF_BODY_FLUID_LEVELS	GO_REGULATION_OF_BODY_FLUID_LEVELS		17	-0.559865	-1.37609	0.108005	0.252815	1	127	tags=47%, list=28%, signal=63%
GO_NEGATIVE_REGULATION_OF_CELL_DIFFERENTIATION	GO_NEGATIVE_REGULATION_OF_CELL_DIFFERENTIATION		56	-0.476372	-1.37605	0.058127	0.251348	1	102	tags=34%, list=22%, signal=38%
GO_TRANSCRIPTION_COREGULATOR_ACTIVITY	GO_TRANSCRIPTION_COREGULATOR_ACTIVITY		16	-0.575607	-1.37247	0.110127	0.256062	1	17	tags=25%, list=4%, signal=25%
GO_POSITIVE_REGULATION_OF_CELL_ADHESION	GO_POSITIVE_REGULATION_OF_CELL_ADHESION		18	-0.55761	-1.37186	0.104348	0.255731	1	44	tags=28%, list=10%, signal=30%
GO_NEGATIVE_REGULATION_OF_CELL_DEATH	GO_NEGATIVE_REGULATION_OF_CELL_DEATH		45	-0.476829	-1.36908	0.0838852	0.259041	1	87	tags=31%, list=19%, signal=35%
GO_CELLULAR_COMPONENT_DISASSEMBLY	GO_CELLULAR_COMPONENT_DISASSEMBLY		22	-0.536248	-1.36746	0.112161	0.26047	1	53	tags=27%, list=12%, signal=29%
GO_TISSUE_MIGRATION	GO_TISSUE_MIGRATION		20	-0.547241	-1.36638	0.0903541	0.260765	1	56	tags=35%, list=12%, signal=38%
GO_MUSCLE_SYSTEM_PROCESS	GO_MUSCLE_SYSTEM_PROCESS		24	-0.533376	-1.36592	0.0948992	0.260064	1	61	tags=25%, list=13%, signal=27%
GO_POSITIVE_REGULATION_OF_CELLULAR_COMPONENT_ORGANIZATION	GO_POSITIVE_REGULATION_OF_CELLULAR_COMPONENT_ORGANIZATION		50	-0.475524	-1.36542	0.0662323	0.259567	1	65	tags=22%, list=14%, signal=23%
GO_ENZYME_INHIBITOR_ACTIVITY	GO_ENZYME_INHIBITOR_ACTIVITY		23	-0.526729	-1.36517	0.1052	0.25857	1	112	tags=48%, list=25%, signal=60%
GO_EPITHELIAL_TUBE_MORPHOGENESIS	GO_EPITHELIAL_TUBE_MORPHOGENESIS		17	-0.552738	-1.36461	0.107748	0.258131	1	111	tags=41%, list=24%, signal=52%
GO_POSITIVE_REGULATION_OF_PROTEOLYSIS	GO_POSITIVE_REGULATION_OF_PROTEOLYSIS		15	-0.580179	-1.36398	0.108449	0.257589	1	110	tags=47%, list=24%, signal=59%
GO_CELLULAR_RESPONSE_TO_ABIOTIC_STIMULUS	GO_CELLULAR_RESPONSE_TO_ABIOTIC_STIMULUS		20	-0.538648	-1.36161	0.116587	0.260313	1	77	tags=35%, list=17%, signal=40%
GO_MULTICELLULAR_ORGANISMAL_HOMEOSTASIS	GO_MULTICELLULAR_ORGANISMAL_HOMEOSTASIS		15	-0.579141	-1.36046	0.122108	0.260939	1	56	tags=33%, list=12%, signal=37%
GO_REGULATION_OF_VASCULATURE_DEVELOPMENT	GO_REGULATION_OF_VASCULATURE_DEVELOPMENT		18	-0.553147	-1.35726	0.115479	0.264873	1	81	tags=33%, list=18%, signal=39%
GO_CELL_ACTIVATION_INVOLVED_IN_IMMUNE_RESPONSE	GO_CELL_ACTIVATION_INVOLVED_IN_IMMUNE_RESPONSE		28	-0.510354	-1.35665	0.106843	0.26443	1	60	tags=29%, list=13%, signal=31%
GO_RESPONSE_TO_MECHANICAL_STIMULUS	GO_RESPONSE_TO_MECHANICAL_STIMULUS		15	-0.57355	-1.35602	0.122503	0.264166	1	77	tags=33%, list=17%, signal=39%
GO_CARDIOVASCULAR_SYSTEM_DEVELOPMENT	GO_CARDIOVASCULAR_SYSTEM_DEVELOPMENT		43	-0.477205	-1.35432	0.095082	0.265742	1	56	tags=21%, list=12%, signal=22%
GO_POSITIVE_REGULATION_OF_KINASE_ACTIVITY	GO_POSITIVE_REGULATION_OF_KINASE_ACTIVITY		29	-0.506155	-1.35273	0.115473	0.267097	1	90	tags=31%, list=20%, signal=36%
GO_CHEMICAL_HOMEOSTASIS	GO_CHEMICAL_HOMEOSTASIS		41	-0.479708	-1.35205	0.0918253	0.266886	1	69	tags=27%, list=15%, signal=29%
GO_DNA_BINDING_TRANSCRIPTION_FACTOR_ACTIVITY	GO_DNA_BINDING_TRANSCRIPTION_FACTOR_ACTIVITY		29	-0.501829	-1.35204	0.0947012	0.265483	1	74	tags=34%, list=16%, signal=39%
GO_ANIMAL_ORGAN_MORPHOGENESIS	GO_ANIMAL_ORGAN_MORPHOGENESIS		49	-0.471315	-1.35151	0.0770901	0.265023	1	184	tags=55%, list=40%, signal=82%
GO_REGULATION_OF_APOPTOTIC_SIGNALING_PATHWAY	GO_REGULATION_OF_APOPTOTIC_SIGNALING_PATHWAY		15	-0.573862	-1.34987	0.125802	0.266393	1	80	tags=40%, list=18%, signal=47%
GO_POSITIVE_REGULATION_OF_RNA_METABOLIC_PROCESS	GO_POSITIVE_REGULATION_OF_RNA_METABOLIC_PROCESS		56	-0.467491	-1.34949	0.0741525	0.265685	1	74	tags=25%, list=16%, signal=26%
GO_CELL	GO_CELL		49	-0.466787	-1.34792	0.0983607	0.26697	1	94	tags=31%, list=21%, signal=34%
GO_REGULATION_OF_PHOSPHORYLATION	GO_REGULATION_OF_PHOSPHORYLATION		66	-0.452789	-1.34558	0.0672269	0.269694	1	91	tags=27%, list=20%, signal=29%
GO_CELLULAR_RESPONSE_TO_CHEMICAL_STRESS	GO_CELLULAR_RESPONSE_TO_CHEMICAL_STRESS		21	-0.527764	-1.34178	0.109375	0.275155	1	56	tags=29%, list=12%, signal=31%
GO_DNA_BINDING_TRANSCRIPTION_FACTOR_ACTIVITY_RNA_POLYMERASE_II_SPECIFIC	GO_DNA_BINDING_TRANSCRIPTION_FACTOR_ACTIVITY_RNA_POLYMERASE_II_SPECIFIC		29	-0.501829	-1.34163	0.106762	0.27404	1	74	tags=34%, list=16%, signal=39%
GO_REGULATION_OF_CELLULAR_COMPONENT_BIOGENESIS	GO_REGULATION_OF_CELLULAR_COMPONENT_BIOGENESIS		49	-0.464088	-1.3396	0.101931	0.276097	1	20	tags=10%, list=4%, signal=10%
GO_CHROMOSOME_SEGREGATION	GO_CHROMOSOME_SEGREGATION		27	-0.506784	-1.33944	0.130486	0.275031	1	181	tags=74%, list=40%, signal=115%
GO_REGULATION_OF_PROTEIN_CATABOLIC_PROCESS	GO_REGULATION_OF_PROTEIN_CATABOLIC_PROCESS		26	-0.507012	-1.33833	0.108876	0.275651	1	68	tags=23%, list=15%, signal=26%
GO_TUBE_MORPHOGENESIS	GO_TUBE_MORPHOGENESIS		45	-0.471559	-1.33725	0.10177	0.276096	1	111	tags=33%, list=24%, signal=40%
GO_ENVELOPE	GO_ENVELOPE		27	-0.508193	-1.33722	0.122912	0.274727	1	135	tags=44%, list=30%, signal=59%
GO_OLIGODENDROCYTE_DIFFERENTIATION	GO_OLIGODENDROCYTE_DIFFERENTIATION		17	-0.554482	-1.337	0.122042	0.273824	1	18	tags=18%, list=4%, signal=18%
GO_ACTIN_FILAMENT_BASED_PROCESS	GO_ACTIN_FILAMENT_BASED_PROCESS		41	-0.479104	-1.33499	0.109649	0.275894	1	91	tags=27%, list=20%, signal=30%
GO_ENZYME_REGULATOR_ACTIVITY	GO_ENZYME_REGULATOR_ACTIVITY		45	-0.474497	-1.33384	0.0980392	0.276535	1	90	tags=31%, list=20%, signal=35%
GO_NEGATIVE_REGULATION_OF_SIGNALING	GO_NEGATIVE_REGULATION_OF_SIGNALING		52	-0.462807	-1.33352	0.0869099	0.275709	1	173	tags=58%, list=38%, signal=82%
GO_POSITIVE_REGULATION_OF_CATABOLIC_PROCESS	GO_POSITIVE_REGULATION_OF_CATABOLIC_PROCESS		17	-0.55685	-1.33272	0.136306	0.275743	1	16	tags=12%, list=4%, signal=12%
GO_TRANSCRIPTION_REGULATOR_ACTIVITY	GO_TRANSCRIPTION_REGULATOR_ACTIVITY		36	-0.481868	-1.33214	0.103448	0.275325	1	74	tags=31%, list=16%, signal=34%
GO_REGULATION_OF_PROTEIN_CONTAINING_COMPLEX_ASSEMBLY	GO_REGULATION_OF_PROTEIN_CONTAINING_COMPLEX_ASSEMBLY		25	-0.514097	-1.33171	0.120238	0.274801	1	20	tags=12%, list=4%, signal=12%
GO_LEUKOCYTE_DIFFERENTIATION	GO_LEUKOCYTE_DIFFERENTIATION		19	-0.548024	-1.33144	0.129902	0.273885	1	81	tags=32%, list=18%, signal=37%
GO_REGULATION_OF_INFLAMMATORY_RESPONSE	GO_REGULATION_OF_INFLAMMATORY_RESPONSE		15	-0.560378	-1.32865	0.141782	0.277333	1	81	tags=40%, list=18%, signal=47%
GO_NEGATIVE_REGULATION_OF_RNA_BIOSYNTHETIC_PROCESS	GO_NEGATIVE_REGULATION_OF_RNA_BIOSYNTHETIC_PROCESS		44	-0.474715	-1.32831	0.0949227	0.27656	1	115	tags=39%, list=25%, signal=47%
GO_REGULATION_OF_SUPRAMOLECULAR_FIBER_ORGANIZATION	GO_REGULATION_OF_SUPRAMOLECULAR_FIBER_ORGANIZATION		25	-0.503169	-1.32653	0.108333	0.278405	1	59	tags=20%, list=13%, signal=22%
GO_CELLULAR_HOMEOSTASIS	GO_CELLULAR_HOMEOSTASIS		33	-0.480611	-1.32647	0.120631	0.277178	1	69	tags=24%, list=15%, signal=26%
GO_NEGATIVE_REGULATION_OF_CELL_POPULATION_PROLIFERATION	GO_NEGATIVE_REGULATION_OF_CELL_POPULATION_PROLIFERATION		33	-0.48313	-1.32263	0.102273	0.282329	1	60	tags=24%, list=13%, signal=26%
GO_CHROMOSOMAL_REGION	GO_CHROMOSOMAL_REGION		21	-0.523685	-1.3221	0.143033	0.281893	1	187	tags=81%, list=41%, signal=131%
GO_UBIQUITIN_LIKE_PROTEIN_LIGASE_BINDING	GO_UBIQUITIN_LIKE_PROTEIN_LIGASE_BINDING		17	-0.552048	-1.32171	0.145619	0.281349	1	33	tags=18%, list=7%, signal=18%
GO_NEGATIVE_REGULATION_OF_INTRACELLULAR_SIGNAL_TRANSDUCTION	GO_NEGATIVE_REGULATION_OF_INTRACELLULAR_SIGNAL_TRANSDUCTION		21	-0.520227	-1.32151	0.132262	0.280357	1	185	tags=71%, list=40%, signal=114%
GO_ACTIN_FILAMENT_BUNDLE_ORGANIZATION	GO_ACTIN_FILAMENT_BUNDLE_ORGANIZATION		17	-0.539732	-1.32012	0.13875	0.281568	1	91	tags=35%, list=20%, signal=42%
GO_LIPID_METABOLIC_PROCESS	GO_LIPID_METABOLIC_PROCESS		33	-0.481262	-1.3192	0.116972	0.281834	1	42	tags=18%, list=9%, signal=19%
GO_EMBRYONIC_ORGAN_DEVELOPMENT	GO_EMBRYONIC_ORGAN_DEVELOPMENT		16	-0.540929	-1.31787	0.165394	0.282897	1	111	tags=44%, list=24%, signal=56%
GO_POSITIVE_REGULATION_OF_TRANSCRIPTION_BY_RNA_POLYMERASE_II	GO_POSITIVE_REGULATION_OF_TRANSCRIPTION_BY_RNA_POLYMERASE_II		39	-0.47096	-1.31756	0.116537	0.282197	1	74	tags=28%, list=16%, signal=31%
GO_REGULATION_OF_PHOSPHORUS_METABOLIC_PROCESS	GO_REGULATION_OF_PHOSPHORUS_METABOLIC_PROCESS		67	-0.443503	-1.31725	0.0837696	0.281431	1	91	tags=27%, list=20%, signal=29%
GO_POSITIVE_REGULATION_OF_CELL_DIFFERENTIATION	GO_POSITIVE_REGULATION_OF_CELL_DIFFERENTIATION		49	-0.451421	-1.31704	0.114967	0.280502	1	87	tags=27%, list=19%, signal=29%
GO_POSITIVE_REGULATION_OF_TRANSFERASE_ACTIVITY	GO_POSITIVE_REGULATION_OF_TRANSFERASE_ACTIVITY		37	-0.473577	-1.31586	0.118182	0.281147	1	108	tags=32%, list=24%, signal=39%
GO_ERK1_AND_ERK2_CASCADE	GO_ERK1_AND_ERK2_CASCADE		16	-0.558929	-1.31535	0.143036	0.280754	1	40	tags=25%, list=9%, signal=26%
GO_REGULATION_OF_ANATOMICAL_STRUCTURE_MORPHOGENESIS	GO_REGULATION_OF_ANATOMICAL_STRUCTURE_MORPHOGENESIS		58	-0.451455	-1.3145	0.107333	0.280743	1	111	tags=31%, list=24%, signal=36%
GO_CELL_DIVISION	GO_CELL_DIVISION		51	-0.45953	-1.31402	0.114684	0.280197	1	158	tags=55%, list=35%, signal=75%
GO_MITOTIC_NUCLEAR_DIVISION	GO_MITOTIC_NUCLEAR_DIVISION		26	-0.504226	-1.31384	0.130129	0.279214	1	181	tags=69%, list=40%, signal=108%
GO_REGULATION_OF_CELL_ACTIVATION	GO_REGULATION_OF_CELL_ACTIVATION		19	-0.520958	-1.31358	0.145258	0.278373	1	19	tags=16%, list=4%, signal=16%
GO_SISTER_CHROMATID_SEGREGATION	GO_SISTER_CHROMATID_SEGREGATION		22	-0.511014	-1.31329	0.145631	0.277609	1	181	tags=73%, list=40%, signal=115%
GO_GOLGI_APPARATUS	GO_GOLGI_APPARATUS		35	-0.477463	-1.31248	0.141243	0.277851	1	58	tags=17%, list=13%, signal=18%
GO_PROTEIN_LOCALIZATION_TO_CELL_PERIPHERY	GO_PROTEIN_LOCALIZATION_TO_CELL_PERIPHERY		15	-0.551404	-1.30625	0.150454	0.286976	1	52	tags=20%, list=11%, signal=22%
GO_CELLULAR_RESPONSE_TO_ENDOGENOUS_STIMULUS	GO_CELLULAR_RESPONSE_TO_ENDOGENOUS_STIMULUS		62	-0.440034	-1.30416	0.0846731	0.289454	1	54	tags=21%, list=12%, signal=21%
GO_MYELOID_LEUKOCYTE_MEDIATED_IMMUNITY	GO_MYELOID_LEUKOCYTE_MEDIATED_IMMUNITY		25	-0.500839	-1.30261	0.142515	0.290756	1	60	tags=28%, list=13%, signal=30%
GO_TRANSCRIPTION_FACTOR_BINDING	GO_TRANSCRIPTION_FACTOR_BINDING		30	-0.493285	-1.30205	0.130081	0.290509	1	74	tags=30%, list=16%, signal=33%
GO_REGULATION_OF_CELLULAR_RESPONSE_TO_STRESS	GO_REGULATION_OF_CELLULAR_RESPONSE_TO_STRESS		28	-0.486307	-1.29853	0.149652	0.295383	1	91	tags=32%, list=20%, signal=38%
GO_NUCLEAR_CHROMOSOME_SEGREGATION	GO_NUCLEAR_CHROMOSOME_SEGREGATION		22	-0.511014	-1.29636	0.162679	0.297851	1	181	tags=73%, list=40%, signal=115%
GO_CELL_CYCLE_PROCESS	GO_CELL_CYCLE_PROCESS		75	-0.431637	-1.29332	0.0932377	0.301893	1	220	tags=76%, list=48%, signal=122%
GO_NEUROGENESIS	GO_NEUROGENESIS		102	-0.420346	-1.29293	0.0784913	0.301196	1	81	tags=23%, list=18%, signal=21%
GO_TUBE_DEVELOPMENT	GO_TUBE_DEVELOPMENT		55	-0.440136	-1.28474	0.122449	0.314036	1	87	tags=27%, list=19%, signal=30%
GO_POSITIVE_REGULATION_OF_DEVELOPMENTAL_PROCESS	GO_POSITIVE_REGULATION_OF_DEVELOPMENTAL_PROCESS		70	-0.432276	-1.28386	0.112646	0.314271	1	91	tags=26%, list=20%, signal=27%
GO_MORPHOGENESIS_OF_AN_EPITHELIUM	GO_MORPHOGENESIS_OF_AN_EPITHELIUM		28	-0.48391	-1.28255	0.141686	0.31507	1	111	tags=36%, list=24%, signal=44%
GO_RECEPTOR_REGULATOR_ACTIVITY	GO_RECEPTOR_REGULATOR_ACTIVITY		16	-0.54212	-1.27963	0.149752	0.319157	1	99	tags=44%, list=22%, signal=54%
GO_VIRAL_LIFE_CYCLE	GO_VIRAL_LIFE_CYCLE		18	-0.519807	-1.27728	0.16625	0.321974	1	74	tags=33%, list=16%, signal=38%
GO_PROTEIN_DOMAIN_SPECIFIC_BINDING	GO_PROTEIN_DOMAIN_SPECIFIC_BINDING		32	-0.467477	-1.27714	0.175057	0.320909	1	143	tags=47%, list=31%, signal=63%
GO_DRUG_BINDING	GO_DRUG_BINDING		40	-0.457444	-1.27693	0.167785	0.319939	1	82	tags=28%, list=18%, signal=31%
GO_MOLECULAR_FUNCTION_REGULATOR	GO_MOLECULAR_FUNCTION_REGULATOR		63	-0.424033	-1.27579	0.129884	0.32074	1	104	tags=32%, list=23%, signal=35%
GO_CENTRAL_NERVOUS_SYSTEM_DEVELOPMENT	GO_CENTRAL_NERVOUS_SYSTEM_DEVELOPMENT		51	-0.438998	-1.27567	0.137001	0.319645	1	77	tags=24%, list=17%, signal=25%
GO_ANATOMICAL_STRUCTURE_FORMATION_INVOLVED_IN_MORPHOGENESIS	GO_ANATOMICAL_STRUCTURE_FORMATION_INVOLVED_IN_MORPHOGENESIS		53	-0.435532	-1.26899	0.135048	0.330317	1	129	tags=36%, list=28%, signal=44%
GO_POSITIVE_REGULATION_OF_CELL_DEVELOPMENT	GO_POSITIVE_REGULATION_OF_CELL_DEVELOPMENT		26	-0.479904	-1.26737	0.184744	0.331758	1	77	tags=23%, list=17%, signal=26%
GO_REGULATION_OF_METAL_ION_TRANSPORT	GO_REGULATION_OF_METAL_ION_TRANSPORT		22	-0.495793	-1.26514	0.164875	0.334334	1	29	tags=18%, list=6%, signal=18%
GO_REGULATION_OF_CELLULAR_AMIDE_METABOLIC_PROCESS	GO_REGULATION_OF_CELLULAR_AMIDE_METABOLIC_PROCESS		23	-0.486489	-1.26505	0.177804	0.333142	1	16	tags=13%, list=4%, signal=13%
GO_REGULATION_OF_CELL_ADHESION	GO_REGULATION_OF_CELL_ADHESION		32	-0.462361	-1.26371	0.164045	0.334363	1	114	tags=41%, list=25%, signal=50%
GO_NEGATIVE_REGULATION_OF_CELLULAR_COMPONENT_ORGANIZATION	GO_NEGATIVE_REGULATION_OF_CELLULAR_COMPONENT_ORGANIZATION		51	-0.425611	-1.25905	0.153005	0.341403	1	37	tags=14%, list=8%, signal=13%
GO_ENZYME_ACTIVATOR_ACTIVITY	GO_ENZYME_ACTIVATOR_ACTIVITY		16	-0.520852	-1.25764	0.19403	0.342544	1	90	tags=31%, list=20%, signal=38%
GO_CONDENSED_CHROMOSOME_CENTROMERIC_REGION	GO_CONDENSED_CHROMOSOME_CENTROMERIC_REGION		15	-0.527143	-1.25624	0.193299	0.34375	1	181	tags=80%, list=40%, signal=128%
GO_SENSORY_PERCEPTION	GO_SENSORY_PERCEPTION		18	-0.516677	-1.25343	0.212714	0.347515	1	104	tags=33%, list=23%, signal=41%
GO_RESPONSE_TO_INORGANIC_SUBSTANCE	GO_RESPONSE_TO_INORGANIC_SUBSTANCE		34	-0.463948	-1.24974	0.160894	0.352956	1	54	tags=24%, list=12%, signal=25%
GO_REGULATION_OF_PROTEIN_MODIFICATION_PROCESS	GO_REGULATION_OF_PROTEIN_MODIFICATION_PROCESS		75	-0.413872	-1.24921	0.138398	0.352605	1	91	tags=25%, list=20%, signal=26%
GO_REGULATION_OF_LIPID_METABOLIC_PROCESS	GO_REGULATION_OF_LIPID_METABOLIC_PROCESS		16	-0.51878	-1.24892	0.241206	0.351779	1	87	tags=38%, list=19%, signal=45%
GO_MITOCHONDRION	GO_MITOCHONDRION		36	-0.45098	-1.24757	0.186517	0.352989	1	81	tags=22%, list=18%, signal=25%
GO_ACTIN_FILAMENT_ORGANIZATION	GO_ACTIN_FILAMENT_ORGANIZATION		23	-0.485429	-1.24653	0.192628	0.353603	1	148	tags=48%, list=32%, signal=67%
GO_NEGATIVE_REGULATION_OF_RESPONSE_TO_EXTERNAL_STIMULUS	GO_NEGATIVE_REGULATION_OF_RESPONSE_TO_EXTERNAL_STIMULUS		18	-0.503812	-1.24645	0.207379	0.352377	1	68	tags=33%, list=15%, signal=38%
GO_REGENERATION	GO_REGENERATION		22	-0.484265	-1.24485	0.204518	0.353863	1	81	tags=36%, list=18%, signal=42%
GO_CYTOKINE_MEDIATED_SIGNALING_PATHWAY	GO_CYTOKINE_MEDIATED_SIGNALING_PATHWAY		30	-0.462456	-1.24399	0.195376	0.354014	1	118	tags=37%, list=26%, signal=46%
GO_SMALL_GTPASE_MEDIATED_SIGNAL_TRANSDUCTION	GO_SMALL_GTPASE_MEDIATED_SIGNAL_TRANSDUCTION		17	-0.509631	-1.24362	0.224414	0.353288	1	142	tags=47%, list=31%, signal=66%
GO_REGULATION_OF_ORGANELLE_ORGANIZATION	GO_REGULATION_OF_ORGANELLE_ORGANIZATION		57	-0.422085	-1.24144	0.164195	0.355859	1	91	tags=26%, list=20%, signal=29%
GO_T_CELL_ACTIVATION	GO_T_CELL_ACTIVATION		16	-0.51399	-1.24142	0.212346	0.354535	1	19	tags=19%, list=4%, signal=19%
GO_RAS_PROTEIN_SIGNAL_TRANSDUCTION	GO_RAS_PROTEIN_SIGNAL_TRANSDUCTION		16	-0.52556	-1.24086	0.22	0.35416	1	142	tags=50%, list=31%, signal=70%
GO_POLYMERIC_CYTOSKELETAL_FIBER	GO_POLYMERIC_CYTOSKELETAL_FIBER		38	-0.447684	-1.2406	0.180365	0.353337	1	157	tags=47%, list=34%, signal=66%
GO_CYTOSKELETON_ORGANIZATION	GO_CYTOSKELETON_ORGANIZATION		80	-0.413243	-1.2404	0.132368	0.352417	1	158	tags=44%, list=35%, signal=55%
GO_SENSORY_SYSTEM_DEVELOPMENT	GO_SENSORY_SYSTEM_DEVELOPMENT		21	-0.491541	-1.23917	0.230676	0.35331	1	64	tags=24%, list=14%, signal=26%
GO_PROTEIN_CATABOLIC_PROCESS	GO_PROTEIN_CATABOLIC_PROCESS		43	-0.44042	-1.23804	0.169978	0.353993	1	53	tags=16%, list=12%, signal=17%
GO_CONNECTIVE_TISSUE_DEVELOPMENT	GO_CONNECTIVE_TISSUE_DEVELOPMENT		16	-0.514313	-1.23499	0.24036	0.358186	1	173	tags=75%, list=38%, signal=116%
GO_NEGATIVE_REGULATION_OF_GROWTH	GO_NEGATIVE_REGULATION_OF_GROWTH		16	-0.512382	-1.23369	0.225282	0.359074	1	77	tags=31%, list=17%, signal=36%
GO_POSITIVE_REGULATION_OF_NUCLEOBASE_CONTAINING_COMPOUND_METABOLIC_PROCESS	GO_POSITIVE_REGULATION_OF_NUCLEOBASE_CONTAINING_COMPOUND_METABOLIC_PROCESS		63	-0.408226	-1.23344	0.165962	0.358213	1	64	tags=21%, list=14%, signal=21%
GO_HOMEOSTATIC_PROCESS	GO_HOMEOSTATIC_PROCESS		67	-0.412411	-1.23134	0.171067	0.360681	1	69	tags=22%, list=15%, signal=23%
GO_ANION_TRANSPORT	GO_ANION_TRANSPORT		17	-0.504703	-1.22616	0.225968	0.368851	1	28	tags=18%, list=6%, signal=18%
GO_DIVALENT_INORGANIC_CATION_HOMEOSTASIS	GO_DIVALENT_INORGANIC_CATION_HOMEOSTASIS		20	-0.49035	-1.22446	0.251807	0.370697	1	54	tags=20%, list=12%, signal=22%
GO_CIRCULATORY_SYSTEM_DEVELOPMENT	GO_CIRCULATORY_SYSTEM_DEVELOPMENT		61	-0.414385	-1.22446	0.174187	0.369366	1	56	tags=18%, list=12%, signal=18%
GO_NEURON_DIFFERENTIATION	GO_NEURON_DIFFERENTIATION		85	-0.403787	-1.22247	0.149639	0.371685	1	77	tags=22%, list=17%, signal=22%
GO_CIS_REGULATORY_REGION_BINDING	GO_CIS_REGULATORY_REGION_BINDING		21	-0.480003	-1.22226	0.237589	0.37072	1	74	tags=33%, list=16%, signal=38%
GO_RESPONSE_TO_ACID_CHEMICAL	GO_RESPONSE_TO_ACID_CHEMICAL		22	-0.478473	-1.2218	0.223971	0.370156	1	13	tags=14%, list=3%, signal=13%
GO_REGULATION_OF_RESPONSE_TO_WOUNDING	GO_REGULATION_OF_RESPONSE_TO_WOUNDING		15	-0.522968	-1.22054	0.24338	0.371233	1	114	tags=40%, list=25%, signal=52%
GO_REGULATION_OF_CELLULAR_COMPONENT_MOVEMENT	GO_REGULATION_OF_CELLULAR_COMPONENT_MOVEMENT		56	-0.419292	-1.22036	0.195865	0.370316	1	114	tags=32%, list=25%, signal=38%
GO_MEMBRANE_REGION	GO_MEMBRANE_REGION		19	-0.489673	-1.2201	0.235941	0.369483	1	91	tags=32%, list=20%, signal=38%
GO_CELLULAR_RESPONSE_TO_DRUG	GO_CELLULAR_RESPONSE_TO_DRUG		21	-0.48163	-1.22003	0.240964	0.368335	1	48	tags=19%, list=11%, signal=20%
GO_SUPRAMOLECULAR_POLYMER	GO_SUPRAMOLECULAR_POLYMER		53	-0.425139	-1.21923	0.176915	0.368495	1	113	tags=30%, list=25%, signal=35%
GO_REGULATION_OF_KINASE_ACTIVITY	GO_REGULATION_OF_KINASE_ACTIVITY		43	-0.427483	-1.21824	0.194962	0.369002	1	90	tags=26%, list=20%, signal=29%
GO_MITOTIC_SISTER_CHROMATID_SEGREGATION	GO_MITOTIC_SISTER_CHROMATID_SEGREGATION		20	-0.493774	-1.21802	0.231796	0.368068	1	214	tags=85%, list=47%, signal=153%
GO_POSITIVE_REGULATION_OF_TRANSPORT	GO_POSITIVE_REGULATION_OF_TRANSPORT		47	-0.430089	-1.21746	0.200651	0.367789	1	93	tags=28%, list=20%, signal=31%
GO_RESPONSE_TO_EXTRACELLULAR_STIMULUS	GO_RESPONSE_TO_EXTRACELLULAR_STIMULUS		16	-0.495724	-1.21675	0.233291	0.367859	1	73	tags=31%, list=16%, signal=36%
GO_SUPRAMOLECULAR_COMPLEX	GO_SUPRAMOLECULAR_COMPLEX		68	-0.408824	-1.216	0.195584	0.36801	1	182	tags=56%, list=40%, signal=79%
GO_RESPONSE_TO_OXIDATIVE_STRESS	GO_RESPONSE_TO_OXIDATIVE_STRESS		22	-0.478475	-1.21513	0.232927	0.368369	1	56	tags=32%, list=12%, signal=35%
GO_LIPID_BINDING	GO_LIPID_BINDING		28	-0.459229	-1.21335	0.225617	0.370283	1	142	tags=50%, list=31%, signal=68%
GO_REGULATION_OF_SYSTEM_PROCESS	GO_REGULATION_OF_SYSTEM_PROCESS		24	-0.463578	-1.21302	0.241877	0.369654	1	77	tags=29%, list=17%, signal=33%
GO_PEPTIDYL_TYROSINE_MODIFICATION	GO_PEPTIDYL_TYROSINE_MODIFICATION		15	-0.515443	-1.21163	0.259542	0.370825	1	18	tags=13%, list=4%, signal=13%
GO_CELL_JUNCTION_ORGANIZATION	GO_CELL_JUNCTION_ORGANIZATION		16	-0.507534	-1.21139	0.233418	0.370002	1	59	tags=31%, list=13%, signal=35%
GO_SECOND_MESSENGER_MEDIATED_SIGNALING	GO_SECOND_MESSENGER_MEDIATED_SIGNALING		15	-0.515665	-1.21035	0.233622	0.370787	1	31	tags=13%, list=7%, signal=14%
GO_CHROMOSOME_CENTROMERIC_REGION	GO_CHROMOSOME_CENTROMERIC_REGION		17	-0.501314	-1.20868	0.244114	0.372558	1	181	tags=76%, list=40%, signal=122%
GO_DNA_REPLICATION	GO_DNA_REPLICATION		20	-0.484068	-1.20806	0.246691	0.372365	1	74	tags=30%, list=16%, signal=34%
GO_REGULATION_OF_MAPK_CASCADE	GO_REGULATION_OF_MAPK_CASCADE		27	-0.454794	-1.2076	0.229095	0.372003	1	91	tags=33%, list=20%, signal=39%
GO_SIGNALING_RECEPTOR_BINDING	GO_SIGNALING_RECEPTOR_BINDING		56	-0.409859	-1.20685	0.21098	0.372131	1	121	tags=32%, list=26%, signal=38%
GO_WHOLE_MEMBRANE	GO_WHOLE_MEMBRANE		60	-0.417029	-1.20639	0.187097	0.371669	1	58	tags=20%, list=13%, signal=20%
GO_CELLULAR_RESPONSE_TO_DNA_DAMAGE_STIMULUS	GO_CELLULAR_RESPONSE_TO_DNA_DAMAGE_STIMULUS		33	-0.442263	-1.20245	0.210405	0.37768	1	118	tags=33%, list=26%, signal=42%
GO_REGULATION_OF_NEURON_PROJECTION_DEVELOPMENT	GO_REGULATION_OF_NEURON_PROJECTION_DEVELOPMENT		33	-0.439748	-1.19751	0.239595	0.385143	1	34	tags=12%, list=7%, signal=12%
GO_REGULATION_OF_ACTIN_FILAMENT_BASED_PROCESS	GO_REGULATION_OF_ACTIN_FILAMENT_BASED_PROCESS		21	-0.468691	-1.19697	0.243728	0.384888	1	142	tags=38%, list=31%, signal=53%
GO_RESPONSE_TO_GROWTH_FACTOR	GO_RESPONSE_TO_GROWTH_FACTOR		43	-0.422643	-1.19502	0.223195	0.386993	1	87	tags=35%, list=19%, signal=39%
GO_LEUKOCYTE_MIGRATION	GO_LEUKOCYTE_MIGRATION		18	-0.483312	-1.19322	0.258105	0.388922	1	81	tags=33%, list=18%, signal=39%
GO_ENZYME_LINKED_RECEPTOR_PROTEIN_SIGNALING_PATHWAY	GO_ENZYME_LINKED_RECEPTOR_PROTEIN_SIGNALING_PATHWAY		50	-0.408019	-1.19183	0.244854	0.390279	1	70	tags=22%, list=15%, signal=23%
GO_EMBRYO_DEVELOPMENT	GO_EMBRYO_DEVELOPMENT		36	-0.42345	-1.18689	0.240449	0.39786	1	121	tags=36%, list=26%, signal=45%
GO_NEGATIVE_REGULATION_OF_NUCLEOBASE_CONTAINING_COMPOUND_METABOLIC_PROCESS	GO_NEGATIVE_REGULATION_OF_NUCLEOBASE_CONTAINING_COMPOUND_METABOLIC_PROCESS		51	-0.410709	-1.18589	0.230852	0.39847	1	115	tags=33%, list=25%, signal=40%
GO_NEGATIVE_REGULATION_OF_BIOSYNTHETIC_PROCESS	GO_NEGATIVE_REGULATION_OF_BIOSYNTHETIC_PROCESS		60	-0.403962	-1.18176	0.228145	0.404622	1	115	tags=33%, list=25%, signal=39%
GO_BEHAVIOR	GO_BEHAVIOR		26	-0.454276	-1.18162	0.276869	0.403642	1	14	tags=12%, list=3%, signal=11%
GO_POSITIVE_REGULATION_OF_ION_TRANSPORT	GO_POSITIVE_REGULATION_OF_ION_TRANSPORT		15	-0.492451	-1.18135	0.301173	0.402801	1	29	tags=20%, list=6%, signal=21%
GO_GROWTH	GO_GROWTH		55	-0.404509	-1.1809	0.234595	0.402313	1	81	tags=25%, list=18%, signal=27%
GO_REGULATION_OF_INTRACELLULAR_SIGNAL_TRANSDUCTION	GO_REGULATION_OF_INTRACELLULAR_SIGNAL_TRANSDUCTION		68	-0.395293	-1.18051	0.216331	0.401674	1	121	tags=32%, list=26%, signal=37%
GO_CELLULAR_ION_HOMEOSTASIS	GO_CELLULAR_ION_HOMEOSTASIS		24	-0.45632	-1.177	0.277372	0.406372	1	69	tags=21%, list=15%, signal=23%
GO_NEGATIVE_REGULATION_OF_NEURON_PROJECTION_DEVELOPMENT	GO_NEGATIVE_REGULATION_OF_NEURON_PROJECTION_DEVELOPMENT		19	-0.469075	-1.17546	0.280457	0.407909	1	34	tags=16%, list=7%, signal=16%
GO_TISSUE_MORPHOGENESIS	GO_TISSUE_MORPHOGENESIS		35	-0.428934	-1.17068	0.257471	0.415256	1	173	tags=49%, list=38%, signal=72%
GO_REGULATION_OF_CELL_MORPHOGENESIS	GO_REGULATION_OF_CELL_MORPHOGENESIS		32	-0.437207	-1.17013	0.261959	0.414899	1	102	tags=28%, list=22%, signal=34%
GO_EMBRYONIC_MORPHOGENESIS	GO_EMBRYONIC_MORPHOGENESIS		22	-0.456674	-1.16815	0.287823	0.417104	1	121	tags=41%, list=26%, signal=53%
GO_KINETOCHORE	GO_KINETOCHORE		16	-0.491507	-1.16777	0.286255	0.41657	1	181	tags=75%, list=40%, signal=120%
GO_LOCOMOTION	GO_LOCOMOTION		100	-0.375922	-1.16372	0.223805	0.4225	1	116	tags=31%, list=25%, signal=32%
GO_LYMPHOCYTE_ACTIVATION	GO_LYMPHOCYTE_ACTIVATION		23	-0.445333	-1.16169	0.282686	0.424725	1	19	tags=13%, list=4%, signal=13%
GO_REGULATION_OF_SECRETION	GO_REGULATION_OF_SECRETION		30	-0.43373	-1.16092	0.280363	0.42479	1	93	tags=33%, list=20%, signal=39%
GO_REGULATION_OF_CELL_CELL_ADHESION	GO_REGULATION_OF_CELL_CELL_ADHESION		16	-0.476902	-1.16027	0.321652	0.424579	1	114	tags=38%, list=25%, signal=48%
GO_REGULATION_OF_GROWTH	GO_REGULATION_OF_GROWTH		36	-0.419238	-1.15976	0.284424	0.424176	1	50	tags=17%, list=11%, signal=17%
GO_WOUND_HEALING	GO_WOUND_HEALING		35	-0.417584	-1.15868	0.287844	0.424756	1	114	tags=34%, list=25%, signal=42%
GO_NEURON_DEVELOPMENT	GO_NEURON_DEVELOPMENT		72	-0.383407	-1.15846	0.24659	0.423909	1	77	tags=21%, list=17%, signal=21%
GO_MUSCLE_ORGAN_DEVELOPMENT	GO_MUSCLE_ORGAN_DEVELOPMENT		22	-0.464362	-1.15724	0.305187	0.42477	1	83	tags=32%, list=18%, signal=37%
GO_ADENYL_NUCLEOTIDE_BINDING	GO_ADENYL_NUCLEOTIDE_BINDING		36	-0.419153	-1.15398	0.288117	0.429263	1	82	tags=25%, list=18%, signal=28%
GO_ORGANONITROGEN_COMPOUND_CATABOLIC_PROCESS	GO_ORGANONITROGEN_COMPOUND_CATABOLIC_PROCESS		51	-0.404929	-1.14919	0.276201	0.436376	1	53	tags=14%, list=12%, signal=14%
GO_DEVELOPMENTAL_GROWTH	GO_DEVELOPMENTAL_GROWTH		40	-0.408909	-1.14834	0.28304	0.436505	1	119	tags=38%, list=26%, signal=46%
GO_NEGATIVE_REGULATION_OF_CELL_PROJECTION_ORGANIZATION	GO_NEGATIVE_REGULATION_OF_CELL_PROJECTION_ORGANIZATION		20	-0.455681	-1.14772	0.31677	0.436244	1	34	tags=15%, list=7%, signal=15%
GO_NEGATIVE_REGULATION_OF_TRANSCRIPTION_BY_RNA_POLYMERASE_II	GO_NEGATIVE_REGULATION_OF_TRANSCRIPTION_BY_RNA_POLYMERASE_II		34	-0.422678	-1.144	0.315254	0.441421	1	74	tags=24%, list=16%, signal=26%
GO_REGULATION_OF_PROTEIN_STABILITY	GO_REGULATION_OF_PROTEIN_STABILITY		16	-0.478128	-1.14276	0.314839	0.442318	1	20	tags=13%, list=4%, signal=13%
GO_PEPTIDE_SECRETION	GO_PEPTIDE_SECRETION		26	-0.43611	-1.14122	0.309859	0.443692	1	121	tags=42%, list=26%, signal=54%
GO_CELL_MOTILITY	GO_CELL_MOTILITY		90	-0.37526	-1.14046	0.265222	0.443851	1	116	tags=31%, list=25%, signal=33%
GO_CELL_GROWTH	GO_CELL_GROWTH		30	-0.416897	-1.13994	0.320776	0.443381	1	77	tags=23%, list=17%, signal=26%
GO_REGULATION_OF_TRANSPORT	GO_REGULATION_OF_TRANSPORT		70	-0.37828	-1.13939	0.271958	0.443052	1	93	tags=26%, list=20%, signal=27%
GO_POSITIVE_REGULATION_OF_SECRETION	GO_POSITIVE_REGULATION_OF_SECRETION		19	-0.454539	-1.13902	0.335351	0.442386	1	93	tags=37%, list=20%, signal=44%
GO_POSITIVE_REGULATION_OF_CELL_CYCLE	GO_POSITIVE_REGULATION_OF_CELL_CYCLE		25	-0.43228	-1.13721	0.303634	0.444407	1	90	tags=36%, list=20%, signal=42%
GO_REGULATION_OF_ACTIN_FILAMENT_ORGANIZATION	GO_REGULATION_OF_ACTIN_FILAMENT_ORGANIZATION		16	-0.47991	-1.13175	0.337975	0.452731	1	142	tags=44%, list=31%, signal=61%
GO_REGULATION_OF_CELLULAR_RESPONSE_TO_GROWTH_FACTOR_STIMULUS	GO_REGULATION_OF_CELLULAR_RESPONSE_TO_GROWTH_FACTOR_STIMULUS		15	-0.473166	-1.13135	0.340645	0.452122	1	49	tags=27%, list=11%, signal=29%
GO_CHROMATIN_BINDING	GO_CHROMATIN_BINDING		19	-0.454492	-1.13072	0.340768	0.451893	1	74	tags=32%, list=16%, signal=36%
GO_POSITIVE_REGULATION_OF_ORGANELLE_ORGANIZATION	GO_POSITIVE_REGULATION_OF_ORGANELLE_ORGANIZATION		24	-0.432845	-1.12763	0.333721	0.455905	1	89	tags=33%, list=19%, signal=39%
GO_SEQUENCE_SPECIFIC_DOUBLE_STRANDED_DNA_BINDING	GO_SEQUENCE_SPECIFIC_DOUBLE_STRANDED_DNA_BINDING		25	-0.427832	-1.12318	0.335706	0.46235	1	74	tags=28%, list=16%, signal=32%
GO_MUSCLE_CELL_DIFFERENTIATION	GO_MUSCLE_CELL_DIFFERENTIATION		18	-0.457005	-1.11806	0.350792	0.470338	1	43	tags=22%, list=9%, signal=24%
GO_TRANSMEMBRANE_TRANSPORT	GO_TRANSMEMBRANE_TRANSPORT		41	-0.393539	-1.11591	0.310155	0.472922	1	54	tags=17%, list=12%, signal=18%
GO_POSITIVE_REGULATION_OF_MAPK_CASCADE	GO_POSITIVE_REGULATION_OF_MAPK_CASCADE		17	-0.459397	-1.11346	0.352871	0.47607	1	86	tags=29%, list=19%, signal=35%
GO_CHROMOSOME_ORGANIZATION	GO_CHROMOSOME_ORGANIZATION		45	-0.389057	-1.11087	0.336992	0.479299	1	219	tags=76%, list=48%, signal=131%
GO_ION_HOMEOSTASIS	GO_ION_HOMEOSTASIS		31	-0.412249	-1.10961	0.344098	0.480193	1	69	tags=23%, list=15%, signal=25%
GO_PROTEASOMAL_PROTEIN_CATABOLIC_PROCESS	GO_PROTEASOMAL_PROTEIN_CATABOLIC_PROCESS		22	-0.433562	-1.10934	0.348086	0.479316	1	167	tags=55%, list=37%, signal=82%
GO_NUCLEAR_OUTER_MEMBRANE_ENDOPLASMIC_RETICULUM_MEMBRANE_NETWORK	GO_NUCLEAR_OUTER_MEMBRANE_ENDOPLASMIC_RETICULUM_MEMBRANE_NETWORK		18	-0.443008	-1.10727	0.33794	0.481529	1	43	tags=22%, list=9%, signal=24%
GO_REGULATORY_REGION_NUCLEIC_ACID_BINDING	GO_REGULATORY_REGION_NUCLEIC_ACID_BINDING		25	-0.421016	-1.10241	0.340376	0.488656	1	74	tags=28%, list=16%, signal=32%
GO_DEVELOPMENTAL_MATURATION	GO_DEVELOPMENTAL_MATURATION		15	-0.462074	-1.09594	0.345455	0.498686	1	74	tags=33%, list=16%, signal=38%
GO_CELLULAR_COMPONENT_MORPHOGENESIS	GO_CELLULAR_COMPONENT_MORPHOGENESIS		64	-0.370404	-1.09474	0.32334	0.49959	1	91	tags=20%, list=20%, signal=22%
GO_MICROTUBULE_CYTOSKELETON_ORGANIZATION_INVOLVED_IN_MITOSIS	GO_MICROTUBULE_CYTOSKELETON_ORGANIZATION_INVOLVED_IN_MITOSIS		17	-0.446935	-1.0922	0.369212	0.502706	1	212	tags=76%, list=46%, signal=137%
GO_SKELETAL_SYSTEM_DEVELOPMENT	GO_SKELETAL_SYSTEM_DEVELOPMENT		24	-0.420406	-1.0871	0.37935	0.510469	1	129	tags=42%, list=28%, signal=55%
GO_GLYCOSAMINOGLYCAN_BINDING	GO_GLYCOSAMINOGLYCAN_BINDING		15	-0.461778	-1.08667	0.3723	0.509844	1	87	tags=27%, list=19%, signal=32%
GO_NEGATIVE_REGULATION_OF_PHOSPHORUS_METABOLIC_PROCESS	GO_NEGATIVE_REGULATION_OF_PHOSPHORUS_METABOLIC_PROCESS		24	-0.417473	-1.08481	0.380729	0.511583	1	91	tags=29%, list=20%, signal=35%
GO_DIVALENT_INORGANIC_CATION_TRANSPORT	GO_DIVALENT_INORGANIC_CATION_TRANSPORT		17	-0.450456	-1.08376	0.386973	0.512166	1	54	tags=18%, list=12%, signal=19%
GO_REGULATION_OF_TRANSFERASE_ACTIVITY	GO_REGULATION_OF_TRANSFERASE_ACTIVITY		52	-0.380023	-1.08376	0.367853	0.510747	1	90	tags=23%, list=20%, signal=25%
GO_LEUKOCYTE_CELL_CELL_ADHESION	GO_LEUKOCYTE_CELL_CELL_ADHESION		15	-0.457584	-1.08299	0.385309	0.510837	1	102	tags=33%, list=22%, signal=42%
GO_RIBONUCLEOTIDE_BINDING	GO_RIBONUCLEOTIDE_BINDING		48	-0.383739	-1.08162	0.373494	0.512023	1	89	tags=27%, list=19%, signal=30%
GO_VESICLE_MEMBRANE	GO_VESICLE_MEMBRANE		27	-0.415	-1.07803	0.383178	0.51706	1	52	tags=19%, list=11%, signal=20%
GO_PHOSPHOLIPID_BINDING	GO_PHOSPHOLIPID_BINDING		18	-0.43473	-1.0776	0.401515	0.516361	1	161	tags=50%, list=35%, signal=74%
GO_HEAD_DEVELOPMENT	GO_HEAD_DEVELOPMENT		35	-0.392917	-1.07568	0.376682	0.518257	1	121	tags=34%, list=26%, signal=43%
GO_DOUBLE_STRANDED_DNA_BINDING	GO_DOUBLE_STRANDED_DNA_BINDING		29	-0.397966	-1.06919	0.402098	0.527981	1	74	tags=24%, list=16%, signal=27%
GO_NEGATIVE_REGULATION_OF_MITOTIC_CELL_CYCLE	GO_NEGATIVE_REGULATION_OF_MITOTIC_CELL_CYCLE		19	-0.42974	-1.06914	0.39199	0.526635	1	182	tags=68%, list=40%, signal=109%
GO_CELL_SUBSTRATE_ADHESION	GO_CELL_SUBSTRATE_ADHESION		18	-0.431634	-1.06162	0.408642	0.538367	1	59	tags=22%, list=13%, signal=25%
GO_APICAL_PART_OF_CELL	GO_APICAL_PART_OF_CELL		23	-0.413294	-1.05869	0.409364	0.542091	1	133	tags=43%, list=29%, signal=58%
GO_LIPID_BIOSYNTHETIC_PROCESS	GO_LIPID_BIOSYNTHETIC_PROCESS		17	-0.430638	-1.0582	0.418293	0.541474	1	131	tags=41%, list=29%, signal=56%
GO_MIDBODY	GO_MIDBODY		17	-0.437759	-1.0581	0.429268	0.540173	1	75	tags=29%, list=16%, signal=34%
GO_CHROMOSOME	GO_CHROMOSOME		57	-0.357871	-1.05369	0.411317	0.546774	1	197	tags=61%, list=43%, signal=94%
GO_CELL_PROJECTION_ORGANIZATION	GO_CELL_PROJECTION_ORGANIZATION		83	-0.352393	-1.05364	0.397089	0.545386	1	77	tags=19%, list=17%, signal=19%
GO_GLUTAMATERGIC_SYNAPSE	GO_GLUTAMATERGIC_SYNAPSE		19	-0.424179	-1.0509	0.427689	0.548761	1	13	tags=11%, list=3%, signal=10%
GO_SPINDLE_ORGANIZATION	GO_SPINDLE_ORGANIZATION		18	-0.425113	-1.04753	0.438202	0.553234	1	182	tags=67%, list=40%, signal=106%
GO_ENDOSOME	GO_ENDOSOME		35	-0.381594	-1.04688	0.416761	0.55284	1	130	tags=37%, list=28%, signal=48%
GO_CELL_CYCLE_PHASE_TRANSITION	GO_CELL_CYCLE_PHASE_TRANSITION		39	-0.376045	-1.04527	0.432802	0.554316	1	220	tags=74%, list=48%, signal=131%
GO_CELL_CYCLE_G1_S_PHASE_TRANSITION	GO_CELL_CYCLE_G1_S_PHASE_TRANSITION		19	-0.420712	-1.0452	0.422518	0.552957	1	209	tags=84%, list=46%, signal=149%
GO_PERINUCLEAR_REGION_OF_CYTOPLASM	GO_PERINUCLEAR_REGION_OF_CYTOPLASM		35	-0.376492	-1.03757	0.453917	0.564892	1	66	tags=17%, list=14%, signal=19%
GO_CIRCULATORY_SYSTEM_PROCESS	GO_CIRCULATORY_SYSTEM_PROCESS		25	-0.393584	-1.0339	0.439483	0.569992	1	83	tags=24%, list=18%, signal=28%
GO_POSTTRANSCRIPTIONAL_REGULATION_OF_GENE_EXPRESSION	GO_POSTTRANSCRIPTIONAL_REGULATION_OF_GENE_EXPRESSION		23	-0.401069	-1.0324	0.461358	0.571211	1	16	tags=13%, list=4%, signal=13%
GO_NUCLEAR_CHROMOSOME	GO_NUCLEAR_CHROMOSOME		42	-0.35749	-1.02722	0.454245	0.578851	1	88	tags=26%, list=19%, signal=29%
GO_HEART_PROCESS	GO_HEART_PROCESS		16	-0.427988	-1.0203	0.465894	0.589222	1	69	tags=25%, list=15%, signal=28%
GO_REGULATION_OF_CELL_PROJECTION_ORGANIZATION	GO_REGULATION_OF_CELL_PROJECTION_ORGANIZATION		40	-0.362361	-1.01871	0.455668	0.59043	1	34	tags=10%, list=7%, signal=10%
GO_CELL_CELL_JUNCTION	GO_CELL_CELL_JUNCTION		24	-0.385625	-1.01537	0.4609	0.594863	1	199	tags=58%, list=44%, signal=98%
GO_CELLULAR_PROTEIN_CATABOLIC_PROCESS	GO_CELLULAR_PROTEIN_CATABOLIC_PROCESS		31	-0.376026	-1.01291	0.469714	0.597721	1	167	tags=48%, list=37%, signal=71%
GO_REGULATION_OF_ION_TRANSPORT	GO_REGULATION_OF_ION_TRANSPORT		28	-0.380142	-1.01262	0.471871	0.596679	1	29	tags=14%, list=6%, signal=14%
GO_EMBRYO_DEVELOPMENT_ENDING_IN_BIRTH_OR_EGG_HATCHING	GO_EMBRYO_DEVELOPMENT_ENDING_IN_BIRTH_OR_EGG_HATCHING		23	-0.389883	-1.01101	0.454545	0.59794	1	44	tags=17%, list=10%, signal=18%
GO_MACROMOLECULE_CATABOLIC_PROCESS	GO_MACROMOLECULE_CATABOLIC_PROCESS		80	-0.335151	-1.00964	0.483437	0.598978	1	56	tags=14%, list=12%, signal=13%
GO_SEQUENCE_SPECIFIC_DNA_BINDING	GO_SEQUENCE_SPECIFIC_DNA_BINDING		27	-0.382914	-1.00746	0.483759	0.601182	1	74	tags=26%, list=16%, signal=29%
GO_METAL_ION_TRANSPORT	GO_METAL_ION_TRANSPORT		30	-0.379552	-1.00741	0.495963	0.599734	1	69	tags=20%, list=15%, signal=22%
GO_ORGANELLE_LOCALIZATION	GO_ORGANELLE_LOCALIZATION		25	-0.388488	-1.00055	0.475271	0.609851	1	91	tags=32%, list=20%, signal=38%
GO_EARLY_ENDOSOME	GO_EARLY_ENDOSOME		16	-0.414076	-0.993855	0.501263	0.619497	1	48	tags=19%, list=11%, signal=20%
GO_MODIFICATION_DEPENDENT_MACROMOLECULE_CATABOLIC_PROCESS	GO_MODIFICATION_DEPENDENT_MACROMOLECULE_CATABOLIC_PROCESS		25	-0.380922	-0.993553	0.497642	0.618477	1	167	tags=52%, list=37%, signal=77%
GO_NEGATIVE_REGULATION_OF_CELL_CYCLE	GO_NEGATIVE_REGULATION_OF_CELL_CYCLE		35	-0.360639	-0.991569	0.5	0.62024	1	182	tags=57%, list=40%, signal=88%
GO_TRANSFERASE_COMPLEX	GO_TRANSFERASE_COMPLEX		18	-0.402879	-0.984661	0.513959	0.630266	1	220	tags=67%, list=48%, signal=123%
GO_SYNAPSE_ORGANIZATION	GO_SYNAPSE_ORGANIZATION		23	-0.372993	-0.977642	0.528103	0.64081	1	13	tags=9%, list=3%, signal=8%
GO_NEGATIVE_REGULATION_OF_PHOSPHORYLATION	GO_NEGATIVE_REGULATION_OF_PHOSPHORYLATION		23	-0.373927	-0.975044	0.524318	0.643697	1	91	tags=26%, list=20%, signal=31%
GO_ACTIN_CYTOSKELETON	GO_ACTIN_CYTOSKELETON		25	-0.37302	-0.968226	0.535194	0.653261	1	159	tags=48%, list=35%, signal=70%
GO_POSITIVE_REGULATION_OF_INTRACELLULAR_SIGNAL_TRANSDUCTION	GO_POSITIVE_REGULATION_OF_INTRACELLULAR_SIGNAL_TRANSDUCTION		41	-0.338463	-0.96677	0.528078	0.653986	1	121	tags=29%, list=26%, signal=36%
GO_REGULATION_OF_CELL_MORPHOGENESIS_INVOLVED_IN_DIFFERENTIATION	GO_REGULATION_OF_CELL_MORPHOGENESIS_INVOLVED_IN_DIFFERENTIATION		18	-0.394375	-0.958246	0.553885	0.666634	1	5	tags=6%, list=1%, signal=5%
GO_CHROMATIN_ORGANIZATION	GO_CHROMATIN_ORGANIZATION		17	-0.392322	-0.956044	0.531288	0.668544	1	181	tags=59%, list=40%, signal=94%
GO_REGULATION_OF_CELL_CYCLE_PROCESS	GO_REGULATION_OF_CELL_CYCLE_PROCESS		35	-0.349999	-0.951682	0.553288	0.673994	1	113	tags=34%, list=25%, signal=42%
GO_STRUCTURAL_MOLECULE_ACTIVITY	GO_STRUCTURAL_MOLECULE_ACTIVITY		63	-0.316309	-0.943869	0.586426	0.685162	1	20	tags=8%, list=4%, signal=7%
GO_NEURON_PROJECTION	GO_NEURON_PROJECTION		58	-0.317601	-0.936321	0.58952	0.695625	1	94	tags=24%, list=21%, signal=27%
GO_CELLULAR_PROTEIN_CONTAINING_COMPLEX_ASSEMBLY	GO_CELLULAR_PROTEIN_CONTAINING_COMPLEX_ASSEMBLY		43	-0.332341	-0.934973	0.576667	0.696118	1	50	tags=14%, list=11%, signal=14%
GO_SPINDLE_POLE	GO_SPINDLE_POLE		16	-0.388092	-0.934456	0.585025	0.695231	1	181	tags=63%, list=40%, signal=100%
GO_CELL_CYCLE_CHECKPOINT	GO_CELL_CYCLE_CHECKPOINT		17	-0.383887	-0.934352	0.557621	0.693686	1	218	tags=82%, list=48%, signal=152%
GO_DNA_REPAIR	GO_DNA_REPAIR		19	-0.367911	-0.933504	0.572311	0.69333	1	118	tags=32%, list=26%, signal=41%
GO_CATALYTIC_COMPLEX	GO_CATALYTIC_COMPLEX		32	-0.342143	-0.925882	0.591435	0.703868	1	237	tags=72%, list=52%, signal=139%
GO_MITOTIC_CELL_CYCLE_CHECKPOINT	GO_MITOTIC_CELL_CYCLE_CHECKPOINT		15	-0.386929	-0.925016	0.573107	0.70359	1	208	tags=80%, list=46%, signal=142%
GO_NEGATIVE_REGULATION_OF_CATABOLIC_PROCESS	GO_NEGATIVE_REGULATION_OF_CATABOLIC_PROCESS		15	-0.389404	-0.919549	0.590621	0.710736	1	68	tags=27%, list=15%, signal=30%
GO_NEGATIVE_REGULATION_OF_ORGANELLE_ORGANIZATION	GO_NEGATIVE_REGULATION_OF_ORGANELLE_ORGANIZATION		26	-0.350813	-0.918445	0.605917	0.710721	1	24	tags=8%, list=5%, signal=8%
GO_ZINC_ION_BINDING	GO_ZINC_ION_BINDING		16	-0.381429	-0.91821	0.582697	0.709446	1	145	tags=44%, list=32%, signal=62%
GO_CHROMATIN	GO_CHROMATIN		31	-0.339943	-0.910994	0.600912	0.719044	1	88	tags=26%, list=19%, signal=30%
GO_SPINDLE	GO_SPINDLE		28	-0.345919	-0.907556	0.612529	0.722606	1	214	tags=64%, list=47%, signal=113%
GO_CELL_MORPHOGENESIS_INVOLVED_IN_DIFFERENTIATION	GO_CELL_MORPHOGENESIS_INVOLVED_IN_DIFFERENTIATION		39	-0.319807	-0.905863	0.632856	0.723545	1	151	tags=33%, list=33%, signal=46%
GO_RESPONSE_TO_REACTIVE_OXYGEN_SPECIES	GO_RESPONSE_TO_REACTIVE_OXYGEN_SPECIES		18	-0.372967	-0.903295	0.60826	0.725831	1	48	tags=22%, list=11%, signal=24%
GO_CELL_JUNCTION	GO_CELL_JUNCTION		75	-0.303221	-0.900406	0.661088	0.728423	1	81	tags=21%, list=18%, signal=22%
GO_AXON_DEVELOPMENT	GO_AXON_DEVELOPMENT		38	-0.323174	-0.896437	0.64738	0.732829	1	102	tags=26%, list=22%, signal=31%
GO_REGULATION_OF_CELL_CYCLE_PHASE_TRANSITION	GO_REGULATION_OF_CELL_CYCLE_PHASE_TRANSITION		24	-0.339537	-0.893374	0.622776	0.735997	1	208	tags=67%, list=46%, signal=116%
GO_MUSCLE_TISSUE_DEVELOPMENT	GO_MUSCLE_TISSUE_DEVELOPMENT		25	-0.345905	-0.893003	0.645356	0.734847	1	83	tags=24%, list=18%, signal=28%
GO_APICAL_PLASMA_MEMBRANE	GO_APICAL_PLASMA_MEMBRANE		17	-0.36448	-0.892957	0.63288	0.733188	1	114	tags=35%, list=25%, signal=45%
GO_ORGANIC_ACID_METABOLIC_PROCESS	GO_ORGANIC_ACID_METABOLIC_PROCESS		19	-0.358484	-0.886166	0.640994	0.741582	1	96	tags=26%, list=21%, signal=32%
GO_SIDE_OF_MEMBRANE	GO_SIDE_OF_MEMBRANE		18	-0.362782	-0.883462	0.619289	0.743964	1	114	tags=44%, list=25%, signal=57%
GO_MICROTUBULE_BASED_PROCESS	GO_MICROTUBULE_BASED_PROCESS		47	-0.30788	-0.883046	0.651599	0.742891	1	169	tags=49%, list=37%, signal=70%
GO_POSITIVE_REGULATION_OF_NERVOUS_SYSTEM_DEVELOPMENT	GO_POSITIVE_REGULATION_OF_NERVOUS_SYSTEM_DEVELOPMENT		29	-0.327796	-0.872874	0.648456	0.756225	1	77	tags=17%, list=17%, signal=19%
GO_POSITIVE_REGULATION_OF_SIGNALING	GO_POSITIVE_REGULATION_OF_SIGNALING		69	-0.28914	-0.872801	0.703587	0.754563	1	93	tags=20%, list=20%, signal=22%
GO_ESTABLISHMENT_OF_LOCALIZATION_IN_CELL	GO_ESTABLISHMENT_OF_LOCALIZATION_IN_CELL		21	-0.341679	-0.871923	0.639423	0.75406	1	214	tags=67%, list=47%, signal=120%
GO_ANCHORING_JUNCTION	GO_ANCHORING_JUNCTION		62	-0.297353	-0.871503	0.684486	0.752933	1	81	tags=19%, list=18%, signal=20%
GO_REGULATION_OF_PEPTIDE_SECRETION	GO_REGULATION_OF_PEPTIDE_SECRETION		21	-0.34101	-0.87002	0.640288	0.753351	1	121	tags=38%, list=26%, signal=49%
GO_NUCLEAR_BODY	GO_NUCLEAR_BODY		16	-0.365003	-0.868219	0.654182	0.754212	1	177	tags=63%, list=39%, signal=98%
GO_DNA_METABOLIC_PROCESS	GO_DNA_METABOLIC_PROCESS		31	-0.324239	-0.86781	0.677419	0.7531	1	88	tags=23%, list=19%, signal=26%
GO_REGULATION_OF_CYTOSKELETON_ORGANIZATION	GO_REGULATION_OF_CYTOSKELETON_ORGANIZATION		33	-0.31872	-0.866091	0.683908	0.753876	1	108	tags=24%, list=24%, signal=29%
GO_NEGATIVE_REGULATION_OF_CELL_CYCLE_PHASE_TRANSITION	GO_NEGATIVE_REGULATION_OF_CELL_CYCLE_PHASE_TRANSITION		15	-0.363293	-0.862025	0.652672	0.758102	1	218	tags=80%, list=48%, signal=148%
GO_CATION_TRANSPORT	GO_CATION_TRANSPORT		33	-0.314256	-0.859419	0.678733	0.760025	1	69	tags=18%, list=15%, signal=20%
GO_CELLULAR_LIPID_METABOLIC_PROCESS	GO_CELLULAR_LIPID_METABOLIC_PROCESS		26	-0.329902	-0.858223	0.690698	0.76003	1	96	tags=27%, list=21%, signal=32%
GO_CELL_LEADING_EDGE	GO_CELL_LEADING_EDGE		29	-0.320826	-0.856656	0.676157	0.760522	1	60	tags=14%, list=13%, signal=15%
GO_HYDROLASE_ACTIVITY_ACTING_ON_ACID_ANHYDRIDES	GO_HYDROLASE_ACTIVITY_ACTING_ON_ACID_ANHYDRIDES		31	-0.315032	-0.855437	0.669704	0.760561	1	89	tags=26%, list=19%, signal=30%
GO_REGULATION_OF_ANATOMICAL_STRUCTURE_SIZE	GO_REGULATION_OF_ANATOMICAL_STRUCTURE_SIZE		24	-0.333819	-0.854521	0.685615	0.760071	1	108	tags=29%, list=24%, signal=36%
GO_CELL_SUBSTRATE_JUNCTION	GO_CELL_SUBSTRATE_JUNCTION		43	-0.304108	-0.853456	0.690664	0.759766	1	81	tags=21%, list=18%, signal=23%
GO_REGULATION_OF_PROTEIN_SERINE_THREONINE_KINASE_ACTIVITY	GO_REGULATION_OF_PROTEIN_SERINE_THREONINE_KINASE_ACTIVITY		22	-0.330007	-0.842957	0.696711	0.772941	1	90	tags=27%, list=20%, signal=32%
GO_ION_TRANSPORT	GO_ION_TRANSPORT		46	-0.296681	-0.842167	0.732318	0.772298	1	29	tags=11%, list=6%, signal=10%
GO_MICROTUBULE_BINDING	GO_MICROTUBULE_BINDING		17	-0.347543	-0.839213	0.683019	0.774508	1	104	tags=35%, list=23%, signal=44%
GO_MICROTUBULE_CYTOSKELETON	GO_MICROTUBULE_CYTOSKELETON		59	-0.282916	-0.837188	0.734801	0.775712	1	187	tags=49%, list=41%, signal=72%
GO_CENTROSOME	GO_CENTROSOME		27	-0.310912	-0.82903	0.71564	0.785097	1	245	tags=70%, list=54%, signal=143%
GO_PROTEIN_DNA_COMPLEX_SUBUNIT_ORGANIZATION	GO_PROTEIN_DNA_COMPLEX_SUBUNIT_ORGANIZATION		16	-0.341808	-0.827831	0.699872	0.78495	1	197	tags=63%, list=43%, signal=106%
GO_SYNAPSE	GO_SYNAPSE		70	-0.274892	-0.82182	0.755486	0.791386	1	85	tags=19%, list=19%, signal=19%
GO_MICROTUBULE_CYTOSKELETON_ORGANIZATION	GO_MICROTUBULE_CYTOSKELETON_ORGANIZATION		39	-0.292251	-0.821437	0.725082	0.790185	1	182	tags=56%, list=40%, signal=86%
GO_SMALL_MOLECULE_METABOLIC_PROCESS	GO_SMALL_MOLECULE_METABOLIC_PROCESS		37	-0.30055	-0.820811	0.742922	0.789195	1	182	tags=46%, list=40%, signal=70%
GO_NEGATIVE_REGULATION_OF_CELL_MOTILITY	GO_NEGATIVE_REGULATION_OF_CELL_MOTILITY		15	-0.341699	-0.812944	0.721612	0.797681	1	59	tags=20%, list=13%, signal=22%
GO_KINASE_ACTIVITY	GO_KINASE_ACTIVITY		23	-0.314183	-0.804852	0.723606	0.80617	1	231	tags=61%, list=51%, signal=117%
GO_ANATOMICAL_STRUCTURE_HOMEOSTASIS	GO_ANATOMICAL_STRUCTURE_HOMEOSTASIS		15	-0.335076	-0.798241	0.725786	0.812644	1	144	tags=47%, list=32%, signal=66%
GO_PEPTIDYL_AMINO_ACID_MODIFICATION	GO_PEPTIDYL_AMINO_ACID_MODIFICATION		31	-0.29531	-0.79816	0.748864	0.810962	1	43	tags=10%, list=9%, signal=10%
GO_CELL_CYCLE_G2_M_PHASE_TRANSITION	GO_CELL_CYCLE_G2_M_PHASE_TRANSITION		17	-0.325716	-0.795016	0.745973	0.81312	1	220	tags=76%, list=48%, signal=142%
GO_PROTEIN_KINASE_ACTIVITY	GO_PROTEIN_KINASE_ACTIVITY		22	-0.305581	-0.791368	0.754513	0.815815	1	231	tags=59%, list=51%, signal=114%
GO_PLASMA_MEMBRANE_REGION	GO_PLASMA_MEMBRANE_REGION		53	-0.274293	-0.790521	0.796336	0.81502	1	121	tags=32%, list=26%, signal=39%
GO_REGULATION_OF_TRANS_SYNAPTIC_SIGNALING	GO_REGULATION_OF_TRANS_SYNAPTIC_SIGNALING		20	-0.315288	-0.787528	0.748489	0.817054	1	42	tags=10%, list=9%, signal=11%
GO_TRANSITION_METAL_ION_BINDING	GO_TRANSITION_METAL_ION_BINDING		20	-0.310134	-0.774772	0.759603	0.830973	1	145	tags=35%, list=32%, signal=49%
GO_DEVELOPMENTAL_CELL_GROWTH	GO_DEVELOPMENTAL_CELL_GROWTH		15	-0.326629	-0.763386	0.755844	0.842731	1	77	tags=20%, list=17%, signal=23%
GO_POSITIVE_REGULATION_OF_CELL_CYCLE_PROCESS	GO_POSITIVE_REGULATION_OF_CELL_CYCLE_PROCESS		17	-0.312326	-0.755	0.7625	0.8508	1	43	tags=18%, list=9%, signal=19%
GO_ESTABLISHMENT_OF_ORGANELLE_LOCALIZATION	GO_ESTABLISHMENT_OF_ORGANELLE_LOCALIZATION		19	-0.301108	-0.748274	0.776952	0.856614	1	224	tags=74%, list=49%, signal=139%
GO_TRANSFERASE_ACTIVITY_TRANSFERRING_PHOSPHORUS_CONTAINING_GROUPS	GO_TRANSFERASE_ACTIVITY_TRANSFERRING_PHOSPHORUS_CONTAINING_GROUPS		24	-0.291055	-0.74626	0.803828	0.857051	1	231	tags=58%, list=51%, signal=112%
GO_CONTRACTILE_FIBER	GO_CONTRACTILE_FIBER		17	-0.300123	-0.740661	0.775253	0.861524	1	179	tags=41%, list=39%, signal=65%
GO_MICROTUBULE	GO_MICROTUBULE		26	-0.281931	-0.74005	0.801402	0.860325	1	113	tags=31%, list=25%, signal=39%
GO_REGULATION_OF_TRANSMEMBRANE_TRANSPORT	GO_REGULATION_OF_TRANSMEMBRANE_TRANSPORT		25	-0.279843	-0.726973	0.846433	0.872857	1	80	tags=20%, list=18%, signal=23%
GO_NEGATIVE_REGULATION_OF_LOCOMOTION	GO_NEGATIVE_REGULATION_OF_LOCOMOTION		17	-0.304032	-0.723738	0.794743	0.874347	1	59	tags=18%, list=13%, signal=20%
GO_REGULATION_OF_CELLULAR_LOCALIZATION	GO_REGULATION_OF_CELLULAR_LOCALIZATION		30	-0.266277	-0.717224	0.831002	0.879083	1	43	tags=13%, list=9%, signal=14%
GO_TRANSMEMBRANE_RECEPTOR_PROTEIN_TYROSINE_KINASE_SIGNALING_PATHWAY	GO_TRANSMEMBRANE_RECEPTOR_PROTEIN_TYROSINE_KINASE_SIGNALING_PATHWAY		33	-0.262678	-0.710782	0.847285	0.883718	1	173	tags=45%, list=38%, signal=68%
GO_CYTOSKELETAL_PROTEIN_BINDING	GO_CYTOSKELETAL_PROTEIN_BINDING		57	-0.243637	-0.707138	0.87619	0.885468	1	59	tags=11%, list=13%, signal=11%
GO_SYNAPTIC_SIGNALING	GO_SYNAPTIC_SIGNALING		31	-0.258863	-0.692806	0.858609	0.898272	1	63	tags=13%, list=14%, signal=14%
GO_CARBOHYDRATE_DERIVATIVE_METABOLIC_PROCESS	GO_CARBOHYDRATE_DERIVATIVE_METABOLIC_PROCESS		23	-0.267319	-0.690053	0.85732	0.898915	1	182	tags=39%, list=40%, signal=62%
GO_KINASE_BINDING	GO_KINASE_BINDING		37	-0.248488	-0.683062	0.882821	0.903698	1	111	tags=30%, list=24%, signal=36%
GO_REGULATION_OF_ESTABLISHMENT_OF_PROTEIN_LOCALIZATION	GO_REGULATION_OF_ESTABLISHMENT_OF_PROTEIN_LOCALIZATION		26	-0.251555	-0.668143	0.874852	0.915434	1	121	tags=35%, list=26%, signal=44%
GO_OXIDATION_REDUCTION_PROCESS	GO_OXIDATION_REDUCTION_PROCESS		16	-0.275124	-0.667159	0.878517	0.914302	1	43	tags=13%, list=9%, signal=13%
GO_MICROTUBULE_ORGANIZING_CENTER	GO_MICROTUBULE_ORGANIZING_CENTER		36	-0.242703	-0.661285	0.900447	0.917379	1	187	tags=42%, list=41%, signal=65%
GO_CELL_PROJECTION_ASSEMBLY	GO_CELL_PROJECTION_ASSEMBLY		21	-0.257285	-0.651399	0.884288	0.923589	1	155	tags=48%, list=34%, signal=69%
GO_POSITIVE_REGULATION_OF_PEPTIDE_SECRETION	GO_POSITIVE_REGULATION_OF_PEPTIDE_SECRETION		16	-0.270571	-0.645787	0.88228	0.926271	1	91	tags=25%, list=20%, signal=30%
GO_CELL_MORPHOGENESIS_INVOLVED_IN_NEURON_DIFFERENTIATION	GO_CELL_MORPHOGENESIS_INVOLVED_IN_NEURON_DIFFERENTIATION		34	-0.233324	-0.636886	0.914124	0.931282	1	151	tags=32%, list=33%, signal=45%
GO_NEGATIVE_REGULATION_OF_PROTEIN_MODIFICATION_PROCESS	GO_NEGATIVE_REGULATION_OF_PROTEIN_MODIFICATION_PROCESS		31	-0.238261	-0.635244	0.91895	0.930567	1	185	tags=45%, list=40%, signal=71%
GO_CELL_CELL_SIGNALING	GO_CELL_CELL_SIGNALING		65	-0.214229	-0.631725	0.940314	0.931225	1	144	tags=29%, list=32%, signal=37%
GO_NUCLEOBASE_CONTAINING_SMALL_MOLECULE_METABOLIC_PROCESS	GO_NUCLEOBASE_CONTAINING_SMALL_MOLECULE_METABOLIC_PROCESS		15	-0.25375	-0.601218	0.924165	0.94999	1	201	tags=40%, list=44%, signal=69%
GO_REGULATION_OF_DEVELOPMENTAL_GROWTH	GO_REGULATION_OF_DEVELOPMENTAL_GROWTH		18	-0.236142	-0.582033	0.925791	0.959236	1	207	tags=50%, list=45%, signal=88%
GO_POSITIVE_REGULATION_OF_ESTABLISHMENT_OF_PROTEIN_LOCALIZATION	GO_POSITIVE_REGULATION_OF_ESTABLISHMENT_OF_PROTEIN_LOCALIZATION		20	-0.228043	-0.573763	0.940075	0.961809	1	121	tags=30%, list=26%, signal=39%
GO_NEGATIVE_REGULATION_OF_CELL_CYCLE_PROCESS	GO_NEGATIVE_REGULATION_OF_CELL_CYCLE_PROCESS		21	-0.226022	-0.571507	0.953571	0.961028	1	218	tags=67%, list=48%, signal=122%
GO_MEMBRANE_PROTEIN_COMPLEX	GO_MEMBRANE_PROTEIN_COMPLEX		23	-0.216661	-0.548963	0.966184	0.969766	1	76	tags=13%, list=17%, signal=15%
GO_CARBOHYDRATE_DERIVATIVE_BIOSYNTHETIC_PROCESS	GO_CARBOHYDRATE_DERIVATIVE_BIOSYNTHETIC_PROCESS		15	-0.218062	-0.528947	0.957474	0.975585	1	201	tags=40%, list=44%, signal=69%
GO_ORGANOPHOSPHATE_METABOLIC_PROCESS	GO_ORGANOPHOSPHATE_METABOLIC_PROCESS		22	-0.206451	-0.524513	0.965102	0.975145	1	131	tags=27%, list=29%, signal=36%

## Sheet: CyP1 up
NAME	GS<br> follow link to MSigDB	GS DETAILS	SIZE	ES	NES	NOM p-val	FDR q-val	FWER p-val	RANK AT MAX	LEADING EDGE
GO_DNA_METABOLIC_PROCESS	GO_DNA_METABOLIC_PROCESS	Details ...	118	0.728442	2.21234	0	0	0	189	tags=66%, list=27%, signal=75%
GO_CHROMOSOME_ORGANIZATION	GO_CHROMOSOME_ORGANIZATION	Details ...	159	0.689385	2.15214	0	0	0	194	tags=59%, list=28%, signal=63%
GO_CHROMOSOME	GO_CHROMOSOME	Details ...	177	0.666359	2.07872	0	0	0	193	tags=53%, list=28%, signal=55%
GO_DNA_REPAIR	GO_DNA_REPAIR	Details ...	80	0.710212	2.07251	0	0	0	166	tags=60%, list=24%, signal=70%
GO_CELLULAR_RESPONSE_TO_DNA_DAMAGE_STIMULUS	GO_CELLULAR_RESPONSE_TO_DNA_DAMAGE_STIMULUS	Details ...	102	0.691446	2.06762	0	0	0	166	tags=54%, list=24%, signal=60%
GO_CELL_CYCLE	GO_CELL_CYCLE	Details ...	225	0.644191	2.05996	0	0	0	196	tags=50%, list=28%, signal=47%
GO_CELL_CYCLE_PROCESS	GO_CELL_CYCLE_PROCESS	Details ...	187	0.653246	2.05089	0	0	0	209	tags=57%, list=30%, signal=59%
GO_DNA_REPLICATION	GO_DNA_REPLICATION	Details ...	69	0.716723	2.04365	0	0	0	192	tags=74%, list=27%, signal=92%
GO_MITOTIC_CELL_CYCLE	GO_MITOTIC_CELL_CYCLE	Details ...	158	0.661993	2.03137	0	0	0	138	tags=44%, list=20%, signal=43%
GO_DNA_CONFORMATION_CHANGE	GO_DNA_CONFORMATION_CHANGE	Details ...	66	0.71191	2.02197	0	0	0	125	tags=50%, list=18%, signal=55%
GO_CONDENSED_CHROMOSOME	GO_CONDENSED_CHROMOSOME	Details ...	59	0.691081	1.93938	0	0.000212942	0.003	125	tags=47%, list=18%, signal=53%
GO_NUCLEAR_CHROMOSOME	GO_NUCLEAR_CHROMOSOME	Details ...	105	0.641881	1.9365	0	0.000195197	0.003	125	tags=41%, list=18%, signal=42%
GO_DNA_DEPENDENT_DNA_REPLICATION	GO_DNA_DEPENDENT_DNA_REPLICATION	Details ...	39	0.721535	1.90601	0	0.000297421	0.005	187	tags=79%, list=27%, signal=102%
GO_CELL_CYCLE_G1_S_PHASE_TRANSITION	GO_CELL_CYCLE_G1_S_PHASE_TRANSITION	Details ...	46	0.703747	1.90404	0	0.000276177	0.005	173	tags=65%, list=25%, signal=81%
GO_PROTEIN_DNA_COMPLEX_SUBUNIT_ORGANIZATION	GO_PROTEIN_DNA_COMPLEX_SUBUNIT_ORGANIZATION	Details ...	55	0.682244	1.88995	0	0.000257765	0.005	185	tags=64%, list=26%, signal=80%
GO_CELL_DIVISION	GO_CELL_DIVISION	Details ...	95	0.628353	1.8785	0	0.000241655	0.005	189	tags=55%, list=27%, signal=65%
GO_CHROMOSOMAL_REGION	GO_CHROMOSOMAL_REGION	Details ...	80	0.643895	1.87305	0	0.000364833	0.008	189	tags=61%, list=27%, signal=74%
GO_ORGANELLE_FISSION	GO_ORGANELLE_FISSION	Details ...	67	0.65717	1.86911	0	0.000387524	0.009	175	tags=64%, list=25%, signal=77%
GO_CATALYTIC_ACTIVITY_ACTING_ON_DNA	GO_CATALYTIC_ACTIVITY_ACTING_ON_DNA	Details ...	28	0.732615	1.85109	0.00131752	0.000572575	0.014	166	tags=75%, list=24%, signal=94%
GO_DNA_PACKAGING	GO_DNA_PACKAGING	Details ...	46	0.68648	1.84602	0	0.000660398	0.017	125	tags=46%, list=18%, signal=52%
GO_MITOTIC_NUCLEAR_DIVISION	GO_MITOTIC_NUCLEAR_DIVISION		57	0.651068	1.82641	0	0.000885133	0.024	109	tags=49%, list=16%, signal=53%
GO_CELL_CYCLE_DNA_REPLICATION	GO_CELL_CYCLE_DNA_REPLICATION		28	0.723041	1.82418	0	0.0008449	0.024	186	tags=82%, list=27%, signal=107%
GO_SISTER_CHROMATID_SEGREGATION	GO_SISTER_CHROMATID_SEGREGATION		50	0.663301	1.81853	0	0.000974679	0.029	131	tags=50%, list=19%, signal=57%
GO_CELL_CYCLE_PHASE_TRANSITION	GO_CELL_CYCLE_PHASE_TRANSITION		93	0.611548	1.80956	0	0.00116027	0.036	173	tags=53%, list=25%, signal=61%
GO_CONDENSED_CHROMOSOME_CENTROMERIC_REGION	GO_CONDENSED_CHROMOSOME_CENTROMERIC_REGION		35	0.69109	1.80787	0	0.0011449	0.037	109	tags=49%, list=16%, signal=55%
GO_CHROMATIN_ORGANIZATION	GO_CHROMATIN_ORGANIZATION		76	0.616894	1.79918	0	0.00130722	0.043	143	tags=45%, list=20%, signal=50%
GO_CENTROMERE_COMPLEX_ASSEMBLY	GO_CENTROMERE_COMPLEX_ASSEMBLY		21	0.760846	1.79868	0	0.0012588	0.043	75	tags=48%, list=11%, signal=52%
GO_CHROMOSOME_SEGREGATION	GO_CHROMOSOME_SEGREGATION		69	0.623342	1.79822	0	0.00121385	0.043	131	tags=45%, list=19%, signal=50%
GO_DNA_BIOSYNTHETIC_PROCESS	GO_DNA_BIOSYNTHETIC_PROCESS		31	0.696998	1.79547	0	0.0013058	0.048	189	tags=71%, list=27%, signal=93%
GO_DNA_GEOMETRIC_CHANGE	GO_DNA_GEOMETRIC_CHANGE		24	0.736444	1.7937	0	0.00136521	0.052	166	tags=75%, list=24%, signal=95%
GO_MITOTIC_SISTER_CHROMATID_SEGREGATION	GO_MITOTIC_SISTER_CHROMATID_SEGREGATION		43	0.653883	1.78189	0	0.001543	0.061	131	tags=49%, list=19%, signal=56%
GO_TELOMERE_ORGANIZATION	GO_TELOMERE_ORGANIZATION		29	0.69963	1.77879	0.00126743	0.00171167	0.07	189	tags=76%, list=27%, signal=100%
GO_SINGLE_STRANDED_DNA_BINDING	GO_SINGLE_STRANDED_DNA_BINDING		28	0.718495	1.77613	0	0.0017775	0.074	189	tags=82%, list=27%, signal=108%
GO_DNA_RECOMBINATION	GO_DNA_RECOMBINATION		48	0.647226	1.76712	0	0.00229096	0.097	187	tags=58%, list=27%, signal=74%
GO_CHROMOSOME_CENTROMERIC_REGION	GO_CHROMOSOME_CENTROMERIC_REGION		52	0.645665	1.75597	0	0.00286423	0.124	109	tags=44%, list=16%, signal=48%
GO_NUCLEOSOME_ORGANIZATION	GO_NUCLEOSOME_ORGANIZATION		36	0.657431	1.75322	0.00127065	0.00308867	0.133	164	tags=53%, list=23%, signal=65%
GO_CHROMATIN_REMODELING_AT_CENTROMERE	GO_CHROMATIN_REMODELING_AT_CENTROMERE		20	0.748193	1.74968	0	0.00327912	0.145	75	tags=45%, list=11%, signal=49%
GO_DOUBLE_STRAND_BREAK_REPAIR	GO_DOUBLE_STRAND_BREAK_REPAIR		41	0.655097	1.74828	0	0.00319283	0.145	187	tags=61%, list=27%, signal=78%
GO_NUCLEOSIDE_PHOSPHATE_BIOSYNTHETIC_PROCESS	GO_NUCLEOSIDE_PHOSPHATE_BIOSYNTHETIC_PROCESS		18	0.750067	1.74703	0	0.00315099	0.145	40	tags=28%, list=6%, signal=29%
GO_NUCLEOLUS	GO_NUCLEOLUS		61	0.59973	1.71808	0	0.00566588	0.246	155	tags=44%, list=22%, signal=52%
GO_DOUBLE_STRANDED_DNA_BINDING	GO_DOUBLE_STRANDED_DNA_BINDING		69	0.602955	1.71518	0	0.00590305	0.256	138	tags=41%, list=20%, signal=46%
GO_NEGATIVE_REGULATION_OF_CELL_CYCLE_PROCESS	GO_NEGATIVE_REGULATION_OF_CELL_CYCLE_PROCESS		40	0.647501	1.70768	0	0.00693679	0.296	209	tags=68%, list=30%, signal=91%
GO_NUCLEAR_CHROMOSOME_TELOMERIC_REGION	GO_NUCLEAR_CHROMOSOME_TELOMERIC_REGION		22	0.702882	1.7036	0.00269179	0.00729564	0.315	186	tags=73%, list=27%, signal=96%
GO_CHROMATIN	GO_CHROMATIN		82	0.58465	1.70296	0	0.00725287	0.318	166	tags=44%, list=24%, signal=51%
GO_CHROMATIN_ASSEMBLY_OR_DISASSEMBLY	GO_CHROMATIN_ASSEMBLY_OR_DISASSEMBLY		39	0.641486	1.70012	0	0.00746934	0.333	192	tags=56%, list=27%, signal=73%
GO_RECOMBINATIONAL_REPAIR	GO_RECOMBINATIONAL_REPAIR		29	0.672481	1.68913	0.00131062	0.0092386	0.411	187	tags=69%, list=27%, signal=90%
GO_HISTONE_EXCHANGE	GO_HISTONE_EXCHANGE		21	0.705581	1.68896	0.00130719	0.00914191	0.416	89	tags=43%, list=13%, signal=48%
GO_HELICASE_ACTIVITY	GO_HELICASE_ACTIVITY		17	0.742834	1.68888	0.0012987	0.00896754	0.416	166	tags=82%, list=24%, signal=105%
GO_POSITIVE_REGULATION_OF_MITOTIC_CELL_CYCLE	GO_POSITIVE_REGULATION_OF_MITOTIC_CELL_CYCLE		27	0.679132	1.68819	0.00259067	0.00895806	0.419	194	tags=67%, list=28%, signal=89%
GO_RESPONSE_TO_LIGHT_STIMULUS	GO_RESPONSE_TO_LIGHT_STIMULUS		18	0.732149	1.68794	0	0.00883982	0.421	106	tags=50%, list=15%, signal=57%
GO_NUCLEAR_CHROMOSOME_SEGREGATION	GO_NUCLEAR_CHROMOSOME_SEGREGATION		55	0.607398	1.68537	0	0.00903046	0.437	131	tags=47%, list=19%, signal=54%
GO_KINETOCHORE	GO_KINETOCHORE		39	0.62627	1.683	0	0.00924233	0.45	109	tags=44%, list=16%, signal=49%
GO_DNA_REPLICATION_INDEPENDENT_NUCLEOSOME_ORGANIZATION	GO_DNA_REPLICATION_INDEPENDENT_NUCLEOSOME_ORGANIZATION		21	0.705121	1.68264	0.00268456	0.00912676	0.453	77	tags=43%, list=11%, signal=47%
GO_CHROMATIN_BINDING	GO_CHROMATIN_BINDING		63	0.588716	1.68229	0	0.00899974	0.454	132	tags=40%, list=19%, signal=45%
GO_DNA_REPLICATION_INITIATION	GO_DNA_REPLICATION_INITIATION		16	0.748875	1.68091	0	0.00911639	0.464	173	tags=88%, list=25%, signal=114%
GO_CELL_CYCLE_CHECKPOINT	GO_CELL_CYCLE_CHECKPOINT		39	0.628979	1.67654	0	0.00974126	0.493	187	tags=54%, list=27%, signal=69%
GO_CHROMATIN_ASSEMBLY	GO_CHROMATIN_ASSEMBLY		35	0.642486	1.67491	0	0.00982676	0.504	192	tags=57%, list=27%, signal=75%
GO_NEGATIVE_REGULATION_OF_CELL_CYCLE_PHASE_TRANSITION	GO_NEGATIVE_REGULATION_OF_CELL_CYCLE_PHASE_TRANSITION		32	0.649074	1.6743	0.00127226	0.00975061	0.507	173	tags=56%, list=25%, signal=71%
GO_REPLICATION_FORK	GO_REPLICATION_FORK		21	0.69529	1.66971	0.00528402	0.0103733	0.54	187	tags=76%, list=27%, signal=101%
GO_REGULATION_OF_MITOTIC_CELL_CYCLE	GO_REGULATION_OF_MITOTIC_CELL_CYCLE		86	0.569023	1.66942	0.00111607	0.010252	0.542	138	tags=40%, list=20%, signal=43%
GO_SPINDLE_ORGANIZATION	GO_SPINDLE_ORGANIZATION		33	0.64494	1.66861	0.00250627	0.0102878	0.549	111	tags=45%, list=16%, signal=51%
GO_NEGATIVE_REGULATION_OF_MITOTIC_CELL_CYCLE	GO_NEGATIVE_REGULATION_OF_MITOTIC_CELL_CYCLE		38	0.631266	1.66683	0	0.0105189	0.561	173	tags=50%, list=25%, signal=63%
GO_REGULATION_OF_DNA_METABOLIC_PROCESS	GO_REGULATION_OF_DNA_METABOLIC_PROCESS		41	0.625033	1.66351	0.00124069	0.0110115	0.579	214	tags=68%, list=31%, signal=93%
GO_DNA_DEPENDENT_ATPASE_ACTIVITY	GO_DNA_DEPENDENT_ATPASE_ACTIVITY		20	0.708442	1.65149	0	0.0134451	0.665	166	tags=70%, list=24%, signal=89%
GO_ATP_DEPENDENT_CHROMATIN_REMODELING	GO_ATP_DEPENDENT_CHROMATIN_REMODELING		22	0.695157	1.64879	0.00129199	0.0139856	0.688	89	tags=41%, list=13%, signal=45%
GO_REGULATION_OF_CHROMOSOME_ORGANIZATION	GO_REGULATION_OF_CHROMOSOME_ORGANIZATION		43	0.623306	1.64878	0.00124533	0.0137854	0.689	194	tags=60%, list=28%, signal=79%
GO_MICROTUBULE_CYTOSKELETON_ORGANIZATION_INVOLVED_IN_MITOSIS	GO_MICROTUBULE_CYTOSKELETON_ORGANIZATION_INVOLVED_IN_MITOSIS		28	0.666982	1.64169	0.0026178	0.0152411	0.739	105	tags=46%, list=15%, signal=52%
GO_DNA_HELICASE_ACTIVITY	GO_DNA_HELICASE_ACTIVITY		15	0.735455	1.63729	0.00554785	0.0160238	0.757	166	tags=80%, list=24%, signal=103%
GO_REGULATION_OF_CELL_CYCLE_PROCESS	GO_REGULATION_OF_CELL_CYCLE_PROCESS		95	0.552704	1.63342	0	0.01699	0.776	234	tags=62%, list=33%, signal=81%
GO_NEGATIVE_REGULATION_OF_CELL_CYCLE	GO_NEGATIVE_REGULATION_OF_CELL_CYCLE		69	0.571696	1.63146	0	0.0173765	0.792	212	tags=52%, list=30%, signal=67%
GO_TRANSFERASE_COMPLEX_TRANSFERRING_PHOSPHORUS_CONTAINING_GROUPS	GO_TRANSFERASE_COMPLEX_TRANSFERRING_PHOSPHORUS_CONTAINING_GROUPS		15	0.724266	1.62982	0.00539811	0.0176313	0.805	162	tags=67%, list=23%, signal=85%
GO_REGULATION_OF_DNA_REPLICATION	GO_REGULATION_OF_DNA_REPLICATION		22	0.672325	1.62676	0.0052356	0.0182458	0.825	187	tags=73%, list=27%, signal=96%
GO_MITOTIC_CELL_CYCLE_CHECKPOINT	GO_MITOTIC_CELL_CYCLE_CHECKPOINT		31	0.625443	1.61268	0.00510856	0.0222671	0.881	185	tags=52%, list=26%, signal=67%
GO_PROTEIN_HETERODIMERIZATION_ACTIVITY	GO_PROTEIN_HETERODIMERIZATION_ACTIVITY		29	0.634154	1.60553	0	0.0248808	0.907	195	tags=52%, list=28%, signal=69%
GO_RNA_SPLICING_VIA_TRANSESTERIFICATION_REACTIONS	GO_RNA_SPLICING_VIA_TRANSESTERIFICATION_REACTIONS		34	0.616542	1.59854	0.00253485	0.0272608	0.925	232	tags=74%, list=33%, signal=105%
GO_DNA_INTEGRITY_CHECKPOINT	GO_DNA_INTEGRITY_CHECKPOINT		27	0.649365	1.5945	0.00525624	0.0287616	0.941	187	tags=59%, list=27%, signal=78%
GO_CHROMATIN_REMODELING	GO_CHROMATIN_REMODELING		29	0.631601	1.59008	0.00251572	0.0305557	0.947	89	tags=34%, list=13%, signal=38%
GO_CELLULAR_PROTEIN_CONTAINING_COMPLEX_ASSEMBLY	GO_CELLULAR_PROTEIN_CONTAINING_COMPLEX_ASSEMBLY		90	0.539795	1.58619	0	0.0318671	0.953	137	tags=38%, list=20%, signal=41%
GO_DRUG_BINDING	GO_DRUG_BINDING		98	0.539248	1.58604	0	0.0315508	0.953	174	tags=43%, list=25%, signal=49%
GO_MITOTIC_SPINDLE_ORGANIZATION	GO_MITOTIC_SPINDLE_ORGANIZATION		25	0.646081	1.586	0.00406504	0.0311661	0.953	231	tags=80%, list=33%, signal=115%
GO_SIGNAL_TRANSDUCTION_BY_P53_CLASS_MEDIATOR	GO_SIGNAL_TRANSDUCTION_BY_P53_CLASS_MEDIATOR		38	0.596543	1.58255	0.00617284	0.0324553	0.96	215	tags=61%, list=31%, signal=83%
GO_RESPONSE_TO_RADIATION	GO_RESPONSE_TO_RADIATION		38	0.597293	1.58179	0.00497512	0.0323799	0.961	166	tags=45%, list=24%, signal=55%
GO_POSITIVE_REGULATION_OF_CELL_CYCLE	GO_POSITIVE_REGULATION_OF_CELL_CYCLE		56	0.57482	1.57991	0.00482509	0.0328562	0.964	196	tags=54%, list=28%, signal=68%
GO_REGENERATION	GO_REGENERATION		16	0.691461	1.57368	0.0138696	0.0356992	0.974	98	tags=38%, list=14%, signal=43%
GO_REGULATION_OF_NUCLEAR_DIVISION	GO_REGULATION_OF_NUCLEAR_DIVISION		33	0.610211	1.57154	0.0114358	0.036616	0.976	194	tags=70%, list=28%, signal=92%
GO_MICROTUBULE_CYTOSKELETON_ORGANIZATION	GO_MICROTUBULE_CYTOSKELETON_ORGANIZATION		69	0.548549	1.57128	0.00227531	0.036316	0.978	111	tags=33%, list=16%, signal=36%
GO_CHROMOSOME_TELOMERIC_REGION	GO_CHROMOSOME_TELOMERIC_REGION		30	0.620728	1.56997	0.00897436	0.0366911	0.979	186	tags=67%, list=27%, signal=87%
GO_SPINDLE_POLE	GO_SPINDLE_POLE		25	0.624744	1.56817	0.00902062	0.0371616	0.982	196	tags=60%, list=28%, signal=80%
GO_ATPASE_ACTIVITY_COUPLED	GO_ATPASE_ACTIVITY_COUPLED		29	0.618104	1.56728	0.00905563	0.0371457	0.982	174	tags=66%, list=25%, signal=84%
GO_REGULATION_OF_CELL_CYCLE	GO_REGULATION_OF_CELL_CYCLE		136	0.518368	1.56646	0	0.0373251	0.985	214	tags=49%, list=31%, signal=57%
GO_ANATOMICAL_STRUCTURE_HOMEOSTASIS	GO_ANATOMICAL_STRUCTURE_HOMEOSTASIS		36	0.600221	1.55772	0.00125471	0.0416547	0.993	189	tags=61%, list=27%, signal=79%
GO_PROTEIN_CONTAINING_COMPLEX_ASSEMBLY	GO_PROTEIN_CONTAINING_COMPLEX_ASSEMBLY		117	0.5169	1.55582	0	0.042184	0.995	137	tags=33%, list=20%, signal=35%
GO_PROTEIN_DNA_COMPLEX	GO_PROTEIN_DNA_COMPLEX		27	0.630451	1.55215	0.00391645	0.0437773	0.996	162	tags=48%, list=23%, signal=60%
GO_MICROTUBULE_CYTOSKELETON	GO_MICROTUBULE_CYTOSKELETON		110	0.519106	1.55112	0.00334448	0.0439134	0.996	131	tags=33%, list=19%, signal=34%
GO_NEGATIVE_REGULATION_OF_CHROMOSOME_ORGANIZATION	GO_NEGATIVE_REGULATION_OF_CHROMOSOME_ORGANIZATION		24	0.631391	1.55009	0.0145119	0.0440605	0.997	244	tags=83%, list=35%, signal=124%
GO_POSITIVE_REGULATION_OF_CELL_CYCLE_PROCESS	GO_POSITIVE_REGULATION_OF_CELL_CYCLE_PROCESS		47	0.571547	1.54836	0.00370828	0.0446311	0.997	125	tags=38%, list=18%, signal=43%
GO_REGULATION_OF_DNA_REPAIR	GO_REGULATION_OF_DNA_REPAIR		17	0.672207	1.54825	0.00958904	0.0442181	0.997	212	tags=82%, list=30%, signal=115%
GO_REGULATION_OF_RESPONSE_TO_DNA_DAMAGE_STIMULUS	GO_REGULATION_OF_RESPONSE_TO_DNA_DAMAGE_STIMULUS		25	0.6226	1.54682	0.0210396	0.0446978	0.998	214	tags=68%, list=31%, signal=94%
GO_REGULATION_OF_SISTER_CHROMATID_SEGREGATION	GO_REGULATION_OF_SISTER_CHROMATID_SEGREGATION		22	0.642889	1.54414	0.0205479	0.0460488	0.998	194	tags=68%, list=28%, signal=91%
GO_POSTREPLICATION_REPAIR	GO_POSTREPLICATION_REPAIR		15	0.683963	1.54341	0.0132626	0.0460768	0.998	99	tags=40%, list=14%, signal=46%
GO_MITOTIC_DNA_INTEGRITY_CHECKPOINT	GO_MITOTIC_DNA_INTEGRITY_CHECKPOINT		17	0.672651	1.54062	0.0219479	0.0473715	0.998	185	tags=59%, list=26%, signal=78%
GO_SEQUENCE_SPECIFIC_DNA_BINDING	GO_SEQUENCE_SPECIFIC_DNA_BINDING		67	0.534481	1.53448	0.00945627	0.0510215	0.998	252	tags=60%, list=36%, signal=84%
GO_ADENYL_NUCLEOTIDE_BINDING	GO_ADENYL_NUCLEOTIDE_BINDING		91	0.51561	1.53224	0.00113895	0.0520024	0.999	174	tags=42%, list=25%, signal=48%
GO_SPLICEOSOMAL_COMPLEX	GO_SPLICEOSOMAL_COMPLEX		20	0.644235	1.53115	0.0169051	0.0521589	0.999	202	tags=75%, list=29%, signal=102%
GO_CATALYTIC_COMPLEX	GO_CATALYTIC_COMPLEX		78	0.528595	1.53034	0	0.0522869	0.999	225	tags=54%, list=32%, signal=71%
GO_SPINDLE_ASSEMBLY	GO_SPINDLE_ASSEMBLY		20	0.645798	1.52823	0.0197889	0.0529968	0.999	231	tags=80%, list=33%, signal=116%
GO_NUCLEAR_BODY	GO_NUCLEAR_BODY		50	0.55362	1.51829	0.00725514	0.0593934	1	189	tags=46%, list=27%, signal=59%
GO_TRANSFERASE_COMPLEX	GO_TRANSFERASE_COMPLEX		41	0.570482	1.51224	0.00739827	0.0636162	1	209	tags=54%, list=30%, signal=72%
GO_NUCLEIC_ACID_PHOSPHODIESTER_BOND_HYDROLYSIS	GO_NUCLEIC_ACID_PHOSPHODIESTER_BOND_HYDROLYSIS		22	0.631125	1.5121	0.026178	0.0631242	1	57	tags=32%, list=8%, signal=34%
GO_SEQUENCE_SPECIFIC_DOUBLE_STRANDED_DNA_BINDING	GO_SEQUENCE_SPECIFIC_DOUBLE_STRANDED_DNA_BINDING		54	0.547295	1.5113	0.0166271	0.0632171	1	134	tags=35%, list=19%, signal=40%
GO_POSITIVE_REGULATION_OF_DNA_METABOLIC_PROCESS	GO_POSITIVE_REGULATION_OF_DNA_METABOLIC_PROCESS		27	0.604367	1.51094	0.011734	0.0628622	1	250	tags=78%, list=36%, signal=116%
GO_MICROTUBULE_ORGANIZING_CENTER	GO_MICROTUBULE_ORGANIZING_CENTER		60	0.536726	1.50496	0.00486027	0.0669348	1	207	tags=52%, list=30%, signal=67%
GO_RNA_SPLICING	GO_RNA_SPLICING		36	0.571686	1.4974	0.0277428	0.072398	1	232	tags=69%, list=33%, signal=99%
GO_MICROTUBULE_BASED_PROCESS	GO_MICROTUBULE_BASED_PROCESS		86	0.506999	1.49714	0.00454545	0.0719395	1	111	tags=31%, list=16%, signal=33%
GO_CELLULAR_COMPONENT_DISASSEMBLY	GO_CELLULAR_COMPONENT_DISASSEMBLY		26	0.599041	1.49696	0.0265604	0.071415	1	77	tags=27%, list=11%, signal=29%
GO_CENTROSOME	GO_CENTROSOME		50	0.536528	1.49107	0.0198758	0.0758854	1	200	tags=52%, list=29%, signal=68%
GO_DNA_PACKAGING_COMPLEX	GO_DNA_PACKAGING_COMPLEX		17	0.658374	1.48806	0.0236531	0.0779356	1	143	tags=41%, list=20%, signal=50%
GO_REGULATION_OF_PROTEIN_SERINE_THREONINE_KINASE_ACTIVITY	GO_REGULATION_OF_PROTEIN_SERINE_THREONINE_KINASE_ACTIVITY		21	0.629315	1.47999	0.0325945	0.084573	1	172	tags=52%, list=25%, signal=67%
GO_CATALYTIC_STEP_2_SPLICEOSOME	GO_CATALYTIC_STEP_2_SPLICEOSOME		15	0.656705	1.47553	0.02977	0.0880805	1	189	tags=73%, list=27%, signal=98%
GO_MICROTUBULE_ORGANIZING_CENTER_ORGANIZATION	GO_MICROTUBULE_ORGANIZING_CENTER_ORGANIZATION		17	0.6427	1.4753	0.0284168	0.0876249	1	218	tags=71%, list=31%, signal=100%
GO_NUCLEOTIDE_EXCISION_REPAIR	GO_NUCLEOTIDE_EXCISION_REPAIR		15	0.671294	1.47479	0.0227882	0.0874174	1	186	tags=67%, list=27%, signal=89%
GO_PROTEIN_LOCALIZATION_TO_CHROMOSOME	GO_PROTEIN_LOCALIZATION_TO_CHROMOSOME		20	0.616972	1.47429	0.0298913	0.0871133	1	186	tags=55%, list=27%, signal=73%
GO_RNA_BINDING	GO_RNA_BINDING		122	0.48348	1.47175	0.00216216	0.0889115	1	151	tags=37%, list=22%, signal=39%
GO_MALE_SEX_DIFFERENTIATION	GO_MALE_SEX_DIFFERENTIATION		15	0.657896	1.47063	0.0469613	0.089116	1	111	tags=33%, list=16%, signal=39%
GO_REGULATION_OF_TRANSFERASE_ACTIVITY	GO_REGULATION_OF_TRANSFERASE_ACTIVITY		58	0.520718	1.46734	0.0169903	0.0916954	1	189	tags=43%, list=27%, signal=54%
GO_POSITIVE_REGULATION_OF_CELL_CYCLE_PHASE_TRANSITION	GO_POSITIVE_REGULATION_OF_CELL_CYCLE_PHASE_TRANSITION		18	0.631093	1.46517	0.0317241	0.093199	1	194	tags=61%, list=28%, signal=82%
GO_MRNA_PROCESSING	GO_MRNA_PROCESSING		40	0.549315	1.4586	0.0289673	0.0990508	1	232	tags=65%, list=33%, signal=92%
GO_RIBONUCLEOPROTEIN_COMPLEX	GO_RIBONUCLEOPROTEIN_COMPLEX		39	0.55684	1.45627	0.0222772	0.100707	1	256	tags=74%, list=37%, signal=111%
GO_CONDENSED_NUCLEAR_CHROMOSOME	GO_CONDENSED_NUCLEAR_CHROMOSOME		21	0.60738	1.45498	0.0369357	0.101333	1	109	tags=38%, list=16%, signal=44%
GO_CHROMATIN_ORGANIZATION_INVOLVED_IN_REGULATION_OF_TRANSCRIPTION	GO_CHROMATIN_ORGANIZATION_INVOLVED_IN_REGULATION_OF_TRANSCRIPTION		15	0.644607	1.45223	0.0472973	0.103669	1	98	tags=53%, list=14%, signal=61%
GO_RNA_PROCESSING	GO_RNA_PROCESSING		45	0.531857	1.4469	0.0285714	0.10877	1	232	tags=60%, list=33%, signal=84%
GO_SUPRAMOLECULAR_COMPLEX	GO_SUPRAMOLECULAR_COMPLEX		106	0.485209	1.44577	0.0153173	0.109211	1	136	tags=34%, list=19%, signal=36%
GO_REGULATION_OF_CELL_CYCLE_PHASE_TRANSITION	GO_REGULATION_OF_CELL_CYCLE_PHASE_TRANSITION		60	0.510327	1.44443	0.0211765	0.109977	1	138	tags=37%, list=20%, signal=42%
GO_DEVELOPMENT_OF_PRIMARY_SEXUAL_CHARACTERISTICS	GO_DEVELOPMENT_OF_PRIMARY_SEXUAL_CHARACTERISTICS		17	0.611904	1.43296	0.0535475	0.122828	1	111	tags=29%, list=16%, signal=34%
GO_CHROMOSOME_SEPARATION	GO_CHROMOSOME_SEPARATION		20	0.610839	1.42944	0.0483871	0.126381	1	173	tags=50%, list=25%, signal=65%
GO_CELLULAR_RESPONSE_TO_RADIATION	GO_CELLULAR_RESPONSE_TO_RADIATION		19	0.614537	1.42893	0.0565276	0.126124	1	93	tags=32%, list=13%, signal=35%
GO_REGULATION_OF_CELL_CYCLE_G2_M_PHASE_TRANSITION	GO_REGULATION_OF_CELL_CYCLE_G2_M_PHASE_TRANSITION		33	0.556206	1.4196	0.0384123	0.137097	1	65	tags=30%, list=9%, signal=32%
GO_HISTONE_BINDING	GO_HISTONE_BINDING		27	0.579837	1.41869	0.0484928	0.137172	1	215	tags=59%, list=31%, signal=82%
GO_REGULATION_OF_CHROMOSOME_SEPARATION	GO_REGULATION_OF_CHROMOSOME_SEPARATION		16	0.625841	1.4151	0.0527778	0.14088	1	194	tags=63%, list=28%, signal=84%
GO_REGULATION_OF_SIGNAL_TRANSDUCTION_BY_P53_CLASS_MEDIATOR	GO_REGULATION_OF_SIGNAL_TRANSDUCTION_BY_P53_CLASS_MEDIATOR		26	0.568514	1.41468	0.0365535	0.140421	1	215	tags=62%, list=31%, signal=86%
GO_REGULATION_OF_CELL_CYCLE_G1_S_PHASE_TRANSITION	GO_REGULATION_OF_CELL_CYCLE_G1_S_PHASE_TRANSITION		18	0.615771	1.41379	0.0622463	0.140635	1	185	tags=56%, list=26%, signal=74%
GO_CELL_CYCLE_G2_M_PHASE_TRANSITION	GO_CELL_CYCLE_G2_M_PHASE_TRANSITION		40	0.526927	1.41357	0.0415094	0.139972	1	149	tags=40%, list=21%, signal=48%
GO_SEX_DIFFERENTIATION	GO_SEX_DIFFERENTIATION		18	0.607909	1.412	0.0615797	0.140992	1	111	tags=28%, list=16%, signal=32%
GO_ATPASE_ACTIVITY	GO_ATPASE_ACTIVITY		39	0.53932	1.40663	0.03875	0.147204	1	226	tags=74%, list=32%, signal=104%
GO_REGULATION_OF_RNA_SPLICING	GO_REGULATION_OF_RNA_SPLICING		15	0.633452	1.4057	0.071525	0.147607	1	202	tags=67%, list=29%, signal=92%
GO_RESPONSE_TO_STEROID_HORMONE	GO_RESPONSE_TO_STEROID_HORMONE		23	0.574302	1.40477	0.0669241	0.147811	1	6	tags=13%, list=1%, signal=13%
GO_MAGNESIUM_ION_BINDING	GO_MAGNESIUM_ION_BINDING		15	0.629664	1.40291	0.0645161	0.149048	1	95	tags=27%, list=14%, signal=30%
GO_MEIOTIC_CELL_CYCLE	GO_MEIOTIC_CELL_CYCLE		33	0.540621	1.40077	0.041184	0.150896	1	186	tags=55%, list=27%, signal=71%
GO_SPINDLE	GO_SPINDLE		50	0.510486	1.39575	0.0355828	0.156866	1	111	tags=34%, list=16%, signal=38%
GO_REGULATION_OF_DNA_BIOSYNTHETIC_PROCESS	GO_REGULATION_OF_DNA_BIOSYNTHETIC_PROCESS		15	0.623965	1.39495	0.0826558	0.156853	1	189	tags=67%, list=27%, signal=89%
GO_NEGATIVE_REGULATION_OF_ORGANELLE_ORGANIZATION	GO_NEGATIVE_REGULATION_OF_ORGANELLE_ORGANIZATION		40	0.518905	1.39487	0.0496183	0.155906	1	125	tags=35%, list=18%, signal=40%
GO_PEPTIDYL_SERINE_MODIFICATION	GO_PEPTIDYL_SERINE_MODIFICATION		16	0.613525	1.38759	0.077027	0.165544	1	138	tags=38%, list=20%, signal=46%
GO_SIGNAL_TRANSDUCTION_IN_RESPONSE_TO_DNA_DAMAGE	GO_SIGNAL_TRANSDUCTION_IN_RESPONSE_TO_DNA_DAMAGE		19	0.597323	1.38743	0.0639456	0.164694	1	214	tags=63%, list=31%, signal=88%
GO_CELLULAR_MACROMOLECULE_CATABOLIC_PROCESS	GO_CELLULAR_MACROMOLECULE_CATABOLIC_PROCESS		63	0.486263	1.3822	0.0429082	0.171426	1	145	tags=33%, list=21%, signal=38%
GO_CARBOHYDRATE_DERIVATIVE_BIOSYNTHETIC_PROCESS	GO_CARBOHYDRATE_DERIVATIVE_BIOSYNTHETIC_PROCESS		30	0.547565	1.37929	0.0582147	0.174749	1	40	tags=17%, list=6%, signal=17%
GO_METAPHASE_ANAPHASE_TRANSITION_OF_CELL_CYCLE	GO_METAPHASE_ANAPHASE_TRANSITION_OF_CELL_CYCLE		15	0.613983	1.37645	0.0887978	0.177935	1	194	tags=60%, list=28%, signal=81%
GO_MRNA_METABOLIC_PROCESS	GO_MRNA_METABOLIC_PROCESS		49	0.503126	1.37582	0.0505549	0.177755	1	236	tags=61%, list=34%, signal=86%
GO_POSITIVE_REGULATION_OF_NUCLEOBASE_CONTAINING_COMPOUND_METABOLIC_PROCESS	GO_POSITIVE_REGULATION_OF_NUCLEOBASE_CONTAINING_COMPOUND_METABOLIC_PROCESS		104	0.466558	1.37575	0.0276855	0.176748	1	242	tags=49%, list=35%, signal=64%
GO_ORGANELLE_ASSEMBLY	GO_ORGANELLE_ASSEMBLY		64	0.483255	1.37504	0.04	0.176556	1	223	tags=50%, list=32%, signal=67%
GO_REGULATORY_REGION_NUCLEIC_ACID_BINDING	GO_REGULATORY_REGION_NUCLEIC_ACID_BINDING		40	0.509338	1.36863	0.0725	0.185573	1	241	tags=52%, list=34%, signal=75%
GO_RNA_EXPORT_FROM_NUCLEUS	GO_RNA_EXPORT_FROM_NUCLEUS		16	0.604303	1.36568	0.0861833	0.188986	1	206	tags=56%, list=29%, signal=78%
GO_RIBONUCLEOTIDE_BINDING	GO_RIBONUCLEOTIDE_BINDING		109	0.459328	1.36496	0.0198895	0.189107	1	174	tags=39%, list=25%, signal=43%
GO_PROTEIN_COMPLEX_OLIGOMERIZATION	GO_PROTEIN_COMPLEX_OLIGOMERIZATION		19	0.578909	1.36253	0.0901639	0.191891	1	40	tags=21%, list=6%, signal=22%
GO_ORGANOPHOSPHATE_BIOSYNTHETIC_PROCESS	GO_ORGANOPHOSPHATE_BIOSYNTHETIC_PROCESS		29	0.543036	1.36095	0.0707965	0.193228	1	40	tags=17%, list=6%, signal=18%
GO_ESTABLISHMENT_OF_ORGANELLE_LOCALIZATION	GO_ESTABLISHMENT_OF_ORGANELLE_LOCALIZATION		26	0.546938	1.35671	0.0860077	0.19886	1	105	tags=31%, list=15%, signal=35%
GO_MEIOTIC_CELL_CYCLE_PROCESS	GO_MEIOTIC_CELL_CYCLE_PROCESS		24	0.560488	1.3522	0.0756193	0.204994	1	186	tags=63%, list=27%, signal=82%
GO_PROTEIN_MODIFICATION_BY_SMALL_PROTEIN_CONJUGATION_OR_REMOVAL	GO_PROTEIN_MODIFICATION_BY_SMALL_PROTEIN_CONJUGATION_OR_REMOVAL		42	0.505506	1.34974	0.0682382	0.207921	1	154	tags=36%, list=22%, signal=43%
GO_REGULATION_OF_ORGANELLE_ORGANIZATION	GO_REGULATION_OF_ORGANELLE_ORGANIZATION		101	0.447376	1.34199	0.0421412	0.219989	1	196	tags=42%, list=28%, signal=49%
GO_REGULATION_OF_CHROMOSOME_SEGREGATION	GO_REGULATION_OF_CHROMOSOME_SEGREGATION		26	0.539031	1.3387	0.102767	0.224376	1	194	tags=62%, list=28%, signal=82%
GO_ESTABLISHMENT_OF_LOCALIZATION_IN_CELL	GO_ESTABLISHMENT_OF_LOCALIZATION_IN_CELL		29	0.530043	1.33678	0.0679739	0.226496	1	105	tags=28%, list=15%, signal=31%
GO_CELLULAR_NITROGEN_COMPOUND_CATABOLIC_PROCESS	GO_CELLULAR_NITROGEN_COMPOUND_CATABOLIC_PROCESS		34	0.507158	1.33473	0.0878294	0.228715	1	132	tags=35%, list=19%, signal=41%
GO_NEGATIVE_REGULATION_OF_IMMUNE_SYSTEM_PROCESS	GO_NEGATIVE_REGULATION_OF_IMMUNE_SYSTEM_PROCESS		19	0.571049	1.32942	0.117801	0.2372	1	63	tags=16%, list=9%, signal=17%
GO_IMMUNE_SYSTEM_DEVELOPMENT	GO_IMMUNE_SYSTEM_DEVELOPMENT		43	0.497548	1.32855	0.07625	0.23747	1	142	tags=23%, list=20%, signal=27%
GO_REGULATION_OF_CHROMATIN_ORGANIZATION	GO_REGULATION_OF_CHROMATIN_ORGANIZATION		16	0.582554	1.32503	0.124665	0.242344	1	205	tags=56%, list=29%, signal=78%
GO_POSITIVE_REGULATION_OF_CHROMOSOME_ORGANIZATION	GO_POSITIVE_REGULATION_OF_CHROMOSOME_ORGANIZATION		18	0.570465	1.32427	0.106242	0.242303	1	287	tags=89%, list=41%, signal=147%
GO_POSITIVE_REGULATION_OF_CELLULAR_BIOSYNTHETIC_PROCESS	GO_POSITIVE_REGULATION_OF_CELLULAR_BIOSYNTHETIC_PROCESS		110	0.439154	1.3176	0.0385888	0.253061	1	242	tags=45%, list=35%, signal=59%
GO_NEGATIVE_REGULATION_OF_BIOSYNTHETIC_PROCESS	GO_NEGATIVE_REGULATION_OF_BIOSYNTHETIC_PROCESS		95	0.437638	1.3124	0.0453515	0.261611	1	125	tags=24%, list=18%, signal=25%
GO_RESPONSE_TO_METAL_ION	GO_RESPONSE_TO_METAL_ION		20	0.556872	1.31138	0.11869	0.262142	1	148	tags=30%, list=21%, signal=37%
GO_NUCLEAR_PERIPHERY	GO_NUCLEAR_PERIPHERY		20	0.54269	1.30504	0.126984	0.27303	1	232	tags=60%, list=33%, signal=87%
GO_POSITIVE_REGULATION_OF_TRANSFERASE_ACTIVITY	GO_POSITIVE_REGULATION_OF_TRANSFERASE_ACTIVITY		44	0.483484	1.30382	0.0977354	0.273874	1	180	tags=39%, list=26%, signal=49%
GO_RESPONSE_TO_ACID_CHEMICAL	GO_RESPONSE_TO_ACID_CHEMICAL		24	0.533117	1.30225	0.141176	0.275581	1	45	tags=17%, list=6%, signal=17%
GO_DETECTION_OF_STIMULUS	GO_DETECTION_OF_STIMULUS		18	0.556696	1.3015	0.137097	0.275504	1	187	tags=56%, list=27%, signal=74%
GO_PROTEIN_C_TERMINUS_BINDING	GO_PROTEIN_C_TERMINUS_BINDING		26	0.529573	1.30128	0.115136	0.274446	1	50	tags=15%, list=7%, signal=16%
GO_INTERSPECIES_INTERACTION_BETWEEN_ORGANISMS	GO_INTERSPECIES_INTERACTION_BETWEEN_ORGANISMS		55	0.46472	1.2941	0.0995316	0.287353	1	95	tags=22%, list=14%, signal=23%
GO_NEGATIVE_REGULATION_OF_GENE_EXPRESSION_EPIGENETIC	GO_NEGATIVE_REGULATION_OF_GENE_EXPRESSION_EPIGENETIC		18	0.559636	1.29402	0.142661	0.28592	1	125	tags=44%, list=18%, signal=53%
GO_ORGANIC_CYCLIC_COMPOUND_CATABOLIC_PROCESS	GO_ORGANIC_CYCLIC_COMPOUND_CATABOLIC_PROCESS		39	0.480544	1.29286	0.115816	0.286588	1	236	tags=56%, list=34%, signal=80%
GO_HYDROLASE_ACTIVITY_ACTING_ON_ACID_ANHYDRIDES	GO_HYDROLASE_ACTIVITY_ACTING_ON_ACID_ANHYDRIDES		66	0.449436	1.28231	0.0943847	0.306016	1	150	tags=39%, list=21%, signal=45%
GO_PROTEIN_DIMERIZATION_ACTIVITY	GO_PROTEIN_DIMERIZATION_ACTIVITY		89	0.433019	1.28209	0.069874	0.304807	1	154	tags=24%, list=22%, signal=26%
GO_RNA_CATABOLIC_PROCESS	GO_RNA_CATABOLIC_PROCESS		24	0.525602	1.27613	0.145917	0.315478	1	260	tags=71%, list=37%, signal=109%
GO_CYTOSKELETON_ORGANIZATION	GO_CYTOSKELETON_ORGANIZATION		106	0.423381	1.27316	0.0691548	0.320108	1	111	tags=23%, list=16%, signal=23%
GO_NEGATIVE_REGULATION_OF_RNA_BIOSYNTHETIC_PROCESS	GO_NEGATIVE_REGULATION_OF_RNA_BIOSYNTHETIC_PROCESS		77	0.439681	1.26776	0.102959	0.33	1	125	tags=25%, list=18%, signal=27%
GO_CELLULAR_RESPONSE_TO_ABIOTIC_STIMULUS	GO_CELLULAR_RESPONSE_TO_ABIOTIC_STIMULUS		25	0.513424	1.26506	0.157827	0.334306	1	93	tags=24%, list=13%, signal=27%
GO_NEGATIVE_REGULATION_OF_MOLECULAR_FUNCTION	GO_NEGATIVE_REGULATION_OF_MOLECULAR_FUNCTION		48	0.463391	1.26323	0.130012	0.33662	1	125	tags=27%, list=18%, signal=31%
GO_RIBONUCLEOPROTEIN_COMPLEX_BIOGENESIS	GO_RIBONUCLEOPROTEIN_COMPLEX_BIOGENESIS		19	0.537355	1.26246	0.155313	0.336681	1	236	tags=58%, list=34%, signal=85%
GO_CYTOKINESIS	GO_CYTOKINESIS		17	0.557808	1.25803	0.165021	0.344308	1	68	tags=29%, list=10%, signal=32%
GO_MACROMOLECULE_CATABOLIC_PROCESS	GO_MACROMOLECULE_CATABOLIC_PROCESS		74	0.43607	1.25614	0.108265	0.346506	1	145	tags=28%, list=21%, signal=32%
GO_NUCLEAR_EXPORT	GO_NUCLEAR_EXPORT		23	0.507348	1.24752	0.167546	0.364326	1	206	tags=48%, list=29%, signal=66%
GO_VIRAL_LIFE_CYCLE	GO_VIRAL_LIFE_CYCLE		23	0.517849	1.24721	0.18435	0.36317	1	112	tags=26%, list=16%, signal=30%
GO_PROTEASOMAL_PROTEIN_CATABOLIC_PROCESS	GO_PROTEASOMAL_PROTEIN_CATABOLIC_PROCESS		27	0.503105	1.24532	0.189404	0.365555	1	87	tags=26%, list=12%, signal=28%
GO_NUCLEAR_SPECK	GO_NUCLEAR_SPECK		20	0.531946	1.23386	0.192416	0.389987	1	189	tags=40%, list=27%, signal=53%
GO_RNA_LOCALIZATION	GO_RNA_LOCALIZATION		22	0.501833	1.22835	0.186722	0.400978	1	206	tags=50%, list=29%, signal=69%
GO_NUCLEOBASE_CONTAINING_COMPOUND_TRANSPORT	GO_NUCLEOBASE_CONTAINING_COMPOUND_TRANSPORT		21	0.512479	1.22552	0.197847	0.405871	1	206	tags=52%, list=29%, signal=72%
GO_MICROTUBULE	GO_MICROTUBULE		43	0.459352	1.2246	0.143033	0.406062	1	111	tags=33%, list=16%, signal=36%
GO_KINASE_BINDING	GO_KINASE_BINDING		46	0.445497	1.22369	0.169065	0.40625	1	174	tags=39%, list=25%, signal=49%
GO_NUCLEOBASE_CONTAINING_SMALL_MOLECULE_METABOLIC_PROCESS	GO_NUCLEOBASE_CONTAINING_SMALL_MOLECULE_METABOLIC_PROCESS		35	0.476218	1.22301	0.18125	0.405842	1	95	tags=20%, list=14%, signal=22%
GO_ORGANELLE_LOCALIZATION	GO_ORGANELLE_LOCALIZATION		44	0.448476	1.21662	0.175396	0.418786	1	137	tags=30%, list=20%, signal=34%
GO_NUCLEAR_TRANSPORT	GO_NUCLEAR_TRANSPORT		39	0.45064	1.21628	0.179775	0.417583	1	225	tags=49%, list=32%, signal=68%
GO_MRNA_TRANSPORT	GO_MRNA_TRANSPORT		17	0.523951	1.21558	0.207989	0.417276	1	206	tags=53%, list=29%, signal=73%
GO_POSITIVE_REGULATION_OF_RNA_METABOLIC_PROCESS	GO_POSITIVE_REGULATION_OF_RNA_METABOLIC_PROCESS		84	0.411425	1.21029	0.138581	0.428114	1	256	tags=46%, list=37%, signal=64%
GO_REPRODUCTION	GO_REPRODUCTION		93	0.410015	1.20947	0.142539	0.428047	1	144	tags=25%, list=21%, signal=27%
GO_COVALENT_CHROMATIN_MODIFICATION	GO_COVALENT_CHROMATIN_MODIFICATION		29	0.476319	1.20925	0.196429	0.426519	1	125	tags=31%, list=18%, signal=36%
GO_REGULATION_OF_MRNA_METABOLIC_PROCESS	GO_REGULATION_OF_MRNA_METABOLIC_PROCESS		29	0.477274	1.20839	0.212276	0.42646	1	298	tags=79%, list=43%, signal=132%
GO_ESTABLISHMENT_OF_RNA_LOCALIZATION	GO_ESTABLISHMENT_OF_RNA_LOCALIZATION		21	0.512479	1.20588	0.222812	0.430519	1	206	tags=52%, list=29%, signal=72%
GO_NUCLEAR_MATRIX	GO_NUCLEAR_MATRIX		16	0.549466	1.20493	0.230978	0.430669	1	232	tags=69%, list=33%, signal=100%
GO_UBIQUITIN_LIKE_PROTEIN_LIGASE_BINDING	GO_UBIQUITIN_LIKE_PROTEIN_LIGASE_BINDING		22	0.50138	1.19967	0.207077	0.441155	1	205	tags=50%, list=29%, signal=68%
GO_MODIFICATION_DEPENDENT_MACROMOLECULE_CATABOLIC_PROCESS	GO_MODIFICATION_DEPENDENT_MACROMOLECULE_CATABOLIC_PROCESS		32	0.469954	1.19902	0.211268	0.440899	1	106	tags=28%, list=15%, signal=32%
GO_CIS_REGULATORY_REGION_BINDING	GO_CIS_REGULATORY_REGION_BINDING		25	0.485405	1.19856	0.213811	0.439873	1	203	tags=40%, list=29%, signal=54%
GO_RESPONSE_TO_ORGANIC_CYCLIC_COMPOUND	GO_RESPONSE_TO_ORGANIC_CYCLIC_COMPOUND		56	0.425669	1.19413	0.179122	0.448402	1	98	tags=18%, list=14%, signal=19%
GO_DNA_BINDING_TRANSCRIPTION_FACTOR_BINDING	GO_DNA_BINDING_TRANSCRIPTION_FACTOR_BINDING		22	0.494718	1.19166	0.234501	0.45246	1	209	tags=50%, list=30%, signal=69%
GO_NEGATIVE_REGULATION_OF_NUCLEOBASE_CONTAINING_COMPOUND_METABOLIC_PROCESS	GO_NEGATIVE_REGULATION_OF_NUCLEOBASE_CONTAINING_COMPOUND_METABOLIC_PROCESS		90	0.402777	1.19163	0.160045	0.450487	1	193	tags=33%, list=28%, signal=40%
GO_REGULATION_OF_MRNA_PROCESSING	GO_REGULATION_OF_MRNA_PROCESSING		15	0.539633	1.19114	0.239161	0.449537	1	202	tags=53%, list=29%, signal=73%
GO_MITOTIC_SPINDLE	GO_MITOTIC_SPINDLE		22	0.497027	1.18977	0.23219	0.450697	1	131	tags=45%, list=19%, signal=54%
GO_CELLULAR_RESPONSE_TO_REACTIVE_OXYGEN_SPECIES	GO_CELLULAR_RESPONSE_TO_REACTIVE_OXYGEN_SPECIES		18	0.511856	1.18887	0.251656	0.450713	1	98	tags=28%, list=14%, signal=31%
GO_RHYTHMIC_PROCESS	GO_RHYTHMIC_PROCESS		24	0.481744	1.18181	0.236948	0.4659	1	24	tags=21%, list=3%, signal=21%
GO_NEGATIVE_REGULATION_OF_CATALYTIC_ACTIVITY	GO_NEGATIVE_REGULATION_OF_CATALYTIC_ACTIVITY		37	0.444261	1.17903	0.238462	0.470521	1	160	tags=27%, list=23%, signal=33%
GO_PROTEIN_CONTAINING_COMPLEX_BINDING	GO_PROTEIN_CONTAINING_COMPLEX_BINDING		78	0.404641	1.17805	0.17975	0.470902	1	83	tags=18%, list=12%, signal=18%
GO_RESPONSE_TO_DRUG	GO_RESPONSE_TO_DRUG		64	0.414887	1.17467	0.224037	0.476817	1	50	tags=13%, list=7%, signal=12%
GO_CELL	GO_CELL		59	0.413669	1.17151	0.21978	0.482514	1	105	tags=22%, list=15%, signal=24%
GO_POSITIVE_REGULATION_OF_TRANSCRIPTION_BY_RNA_POLYMERASE_II	GO_POSITIVE_REGULATION_OF_TRANSCRIPTION_BY_RNA_POLYMERASE_II		56	0.417321	1.16999	0.223392	0.484251	1	240	tags=45%, list=34%, signal=63%
GO_ACTIVATION_OF_PROTEIN_KINASE_ACTIVITY	GO_ACTIVATION_OF_PROTEIN_KINASE_ACTIVITY		15	0.525824	1.16838	0.279512	0.486082	1	64	tags=20%, list=9%, signal=22%
GO_RESPONSE_TO_HORMONE	GO_RESPONSE_TO_HORMONE		58	0.420739	1.16605	0.209832	0.489259	1	98	tags=17%, list=14%, signal=18%
GO_POSITIVE_REGULATION_OF_BINDING	GO_POSITIVE_REGULATION_OF_BINDING		15	0.528715	1.16158	0.295794	0.497861	1	95	tags=40%, list=14%, signal=45%
GO_RESPONSE_TO_IONIZING_RADIATION	GO_RESPONSE_TO_IONIZING_RADIATION		22	0.477479	1.15654	0.260108	0.508208	1	241	tags=55%, list=34%, signal=81%
GO_CELL_CYCLE_ARREST	GO_CELL_CYCLE_ARREST		24	0.478048	1.15647	0.26544	0.506256	1	66	tags=17%, list=9%, signal=18%
GO_TRANSCRIPTION_FACTOR_BINDING	GO_TRANSCRIPTION_FACTOR_BINDING		45	0.429626	1.15457	0.252788	0.509114	1	168	tags=36%, list=24%, signal=44%
GO_MALE_GAMETE_GENERATION	GO_MALE_GAMETE_GENERATION		24	0.469827	1.15416	0.265172	0.508019	1	247	tags=63%, list=35%, signal=93%
GO_EPITHELIAL_CELL_DIFFERENTIATION	GO_EPITHELIAL_CELL_DIFFERENTIATION		30	0.461412	1.15327	0.279948	0.508204	1	12	tags=10%, list=2%, signal=10%
GO_CELLULAR_PROTEIN_CATABOLIC_PROCESS	GO_CELLULAR_PROTEIN_CATABOLIC_PROCESS		37	0.44166	1.15301	0.26375	0.506733	1	106	tags=24%, list=15%, signal=27%
GO_REGULATION_OF_BINDING	GO_REGULATION_OF_BINDING		23	0.485639	1.15184	0.286089	0.507619	1	121	tags=39%, list=17%, signal=46%
GO_PROTEIN_SERINE_THREONINE_KINASE_ACTIVITY	GO_PROTEIN_SERINE_THREONINE_KINASE_ACTIVITY		19	0.488556	1.14472	0.305333	0.523148	1	149	tags=42%, list=21%, signal=52%
GO_POSITIVE_REGULATION_OF_MAPK_CASCADE	GO_POSITIVE_REGULATION_OF_MAPK_CASCADE		19	0.487636	1.14418	0.309859	0.522392	1	98	tags=16%, list=14%, signal=18%
GO_REGULATION_OF_KINASE_ACTIVITY	GO_REGULATION_OF_KINASE_ACTIVITY		43	0.425957	1.14229	0.288509	0.525031	1	172	tags=33%, list=25%, signal=41%
GO_TRANSFERASE_ACTIVITY_TRANSFERRING_PHOSPHORUS_CONTAINING_GROUPS	GO_TRANSFERASE_ACTIVITY_TRANSFERRING_PHOSPHORUS_CONTAINING_GROUPS		41	0.434027	1.14226	0.246287	0.52296	1	162	tags=37%, list=23%, signal=45%
GO_MIDBODY	GO_MIDBODY		24	0.462896	1.1403	0.284047	0.525604	1	111	tags=33%, list=16%, signal=38%
GO_REGULATION_OF_GENE_EXPRESSION_EPIGENETIC	GO_REGULATION_OF_GENE_EXPRESSION_EPIGENETIC		30	0.447385	1.13819	0.295337	0.528607	1	125	tags=40%, list=18%, signal=47%
GO_PROTEIN_MODIFICATION_BY_SMALL_PROTEIN_CONJUGATION	GO_PROTEIN_MODIFICATION_BY_SMALL_PROTEIN_CONJUGATION		36	0.434132	1.1326	0.294274	0.540453	1	154	tags=31%, list=22%, signal=37%
GO_TRANSCRIPTION_COREGULATOR_ACTIVITY	GO_TRANSCRIPTION_COREGULATOR_ACTIVITY		24	0.46148	1.13132	0.308707	0.541474	1	159	tags=29%, list=23%, signal=36%
GO_ENZYME_INHIBITOR_ACTIVITY	GO_ENZYME_INHIBITOR_ACTIVITY		20	0.479542	1.12955	0.302826	0.543711	1	125	tags=25%, list=18%, signal=30%
GO_RESPONSE_TO_LIPID	GO_RESPONSE_TO_LIPID		52	0.408697	1.12148	0.273381	0.561238	1	98	tags=17%, list=14%, signal=19%
GO_AMIDE_BINDING	GO_AMIDE_BINDING		20	0.47454	1.11999	0.333333	0.562791	1	18	tags=10%, list=3%, signal=10%
GO_AGING	GO_AGING		24	0.460894	1.11969	0.326478	0.561332	1	159	tags=38%, list=23%, signal=47%
GO_CELLULAR_RESPONSE_TO_TOXIC_SUBSTANCE	GO_CELLULAR_RESPONSE_TO_TOXIC_SUBSTANCE		22	0.459269	1.11656	0.33116	0.567078	1	18	tags=14%, list=3%, signal=14%
GO_TRANSCRIPTION_REGULATOR_ACTIVITY	GO_TRANSCRIPTION_REGULATOR_ACTIVITY		56	0.402569	1.11602	0.284314	0.566123	1	258	tags=48%, list=37%, signal=70%
GO_RESPONSE_TO_CYTOKINE	GO_RESPONSE_TO_CYTOKINE		49	0.411826	1.11015	0.291202	0.578275	1	148	tags=29%, list=21%, signal=34%
GO_POLYMERIC_CYTOSKELETAL_FIBER	GO_POLYMERIC_CYTOSKELETAL_FIBER		52	0.398942	1.10708	0.313325	0.583524	1	134	tags=31%, list=19%, signal=35%
GO_REGULATION_OF_MICROTUBULE_BASED_PROCESS	GO_REGULATION_OF_MICROTUBULE_BASED_PROCESS		21	0.475891	1.10665	0.334672	0.582213	1	65	tags=24%, list=9%, signal=25%
GO_REGULATION_OF_PROTEIN_MODIFICATION_PROCESS	GO_REGULATION_OF_PROTEIN_MODIFICATION_PROCESS		85	0.37214	1.10551	0.27899	0.582631	1	172	tags=28%, list=25%, signal=33%
GO_KINASE_ACTIVITY	GO_KINASE_ACTIVITY		35	0.423648	1.10414	0.330798	0.583895	1	161	tags=34%, list=23%, signal=42%
GO_RESPONSE_TO_ALCOHOL	GO_RESPONSE_TO_ALCOHOL		22	0.45482	1.09989	0.348745	0.592073	1	48	tags=14%, list=7%, signal=14%
GO_MULTICELLULAR_ORGANISM_REPRODUCTION	GO_MULTICELLULAR_ORGANISM_REPRODUCTION		43	0.410654	1.09862	0.323493	0.593096	1	247	tags=51%, list=35%, signal=74%
GO_RESPONSE_TO_ABIOTIC_STIMULUS	GO_RESPONSE_TO_ABIOTIC_STIMULUS		90	0.371223	1.09705	0.313212	0.5947	1	193	tags=32%, list=28%, signal=39%
GO_CARBOHYDRATE_DERIVATIVE_METABOLIC_PROCESS	GO_CARBOHYDRATE_DERIVATIVE_METABOLIC_PROCESS		48	0.405927	1.09214	0.344322	0.6046	1	95	tags=15%, list=14%, signal=16%
GO_CELLULAR_RESPONSE_TO_LIPID	GO_CELLULAR_RESPONSE_TO_LIPID		31	0.423185	1.0914	0.372903	0.604212	1	121	tags=19%, list=17%, signal=22%
GO_RESPONSE_TO_ANTIBIOTIC	GO_RESPONSE_TO_ANTIBIOTIC		32	0.425295	1.08963	0.364532	0.606372	1	48	tags=13%, list=7%, signal=13%
GO_CELLULAR_RESPONSE_TO_ANTIBIOTIC	GO_CELLULAR_RESPONSE_TO_ANTIBIOTIC		17	0.47736	1.08232	0.372497	0.622208	1	12	tags=12%, list=2%, signal=12%
GO_POSITIVE_REGULATION_OF_MOLECULAR_FUNCTION	GO_POSITIVE_REGULATION_OF_MOLECULAR_FUNCTION		95	0.363987	1.0804	0.337104	0.624617	1	114	tags=23%, list=16%, signal=24%
GO_PROTEIN_LOCALIZATION_TO_ORGANELLE	GO_PROTEIN_LOCALIZATION_TO_ORGANELLE		60	0.385091	1.07855	0.354191	0.626982	1	197	tags=37%, list=28%, signal=47%
GO_GAMETE_GENERATION	GO_GAMETE_GENERATION		34	0.413859	1.07371	0.367246	0.636913	1	247	tags=59%, list=35%, signal=86%
GO_HOMEOSTATIC_PROCESS	GO_HOMEOSTATIC_PROCESS		93	0.360341	1.06845	0.351624	0.647711	1	190	tags=33%, list=27%, signal=40%
GO_ORGANONITROGEN_COMPOUND_CATABOLIC_PROCESS	GO_ORGANONITROGEN_COMPOUND_CATABOLIC_PROCESS		60	0.381812	1.068	0.359952	0.64648	1	87	tags=17%, list=12%, signal=17%
GO_GENE_SILENCING	GO_GENE_SILENCING		20	0.449349	1.06739	0.411995	0.64553	1	114	tags=45%, list=16%, signal=52%
GO_REGULATION_OF_MRNA_CATABOLIC_PROCESS	GO_REGULATION_OF_MRNA_CATABOLIC_PROCESS		16	0.466224	1.06117	0.413793	0.658863	1	286	tags=81%, list=41%, signal=134%
GO_ENZYME_REGULATOR_ACTIVITY	GO_ENZYME_REGULATOR_ACTIVITY		52	0.389474	1.05659	0.394161	0.667977	1	161	tags=27%, list=23%, signal=32%
GO_PROTEIN_KINASE_ACTIVITY	GO_PROTEIN_KINASE_ACTIVITY		29	0.420805	1.05526	0.400253	0.66883	1	91	tags=24%, list=13%, signal=27%
GO_POSITIVE_REGULATION_OF_CATALYTIC_ACTIVITY	GO_POSITIVE_REGULATION_OF_CATALYTIC_ACTIVITY		81	0.358362	1.05371	0.372593	0.670201	1	114	tags=22%, list=16%, signal=23%
GO_SUPRAMOLECULAR_POLYMER	GO_SUPRAMOLECULAR_POLYMER		65	0.371418	1.05012	0.3879	0.676974	1	111	tags=23%, list=16%, signal=25%
GO_MICROTUBULE_BINDING	GO_MICROTUBULE_BINDING		25	0.427997	1.04971	0.421896	0.675576	1	103	tags=24%, list=15%, signal=27%
GO_POSITIVE_REGULATION_OF_PROTEIN_MODIFICATION_PROCESS	GO_POSITIVE_REGULATION_OF_PROTEIN_MODIFICATION_PROCESS		59	0.372725	1.04849	0.418577	0.676144	1	110	tags=17%, list=16%, signal=18%
GO_POSITIVE_REGULATION_OF_ORGANELLE_ORGANIZATION	GO_POSITIVE_REGULATION_OF_ORGANELLE_ORGANIZATION		44	0.39326	1.04746	0.412281	0.676077	1	205	tags=43%, list=29%, signal=57%
GO_NEGATIVE_REGULATION_OF_PROTEIN_METABOLIC_PROCESS	GO_NEGATIVE_REGULATION_OF_PROTEIN_METABOLIC_PROCESS		58	0.373	1.04427	0.395047	0.681391	1	100	tags=16%, list=14%, signal=17%
GO_SMALL_GTPASE_BINDING	GO_SMALL_GTPASE_BINDING		16	0.451452	1.04209	0.417568	0.684176	1	37	tags=13%, list=5%, signal=13%
GO_PEPTIDYL_AMINO_ACID_MODIFICATION	GO_PEPTIDYL_AMINO_ACID_MODIFICATION		56	0.369294	1.04186	0.407059	0.68229	1	154	tags=25%, list=22%, signal=29%
GO_RESPONSE_TO_REACTIVE_OXYGEN_SPECIES	GO_RESPONSE_TO_REACTIVE_OXYGEN_SPECIES		23	0.430809	1.04023	0.439291	0.683952	1	98	tags=22%, list=14%, signal=24%
GO_PROTEOLYSIS	GO_PROTEOLYSIS		71	0.365785	1.03923	0.400705	0.683862	1	87	tags=18%, list=12%, signal=19%
GO_INTERACTION_WITH_HOST	GO_INTERACTION_WITH_HOST		15	0.465122	1.03501	0.458678	0.69152	1	12	tags=13%, list=2%, signal=13%
GO_COFACTOR_BINDING	GO_COFACTOR_BINDING		15	0.461044	1.03235	0.439093	0.695609	1	18	tags=13%, list=3%, signal=13%
GO_REGULATION_OF_CELLULAR_RESPONSE_TO_STRESS	GO_REGULATION_OF_CELLULAR_RESPONSE_TO_STRESS		63	0.363471	1.03025	0.422986	0.698373	1	187	tags=32%, list=27%, signal=39%
GO_PROTEIN_HOMODIMERIZATION_ACTIVITY	GO_PROTEIN_HOMODIMERIZATION_ACTIVITY		56	0.369874	1.03007	0.441106	0.696389	1	66	tags=11%, list=9%, signal=11%
GO_PROTEIN_CONTAINING_COMPLEX_LOCALIZATION	GO_PROTEIN_CONTAINING_COMPLEX_LOCALIZATION		25	0.418832	1.02816	0.452855	0.698533	1	232	tags=52%, list=33%, signal=75%
GO_SEXUAL_REPRODUCTION	GO_SEXUAL_REPRODUCTION		42	0.380998	1.02794	0.436725	0.696663	1	247	tags=50%, list=35%, signal=73%
GO_REGULATION_OF_CELLULAR_PROTEIN_LOCALIZATION	GO_REGULATION_OF_CELLULAR_PROTEIN_LOCALIZATION		39	0.394101	1.02719	0.443337	0.695994	1	173	tags=33%, list=25%, signal=42%
GO_PROTEIN_CATABOLIC_PROCESS	GO_PROTEIN_CATABOLIC_PROCESS		45	0.380249	1.02514	0.44878	0.698651	1	106	tags=20%, list=15%, signal=22%
GO_MOLECULAR_FUNCTION_REGULATOR	GO_MOLECULAR_FUNCTION_REGULATOR		72	0.355583	1.02302	0.43539	0.701286	1	168	tags=24%, list=24%, signal=28%
GO_ORGANOPHOSPHATE_METABOLIC_PROCESS	GO_ORGANOPHOSPHATE_METABOLIC_PROCESS		46	0.380889	1.02115	0.448193	0.703415	1	95	tags=15%, list=14%, signal=16%
GO_NUCLEAR_ENVELOPE	GO_NUCLEAR_ENVELOPE		42	0.376804	1.01982	0.430333	0.704114	1	181	tags=38%, list=26%, signal=48%
GO_REPRODUCTIVE_SYSTEM_DEVELOPMENT	GO_REPRODUCTIVE_SYSTEM_DEVELOPMENT		29	0.405041	1.01671	0.449482	0.709278	1	111	tags=17%, list=16%, signal=20%
GO_PROTEIN_DOMAIN_SPECIFIC_BINDING	GO_PROTEIN_DOMAIN_SPECIFIC_BINDING		60	0.366524	1.00947	0.458531	0.724068	1	87	tags=17%, list=12%, signal=17%
GO_TUBULIN_BINDING	GO_TUBULIN_BINDING		38	0.382566	1.00696	0.47096	0.727551	1	103	tags=21%, list=15%, signal=23%
GO_POSITIVE_REGULATION_OF_KINASE_ACTIVITY	GO_POSITIVE_REGULATION_OF_KINASE_ACTIVITY		32	0.39214	1.00607	0.459288	0.727321	1	172	tags=28%, list=25%, signal=36%
GO_REGULATION_OF_CELLULAR_AMIDE_METABOLIC_PROCESS	GO_REGULATION_OF_CELLULAR_AMIDE_METABOLIC_PROCESS		22	0.420176	1.00564	0.467192	0.725992	1	18	tags=9%, list=3%, signal=9%
GO_MEMBRANE_REGION	GO_MEMBRANE_REGION		21	0.420941	1.00517	0.479275	0.724759	1	9	tags=10%, list=1%, signal=9%
GO_REGULATION_OF_MAPK_CASCADE	GO_REGULATION_OF_MAPK_CASCADE		27	0.398283	0.994172	0.501285	0.748688	1	31	tags=11%, list=4%, signal=11%
GO_REGULATION_OF_CELL_DIVISION	GO_REGULATION_OF_CELL_DIVISION		18	0.427513	0.993307	0.506702	0.748455	1	186	tags=50%, list=27%, signal=66%
GO_POSITIVE_REGULATION_OF_CELLULAR_PROTEIN_LOCALIZATION	GO_POSITIVE_REGULATION_OF_CELLULAR_PROTEIN_LOCALIZATION		26	0.397554	0.991289	0.505777	0.750709	1	173	tags=35%, list=25%, signal=44%
GO_NEGATIVE_REGULATION_OF_PROTEOLYSIS	GO_NEGATIVE_REGULATION_OF_PROTEOLYSIS		21	0.412735	0.988564	0.503356	0.754475	1	87	tags=14%, list=12%, signal=16%
GO_NEGATIVE_REGULATION_OF_CELL_DEATH	GO_NEGATIVE_REGULATION_OF_CELL_DEATH		58	0.346855	0.988558	0.508855	0.752022	1	62	tags=10%, list=9%, signal=10%
GO_MRNA_BINDING	GO_MRNA_BINDING		26	0.400574	0.985189	0.50065	0.757286	1	227	tags=62%, list=32%, signal=88%
GO_POSITIVE_REGULATION_OF_LOCOMOTION	GO_POSITIVE_REGULATION_OF_LOCOMOTION		27	0.392239	0.98258	0.517677	0.760807	1	66	tags=15%, list=9%, signal=16%
GO_OXIDATION_REDUCTION_PROCESS	GO_OXIDATION_REDUCTION_PROCESS		34	0.376315	0.969267	0.521739	0.78911	1	40	tags=12%, list=6%, signal=12%
GO_LEUKOCYTE_DIFFERENTIATION	GO_LEUKOCYTE_DIFFERENTIATION		17	0.416746	0.958496	0.571046	0.811902	1	138	tags=24%, list=20%, signal=29%
GO_RESPONSE_TO_OXIDATIVE_STRESS	GO_RESPONSE_TO_OXIDATIVE_STRESS		37	0.37265	0.957411	0.55102	0.811612	1	135	tags=27%, list=19%, signal=32%
GO_RESPONSE_TO_NITROGEN_COMPOUND	GO_RESPONSE_TO_NITROGEN_COMPOUND		62	0.341656	0.955888	0.562195	0.812545	1	98	tags=15%, list=14%, signal=15%
GO_POSITIVE_REGULATION_OF_CELL_POPULATION_PROLIFERATION	GO_POSITIVE_REGULATION_OF_CELL_POPULATION_PROLIFERATION		66	0.339316	0.952985	0.570926	0.816482	1	138	tags=21%, list=20%, signal=24%
GO_RESPONSE_TO_EXTRACELLULAR_STIMULUS	GO_RESPONSE_TO_EXTRACELLULAR_STIMULUS		23	0.389062	0.95281	0.544987	0.81431	1	3	tags=9%, list=0%, signal=8%
GO_CYTOSKELETON_DEPENDENT_INTRACELLULAR_TRANSPORT	GO_CYTOSKELETON_DEPENDENT_INTRACELLULAR_TRANSPORT		19	0.401536	0.938188	0.575676	0.844776	1	9	tags=11%, list=1%, signal=10%
GO_IMPORT_INTO_NUCLEUS	GO_IMPORT_INTO_NUCLEUS		19	0.395607	0.936591	0.566802	0.845809	1	225	tags=47%, list=32%, signal=68%
GO_CELLULAR_PROCESS_INVOLVED_IN_REPRODUCTION_IN_MULTICELLULAR_ORGANISM	GO_CELLULAR_PROCESS_INVOLVED_IN_REPRODUCTION_IN_MULTICELLULAR_ORGANISM		17	0.405045	0.936422	0.571429	0.84348	1	58	tags=18%, list=8%, signal=19%
GO_CIRCADIAN_RHYTHM	GO_CIRCADIAN_RHYTHM		18	0.39993	0.935092	0.589812	0.843755	1	12	tags=17%, list=2%, signal=17%
GO_RESPONSE_TO_OXYGEN_CONTAINING_COMPOUND	GO_RESPONSE_TO_OXYGEN_CONTAINING_COMPOUND		99	0.311065	0.932226	0.61661	0.847526	1	48	tags=10%, list=7%, signal=9%
GO_PROTEIN_POLYMERIZATION	GO_PROTEIN_POLYMERIZATION		18	0.395868	0.929024	0.586721	0.852105	1	69	tags=22%, list=10%, signal=24%
GO_DNA_BINDING_TRANSCRIPTION_FACTOR_ACTIVITY_RNA_POLYMERASE_II_SPECIFIC	GO_DNA_BINDING_TRANSCRIPTION_FACTOR_ACTIVITY_RNA_POLYMERASE_II_SPECIFIC		36	0.353736	0.928481	0.594185	0.850683	1	240	tags=42%, list=34%, signal=60%
GO_HEART_DEVELOPMENT	GO_HEART_DEVELOPMENT		29	0.366352	0.92806	0.597716	0.84898	1	12	tags=7%, list=2%, signal=7%
GO_REGULATION_OF_PROTEIN_CATABOLIC_PROCESS	GO_REGULATION_OF_PROTEIN_CATABOLIC_PROCESS		26	0.377187	0.926401	0.600807	0.850024	1	24	tags=12%, list=3%, signal=12%
GO_MULTI_ORGANISM_REPRODUCTIVE_PROCESS	GO_MULTI_ORGANISM_REPRODUCTIVE_PROCESS		47	0.336455	0.923189	0.603936	0.854336	1	121	tags=19%, list=17%, signal=22%
GO_CELLULAR_RESPONSE_TO_CHEMICAL_STRESS	GO_CELLULAR_RESPONSE_TO_CHEMICAL_STRESS		31	0.363759	0.921445	0.611602	0.855557	1	117	tags=23%, list=17%, signal=26%
GO_MITOCHONDRION	GO_MITOCHONDRION		49	0.337503	0.921389	0.609665	0.853032	1	32	tags=10%, list=5%, signal=10%
GO_ENVELOPE	GO_ENVELOPE		60	0.324407	0.920651	0.618203	0.852034	1	50	tags=13%, list=7%, signal=13%
GO_NEGATIVE_REGULATION_OF_PROTEIN_MODIFICATION_PROCESS	GO_NEGATIVE_REGULATION_OF_PROTEIN_MODIFICATION_PROCESS		26	0.371751	0.919843	0.629581	0.851198	1	58	tags=15%, list=8%, signal=16%
GO_VESICLE_LUMEN	GO_VESICLE_LUMEN		28	0.369115	0.917612	0.608866	0.853459	1	137	tags=25%, list=20%, signal=30%
GO_RESPONSE_TO_INORGANIC_SUBSTANCE	GO_RESPONSE_TO_INORGANIC_SUBSTANCE		41	0.345269	0.916841	0.621554	0.852479	1	98	tags=17%, list=14%, signal=19%
GO_REGULATION_OF_CELLULAR_COMPONENT_MOVEMENT	GO_REGULATION_OF_CELLULAR_COMPONENT_MOVEMENT		51	0.327419	0.91054	0.616811	0.863489	1	66	tags=12%, list=9%, signal=12%
GO_NEGATIVE_REGULATION_OF_CELLULAR_COMPONENT_ORGANIZATION	GO_NEGATIVE_REGULATION_OF_CELLULAR_COMPONENT_ORGANIZATION		67	0.319026	0.90936	0.652326	0.863367	1	65	tags=16%, list=9%, signal=16%
GO_POSTTRANSCRIPTIONAL_REGULATION_OF_GENE_EXPRESSION	GO_POSTTRANSCRIPTIONAL_REGULATION_OF_GENE_EXPRESSION		37	0.344572	0.909218	0.631378	0.861074	1	132	tags=24%, list=19%, signal=28%
GO_PEPTIDE_BIOSYNTHETIC_PROCESS	GO_PEPTIDE_BIOSYNTHETIC_PROCESS		28	0.364866	0.909209	0.630689	0.858515	1	261	tags=46%, list=37%, signal=71%
GO_GLAND_DEVELOPMENT	GO_GLAND_DEVELOPMENT		29	0.359488	0.905078	0.645806	0.864907	1	3	tags=7%, list=0%, signal=7%
GO_MEMBRANE_DOCKING	GO_MEMBRANE_DOCKING		17	0.389433	0.904394	0.634349	0.863801	1	12	tags=12%, list=2%, signal=12%
GO_MUSCLE_CELL_DIFFERENTIATION	GO_MUSCLE_CELL_DIFFERENTIATION		19	0.391458	0.904219	0.643741	0.861642	1	148	tags=26%, list=21%, signal=32%
GO_REGULATION_OF_CELLULAR_LOCALIZATION	GO_REGULATION_OF_CELLULAR_LOCALIZATION		47	0.333273	0.903413	0.647131	0.86085	1	173	tags=28%, list=25%, signal=34%
GO_CYTOKINE_MEDIATED_SIGNALING_PATHWAY	GO_CYTOKINE_MEDIATED_SIGNALING_PATHWAY		24	0.375207	0.90095	0.627632	0.863453	1	137	tags=29%, list=20%, signal=35%
GO_COFACTOR_METABOLIC_PROCESS	GO_COFACTOR_METABOLIC_PROCESS		22	0.379198	0.895074	0.64219	0.873143	1	48	tags=14%, list=7%, signal=14%
GO_EMBRYO_DEVELOPMENT_ENDING_IN_BIRTH_OR_EGG_HATCHING	GO_EMBRYO_DEVELOPMENT_ENDING_IN_BIRTH_OR_EGG_HATCHING		34	0.349609	0.894173	0.641154	0.872331	1	144	tags=24%, list=21%, signal=28%
GO_POSITIVE_REGULATION_OF_RESPONSE_TO_BIOTIC_STIMULUS	GO_POSITIVE_REGULATION_OF_RESPONSE_TO_BIOTIC_STIMULUS		16	0.388823	0.890267	0.64011	0.877642	1	63	tags=19%, list=9%, signal=20%
GO_RNA_POLYMERASE_II_SPECIFIC_DNA_BINDING_TRANSCRIPTION_FACTOR_BINDING	GO_RNA_POLYMERASE_II_SPECIFIC_DNA_BINDING_TRANSCRIPTION_FACTOR_BINDING		16	0.39317	0.880457	0.663968	0.894892	1	168	tags=31%, list=24%, signal=40%
GO_NEGATIVE_REGULATION_OF_TRANSCRIPTION_BY_RNA_POLYMERASE_II	GO_NEGATIVE_REGULATION_OF_TRANSCRIPTION_BY_RNA_POLYMERASE_II		46	0.322825	0.878798	0.679222	0.895704	1	125	tags=22%, list=18%, signal=25%
GO_PEPTIDE_METABOLIC_PROCESS	GO_PEPTIDE_METABOLIC_PROCESS		34	0.337805	0.87253	0.650633	0.905315	1	18	tags=6%, list=3%, signal=6%
GO_REGULATION_OF_PHOSPHORYLATION	GO_REGULATION_OF_PHOSPHORYLATION		73	0.299352	0.87066	0.712803	0.90642	1	180	tags=27%, list=26%, signal=33%
GO_AZUROPHIL_GRANULE	GO_AZUROPHIL_GRANULE		15	0.388742	0.86461	0.669837	0.915623	1	129	tags=27%, list=18%, signal=32%
GO_TRANSITION_METAL_ION_BINDING	GO_TRANSITION_METAL_ION_BINDING		36	0.328569	0.862773	0.69802	0.916604	1	50	tags=14%, list=7%, signal=14%
GO_CELLULAR_RESPONSE_TO_OXYGEN_CONTAINING_COMPOUND	GO_CELLULAR_RESPONSE_TO_OXYGEN_CONTAINING_COMPOUND		74	0.301285	0.862377	0.734694	0.914744	1	98	tags=14%, list=14%, signal=14%
GO_POSITIVE_REGULATION_OF_MULTI_ORGANISM_PROCESS	GO_POSITIVE_REGULATION_OF_MULTI_ORGANISM_PROCESS		26	0.346589	0.85947	0.681879	0.917666	1	151	tags=31%, list=22%, signal=38%
GO_SIGNALING_RECEPTOR_BINDING	GO_SIGNALING_RECEPTOR_BINDING		55	0.312174	0.858508	0.713939	0.91685	1	31	tags=7%, list=4%, signal=7%
GO_REGULATION_OF_CYTOSKELETON_ORGANIZATION	GO_REGULATION_OF_CYTOSKELETON_ORGANIZATION		40	0.320744	0.857136	0.701398	0.916952	1	65	tags=15%, list=9%, signal=16%
GO_IDENTICAL_PROTEIN_BINDING	GO_IDENTICAL_PROTEIN_BINDING		117	0.281559	0.853692	0.779348	0.921022	1	66	tags=10%, list=9%, signal=9%
GO_RESPONSE_TO_ENDOGENOUS_STIMULUS	GO_RESPONSE_TO_ENDOGENOUS_STIMULUS		103	0.287971	0.850575	0.779121	0.924315	1	205	tags=28%, list=29%, signal=34%
GO_REGULATION_OF_RESPONSE_TO_STRESS	GO_REGULATION_OF_RESPONSE_TO_STRESS		94	0.284477	0.84688	0.783105	0.928614	1	65	tags=12%, list=9%, signal=11%
GO_NEGATIVE_REGULATION_OF_PEPTIDASE_ACTIVITY	GO_NEGATIVE_REGULATION_OF_PEPTIDASE_ACTIVITY		15	0.378792	0.84519	0.690217	0.929273	1	87	tags=13%, list=12%, signal=15%
GO_POSITIVE_REGULATION_OF_CELLULAR_COMPONENT_ORGANIZATION	GO_POSITIVE_REGULATION_OF_CELLULAR_COMPONENT_ORGANIZATION		70	0.29136	0.842311	0.764775	0.932266	1	208	tags=36%, list=30%, signal=46%
GO_REGULATION_OF_PHOSPHORUS_METABOLIC_PROCESS	GO_REGULATION_OF_PHOSPHORUS_METABOLIC_PROCESS		78	0.290717	0.838765	0.75381	0.936321	1	180	tags=27%, list=26%, signal=32%
GO_NEGATIVE_REGULATION_OF_INTRACELLULAR_SIGNAL_TRANSDUCTION	GO_NEGATIVE_REGULATION_OF_INTRACELLULAR_SIGNAL_TRANSDUCTION		25	0.33921	0.83838	0.724675	0.934426	1	43	tags=8%, list=6%, signal=8%
GO_DNA_BINDING_TRANSCRIPTION_FACTOR_ACTIVITY	GO_DNA_BINDING_TRANSCRIPTION_FACTOR_ACTIVITY		43	0.310222	0.837295	0.764634	0.933771	1	258	tags=44%, list=37%, signal=66%
GO_GTPASE_BINDING	GO_GTPASE_BINDING		22	0.353509	0.836952	0.723598	0.93176	1	223	tags=36%, list=32%, signal=52%
GO_EPITHELIAL_CELL_PROLIFERATION	GO_EPITHELIAL_CELL_PROLIFERATION		24	0.343128	0.832638	0.717158	0.937165	1	79	tags=13%, list=11%, signal=14%
GO_MUSCLE_ORGAN_DEVELOPMENT	GO_MUSCLE_ORGAN_DEVELOPMENT		18	0.354144	0.829688	0.714286	0.939994	1	50	tags=11%, list=7%, signal=12%
GO_LYMPHOCYTE_MEDIATED_IMMUNITY	GO_LYMPHOCYTE_MEDIATED_IMMUNITY		16	0.358636	0.821775	0.732	0.951458	1	31	tags=13%, list=4%, signal=13%
GO_PROTEIN_PHOSPHORYLATION	GO_PROTEIN_PHOSPHORYLATION		80	0.282077	0.821041	0.794253	0.950169	1	172	tags=29%, list=25%, signal=34%
GO_VACUOLAR_LUMEN	GO_VACUOLAR_LUMEN		18	0.358533	0.820549	0.750993	0.948393	1	137	tags=28%, list=20%, signal=34%
GO_POSITIVE_REGULATION_OF_PHOSPHORUS_METABOLIC_PROCESS	GO_POSITIVE_REGULATION_OF_PHOSPHORUS_METABOLIC_PROCESS		53	0.298727	0.818747	0.778313	0.949103	1	110	tags=13%, list=16%, signal=14%
GO_REGULATION_OF_MULTI_ORGANISM_PROCESS	GO_REGULATION_OF_MULTI_ORGANISM_PROCESS		31	0.321211	0.818421	0.744275	0.947117	1	151	tags=26%, list=22%, signal=31%
GO_REGULATION_OF_IMMUNE_SYSTEM_PROCESS	GO_REGULATION_OF_IMMUNE_SYSTEM_PROCESS		52	0.297875	0.814272	0.793727	0.951984	1	63	tags=8%, list=9%, signal=8%
GO_GENERATION_OF_PRECURSOR_METABOLITES_AND_ENERGY	GO_GENERATION_OF_PRECURSOR_METABOLITES_AND_ENERGY		18	0.355034	0.813866	0.755348	0.950063	1	246	tags=33%, list=35%, signal=50%
GO_INTRACELLULAR_TRANSPORT	GO_INTRACELLULAR_TRANSPORT		94	0.272088	0.81363	0.81422	0.947976	1	236	tags=36%, list=34%, signal=47%
GO_MICROTUBULE_ASSOCIATED_COMPLEX	GO_MICROTUBULE_ASSOCIATED_COMPLEX		17	0.356833	0.808823	0.741935	0.953578	1	103	tags=29%, list=15%, signal=34%
GO_OXIDOREDUCTASE_ACTIVITY	GO_OXIDOREDUCTASE_ACTIVITY		27	0.325843	0.806752	0.768831	0.954352	1	40	tags=11%, list=6%, signal=11%
GO_ORGANIC_HYDROXY_COMPOUND_BIOSYNTHETIC_PROCESS	GO_ORGANIC_HYDROXY_COMPOUND_BIOSYNTHETIC_PROCESS		18	0.347794	0.799578	0.76	0.963487	1	95	tags=11%, list=14%, signal=13%
GO_DEVELOPMENTAL_PROCESS_INVOLVED_IN_REPRODUCTION	GO_DEVELOPMENTAL_PROCESS_INVOLVED_IN_REPRODUCTION		52	0.289279	0.79847	0.80268	0.962604	1	207	tags=31%, list=30%, signal=40%
GO_CELLULAR_RESPONSE_TO_DRUG	GO_CELLULAR_RESPONSE_TO_DRUG		33	0.30488	0.792627	0.789014	0.969428	1	98	tags=12%, list=14%, signal=13%
GO_CILIUM_ORGANIZATION	GO_CILIUM_ORGANIZATION		23	0.323892	0.789784	0.78534	0.971342	1	220	tags=43%, list=31%, signal=61%
GO_RESPONSE_TO_TEMPERATURE_STIMULUS	GO_RESPONSE_TO_TEMPERATURE_STIMULUS		16	0.34715	0.783964	0.776	0.977775	1	192	tags=38%, list=27%, signal=50%
GO_REGULATION_OF_CELL_DEATH	GO_REGULATION_OF_CELL_DEATH		96	0.265115	0.781817	0.872364	0.978606	1	74	tags=9%, list=11%, signal=9%
GO_PEPTIDYL_LYSINE_MODIFICATION	GO_PEPTIDYL_LYSINE_MODIFICATION		26	0.31547	0.780796	0.800261	0.977584	1	205	tags=35%, list=29%, signal=47%
GO_NEGATIVE_REGULATION_OF_HYDROLASE_ACTIVITY	GO_NEGATIVE_REGULATION_OF_HYDROLASE_ACTIVITY		23	0.323415	0.77856	0.795276	0.978472	1	160	tags=22%, list=23%, signal=27%
GO_AMIDE_BIOSYNTHETIC_PROCESS	GO_AMIDE_BIOSYNTHETIC_PROCESS		33	0.300943	0.778489	0.817491	0.976031	1	18	tags=6%, list=3%, signal=6%
GO_EMBRYO_DEVELOPMENT	GO_EMBRYO_DEVELOPMENT		49	0.285016	0.776606	0.83922	0.976266	1	144	tags=22%, list=21%, signal=26%
GO_ENDOMEMBRANE_SYSTEM_ORGANIZATION	GO_ENDOMEMBRANE_SYSTEM_ORGANIZATION		19	0.334056	0.771029	0.783602	0.981921	1	70	tags=11%, list=10%, signal=11%
GO_REGULATION_OF_ACTIN_FILAMENT_ORGANIZATION	GO_REGULATION_OF_ACTIN_FILAMENT_ORGANIZATION		15	0.347006	0.766479	0.789189	0.985826	1	43	tags=13%, list=6%, signal=14%
GO_ORGANONITROGEN_COMPOUND_BIOSYNTHETIC_PROCESS	GO_ORGANONITROGEN_COMPOUND_BIOSYNTHETIC_PROCESS		68	0.264652	0.759606	0.890058	0.993011	1	39	tags=6%, list=6%, signal=6%
GO_REGULATION_OF_CELL_POPULATION_PROLIFERATION	GO_REGULATION_OF_CELL_POPULATION_PROLIFERATION		107	0.249181	0.755354	0.907387	0.99642	1	234	tags=35%, list=33%, signal=44%
GO_CYTOSKELETAL_PROTEIN_BINDING	GO_CYTOSKELETAL_PROTEIN_BINDING		72	0.260186	0.754236	0.886076	0.995448	1	207	tags=28%, list=30%, signal=35%
GO_EPITHELIUM_DEVELOPMENT	GO_EPITHELIUM_DEVELOPMENT		59	0.268487	0.752678	0.877301	0.994997	1	12	tags=5%, list=2%, signal=5%
GO_POSITIVE_REGULATION_OF_CATABOLIC_PROCESS	GO_POSITIVE_REGULATION_OF_CATABOLIC_PROCESS		22	0.314008	0.749956	0.844961	0.996262	1	145	tags=23%, list=21%, signal=28%
GO_PROTEIN_LOCALIZATION_TO_NUCLEUS	GO_PROTEIN_LOCALIZATION_TO_NUCLEUS		21	0.313257	0.740811	0.835264	1	1	95	tags=14%, list=14%, signal=16%
GO_RESPONSE_TO_WOUNDING	GO_RESPONSE_TO_WOUNDING		37	0.282056	0.739065	0.864557	1	1	18	tags=5%, list=3%, signal=5%
GO_DRUG_METABOLIC_PROCESS	GO_DRUG_METABOLIC_PROCESS		23	0.306772	0.739049	0.862205	1	1	18	tags=9%, list=3%, signal=9%
GO_TAXIS	GO_TAXIS		28	0.298514	0.738882	0.861842	1	1	31	tags=7%, list=4%, signal=7%
GO_NEGATIVE_REGULATION_OF_APOPTOTIC_SIGNALING_PATHWAY	GO_NEGATIVE_REGULATION_OF_APOPTOTIC_SIGNALING_PATHWAY		18	0.316428	0.737733	0.832454	0.999669	1	6	tags=6%, list=1%, signal=5%
GO_ESTABLISHMENT_OF_PROTEIN_LOCALIZATION_TO_ORGANELLE	GO_ESTABLISHMENT_OF_PROTEIN_LOCALIZATION_TO_ORGANELLE		29	0.2956	0.736833	0.855297	0.998292	1	249	tags=41%, list=36%, signal=62%
GO_INTRINSIC_APOPTOTIC_SIGNALING_PATHWAY	GO_INTRINSIC_APOPTOTIC_SIGNALING_PATHWAY		22	0.296599	0.716894	0.871486	1	1	232	tags=36%, list=33%, signal=53%
GO_NEGATIVE_REGULATION_OF_CATABOLIC_PROCESS	GO_NEGATIVE_REGULATION_OF_CATABOLIC_PROCESS		22	0.301084	0.716885	0.871795	1	1	132	tags=23%, list=19%, signal=27%
GO_REGULATION_OF_LYMPHOCYTE_ACTIVATION	GO_REGULATION_OF_LYMPHOCYTE_ACTIVATION		15	0.317582	0.715858	0.859332	1	1	117	tags=20%, list=17%, signal=23%
GO_CELLULAR_MACROMOLECULE_LOCALIZATION	GO_CELLULAR_MACROMOLECULE_LOCALIZATION		114	0.235834	0.71274	0.956663	1	1	189	tags=26%, list=27%, signal=30%
GO_CELLULAR_AMIDE_METABOLIC_PROCESS	GO_CELLULAR_AMIDE_METABOLIC_PROCESS		46	0.262005	0.711827	0.905897	1	1	48	tags=7%, list=7%, signal=7%
GO_CELL_MOTILITY	GO_CELL_MOTILITY		84	0.239878	0.707912	0.947005	1	1	66	tags=8%, list=9%, signal=8%
GO_EXTRINSIC_APOPTOTIC_SIGNALING_PATHWAY	GO_EXTRINSIC_APOPTOTIC_SIGNALING_PATHWAY		18	0.302697	0.703257	0.850785	1	1	6	tags=6%, list=1%, signal=5%
GO_REGULATION_OF_INTRACELLULAR_SIGNAL_TRANSDUCTION	GO_REGULATION_OF_INTRACELLULAR_SIGNAL_TRANSDUCTION		98	0.236449	0.701041	0.968254	1	1	99	tags=12%, list=14%, signal=12%
GO_B_CELL_ACTIVATION	GO_B_CELL_ACTIVATION		15	0.316617	0.698647	0.858289	1	1	142	tags=20%, list=20%, signal=25%
GO_REGULATION_OF_CATABOLIC_PROCESS	GO_REGULATION_OF_CATABOLIC_PROCESS		57	0.252453	0.697579	0.9375	1	1	145	tags=18%, list=21%, signal=20%
GO_PHOSPHOLIPID_BINDING	GO_PHOSPHOLIPID_BINDING		17	0.304326	0.693284	0.884058	1	1	31	tags=6%, list=4%, signal=6%
GO_REGULATION_OF_PROTEIN_LOCALIZATION	GO_REGULATION_OF_PROTEIN_LOCALIZATION		64	0.24219	0.690135	0.949599	1	1	173	tags=25%, list=25%, signal=30%
GO_LYMPHOCYTE_ACTIVATION	GO_LYMPHOCYTE_ACTIVATION		29	0.270049	0.685018	0.89295	1	1	142	tags=21%, list=20%, signal=25%
GO_REGULATION_OF_INTRACELLULAR_TRANSPORT	GO_REGULATION_OF_INTRACELLULAR_TRANSPORT		20	0.288141	0.683109	0.885402	1	1	95	tags=15%, list=14%, signal=17%
GO_CELL_PROJECTION_ASSEMBLY	GO_CELL_PROJECTION_ASSEMBLY		33	0.265667	0.681055	0.930052	1	1	12	tags=6%, list=2%, signal=6%
GO_MUSCLE_TISSUE_DEVELOPMENT	GO_MUSCLE_TISSUE_DEVELOPMENT		21	0.288418	0.680882	0.888158	1	1	50	tags=10%, list=7%, signal=10%
GO_POSITIVE_REGULATION_OF_PROTEIN_METABOLIC_PROCESS	GO_POSITIVE_REGULATION_OF_PROTEIN_METABOLIC_PROCESS		81	0.2309	0.672132	0.970896	1	1	80	tags=11%, list=11%, signal=11%
GO_TRANSCRIPTION_FACTOR_COMPLEX	GO_TRANSCRIPTION_FACTOR_COMPLEX		20	0.279631	0.671445	0.896266	1	1	193	tags=30%, list=28%, signal=40%
GO_CELL_ADHESION_MOLECULE_BINDING	GO_CELL_ADHESION_MOLECULE_BINDING		36	0.254157	0.669904	0.92125	1	1	49	tags=8%, list=7%, signal=8%
GO_REGULATION_OF_IMMUNE_EFFECTOR_PROCESS	GO_REGULATION_OF_IMMUNE_EFFECTOR_PROCESS		15	0.302154	0.667818	0.90933	1	1	31	tags=7%, list=4%, signal=7%
GO_ZINC_ION_BINDING	GO_ZINC_ION_BINDING		27	0.268898	0.667066	0.92027	1	1	50	tags=11%, list=7%, signal=12%
GO_POSITIVE_REGULATION_OF_IMMUNE_RESPONSE	GO_POSITIVE_REGULATION_OF_IMMUNE_RESPONSE		32	0.259774	0.659818	0.933333	1	1	63	tags=9%, list=9%, signal=10%
GO_SENSORY_ORGAN_DEVELOPMENT	GO_SENSORY_ORGAN_DEVELOPMENT		25	0.265789	0.653217	0.919745	1	1	119	tags=16%, list=17%, signal=19%
GO_CIRCULATORY_SYSTEM_DEVELOPMENT	GO_CIRCULATORY_SYSTEM_DEVELOPMENT		51	0.236688	0.652028	0.950839	1	1	45	tags=6%, list=6%, signal=6%
GO_PALLIUM_DEVELOPMENT	GO_PALLIUM_DEVELOPMENT		16	0.284961	0.650043	0.900404	1	1	239	tags=50%, list=34%, signal=74%
GO_RESPONSE_TO_PEPTIDE_HORMONE	GO_RESPONSE_TO_PEPTIDE_HORMONE		25	0.265009	0.645353	0.932817	1	1	172	tags=24%, list=25%, signal=31%
GO_IN_UTERO_EMBRYONIC_DEVELOPMENT	GO_IN_UTERO_EMBRYONIC_DEVELOPMENT		19	0.281484	0.642827	0.928276	1	1	208	tags=32%, list=30%, signal=44%
GO_DEVELOPMENTAL_GROWTH	GO_DEVELOPMENTAL_GROWTH		42	0.238209	0.639599	0.959951	1	1	144	tags=17%, list=21%, signal=20%
GO_NUCLEAR_TRANSCRIPTION_FACTOR_COMPLEX	GO_NUCLEAR_TRANSCRIPTION_FACTOR_COMPLEX		15	0.2835	0.636116	0.91358	1	1	252	tags=47%, list=36%, signal=71%
GO_ALCOHOL_METABOLIC_PROCESS	GO_ALCOHOL_METABOLIC_PROCESS		19	0.271007	0.63588	0.922869	1	1	95	tags=11%, list=14%, signal=12%
GO_REGULATION_OF_CELL_ACTIVATION	GO_REGULATION_OF_CELL_ACTIVATION		21	0.268182	0.631284	0.924901	1	1	117	tags=14%, list=17%, signal=17%
GO_REGULATION_OF_IMMUNE_RESPONSE	GO_REGULATION_OF_IMMUNE_RESPONSE		37	0.23988	0.626545	0.965346	1	1	63	tags=8%, list=9%, signal=8%
GO_MYELOID_LEUKOCYTE_MEDIATED_IMMUNITY	GO_MYELOID_LEUKOCYTE_MEDIATED_IMMUNITY		37	0.240576	0.625608	0.954774	1	1	137	tags=19%, list=20%, signal=22%
GO_SKELETAL_SYSTEM_DEVELOPMENT	GO_SKELETAL_SYSTEM_DEVELOPMENT		27	0.251267	0.625085	0.947644	1	1	3	tags=4%, list=0%, signal=4%
GO_NEGATIVE_REGULATION_OF_CELLULAR_CATABOLIC_PROCESS	GO_NEGATIVE_REGULATION_OF_CELLULAR_CATABOLIC_PROCESS		18	0.263682	0.622116	0.947651	1	1	132	tags=22%, list=19%, signal=27%
GO_LOCOMOTION	GO_LOCOMOTION		94	0.210587	0.617082	0.993457	1	1	66	tags=7%, list=9%, signal=7%
GO_POSITIVE_REGULATION_OF_CELL_DIFFERENTIATION	GO_POSITIVE_REGULATION_OF_CELL_DIFFERENTIATION		49	0.224953	0.614483	0.962606	1	1	155	tags=20%, list=22%, signal=24%
GO_POSITIVE_REGULATION_OF_IMMUNE_SYSTEM_PROCESS	GO_POSITIVE_REGULATION_OF_IMMUNE_SYSTEM_PROCESS		37	0.233381	0.605788	0.965952	1	1	63	tags=8%, list=9%, signal=8%
GO_NEGATIVE_REGULATION_OF_CELL_MOTILITY	GO_NEGATIVE_REGULATION_OF_CELL_MOTILITY		17	0.261109	0.599207	0.942436	1	1	31	tags=6%, list=4%, signal=6%
GO_INTRACELLULAR_PROTEIN_TRANSPORT	GO_INTRACELLULAR_PROTEIN_TRANSPORT		58	0.214312	0.595905	0.989298	1	1	236	tags=36%, list=34%, signal=50%
GO_POSITIVE_REGULATION_OF_CELLULAR_CATABOLIC_PROCESS	GO_POSITIVE_REGULATION_OF_CELLULAR_CATABOLIC_PROCESS		19	0.246798	0.58978	0.962677	1	1	145	tags=21%, list=21%, signal=26%
GO_REGULATION_OF_GLIOGENESIS	GO_REGULATION_OF_GLIOGENESIS		16	0.257355	0.588985	0.949468	1	1	121	tags=19%, list=17%, signal=22%
GO_POSITIVE_REGULATION_OF_CELL_DEATH	GO_POSITIVE_REGULATION_OF_CELL_DEATH		43	0.217051	0.582535	0.98647	1	1	168	tags=19%, list=24%, signal=23%
GO_NEURAL_PRECURSOR_CELL_PROLIFERATION	GO_NEURAL_PRECURSOR_CELL_PROLIFERATION		16	0.258632	0.580922	0.950336	1	1	247	tags=50%, list=35%, signal=75%
GO_REGULATION_OF_CELLULAR_CATABOLIC_PROCESS	GO_REGULATION_OF_CELLULAR_CATABOLIC_PROCESS		46	0.210916	0.565276	0.986437	1	1	145	tags=17%, list=21%, signal=20%
GO_RESPONSE_TO_PEPTIDE	GO_RESPONSE_TO_PEPTIDE		29	0.2226	0.565096	0.966581	1	1	203	tags=28%, list=29%, signal=37%
GO_NEGATIVE_REGULATION_OF_LOCOMOTION	GO_NEGATIVE_REGULATION_OF_LOCOMOTION		18	0.244596	0.561646	0.97319	1	1	31	tags=6%, list=4%, signal=6%
GO_ORGANIC_HYDROXY_COMPOUND_METABOLIC_PROCESS	GO_ORGANIC_HYDROXY_COMPOUND_METABOLIC_PROCESS		24	0.225712	0.556165	0.970861	1	1	95	tags=8%, list=14%, signal=9%
GO_CELLULAR_RESPONSE_TO_HORMONE_STIMULUS	GO_CELLULAR_RESPONSE_TO_HORMONE_STIMULUS		36	0.213203	0.555301	0.98957	1	1	205	tags=25%, list=29%, signal=34%
GO_APOPTOTIC_SIGNALING_PATHWAY	GO_APOPTOTIC_SIGNALING_PATHWAY		40	0.208934	0.554933	0.987374	1	1	217	tags=28%, list=31%, signal=38%
GO_NEGATIVE_REGULATION_OF_TRANSPORT	GO_NEGATIVE_REGULATION_OF_TRANSPORT		23	0.231078	0.551895	0.973757	1	1	31	tags=4%, list=4%, signal=4%
GO_REGULATION_OF_BODY_FLUID_LEVELS	GO_REGULATION_OF_BODY_FLUID_LEVELS		18	0.230466	0.538967	0.979647	1	1	43	tags=6%, list=6%, signal=6%
GO_EPIDERMIS_DEVELOPMENT	GO_EPIDERMIS_DEVELOPMENT		15	0.231302	0.527595	0.980796	1	1	125	tags=13%, list=18%, signal=16%
GO_REGULATION_OF_APOPTOTIC_SIGNALING_PATHWAY	GO_REGULATION_OF_APOPTOTIC_SIGNALING_PATHWAY		28	0.216024	0.526769	0.983544	1	1	6	tags=4%, list=1%, signal=3%
GO_PROTEIN_IMPORT	GO_PROTEIN_IMPORT		17	0.228556	0.526524	0.982597	1	1	249	tags=35%, list=36%, signal=53%
GO_HYDROLASE_ACTIVITY_ACTING_ON_ESTER_BONDS	GO_HYDROLASE_ACTIVITY_ACTING_ON_ESTER_BONDS		29	0.207483	0.5222	0.985602	0.999832	1	56	tags=7%, list=8%, signal=7%
GO_CELLULAR_RESPONSE_TO_ACID_CHEMICAL	GO_CELLULAR_RESPONSE_TO_ACID_CHEMICAL		15	0.23243	0.517505	0.98042	0.998401	1	121	tags=13%, list=17%, signal=16%
GO_ADAPTIVE_IMMUNE_RESPONSE	GO_ADAPTIVE_IMMUNE_RESPONSE		16	0.218612	0.492284	0.987465	0.999758	1	31	tags=6%, list=4%, signal=6%
GO_T_CELL_ACTIVATION	GO_T_CELL_ACTIVATION		17	0.217152	0.491435	0.986737	0.997646	1	138	tags=18%, list=20%, signal=21%
GO_PURINE_CONTAINING_COMPOUND_METABOLIC_PROCESS	GO_PURINE_CONTAINING_COMPOUND_METABOLIC_PROCESS		21	0.19591	0.461306	0.995973	0.998287	1	95	tags=10%, list=14%, signal=11%
GO_REGULATION_OF_SMALL_MOLECULE_METABOLIC_PROCESS	GO_REGULATION_OF_SMALL_MOLECULE_METABOLIC_PROCESS		18	0.197463	0.460103	0.994852	0.996192	1	285	tags=44%, list=41%, signal=73%

## Sheet: Cyp1 down
NAME	GS<br> follow link to MSigDB	GS DETAILS	SIZE	ES	NES	NOM p-val	FDR q-val	FWER p-val	RANK AT MAX	LEADING EDGE
GO_ENSHEATHMENT_OF_NEURONS	GO_ENSHEATHMENT_OF_NEURONS	Details ...	22	-0.804587	-2.24407	0	0	0	37	tags=32%, list=5%, signal=33%
GO_SYNAPSE	GO_SYNAPSE	Details ...	72	-0.604054	-2.15839	0	0	0	97	tags=28%, list=14%, signal=29%
GO_CELLULAR_LIPID_METABOLIC_PROCESS	GO_CELLULAR_LIPID_METABOLIC_PROCESS	Details ...	42	-0.6767	-2.15516	0	0	0	49	tags=21%, list=7%, signal=22%
GO_BIOLOGICAL_ADHESION	GO_BIOLOGICAL_ADHESION	Details ...	75	-0.572073	-2.09597	0	0.00375517	0.008	152	tags=45%, list=22%, signal=52%
GO_REGULATION_OF_ANATOMICAL_STRUCTURE_MORPHOGENESIS	GO_REGULATION_OF_ANATOMICAL_STRUCTURE_MORPHOGENESIS	Details ...	57	-0.587649	-2.05066	0	0.00746738	0.02	105	tags=33%, list=15%, signal=36%
GO_CELL_CELL_SIGNALING	GO_CELL_CELL_SIGNALING	Details ...	77	-0.572618	-2.03408	0	0.00681813	0.022	92	tags=26%, list=13%, signal=27%
GO_SYNAPTIC_SIGNALING	GO_SYNAPTIC_SIGNALING	Details ...	36	-0.661315	-2.00819	0.00546448	0.00868952	0.033	92	tags=28%, list=13%, signal=30%
GO_LIPID_METABOLIC_PROCESS	GO_LIPID_METABOLIC_PROCESS	Details ...	59	-0.569916	-1.9981	0	0.00998899	0.043	153	tags=44%, list=22%, signal=52%
GO_LIPID_BIOSYNTHETIC_PROCESS	GO_LIPID_BIOSYNTHETIC_PROCESS	Details ...	34	-0.645406	-1.98997	0	0.00928993	0.045	47	tags=21%, list=7%, signal=21%
GO_ION_TRANSPORT	GO_ION_TRANSPORT	Details ...	49	-0.613535	-1.98344	0	0.00913441	0.049	155	tags=53%, list=22%, signal=63%
GO_MONOCARBOXYLIC_ACID_BIOSYNTHETIC_PROCESS	GO_MONOCARBOXYLIC_ACID_BIOSYNTHETIC_PROCESS	Details ...	16	-0.755088	-1.95873	0	0.0125682	0.073	37	tags=19%, list=5%, signal=19%
GO_FATTY_ACID_METABOLIC_PROCESS	GO_FATTY_ACID_METABOLIC_PROCESS	Details ...	17	-0.740829	-1.94382	0.00398406	0.0146786	0.093	37	tags=18%, list=5%, signal=18%
GO_NEGATIVE_REGULATION_OF_CELL_PROJECTION_ORGANIZATION	GO_NEGATIVE_REGULATION_OF_CELL_PROJECTION_ORGANIZATION	Details ...	21	-0.70911	-1.92303	0	0.0175124	0.117	105	tags=52%, list=15%, signal=60%
GO_COLLAGEN_CONTAINING_EXTRACELLULAR_MATRIX	GO_COLLAGEN_CONTAINING_EXTRACELLULAR_MATRIX	Details ...	34	-0.626177	-1.92123	0	0.0167879	0.12	152	tags=53%, list=22%, signal=64%
GO_CATION_TRANSPORT	GO_CATION_TRANSPORT	Details ...	34	-0.62086	-1.91536	0	0.017126	0.132	155	tags=56%, list=22%, signal=68%
GO_METAL_ION_TRANSPORT	GO_METAL_ION_TRANSPORT	Details ...	31	-0.619846	-1.90907	0.00480769	0.0173539	0.141	155	tags=58%, list=22%, signal=71%
GO_SECRETORY_GRANULE_MEMBRANE	GO_SECRETORY_GRANULE_MEMBRANE	Details ...	15	-0.714955	-1.88689	0.00342466	0.0203207	0.172	16	tags=20%, list=2%, signal=20%
GO_REGULATION_OF_CELL_MORPHOGENESIS	GO_REGULATION_OF_CELL_MORPHOGENESIS	Details ...	38	-0.575887	-1.87903	0	0.0210406	0.189	223	tags=71%, list=32%, signal=99%
GO_INTRINSIC_COMPONENT_OF_PLASMA_MEMBRANE	GO_INTRINSIC_COMPONENT_OF_PLASMA_MEMBRANE	Details ...	37	-0.589428	-1.86469	0	0.0231091	0.216	113	tags=41%, list=16%, signal=46%
GO_ENDOSOME_MEMBRANE	GO_ENDOSOME_MEMBRANE	Details ...	17	-0.711337	-1.86204	0.00729927	0.0226033	0.222	151	tags=76%, list=22%, signal=95%
GO_EXTRACELLULAR_MATRIX	GO_EXTRACELLULAR_MATRIX		36	-0.61299	-1.86064	0.00490196	0.0219816	0.227	152	tags=50%, list=22%, signal=61%
GO_CIRCULATORY_SYSTEM_PROCESS	GO_CIRCULATORY_SYSTEM_PROCESS		21	-0.662386	-1.85845	0.00873363	0.02135	0.23	142	tags=48%, list=20%, signal=58%
GO_NEGATIVE_REGULATION_OF_NEURON_PROJECTION_DEVELOPMENT	GO_NEGATIVE_REGULATION_OF_NEURON_PROJECTION_DEVELOPMENT		20	-0.68874	-1.85414	0.00398406	0.0218591	0.244	105	tags=50%, list=15%, signal=57%
GO_REGULATION_OF_NEURON_PROJECTION_DEVELOPMENT	GO_REGULATION_OF_NEURON_PROJECTION_DEVELOPMENT		39	-0.597843	-1.85292	0	0.0211027	0.246	117	tags=44%, list=17%, signal=49%
GO_CELL_CELL_JUNCTION_ORGANIZATION	GO_CELL_CELL_JUNCTION_ORGANIZATION		15	-0.707724	-1.8516	0.00757576	0.0205905	0.251	176	tags=73%, list=25%, signal=96%
GO_CELL_CELL_JUNCTION	GO_CELL_CELL_JUNCTION		23	-0.650978	-1.85007	0	0.0201384	0.256	131	tags=52%, list=19%, signal=62%
GO_CELL_JUNCTION_ORGANIZATION	GO_CELL_JUNCTION_ORGANIZATION		20	-0.682157	-1.84496	0.00411523	0.0205352	0.269	176	tags=65%, list=25%, signal=84%
GO_ENDOPLASMIC_RETICULUM	GO_ENDOPLASMIC_RETICULUM		59	-0.540362	-1.83984	0	0.0215849	0.289	91	tags=25%, list=13%, signal=27%
GO_IMPORT_INTO_CELL	GO_IMPORT_INTO_CELL		21	-0.668373	-1.83919	0	0.0210324	0.291	142	tags=67%, list=20%, signal=81%
GO_ANCHORING_JUNCTION	GO_ANCHORING_JUNCTION		47	-0.54634	-1.83873	0	0.0205826	0.293	176	tags=57%, list=25%, signal=72%
GO_CELL_CELL_ADHESION	GO_CELL_CELL_ADHESION		40	-0.568627	-1.834	0	0.0208183	0.304	131	tags=43%, list=19%, signal=49%
GO_TRANSMEMBRANE_TRANSPORT	GO_TRANSMEMBRANE_TRANSPORT		38	-0.57379	-1.81112	0.00526316	0.0257862	0.366	155	tags=50%, list=22%, signal=61%
GO_OLIGODENDROCYTE_DIFFERENTIATION	GO_OLIGODENDROCYTE_DIFFERENTIATION		15	-0.720826	-1.80798	0	0.0255745	0.373	119	tags=53%, list=17%, signal=63%
GO_WHOLE_MEMBRANE	GO_WHOLE_MEMBRANE		71	-0.514613	-1.79864	0	0.026585	0.384	153	tags=48%, list=22%, signal=55%
GO_DIVALENT_INORGANIC_CATION_TRANSPORT	GO_DIVALENT_INORGANIC_CATION_TRANSPORT		17	-0.681957	-1.7964	0.00373134	0.0263972	0.389	153	tags=65%, list=22%, signal=81%
GO_REGULATION_OF_ANATOMICAL_STRUCTURE_SIZE	GO_REGULATION_OF_ANATOMICAL_STRUCTURE_SIZE		25	-0.631711	-1.79539	0	0.0257678	0.39	105	tags=56%, list=15%, signal=64%
GO_VESICLE_MEMBRANE	GO_VESICLE_MEMBRANE		25	-0.634755	-1.78901	0.00485437	0.0266703	0.412	151	tags=48%, list=22%, signal=59%
GO_CELL_JUNCTION	GO_CELL_JUNCTION		66	-0.505361	-1.78694	0	0.0265404	0.419	176	tags=52%, list=25%, signal=62%
GO_REGULATION_OF_CELLULAR_COMPONENT_SIZE	GO_REGULATION_OF_CELLULAR_COMPONENT_SIZE		23	-0.622309	-1.77287	0	0.0293396	0.456	105	tags=57%, list=15%, signal=64%
GO_ANION_TRANSPORT	GO_ANION_TRANSPORT		19	-0.655389	-1.7544	0.00423729	0.0348154	0.521	187	tags=74%, list=27%, signal=98%
GO_NEGATIVE_REGULATION_OF_NERVOUS_SYSTEM_DEVELOPMENT	GO_NEGATIVE_REGULATION_OF_NERVOUS_SYSTEM_DEVELOPMENT		36	-0.57193	-1.752	0	0.0348191	0.528	114	tags=39%, list=16%, signal=44%
GO_MONOCARBOXYLIC_ACID_METABOLIC_PROCESS	GO_MONOCARBOXYLIC_ACID_METABOLIC_PROCESS		32	-0.577597	-1.7519	0	0.0339901	0.528	4	tags=6%, list=1%, signal=6%
GO_REGULATION_OF_NEURON_DIFFERENTIATION	GO_REGULATION_OF_NEURON_DIFFERENTIATION		51	-0.525463	-1.75073	0	0.0336304	0.531	117	tags=37%, list=17%, signal=41%
GO_REGULATION_OF_CELL_PROJECTION_ORGANIZATION	GO_REGULATION_OF_CELL_PROJECTION_ORGANIZATION		45	-0.550999	-1.75037	0	0.0329458	0.532	117	tags=38%, list=17%, signal=42%
GO_NEURON_DEVELOPMENT	GO_NEURON_DEVELOPMENT		75	-0.488314	-1.74547	0	0.0338231	0.546	121	tags=36%, list=17%, signal=39%
GO_NEGATIVE_REGULATION_OF_CELL_DEVELOPMENT	GO_NEGATIVE_REGULATION_OF_CELL_DEVELOPMENT		34	-0.568301	-1.74434	0	0.0332963	0.546	114	tags=38%, list=16%, signal=43%
GO_DEVELOPMENTAL_GROWTH_INVOLVED_IN_MORPHOGENESIS	GO_DEVELOPMENTAL_GROWTH_INVOLVED_IN_MORPHOGENESIS		20	-0.64025	-1.74187	0.00763359	0.0334584	0.555	105	tags=45%, list=15%, signal=51%
GO_GLIAL_CELL_DEVELOPMENT	GO_GLIAL_CELL_DEVELOPMENT		16	-0.675345	-1.72924	0.00760456	0.0376654	0.599	124	tags=50%, list=18%, signal=59%
GO_ION_TRANSMEMBRANE_TRANSPORT	GO_ION_TRANSMEMBRANE_TRANSPORT		28	-0.600152	-1.72781	0.0046083	0.0372868	0.602	202	tags=68%, list=29%, signal=92%
GO_REGULATION_OF_SYSTEM_PROCESS	GO_REGULATION_OF_SYSTEM_PROCESS		30	-0.570747	-1.72273	0.0046083	0.0386362	0.623	157	tags=50%, list=22%, signal=62%
GO_NEURON_TO_NEURON_SYNAPSE	GO_NEURON_TO_NEURON_SYNAPSE		24	-0.616369	-1.71841	0.00873363	0.0393587	0.643	90	tags=38%, list=13%, signal=42%
GO_DEVELOPMENTAL_CELL_GROWTH	GO_DEVELOPMENTAL_CELL_GROWTH		17	-0.666105	-1.71727	0.00772201	0.039169	0.651	105	tags=53%, list=15%, signal=61%
GO_BEHAVIOR	GO_BEHAVIOR		29	-0.575239	-1.71327	0.00877193	0.0398974	0.661	68	tags=28%, list=10%, signal=29%
GO_AXON_DEVELOPMENT	GO_AXON_DEVELOPMENT		40	-0.542654	-1.71287	0.0046729	0.0393277	0.661	44	tags=18%, list=6%, signal=18%
GO_NEURON_DIFFERENTIATION	GO_NEURON_DIFFERENTIATION		87	-0.472293	-1.7073	0	0.0405704	0.683	124	tags=36%, list=18%, signal=38%
GO_CELLULAR_COMPONENT_MORPHOGENESIS	GO_CELLULAR_COMPONENT_MORPHOGENESIS		67	-0.465675	-1.70364	0	0.0410009	0.693	136	tags=39%, list=19%, signal=44%
GO_NEGATIVE_REGULATION_OF_NEURON_DIFFERENTIATION	GO_NEGATIVE_REGULATION_OF_NEURON_DIFFERENTIATION		29	-0.567847	-1.70056	0.0140845	0.0412517	0.701	114	tags=41%, list=16%, signal=47%
GO_CATION_TRANSMEMBRANE_TRANSPORT	GO_CATION_TRANSMEMBRANE_TRANSPORT		24	-0.58423	-1.69846	0	0.0412733	0.713	155	tags=54%, list=22%, signal=67%
GO_REGULATION_OF_CELL_MORPHOGENESIS_INVOLVED_IN_DIFFERENTIATION	GO_REGULATION_OF_CELL_MORPHOGENESIS_INVOLVED_IN_DIFFERENTIATION		25	-0.58173	-1.68479	0.00416667	0.0457474	0.757	116	tags=44%, list=17%, signal=51%
GO_ORGANIC_ACID_BIOSYNTHETIC_PROCESS	GO_ORGANIC_ACID_BIOSYNTHETIC_PROCESS		20	-0.616089	-1.68266	0.0041841	0.0457984	0.765	37	tags=15%, list=5%, signal=15%
GO_LIPID_LOCALIZATION	GO_LIPID_LOCALIZATION		16	-0.642175	-1.67938	0.0223881	0.046513	0.775	196	tags=69%, list=28%, signal=93%
GO_PROTEIN_LOCALIZATION_TO_CELL_PERIPHERY	GO_PROTEIN_LOCALIZATION_TO_CELL_PERIPHERY		19	-0.631092	-1.67536	0.00809717	0.0468378	0.781	204	tags=68%, list=29%, signal=94%
GO_INORGANIC_ION_TRANSMEMBRANE_TRANSPORT	GO_INORGANIC_ION_TRANSMEMBRANE_TRANSPORT		23	-0.608662	-1.66272	0.0213675	0.0514911	0.818	155	tags=57%, list=22%, signal=70%
GO_VACUOLAR_MEMBRANE	GO_VACUOLAR_MEMBRANE		18	-0.608494	-1.65556	0.0233463	0.0538869	0.837	230	tags=78%, list=33%, signal=113%
GO_REGULATION_OF_AXONOGENESIS	GO_REGULATION_OF_AXONOGENESIS		16	-0.637125	-1.65177	0.0109489	0.0546689	0.846	105	tags=44%, list=15%, signal=50%
GO_CENTRAL_NERVOUS_SYSTEM_DEVELOPMENT	GO_CENTRAL_NERVOUS_SYSTEM_DEVELOPMENT		80	-0.45106	-1.6492	0	0.055413	0.856	72	tags=21%, list=10%, signal=21%
GO_MUSCLE_CONTRACTION	GO_MUSCLE_CONTRACTION		15	-0.645881	-1.64707	0.0344828	0.0555108	0.86	148	tags=60%, list=21%, signal=74%
GO_CELL_MORPHOGENESIS_INVOLVED_IN_DIFFERENTIATION	GO_CELL_MORPHOGENESIS_INVOLVED_IN_DIFFERENTIATION		43	-0.500745	-1.64051	0	0.0577535	0.879	105	tags=33%, list=15%, signal=36%
GO_POSITIVE_REGULATION_OF_PROTEOLYSIS	GO_POSITIVE_REGULATION_OF_PROTEOLYSIS		19	-0.60188	-1.63707	0.025	0.0585047	0.884	24	tags=16%, list=3%, signal=16%
GO_REGULATION_OF_ION_TRANSPORT	GO_REGULATION_OF_ION_TRANSPORT		21	-0.585232	-1.63074	0.0304183	0.060832	0.896	155	tags=52%, list=22%, signal=65%
GO_ACTIN_CYTOSKELETON	GO_ACTIN_CYTOSKELETON		21	-0.597512	-1.62699	0.0168067	0.0616443	0.9	211	tags=62%, list=30%, signal=86%
GO_EMBRYONIC_MORPHOGENESIS	GO_EMBRYONIC_MORPHOGENESIS		21	-0.607754	-1.61599	0.0313901	0.0664673	0.917	76	tags=29%, list=11%, signal=31%
GO_HEAD_DEVELOPMENT	GO_HEAD_DEVELOPMENT		65	-0.464171	-1.61495	0	0.0660566	0.92	59	tags=18%, list=8%, signal=18%
GO_REGULATION_OF_HORMONE_SECRETION	GO_REGULATION_OF_HORMONE_SECRETION		16	-0.605085	-1.5992	0.0343511	0.0740012	0.948	187	tags=63%, list=27%, signal=83%
GO_NEURON_PROJECTION_GUIDANCE	GO_NEURON_PROJECTION_GUIDANCE		15	-0.636282	-1.59851	0.0383142	0.0733066	0.948	105	tags=40%, list=15%, signal=46%
GO_GLIAL_CELL_DIFFERENTIATION	GO_GLIAL_CELL_DIFFERENTIATION		27	-0.548125	-1.59222	0.0140845	0.0754012	0.954	79	tags=26%, list=11%, signal=28%
GO_HORMONE_TRANSPORT	GO_HORMONE_TRANSPORT		18	-0.567736	-1.59184	0.0449438	0.074776	0.954	202	tags=61%, list=29%, signal=84%
GO_NEUROGENESIS	GO_NEUROGENESIS		108	-0.414062	-1.58929	0	0.0751708	0.955	124	tags=34%, list=18%, signal=35%
GO_STRUCTURAL_MOLECULE_ACTIVITY	GO_STRUCTURAL_MOLECULE_ACTIVITY		40	-0.499017	-1.58892	0.00546448	0.0744826	0.957	97	tags=30%, list=14%, signal=33%
GO_REGULATION_OF_CELL_ADHESION	GO_REGULATION_OF_CELL_ADHESION		33	-0.520835	-1.58546	0.0192308	0.0752839	0.961	109	tags=33%, list=16%, signal=38%
GO_CALCIUM_ION_BINDING	GO_CALCIUM_ION_BINDING		31	-0.529587	-1.57034	0.0240385	0.0829918	0.979	204	tags=68%, list=29%, signal=91%
GO_ENDOCYTOSIS	GO_ENDOCYTOSIS		17	-0.589316	-1.56732	0.0333333	0.0835551	0.98	142	tags=59%, list=20%, signal=72%
GO_NERVOUS_SYSTEM_PROCESS	GO_NERVOUS_SYSTEM_PROCESS		36	-0.502811	-1.56608	0.0135135	0.083122	0.98	71	tags=22%, list=10%, signal=23%
GO_CELL_PART_MORPHOGENESIS	GO_CELL_PART_MORPHOGENESIS		46	-0.493683	-1.5606	0.0106383	0.085612	0.98	106	tags=35%, list=15%, signal=38%
GO_CELL_PROJECTION_ORGANIZATION	GO_CELL_PROJECTION_ORGANIZATION		103	-0.404823	-1.55721	0	0.086139	0.982	117	tags=29%, list=17%, signal=30%
GO_REGULATION_OF_METAL_ION_TRANSPORT	GO_REGULATION_OF_METAL_ION_TRANSPORT		16	-0.602971	-1.5556	0.0588235	0.0863225	0.983	153	tags=63%, list=22%, signal=78%
GO_NEGATIVE_REGULATION_OF_CELL_ADHESION	GO_NEGATIVE_REGULATION_OF_CELL_ADHESION		18	-0.568776	-1.55029	0.0420168	0.0885485	0.986	109	tags=44%, list=16%, signal=51%
GO_REGULATION_OF_TRANSMEMBRANE_TRANSPORT	GO_REGULATION_OF_TRANSMEMBRANE_TRANSPORT		18	-0.598093	-1.54726	0.03125	0.0893098	0.987	89	tags=39%, list=13%, signal=43%
GO_POSTSYNAPSE	GO_POSTSYNAPSE		36	-0.511709	-1.54579	0.015873	0.0890831	0.987	92	tags=31%, list=13%, signal=33%
GO_CELL_MORPHOGENESIS_INVOLVED_IN_NEURON_DIFFERENTIATION	GO_CELL_MORPHOGENESIS_INVOLVED_IN_NEURON_DIFFERENTIATION		38	-0.498866	-1.54368	0.00485437	0.0895289	0.989	116	tags=34%, list=17%, signal=39%
GO_GLIOGENESIS	GO_GLIOGENESIS		36	-0.48927	-1.53999	0.0209424	0.0908352	0.989	79	tags=25%, list=11%, signal=27%
GO_ENDOSOME	GO_ENDOSOME		40	-0.492389	-1.53998	0.00995025	0.0898478	0.989	151	tags=52%, list=22%, signal=63%
GO_ACTIN_BASED_CELL_PROJECTION	GO_ACTIN_BASED_CELL_PROJECTION		15	-0.60914	-1.53869	0.0426357	0.0894546	0.989	14	tags=13%, list=2%, signal=13%
GO_BASOLATERAL_PLASMA_MEMBRANE	GO_BASOLATERAL_PLASMA_MEMBRANE		15	-0.602031	-1.53653	0.0377359	0.0897683	0.989	215	tags=67%, list=31%, signal=94%
GO_AXON	GO_AXON		39	-0.485186	-1.53014	0.00956938	0.0927329	0.991	142	tags=38%, list=20%, signal=46%
GO_NEGATIVE_REGULATION_OF_GROWTH	GO_NEGATIVE_REGULATION_OF_GROWTH		18	-0.577169	-1.52979	0.0485075	0.0919609	0.991	105	tags=44%, list=15%, signal=51%
GO_REGULATION_OF_CELL_CELL_ADHESION	GO_REGULATION_OF_CELL_CELL_ADHESION		15	-0.590499	-1.52436	0.0615942	0.0944678	0.991	44	tags=27%, list=6%, signal=28%
GO_LOCOMOTORY_BEHAVIOR	GO_LOCOMOTORY_BEHAVIOR		15	-0.613804	-1.52416	0.0642857	0.0936119	0.991	68	tags=33%, list=10%, signal=36%
GO_CELL_SURFACE	GO_CELL_SURFACE		34	-0.497143	-1.52347	0.0183486	0.0929846	0.991	133	tags=38%, list=19%, signal=45%
GO_REGULATION_OF_ION_TRANSMEMBRANE_TRANSPORT	GO_REGULATION_OF_ION_TRANSMEMBRANE_TRANSPORT		15	-0.596667	-1.52346	0.0483271	0.0920547	0.991	89	tags=40%, list=13%, signal=45%
GO_CELL_GROWTH	GO_CELL_GROWTH		35	-0.493658	-1.52006	0.0412844	0.0933327	0.991	105	tags=31%, list=15%, signal=35%
GO_CELL_LEADING_EDGE	GO_CELL_LEADING_EDGE		25	-0.502807	-1.50599	0.0316206	0.10196	0.994	211	tags=68%, list=30%, signal=94%
GO_SIGNAL_RELEASE	GO_SIGNAL_RELEASE		20	-0.554945	-1.50347	0.0537634	0.10241	0.994	202	tags=60%, list=29%, signal=82%
GO_EARLY_ENDOSOME	GO_EARLY_ENDOSOME		15	-0.592487	-1.49768	0.0614334	0.10536	0.995	84	tags=33%, list=12%, signal=37%
GO_PLASMA_MEMBRANE_REGION	GO_PLASMA_MEMBRANE_REGION		45	-0.448414	-1.48467	0.0168539	0.113798	0.996	215	tags=64%, list=31%, signal=87%
GO_NEGATIVE_REGULATION_OF_CELL_GROWTH	GO_NEGATIVE_REGULATION_OF_CELL_GROWTH		16	-0.557587	-1.46797	0.0577617	0.12466	0.998	105	tags=44%, list=15%, signal=50%
GO_SOMATODENDRITIC_COMPARTMENT	GO_SOMATODENDRITIC_COMPARTMENT		49	-0.429326	-1.45519	0.03125	0.13368	0.999	27	tags=12%, list=4%, signal=12%
GO_MOLECULAR_TRANSDUCER_ACTIVITY	GO_MOLECULAR_TRANSDUCER_ACTIVITY		19	-0.539281	-1.45344	0.0737705	0.133933	1	226	tags=68%, list=32%, signal=98%
GO_CELL_SUBSTRATE_JUNCTION	GO_CELL_SUBSTRATE_JUNCTION		29	-0.479587	-1.44853	0.0336538	0.136849	1	211	tags=69%, list=30%, signal=95%
GO_CELL_BODY	GO_CELL_BODY		39	-0.44948	-1.42839	0.0543478	0.152674	1	27	tags=13%, list=4%, signal=13%
GO_SYNAPSE_ORGANIZATION	GO_SYNAPSE_ORGANIZATION		21	-0.514653	-1.41986	0.07393	0.159167	1	105	tags=43%, list=15%, signal=49%
GO_CELL_CORTEX	GO_CELL_CORTEX		21	-0.485196	-1.37373	0.102881	0.20655	1	130	tags=43%, list=19%, signal=51%
GO_REGULATION_OF_SECRETION	GO_REGULATION_OF_SECRETION		34	-0.443392	-1.36694	0.0645161	0.212863	1	189	tags=53%, list=27%, signal=69%
GO_PROTEIN_LOCALIZATION_TO_MEMBRANE	GO_PROTEIN_LOCALIZATION_TO_MEMBRANE		28	-0.470169	-1.35982	0.0785124	0.219341	1	133	tags=43%, list=19%, signal=51%
GO_SMALL_MOLECULE_BIOSYNTHETIC_PROCESS	GO_SMALL_MOLECULE_BIOSYNTHETIC_PROCESS		44	-0.420492	-1.35319	0.0517241	0.225763	1	9	tags=7%, list=1%, signal=6%
GO_CELLULAR_HOMEOSTASIS	GO_CELLULAR_HOMEOSTASIS		39	-0.416098	-1.35155	0.0534759	0.225675	1	133	tags=41%, list=19%, signal=48%
GO_METAL_ION_HOMEOSTASIS	GO_METAL_ION_HOMEOSTASIS		24	-0.469685	-1.35153	0.114407	0.223761	1	130	tags=42%, list=19%, signal=49%
GO_DEFENSE_RESPONSE	GO_DEFENSE_RESPONSE		51	-0.40828	-1.35059	0.0652174	0.223211	1	49	tags=18%, list=7%, signal=18%
GO_BLOOD_VESSEL_MORPHOGENESIS	GO_BLOOD_VESSEL_MORPHOGENESIS		27	-0.452081	-1.31742	0.104348	0.264954	1	151	tags=41%, list=22%, signal=50%
GO_GLUTAMATERGIC_SYNAPSE	GO_GLUTAMATERGIC_SYNAPSE		22	-0.479398	-1.31659	0.12766	0.264019	1	223	tags=59%, list=32%, signal=84%
GO_ORGANIC_ACID_METABOLIC_PROCESS	GO_ORGANIC_ACID_METABOLIC_PROCESS		43	-0.401235	-1.31012	0.0754717	0.271123	1	4	tags=5%, list=1%, signal=4%
GO_PEPTIDE_SECRETION	GO_PEPTIDE_SECRETION		31	-0.431063	-1.30882	0.105932	0.270869	1	176	tags=48%, list=25%, signal=62%
GO_REGULATION_OF_CELL_DEVELOPMENT	GO_REGULATION_OF_CELL_DEVELOPMENT		68	-0.37465	-1.30859	0.101449	0.269018	1	118	tags=34%, list=17%, signal=37%
GO_ION_HOMEOSTASIS	GO_ION_HOMEOSTASIS		29	-0.43439	-1.30301	0.108108	0.274534	1	154	tags=45%, list=22%, signal=55%
GO_MUSCLE_SYSTEM_PROCESS	GO_MUSCLE_SYSTEM_PROCESS		20	-0.467317	-1.30194	0.148438	0.273946	1	148	tags=50%, list=21%, signal=62%
GO_CELL_SUBSTRATE_ADHESION	GO_CELL_SUBSTRATE_ADHESION		17	-0.51298	-1.30172	0.145098	0.272071	1	258	tags=76%, list=37%, signal=118%
GO_CHEMICAL_HOMEOSTASIS	GO_CHEMICAL_HOMEOSTASIS		42	-0.402127	-1.29159	0.0979381	0.284722	1	154	tags=48%, list=22%, signal=57%
GO_REGULATION_OF_NERVOUS_SYSTEM_DEVELOPMENT	GO_REGULATION_OF_NERVOUS_SYSTEM_DEVELOPMENT		72	-0.363154	-1.29044	0.0583942	0.28416	1	118	tags=32%, list=17%, signal=34%
GO_REGULATION_OF_TRANS_SYNAPTIC_SIGNALING	GO_REGULATION_OF_TRANS_SYNAPTIC_SIGNALING		22	-0.463381	-1.28647	0.149573	0.288241	1	133	tags=36%, list=19%, signal=43%
GO_LIPID_BINDING	GO_LIPID_BINDING		30	-0.427419	-1.28447	0.121359	0.288845	1	153	tags=43%, list=22%, signal=53%
GO_SUPRAMOLECULAR_FIBER_ORGANIZATION	GO_SUPRAMOLECULAR_FIBER_ORGANIZATION		45	-0.398992	-1.26542	0.110497	0.316514	1	90	tags=31%, list=13%, signal=33%
GO_REGULATION_OF_PROTEOLYSIS	GO_REGULATION_OF_PROTEOLYSIS		41	-0.38705	-1.2641	0.0917431	0.316312	1	92	tags=24%, list=13%, signal=26%
GO_TUBE_MORPHOGENESIS	GO_TUBE_MORPHOGENESIS		39	-0.402699	-1.24893	0.146226	0.33881	1	151	tags=41%, list=22%, signal=49%
GO_POSITIVE_REGULATION_OF_NEURON_DIFFERENTIATION	GO_POSITIVE_REGULATION_OF_NEURON_DIFFERENTIATION		15	-0.491161	-1.24539	0.18677	0.342153	1	117	tags=40%, list=17%, signal=47%
GO_CELL_SURFACE_RECEPTOR_SIGNALING_PATHWAY_INVOLVED_IN_CELL_CELL_SIGNALING	GO_CELL_SURFACE_RECEPTOR_SIGNALING_PATHWAY_INVOLVED_IN_CELL_CELL_SIGNALING		32	-0.405576	-1.24021	0.157143	0.347938	1	76	tags=25%, list=11%, signal=27%
GO_SECRETION	GO_SECRETION		82	-0.340565	-1.23932	0.0634921	0.347084	1	189	tags=45%, list=27%, signal=55%
GO_REACTIVE_OXYGEN_SPECIES_METABOLIC_PROCESS	GO_REACTIVE_OXYGEN_SPECIES_METABOLIC_PROCESS		15	-0.485249	-1.23255	0.225256	0.35681	1	49	tags=27%, list=7%, signal=28%
GO_POSITIVE_REGULATION_OF_PEPTIDE_SECRETION	GO_POSITIVE_REGULATION_OF_PEPTIDE_SECRETION		18	-0.460713	-1.23016	0.244813	0.358531	1	3	tags=6%, list=0%, signal=5%
GO_POSITIVE_REGULATION_OF_SECRETION	GO_POSITIVE_REGULATION_OF_SECRETION		20	-0.464835	-1.22767	0.199203	0.360427	1	53	tags=15%, list=8%, signal=16%
GO_SIDE_OF_MEMBRANE	GO_SIDE_OF_MEMBRANE		16	-0.479804	-1.22647	0.20524	0.360205	1	100	tags=31%, list=14%, signal=36%
GO_REGULATION_OF_GROWTH	GO_REGULATION_OF_GROWTH		40	-0.378629	-1.22381	0.145729	0.362548	1	105	tags=28%, list=15%, signal=31%
GO_MEMBRANE_ORGANIZATION	GO_MEMBRANE_ORGANIZATION		36	-0.402777	-1.22328	0.186047	0.360869	1	74	tags=19%, list=11%, signal=21%
GO_SMALL_GTPASE_MEDIATED_SIGNAL_TRANSDUCTION	GO_SMALL_GTPASE_MEDIATED_SIGNAL_TRANSDUCTION		32	-0.398041	-1.2146	0.172249	0.374001	1	84	tags=31%, list=12%, signal=34%
GO_REGULATION_OF_PEPTIDE_SECRETION	GO_REGULATION_OF_PEPTIDE_SECRETION		28	-0.416123	-1.2135	0.169903	0.373257	1	176	tags=46%, list=25%, signal=60%
GO_ANATOMICAL_STRUCTURE_FORMATION_INVOLVED_IN_MORPHOGENESIS	GO_ANATOMICAL_STRUCTURE_FORMATION_INVOLVED_IN_MORPHOGENESIS		45	-0.38261	-1.21137	0.174863	0.374807	1	151	tags=36%, list=22%, signal=42%
GO_SIGNAL_TRANSDUCTION_BY_PROTEIN_PHOSPHORYLATION	GO_SIGNAL_TRANSDUCTION_BY_PROTEIN_PHOSPHORYLATION		34	-0.387549	-1.21105	0.137255	0.372848	1	85	tags=24%, list=12%, signal=25%
GO_ACTIN_FILAMENT_BASED_PROCESS	GO_ACTIN_FILAMENT_BASED_PROCESS		38	-0.379439	-1.20883	0.15566	0.374241	1	126	tags=37%, list=18%, signal=42%
GO_RAS_PROTEIN_SIGNAL_TRANSDUCTION	GO_RAS_PROTEIN_SIGNAL_TRANSDUCTION		26	-0.41471	-1.20879	0.199052	0.371799	1	67	tags=31%, list=10%, signal=33%
GO_NEURON_PROJECTION	GO_NEURON_PROJECTION		69	-0.344048	-1.20641	0.119403	0.373266	1	142	tags=33%, list=20%, signal=38%
GO_REGULATION_OF_ACTIN_FILAMENT_BASED_PROCESS	GO_REGULATION_OF_ACTIN_FILAMENT_BASED_PROCESS		21	-0.447765	-1.20419	0.173228	0.374816	1	74	tags=38%, list=11%, signal=41%
GO_CARDIOVASCULAR_SYSTEM_DEVELOPMENT	GO_CARDIOVASCULAR_SYSTEM_DEVELOPMENT		32	-0.39387	-1.20138	0.176768	0.377067	1	151	tags=44%, list=22%, signal=53%
GO_CELL_CELL_SIGNALING_BY_WNT	GO_CELL_CELL_SIGNALING_BY_WNT		29	-0.392663	-1.20071	0.196429	0.375928	1	76	tags=24%, list=11%, signal=26%
GO_ANIMAL_ORGAN_MORPHOGENESIS	GO_ANIMAL_ORGAN_MORPHOGENESIS		44	-0.367735	-1.19968	0.171717	0.375466	1	148	tags=41%, list=21%, signal=49%
GO_NUCLEAR_OUTER_MEMBRANE_ENDOPLASMIC_RETICULUM_MEMBRANE_NETWORK	GO_NUCLEAR_OUTER_MEMBRANE_ENDOPLASMIC_RETICULUM_MEMBRANE_NETWORK		36	-0.382915	-1.19268	0.185366	0.385658	1	164	tags=42%, list=23%, signal=52%
GO_SYNAPTIC_MEMBRANE	GO_SYNAPTIC_MEMBRANE		16	-0.454043	-1.18774	0.231076	0.392163	1	189	tags=56%, list=27%, signal=75%
GO_CELLULAR_ION_HOMEOSTASIS	GO_CELLULAR_ION_HOMEOSTASIS		26	-0.418423	-1.18517	0.21645	0.394216	1	64	tags=23%, list=9%, signal=24%
GO_REGULATION_OF_TRANSPORT	GO_REGULATION_OF_TRANSPORT		75	-0.326447	-1.18434	0.0985916	0.393256	1	176	tags=40%, list=25%, signal=48%
GO_REGULATION_OF_PEPTIDASE_ACTIVITY	GO_REGULATION_OF_PEPTIDASE_ACTIVITY		22	-0.430034	-1.18367	0.216216	0.39203	1	85	tags=23%, list=12%, signal=25%
GO_INFLAMMATORY_RESPONSE	GO_INFLAMMATORY_RESPONSE		22	-0.418563	-1.18324	0.256	0.390368	1	11	tags=9%, list=2%, signal=9%
GO_REGULATION_OF_HORMONE_LEVELS	GO_REGULATION_OF_HORMONE_LEVELS		26	-0.40716	-1.18039	0.186147	0.392755	1	202	tags=50%, list=29%, signal=68%
GO_G_PROTEIN_COUPLED_RECEPTOR_SIGNALING_PATHWAY	GO_G_PROTEIN_COUPLED_RECEPTOR_SIGNALING_PATHWAY		26	-0.394596	-1.17549	0.245614	0.399488	1	92	tags=27%, list=13%, signal=30%
GO_EPITHELIAL_TUBE_MORPHOGENESIS	GO_EPITHELIAL_TUBE_MORPHOGENESIS		17	-0.435145	-1.17168	0.255814	0.403867	1	76	tags=35%, list=11%, signal=39%
GO_ACTIN_FILAMENT_ORGANIZATION	GO_ACTIN_FILAMENT_ORGANIZATION		23	-0.426925	-1.17081	0.243243	0.402944	1	74	tags=35%, list=11%, signal=38%
GO_GOLGI_APPARATUS	GO_GOLGI_APPARATUS		50	-0.342886	-1.16936	0.15873	0.402805	1	157	tags=34%, list=22%, signal=41%
GO_PHOSPHORIC_ESTER_HYDROLASE_ACTIVITY	GO_PHOSPHORIC_ESTER_HYDROLASE_ACTIVITY		15	-0.45933	-1.16676	0.281853	0.405091	1	208	tags=53%, list=30%, signal=74%
GO_ENZYME_LINKED_RECEPTOR_PROTEIN_SIGNALING_PATHWAY	GO_ENZYME_LINKED_RECEPTOR_PROTEIN_SIGNALING_PATHWAY		51	-0.332842	-1.15451	0.206731	0.425822	1	76	tags=20%, list=11%, signal=20%
GO_POSITIVE_REGULATION_OF_MULTICELLULAR_ORGANISMAL_PROCESS	GO_POSITIVE_REGULATION_OF_MULTICELLULAR_ORGANISMAL_PROCESS		83	-0.306176	-1.15389	0.191304	0.424519	1	71	tags=16%, list=10%, signal=15%
GO_POSITIVE_REGULATION_OF_HYDROLASE_ACTIVITY	GO_POSITIVE_REGULATION_OF_HYDROLASE_ACTIVITY		36	-0.368183	-1.15021	0.244344	0.428959	1	57	tags=22%, list=8%, signal=23%
GO_REGULATION_OF_DEVELOPMENTAL_GROWTH	GO_REGULATION_OF_DEVELOPMENTAL_GROWTH		19	-0.434705	-1.15001	0.258475	0.426765	1	105	tags=37%, list=15%, signal=42%
GO_REGULATION_OF_SUPRAMOLECULAR_FIBER_ORGANIZATION	GO_REGULATION_OF_SUPRAMOLECULAR_FIBER_ORGANIZATION		23	-0.400895	-1.13816	0.259109	0.447058	1	90	tags=39%, list=13%, signal=43%
GO_TRANSPORTER_ACTIVITY	GO_TRANSPORTER_ACTIVITY		28	-0.387109	-1.12957	0.247863	0.460897	1	155	tags=43%, list=22%, signal=53%
GO_REGULATION_OF_SMALL_GTPASE_MEDIATED_SIGNAL_TRANSDUCTION	GO_REGULATION_OF_SMALL_GTPASE_MEDIATED_SIGNAL_TRANSDUCTION		17	-0.421938	-1.12915	0.302491	0.459031	1	66	tags=29%, list=9%, signal=32%
GO_REGULATION_OF_WNT_SIGNALING_PATHWAY	GO_REGULATION_OF_WNT_SIGNALING_PATHWAY		24	-0.400128	-1.12787	0.30303	0.459082	1	76	tags=25%, list=11%, signal=27%
GO_TRANSMEMBRANE_RECEPTOR_PROTEIN_TYROSINE_KINASE_SIGNALING_PATHWAY	GO_TRANSMEMBRANE_RECEPTOR_PROTEIN_TYROSINE_KINASE_SIGNALING_PATHWAY		36	-0.359285	-1.1109	0.257732	0.490976	1	66	tags=19%, list=9%, signal=20%
GO_POSITIVE_REGULATION_OF_TRANSPORT	GO_POSITIVE_REGULATION_OF_TRANSPORT		50	-0.328044	-1.10695	0.269461	0.497157	1	176	tags=44%, list=25%, signal=55%
GO_APICAL_PART_OF_CELL	GO_APICAL_PART_OF_CELL		19	-0.404827	-1.10166	0.328671	0.505588	1	215	tags=58%, list=31%, signal=81%
GO_EXTRACELLULAR_STRUCTURE_ORGANIZATION	GO_EXTRACELLULAR_STRUCTURE_ORGANIZATION		19	-0.400187	-1.10148	0.328947	0.503127	1	276	tags=68%, list=39%, signal=110%
GO_MORPHOGENESIS_OF_AN_EPITHELIUM	GO_MORPHOGENESIS_OF_AN_EPITHELIUM		24	-0.393978	-1.09348	0.333333	0.517323	1	79	tags=29%, list=11%, signal=32%
GO_POSITIVE_REGULATION_OF_CELL_DEVELOPMENT	GO_POSITIVE_REGULATION_OF_CELL_DEVELOPMENT		32	-0.35076	-1.09339	0.293269	0.514652	1	118	tags=31%, list=17%, signal=36%
GO_TISSUE_MORPHOGENESIS	GO_TISSUE_MORPHOGENESIS		26	-0.364574	-1.07964	0.300448	0.543586	1	79	tags=27%, list=11%, signal=29%
GO_PROCESS_UTILIZING_AUTOPHAGIC_MECHANISM	GO_PROCESS_UTILIZING_AUTOPHAGIC_MECHANISM		22	-0.38502	-1.07769	0.353383	0.544739	1	153	tags=41%, list=22%, signal=51%
GO_NEGATIVE_REGULATION_OF_RESPONSE_TO_EXTERNAL_STIMULUS	GO_NEGATIVE_REGULATION_OF_RESPONSE_TO_EXTERNAL_STIMULUS		16	-0.419555	-1.07485	0.324111	0.548537	1	130	tags=44%, list=19%, signal=53%
GO_DENDRITE_DEVELOPMENT	GO_DENDRITE_DEVELOPMENT		16	-0.411397	-1.04616	0.40856	0.613424	1	116	tags=38%, list=17%, signal=44%
GO_CILIUM	GO_CILIUM		20	-0.378223	-1.04604	0.418605	0.610417	1	18	tags=10%, list=3%, signal=10%
GO_AMEBOIDAL_TYPE_CELL_MIGRATION	GO_AMEBOIDAL_TYPE_CELL_MIGRATION		26	-0.358268	-1.04189	0.406926	0.617016	1	151	tags=46%, list=22%, signal=57%
GO_PRESYNAPSE	GO_PRESYNAPSE		17	-0.394507	-1.0335	0.465201	0.633819	1	219	tags=59%, list=31%, signal=84%
GO_RESPONSE_TO_TOXIC_SUBSTANCE	GO_RESPONSE_TO_TOXIC_SUBSTANCE		41	-0.325304	-1.03319	0.435754	0.631029	1	24	tags=10%, list=3%, signal=10%
GO_DIVALENT_INORGANIC_CATION_HOMEOSTASIS	GO_DIVALENT_INORGANIC_CATION_HOMEOSTASIS		21	-0.378018	-1.03094	0.41048	0.633025	1	248	tags=76%, list=35%, signal=114%
GO_GUANYL_NUCLEOTIDE_BINDING	GO_GUANYL_NUCLEOTIDE_BINDING		18	-0.385339	-1.02895	0.420074	0.634345	1	67	tags=33%, list=10%, signal=36%
GO_STRESS_ACTIVATED_PROTEIN_KINASE_SIGNALING_CASCADE	GO_STRESS_ACTIVATED_PROTEIN_KINASE_SIGNALING_CASCADE		19	-0.386127	-1.02669	0.427386	0.63686	1	116	tags=47%, list=17%, signal=55%
GO_NEGATIVE_REGULATION_OF_RESPONSE_TO_STIMULUS	GO_NEGATIVE_REGULATION_OF_RESPONSE_TO_STIMULUS		75	-0.28144	-1.02	0.438462	0.650148	1	76	tags=20%, list=11%, signal=20%
GO_GTPASE_ACTIVITY	GO_GTPASE_ACTIVITY		22	-0.370831	-1.01587	0.392157	0.656925	1	67	tags=32%, list=10%, signal=34%
GO_SMALL_MOLECULE_METABOLIC_PROCESS	GO_SMALL_MOLECULE_METABOLIC_PROCESS		78	-0.27461	-1.01	0.441667	0.667754	1	9	tags=4%, list=1%, signal=3%
GO_PERINUCLEAR_REGION_OF_CYTOPLASM	GO_PERINUCLEAR_REGION_OF_CYTOPLASM		38	-0.321338	-1.00659	0.440909	0.672762	1	32	tags=13%, list=5%, signal=13%
GO_POSITIVE_REGULATION_OF_CYTOKINE_PRODUCTION	GO_POSITIVE_REGULATION_OF_CYTOKINE_PRODUCTION		22	-0.353456	-0.998208	0.467213	0.690638	1	3	tags=5%, list=0%, signal=4%
GO_RESPONSE_TO_BIOTIC_STIMULUS	GO_RESPONSE_TO_BIOTIC_STIMULUS		59	-0.28203	-0.984886	0.517045	0.72098	1	45	tags=14%, list=6%, signal=13%
GO_INNATE_IMMUNE_RESPONSE	GO_INNATE_IMMUNE_RESPONSE		35	-0.3168	-0.983601	0.465347	0.720524	1	45	tags=17%, list=6%, signal=17%
GO_RESPONSE_TO_BACTERIUM	GO_RESPONSE_TO_BACTERIUM		18	-0.367689	-0.983226	0.461832	0.717746	1	45	tags=17%, list=6%, signal=17%
GO_POSITIVE_REGULATION_OF_SIGNALING	GO_POSITIVE_REGULATION_OF_SIGNALING		84	-0.256706	-0.980368	0.526316	0.72146	1	133	tags=29%, list=19%, signal=31%
GO_NEGATIVE_REGULATION_OF_CELL_POPULATION_PROLIFERATION	GO_NEGATIVE_REGULATION_OF_CELL_POPULATION_PROLIFERATION		40	-0.309861	-0.976568	0.524324	0.727592	1	109	tags=23%, list=16%, signal=25%
GO_REGULATION_OF_RESPONSE_TO_BIOTIC_STIMULUS	GO_REGULATION_OF_RESPONSE_TO_BIOTIC_STIMULUS		19	-0.359072	-0.975299	0.50655	0.727498	1	30	tags=21%, list=4%, signal=21%
GO_DEFENSE_RESPONSE_TO_OTHER_ORGANISM	GO_DEFENSE_RESPONSE_TO_OTHER_ORGANISM		36	-0.312197	-0.974887	0.493023	0.724971	1	45	tags=17%, list=6%, signal=17%
GO_REGULATION_OF_RESPONSE_TO_EXTERNAL_STIMULUS	GO_REGULATION_OF_RESPONSE_TO_EXTERNAL_STIMULUS		46	-0.300466	-0.970678	0.532609	0.731674	1	64	tags=17%, list=9%, signal=18%
GO_NUCLEAR_MEMBRANE	GO_NUCLEAR_MEMBRANE		20	-0.368165	-0.969489	0.504065	0.731464	1	31	tags=10%, list=4%, signal=10%
GO_REGULATION_OF_DEFENSE_RESPONSE	GO_REGULATION_OF_DEFENSE_RESPONSE		29	-0.329115	-0.963641	0.517391	0.742687	1	64	tags=24%, list=9%, signal=25%
GO_REGULATION_OF_HYDROLASE_ACTIVITY	GO_REGULATION_OF_HYDROLASE_ACTIVITY		58	-0.277734	-0.961658	0.591195	0.744322	1	86	tags=21%, list=12%, signal=22%
GO_POSITIVE_REGULATION_OF_DEFENSE_RESPONSE	GO_POSITIVE_REGULATION_OF_DEFENSE_RESPONSE		19	-0.356989	-0.960542	0.531381	0.74376	1	49	tags=26%, list=7%, signal=28%
GO_NEGATIVE_REGULATION_OF_PHOSPHORYLATION	GO_NEGATIVE_REGULATION_OF_PHOSPHORYLATION		17	-0.361223	-0.959387	0.465863	0.742951	1	16	tags=12%, list=2%, signal=12%
GO_POSITIVE_REGULATION_OF_RESPONSE_TO_EXTERNAL_STIMULUS	GO_POSITIVE_REGULATION_OF_RESPONSE_TO_EXTERNAL_STIMULUS		23	-0.339422	-0.958102	0.537549	0.742668	1	49	tags=22%, list=7%, signal=23%
GO_REGULATION_OF_LIPID_METABOLIC_PROCESS	GO_REGULATION_OF_LIPID_METABOLIC_PROCESS		20	-0.352698	-0.957802	0.511194	0.739864	1	159	tags=50%, list=23%, signal=63%
GO_STEROID_METABOLIC_PROCESS	GO_STEROID_METABOLIC_PROCESS		22	-0.346501	-0.955105	0.521401	0.742933	1	49	tags=18%, list=7%, signal=19%
GO_POSITIVE_REGULATION_OF_INTRACELLULAR_SIGNAL_TRANSDUCTION	GO_POSITIVE_REGULATION_OF_INTRACELLULAR_SIGNAL_TRANSDUCTION		42	-0.292956	-0.953518	0.541436	0.743499	1	65	tags=19%, list=9%, signal=20%
GO_SENSORY_SYSTEM_DEVELOPMENT	GO_SENSORY_SYSTEM_DEVELOPMENT		19	-0.347113	-0.95336	0.557312	0.740313	1	85	tags=37%, list=12%, signal=41%
GO_TISSUE_MIGRATION	GO_TISSUE_MIGRATION		18	-0.350138	-0.953337	0.555118	0.736862	1	225	tags=72%, list=32%, signal=104%
GO_NEGATIVE_REGULATION_OF_SIGNALING	GO_NEGATIVE_REGULATION_OF_SIGNALING		63	-0.270382	-0.952822	0.551471	0.734651	1	76	tags=21%, list=11%, signal=21%
GO_IMMUNE_EFFECTOR_PROCESS	GO_IMMUNE_EFFECTOR_PROCESS		60	-0.273436	-0.950826	0.584795	0.736147	1	43	tags=12%, list=6%, signal=11%
GO_MITOCHONDRIAL_ENVELOPE	GO_MITOCHONDRIAL_ENVELOPE		18	-0.348772	-0.949767	0.498024	0.735116	1	22	tags=11%, list=3%, signal=11%
GO_CYTOKINE_PRODUCTION	GO_CYTOKINE_PRODUCTION		31	-0.318767	-0.944539	0.551282	0.744696	1	3	tags=3%, list=0%, signal=3%
GO_FOREBRAIN_DEVELOPMENT	GO_FOREBRAIN_DEVELOPMENT		30	-0.305945	-0.930343	0.583333	0.775887	1	59	tags=17%, list=8%, signal=17%
GO_RESPONSE_TO_OXYGEN_LEVELS	GO_RESPONSE_TO_OXYGEN_LEVELS		23	-0.323902	-0.921949	0.611354	0.792786	1	85	tags=22%, list=12%, signal=24%
GO_NEGATIVE_REGULATION_OF_MULTICELLULAR_ORGANISMAL_PROCESS	GO_NEGATIVE_REGULATION_OF_MULTICELLULAR_ORGANISMAL_PROCESS		67	-0.265484	-0.919074	0.641026	0.795593	1	114	tags=24%, list=16%, signal=26%
GO_POSITIVE_REGULATION_OF_ESTABLISHMENT_OF_PROTEIN_LOCALIZATION	GO_POSITIVE_REGULATION_OF_ESTABLISHMENT_OF_PROTEIN_LOCALIZATION		31	-0.307847	-0.917045	0.603774	0.796913	1	24	tags=6%, list=3%, signal=6%
GO_REGULATION_OF_PROTEIN_CONTAINING_COMPLEX_ASSEMBLY	GO_REGULATION_OF_PROTEIN_CONTAINING_COMPLEX_ASSEMBLY		29	-0.304745	-0.915813	0.631111	0.796086	1	90	tags=34%, list=13%, signal=38%
GO_SECRETORY_VESICLE	GO_SECRETORY_VESICLE		62	-0.257196	-0.904887	0.697987	0.817986	1	35	tags=10%, list=5%, signal=9%
GO_DEVELOPMENTAL_MATURATION	GO_DEVELOPMENTAL_MATURATION		19	-0.33669	-0.90213	0.602362	0.821059	1	14	tags=11%, list=2%, signal=10%
GO_MICROTUBULE_BASED_TRANSPORT	GO_MICROTUBULE_BASED_TRANSPORT		15	-0.344569	-0.894704	0.607914	0.8344	1	129	tags=33%, list=18%, signal=40%
GO_TUBE_DEVELOPMENT	GO_TUBE_DEVELOPMENT		48	-0.262139	-0.890301	0.648936	0.840849	1	151	tags=38%, list=22%, signal=45%
GO_LEUKOCYTE_MEDIATED_IMMUNITY	GO_LEUKOCYTE_MEDIATED_IMMUNITY		50	-0.260298	-0.878288	0.726708	0.863639	1	35	tags=10%, list=5%, signal=10%
GO_TRANSMEMBRANE_RECEPTOR_PROTEIN_SERINE_THREONINE_KINASE_SIGNALING_PATHWAY	GO_TRANSMEMBRANE_RECEPTOR_PROTEIN_SERINE_THREONINE_KINASE_SIGNALING_PATHWAY		16	-0.343189	-0.877301	0.651007	0.862109	1	122	tags=31%, list=17%, signal=37%
GO_REGULATION_OF_STRESS_ACTIVATED_PROTEIN_KINASE_SIGNALING_CASCADE	GO_REGULATION_OF_STRESS_ACTIVATED_PROTEIN_KINASE_SIGNALING_CASCADE		17	-0.338137	-0.875639	0.635714	0.861921	1	74	tags=29%, list=11%, signal=32%
GO_REGULATION_OF_ESTABLISHMENT_OF_PROTEIN_LOCALIZATION	GO_REGULATION_OF_ESTABLISHMENT_OF_PROTEIN_LOCALIZATION		45	-0.267862	-0.875337	0.70202	0.858696	1	24	tags=4%, list=3%, signal=4%
GO_POST_TRANSLATIONAL_PROTEIN_MODIFICATION	GO_POST_TRANSLATIONAL_PROTEIN_MODIFICATION		19	-0.316069	-0.874077	0.645418	0.857434	1	76	tags=26%, list=11%, signal=29%
GO_RESPONSE_TO_GROWTH_FACTOR	GO_RESPONSE_TO_GROWTH_FACTOR		46	-0.271568	-0.870494	0.698225	0.861369	1	92	tags=22%, list=13%, signal=23%
GO_PEPTIDYL_TYROSINE_MODIFICATION	GO_PEPTIDYL_TYROSINE_MODIFICATION		17	-0.33834	-0.869485	0.662963	0.859675	1	65	tags=18%, list=9%, signal=19%
GO_NEGATIVE_REGULATION_OF_PHOSPHORUS_METABOLIC_PROCESS	GO_NEGATIVE_REGULATION_OF_PHOSPHORUS_METABOLIC_PROCESS		21	-0.312957	-0.868715	0.705128	0.857612	1	16	tags=10%, list=2%, signal=9%
GO_CANONICAL_WNT_SIGNALING_PATHWAY	GO_CANONICAL_WNT_SIGNALING_PATHWAY		16	-0.33839	-0.867049	0.615385	0.857574	1	76	tags=25%, list=11%, signal=27%
GO_WOUND_HEALING	GO_WOUND_HEALING		26	-0.301544	-0.866936	0.678899	0.854245	1	294	tags=81%, list=42%, signal=134%
GO_CELLULAR_RESPONSE_TO_PEPTIDE	GO_CELLULAR_RESPONSE_TO_PEPTIDE		18	-0.323881	-0.864437	0.64751	0.855711	1	90	tags=33%, list=13%, signal=37%
GO_REGULATION_OF_VASCULATURE_DEVELOPMENT	GO_REGULATION_OF_VASCULATURE_DEVELOPMENT		18	-0.318123	-0.860484	0.649819	0.860598	1	65	tags=22%, list=9%, signal=24%
GO_NEGATIVE_REGULATION_OF_CELL_DIFFERENTIATION	GO_NEGATIVE_REGULATION_OF_CELL_DIFFERENTIATION		54	-0.253049	-0.858972	0.743421	0.86	1	79	tags=19%, list=11%, signal=19%
GO_NEURON_APOPTOTIC_PROCESS	GO_NEURON_APOPTOTIC_PROCESS		22	-0.305412	-0.854848	0.680162	0.86476	1	109	tags=27%, list=16%, signal=31%
GO_NEURON_DEATH	GO_NEURON_DEATH		25	-0.289742	-0.850032	0.701195	0.870826	1	136	tags=32%, list=19%, signal=38%
GO_POSITIVE_REGULATION_OF_CELL_ADHESION	GO_POSITIVE_REGULATION_OF_CELL_ADHESION		17	-0.327294	-0.848781	0.686508	0.869725	1	214	tags=59%, list=31%, signal=83%
GO_CELLULAR_RESPONSE_TO_NITROGEN_COMPOUND	GO_CELLULAR_RESPONSE_TO_NITROGEN_COMPOUND		41	-0.262222	-0.844538	0.801047	0.874694	1	90	tags=20%, list=13%, signal=21%
GO_VACUOLE	GO_VACUOLE		41	-0.260962	-0.843052	0.760204	0.874077	1	202	tags=56%, list=29%, signal=74%
GO_REGULATION_OF_CELL_DIFFERENTIATION	GO_REGULATION_OF_CELL_DIFFERENTIATION		99	-0.223616	-0.842959	0.890756	0.870689	1	118	tags=26%, list=17%, signal=27%
GO_POSITIVE_REGULATION_OF_DEVELOPMENTAL_PROCESS	GO_POSITIVE_REGULATION_OF_DEVELOPMENTAL_PROCESS		73	-0.229701	-0.833068	0.832061	0.885333	1	71	tags=16%, list=10%, signal=16%
GO_ACTIN_BINDING	GO_ACTIN_BINDING		28	-0.282801	-0.81876	0.748899	0.906523	1	171	tags=46%, list=24%, signal=59%
GO_ACTIVATION_OF_IMMUNE_RESPONSE	GO_ACTIVATION_OF_IMMUNE_RESPONSE		22	-0.286018	-0.812553	0.739669	0.913337	1	134	tags=36%, list=19%, signal=44%
GO_DISTAL_AXON	GO_DISTAL_AXON		16	-0.308169	-0.811788	0.65098	0.910997	1	8	tags=6%, list=1%, signal=6%
GO_REGULATION_OF_DNA_BINDING_TRANSCRIPTION_FACTOR_ACTIVITY	GO_REGULATION_OF_DNA_BINDING_TRANSCRIPTION_FACTOR_ACTIVITY		19	-0.301586	-0.811031	0.760956	0.908516	1	119	tags=32%, list=17%, signal=37%
GO_POSITIVE_REGULATION_OF_CELLULAR_COMPONENT_BIOGENESIS	GO_POSITIVE_REGULATION_OF_CELLULAR_COMPONENT_BIOGENESIS		24	-0.277753	-0.807322	0.731061	0.911277	1	119	tags=38%, list=17%, signal=44%
GO_EXOCYTOSIS	GO_EXOCYTOSIS		48	-0.241612	-0.800125	0.880208	0.919459	1	135	tags=33%, list=19%, signal=38%
GO_SECRETORY_GRANULE	GO_SECRETORY_GRANULE		56	-0.233969	-0.796521	0.869792	0.921219	1	35	tags=9%, list=5%, signal=9%
GO_REGULATION_OF_CELLULAR_COMPONENT_BIOGENESIS	GO_REGULATION_OF_CELLULAR_COMPONENT_BIOGENESIS		51	-0.249013	-0.795458	0.84472	0.919115	1	106	tags=29%, list=15%, signal=32%
GO_CELLULAR_RESPONSE_TO_PEPTIDE_HORMONE_STIMULUS	GO_CELLULAR_RESPONSE_TO_PEPTIDE_HORMONE_STIMULUS		15	-0.304593	-0.792699	0.708185	0.919433	1	90	tags=33%, list=13%, signal=37%
GO_CELL_ACTIVATION	GO_CELL_ACTIVATION		77	-0.216878	-0.786777	0.957143	0.92458	1	43	tags=9%, list=6%, signal=9%
GO_DENDRITIC_TREE	GO_DENDRITIC_TREE		32	-0.256759	-0.786403	0.820628	0.921581	1	92	tags=22%, list=13%, signal=24%
GO_MUSCLE_STRUCTURE_DEVELOPMENT	GO_MUSCLE_STRUCTURE_DEVELOPMENT		38	-0.243941	-0.77504	0.834225	0.9345	1	91	tags=24%, list=13%, signal=26%
GO_CELLULAR_RESPONSE_TO_OXYGEN_LEVELS	GO_CELLULAR_RESPONSE_TO_OXYGEN_LEVELS		18	-0.28676	-0.771616	0.803213	0.935725	1	80	tags=17%, list=11%, signal=18%
GO_MAINTENANCE_OF_LOCATION	GO_MAINTENANCE_OF_LOCATION		17	-0.292792	-0.770372	0.776978	0.933762	1	58	tags=18%, list=8%, signal=19%
GO_POSITIVE_REGULATION_OF_NERVOUS_SYSTEM_DEVELOPMENT	GO_POSITIVE_REGULATION_OF_NERVOUS_SYSTEM_DEVELOPMENT		31	-0.255758	-0.76964	0.830508	0.931254	1	157	tags=39%, list=22%, signal=48%
GO_MULTICELLULAR_ORGANISMAL_HOMEOSTASIS	GO_MULTICELLULAR_ORGANISMAL_HOMEOSTASIS		17	-0.29997	-0.767144	0.776923	0.931115	1	10	tags=6%, list=1%, signal=6%
GO_MESENCHYME_DEVELOPMENT	GO_MESENCHYME_DEVELOPMENT		16	-0.296208	-0.766999	0.779528	0.927756	1	105	tags=25%, list=15%, signal=29%
GO_MESENCHYMAL_CELL_DIFFERENTIATION	GO_MESENCHYMAL_CELL_DIFFERENTIATION		15	-0.309437	-0.754899	0.780392	0.939661	1	105	tags=27%, list=15%, signal=31%
GO_REGULATION_OF_CELLULAR_PROTEIN_CATABOLIC_PROCESS	GO_REGULATION_OF_CELLULAR_PROTEIN_CATABOLIC_PROCESS		17	-0.29442	-0.752182	0.762846	0.939401	1	130	tags=35%, list=19%, signal=42%
GO_CELLULAR_RESPONSE_TO_ENDOGENOUS_STIMULUS	GO_CELLULAR_RESPONSE_TO_ENDOGENOUS_STIMULUS		81	-0.20575	-0.745729	0.943548	0.943607	1	92	tags=20%, list=13%, signal=20%
GO_CELL_ACTIVATION_INVOLVED_IN_IMMUNE_RESPONSE	GO_CELL_ACTIVATION_INVOLVED_IN_IMMUNE_RESPONSE		47	-0.224736	-0.74509	0.905941	0.940994	1	58	tags=13%, list=8%, signal=13%
GO_NEGATIVE_REGULATION_OF_DEVELOPMENTAL_PROCESS	GO_NEGATIVE_REGULATION_OF_DEVELOPMENTAL_PROCESS		66	-0.217023	-0.743363	0.941558	0.939375	1	79	tags=17%, list=11%, signal=17%
GO_MITOCHONDRION_ORGANIZATION	GO_MITOCHONDRION_ORGANIZATION		18	-0.282709	-0.740946	0.810409	0.938547	1	9	tags=6%, list=1%, signal=5%
GO_ESTABLISHMENT_OR_MAINTENANCE_OF_CELL_POLARITY	GO_ESTABLISHMENT_OR_MAINTENANCE_OF_CELL_POLARITY		23	-0.258006	-0.731115	0.866667	0.946113	1	129	tags=39%, list=18%, signal=46%
GO_GROWTH	GO_GROWTH		61	-0.211756	-0.728793	0.946746	0.945234	1	105	tags=21%, list=15%, signal=23%
GO_EXTRINSIC_COMPONENT_OF_MEMBRANE	GO_EXTRINSIC_COMPONENT_OF_MEMBRANE		17	-0.271955	-0.725677	0.843137	0.945079	1	70	tags=12%, list=10%, signal=13%
GO_CADHERIN_BINDING	GO_CADHERIN_BINDING		28	-0.244391	-0.72217	0.859091	0.945024	1	130	tags=32%, list=19%, signal=38%
GO_STEM_CELL_DIFFERENTIATION	GO_STEM_CELL_DIFFERENTIATION		15	-0.275912	-0.720912	0.891697	0.942727	1	512	tags=100%, list=73%, signal=364%
GO_MYELOID_LEUKOCYTE_ACTIVATION	GO_MYELOID_LEUKOCYTE_ACTIVATION		41	-0.224426	-0.719706	0.904762	0.940468	1	35	tags=10%, list=5%, signal=10%
GO_OSSIFICATION	GO_OSSIFICATION		17	-0.275054	-0.714006	0.806084	0.942409	1	137	tags=35%, list=20%, signal=43%
GO_UROGENITAL_SYSTEM_DEVELOPMENT	GO_UROGENITAL_SYSTEM_DEVELOPMENT		24	-0.245746	-0.710777	0.871901	0.942215	1	151	tags=33%, list=22%, signal=41%
GO_CELLULAR_RESPONSE_TO_ORGANIC_CYCLIC_COMPOUND	GO_CELLULAR_RESPONSE_TO_ORGANIC_CYCLIC_COMPOUND		36	-0.221574	-0.70664	0.935961	0.942937	1	47	tags=11%, list=7%, signal=11%
GO_MEMBRANE_PROTEIN_COMPLEX	GO_MEMBRANE_PROTEIN_COMPLEX		23	-0.25118	-0.693392	0.912547	0.951404	1	172	tags=39%, list=25%, signal=50%
GO_MICROTUBULE_BASED_MOVEMENT	GO_MICROTUBULE_BASED_MOVEMENT		26	-0.238602	-0.691743	0.896552	0.949489	1	16	tags=8%, list=2%, signal=8%
GO_STEROID_BIOSYNTHETIC_PROCESS	GO_STEROID_BIOSYNTHETIC_PROCESS		15	-0.274484	-0.689072	0.887641	0.948282	1	196	tags=47%, list=28%, signal=63%
GO_ENZYME_ACTIVATOR_ACTIVITY	GO_ENZYME_ACTIVATOR_ACTIVITY		25	-0.240561	-0.667743	0.938017	0.96111	1	57	tags=16%, list=8%, signal=17%
GO_LEUKOCYTE_MIGRATION	GO_LEUKOCYTE_MIGRATION		16	-0.248585	-0.654364	0.876405	0.966861	1	71	tags=19%, list=10%, signal=20%
GO_PATTERN_SPECIFICATION_PROCESS	GO_PATTERN_SPECIFICATION_PROCESS		15	-0.246835	-0.652533	0.894928	0.964646	1	76	tags=20%, list=11%, signal=22%
GO_REGULATION_OF_PROTEIN_STABILITY	GO_REGULATION_OF_PROTEIN_STABILITY		15	-0.250553	-0.647061	0.915194	0.96459	1	124	tags=40%, list=18%, signal=48%
GO_REGIONALIZATION	GO_REGIONALIZATION		15	-0.246835	-0.636164	0.880952	0.967615	1	76	tags=20%, list=11%, signal=22%
GO_CYTOPLASMIC_REGION	GO_CYTOPLASMIC_REGION		15	-0.244376	-0.624928	0.933071	0.970582	1	59	tags=13%, list=8%, signal=14%
GO_TELENCEPHALON_DEVELOPMENT	GO_TELENCEPHALON_DEVELOPMENT		20	-0.216755	-0.592589	0.940945	0.981843	1	79	tags=20%, list=11%, signal=22%
GO_DEPHOSPHORYLATION	GO_DEPHOSPHORYLATION		16	-0.217836	-0.570085	0.971831	0.986234	1	552	tags=100%, list=79%, signal=462%
GO_RENAL_SYSTEM_DEVELOPMENT	GO_RENAL_SYSTEM_DEVELOPMENT		20	-0.203114	-0.567602	0.972549	0.983673	1	124	tags=25%, list=18%, signal=30%
GO_RIBOSE_PHOSPHATE_METABOLIC_PROCESS	GO_RIBOSE_PHOSPHATE_METABOLIC_PROCESS		21	-0.175563	-0.496759	0.987552	0.995639	1	159	tags=29%, list=23%, signal=36%
GO_SULFUR_COMPOUND_METABOLIC_PROCESS	GO_SULFUR_COMPOUND_METABOLIC_PROCESS		16	-0.184211	-0.479442	0.996139	0.994503	1	575	tags=100%, list=82%, signal=547%

## Sheet: OPC4_up
NAME	GS<br> follow link to MSigDB	GS DETAILS	SIZE	ES	NES	NOM p-val	FDR q-val	FWER p-val	RANK AT MAX	LEADING EDGE
GO_CELL_SURFACE_RECEPTOR_SIGNALING_PATHWAY_INVOLVED_IN_CELL_CELL_SIGNALING	GO_CELL_SURFACE_RECEPTOR_SIGNALING_PATHWAY_INVOLVED_IN_CELL_CELL_SIGNALING	Details ...	24	0.636714	1.60911	0.00493218	1	0.791	92	tags=50%, list=26%, signal=63%
GO_CELL_CELL_SIGNALING	GO_CELL_CELL_SIGNALING	Details ...	59	0.548466	1.5732	0	0.899729	0.937	92	tags=41%, list=26%, signal=46%
GO_REGULATION_OF_WNT_SIGNALING_PATHWAY	GO_REGULATION_OF_WNT_SIGNALING_PATHWAY	Details ...	19	0.652594	1.56571	0.0139417	0.669979	0.956	92	tags=53%, list=26%, signal=68%
GO_CELL_CELL_SIGNALING_BY_WNT	GO_CELL_CELL_SIGNALING_BY_WNT	Details ...	23	0.623644	1.54141	0.0107914	0.687932	0.987	92	tags=48%, list=26%, signal=61%
GO_CELL_PART_MORPHOGENESIS	GO_CELL_PART_MORPHOGENESIS	Details ...	40	0.539256	1.47867	0.0202247	1	0.999	68	tags=33%, list=19%, signal=36%
GO_CELLULAR_LIPID_METABOLIC_PROCESS	GO_CELLULAR_LIPID_METABOLIC_PROCESS	Details ...	26	0.557854	1.43925	0.0506173	1	1	107	tags=62%, list=31%, signal=82%
GO_SYNAPTIC_SIGNALING	GO_SYNAPTIC_SIGNALING	Details ...	27	0.535663	1.35292	0.0708283	1	1	86	tags=37%, list=25%, signal=45%
GO_SMALL_GTPASE_MEDIATED_SIGNAL_TRANSDUCTION	GO_SMALL_GTPASE_MEDIATED_SIGNAL_TRANSDUCTION	Details ...	22	0.545759	1.35069	0.0923845	1	1	94	tags=50%, list=27%, signal=64%
GO_INTRINSIC_COMPONENT_OF_PLASMA_MEMBRANE	GO_INTRINSIC_COMPONENT_OF_PLASMA_MEMBRANE	Details ...	39	0.489605	1.34085	0.0630012	1	1	115	tags=56%, list=33%, signal=75%
GO_RAS_PROTEIN_SIGNAL_TRANSDUCTION	GO_RAS_PROTEIN_SIGNAL_TRANSDUCTION	Details ...	17	0.571901	1.33763	0.102628	1	1	68	tags=41%, list=19%, signal=49%
GO_MITOCHONDRION	GO_MITOCHONDRION	Details ...	28	0.509095	1.31882	0.110169	1	1	55	tags=36%, list=16%, signal=39%
GO_NEUROGENESIS	GO_NEUROGENESIS	Details ...	91	0.445346	1.31618	0.0456432	1	1	70	tags=33%, list=20%, signal=30%
GO_AXON	GO_AXON	Details ...	27	0.514211	1.31143	0.101754	1	1	119	tags=59%, list=34%, signal=83%
GO_ION_TRANSMEMBRANE_TRANSPORTER_ACTIVITY	GO_ION_TRANSMEMBRANE_TRANSPORTER_ACTIVITY	Details ...	15	0.578124	1.30821	0.122555	1	1	100	tags=53%, list=29%, signal=72%
GO_ESTABLISHMENT_OR_MAINTENANCE_OF_CELL_POLARITY	GO_ESTABLISHMENT_OR_MAINTENANCE_OF_CELL_POLARITY	Details ...	17	0.555881	1.30727	0.125316	1	1	117	tags=59%, list=34%, signal=84%
GO_CELL_MORPHOGENESIS_INVOLVED_IN_NEURON_DIFFERENTIATION	GO_CELL_MORPHOGENESIS_INVOLVED_IN_NEURON_DIFFERENTIATION	Details ...	34	0.48647	1.30582	0.108014	1	1	110	tags=41%, list=32%, signal=54%
GO_POSTSYNAPSE	GO_POSTSYNAPSE	Details ...	28	0.50045	1.30412	0.110588	1	1	89	tags=36%, list=26%, signal=44%
GO_AXON_DEVELOPMENT	GO_AXON_DEVELOPMENT	Details ...	35	0.488736	1.29998	0.107639	1	1	109	tags=43%, list=31%, signal=56%
GO_NEURON_DIFFERENTIATION	GO_NEURON_DIFFERENTIATION	Details ...	80	0.436628	1.28796	0.0740741	1	1	70	tags=31%, list=20%, signal=30%
GO_DEVELOPMENTAL_MATURATION	GO_DEVELOPMENTAL_MATURATION	Details ...	17	0.539322	1.28541	0.1169	1	1	46	tags=29%, list=13%, signal=32%
GO_SMALL_MOLECULE_BIOSYNTHETIC_PROCESS	GO_SMALL_MOLECULE_BIOSYNTHETIC_PROCESS		18	0.549159	1.27926	0.14359	1	1	107	tags=56%, list=31%, signal=76%
GO_ORGANIC_HYDROXY_COMPOUND_METABOLIC_PROCESS	GO_ORGANIC_HYDROXY_COMPOUND_METABOLIC_PROCESS		15	0.564166	1.27524	0.130982	1	1	107	tags=53%, list=31%, signal=74%
GO_BEHAVIOR	GO_BEHAVIOR		26	0.501504	1.2731	0.156886	1	1	79	tags=38%, list=23%, signal=46%
GO_TRANSPORTER_ACTIVITY	GO_TRANSPORTER_ACTIVITY		21	0.512758	1.26322	0.158157	1	1	100	tags=43%, list=29%, signal=56%
GO_NEGATIVE_REGULATION_OF_RESPONSE_TO_EXTERNAL_STIMULUS	GO_NEGATIVE_REGULATION_OF_RESPONSE_TO_EXTERNAL_STIMULUS		18	0.532345	1.25946	0.176394	1	1	65	tags=33%, list=19%, signal=39%
GO_SOMATODENDRITIC_COMPARTMENT	GO_SOMATODENDRITIC_COMPARTMENT		35	0.46768	1.25438	0.145642	1	1	113	tags=49%, list=32%, signal=65%
GO_NEURON_DEVELOPMENT	GO_NEURON_DEVELOPMENT		66	0.440156	1.25405	0.103337	1	1	75	tags=32%, list=21%, signal=33%
GO_LIPID_BIOSYNTHETIC_PROCESS	GO_LIPID_BIOSYNTHETIC_PROCESS		20	0.515586	1.25273	0.16	1	1	107	tags=65%, list=31%, signal=88%
GO_NEURON_PROJECTION_GUIDANCE	GO_NEURON_PROJECTION_GUIDANCE		18	0.53221	1.24887	0.168814	1	1	120	tags=50%, list=34%, signal=72%
GO_GUANYL_NUCLEOTIDE_BINDING	GO_GUANYL_NUCLEOTIDE_BINDING		18	0.522906	1.239	0.173638	1	1	119	tags=50%, list=34%, signal=72%
GO_HEAD_DEVELOPMENT	GO_HEAD_DEVELOPMENT		40	0.462134	1.23712	0.14726	1	1	71	tags=30%, list=20%, signal=33%
GO_REGULATION_OF_TRANS_SYNAPTIC_SIGNALING	GO_REGULATION_OF_TRANS_SYNAPTIC_SIGNALING		16	0.532535	1.23001	0.199482	1	1	42	tags=25%, list=12%, signal=27%
GO_DEVELOPMENTAL_GROWTH_INVOLVED_IN_MORPHOGENESIS	GO_DEVELOPMENTAL_GROWTH_INVOLVED_IN_MORPHOGENESIS		15	0.52876	1.22624	0.205619	1	1	65	tags=33%, list=19%, signal=39%
GO_CENTRAL_NERVOUS_SYSTEM_DEVELOPMENT	GO_CENTRAL_NERVOUS_SYSTEM_DEVELOPMENT		56	0.427595	1.22418	0.151648	1	1	75	tags=38%, list=21%, signal=40%
GO_SMALL_MOLECULE_METABOLIC_PROCESS	GO_SMALL_MOLECULE_METABOLIC_PROCESS		33	0.453386	1.21337	0.194118	1	1	107	tags=36%, list=31%, signal=47%
GO_HYDROLASE_ACTIVITY_ACTING_ON_ACID_ANHYDRIDES	GO_HYDROLASE_ACTIVITY_ACTING_ON_ACID_ANHYDRIDES		29	0.464779	1.21134	0.202367	1	1	119	tags=48%, list=34%, signal=67%
GO_PROTEIN_KINASE_ACTIVITY	GO_PROTEIN_KINASE_ACTIVITY		21	0.496394	1.2084	0.21125	1	1	53	tags=29%, list=15%, signal=32%
GO_CHROMATIN	GO_CHROMATIN		33	0.460412	1.20742	0.194083	1	1	60	tags=27%, list=17%, signal=30%
GO_KINASE_ACTIVITY	GO_KINASE_ACTIVITY		22	0.492501	1.20362	0.224619	1	1	53	tags=27%, list=15%, signal=30%
GO_GTPASE_ACTIVITY	GO_GTPASE_ACTIVITY		17	0.516806	1.20247	0.217391	1	1	119	tags=53%, list=34%, signal=76%
GO_NEURON_TO_NEURON_SYNAPSE	GO_NEURON_TO_NEURON_SYNAPSE		21	0.489969	1.2023	0.227047	1	1	70	tags=33%, list=20%, signal=39%
GO_SYNAPTIC_MEMBRANE	GO_SYNAPTIC_MEMBRANE		16	0.508484	1.19266	0.247423	1	1	70	tags=31%, list=20%, signal=37%
GO_SEQUENCE_SPECIFIC_DNA_BINDING	GO_SEQUENCE_SPECIFIC_DNA_BINDING		25	0.477458	1.19232	0.216766	1	1	58	tags=28%, list=17%, signal=31%
GO_ENSHEATHMENT_OF_NEURONS	GO_ENSHEATHMENT_OF_NEURONS		19	0.505138	1.19021	0.235595	1	1	88	tags=47%, list=25%, signal=60%
GO_CELL_PROJECTION_ORGANIZATION	GO_CELL_PROJECTION_ORGANIZATION		78	0.402779	1.18153	0.18019	1	1	75	tags=28%, list=21%, signal=28%
GO_NEURON_APOPTOTIC_PROCESS	GO_NEURON_APOPTOTIC_PROCESS		15	0.508306	1.17829	0.255128	1	1	75	tags=27%, list=21%, signal=33%
GO_CARBOHYDRATE_DERIVATIVE_METABOLIC_PROCESS	GO_CARBOHYDRATE_DERIVATIVE_METABOLIC_PROCESS		22	0.476823	1.1768	0.248175	1	1	88	tags=36%, list=25%, signal=46%
GO_TRANSFERASE_ACTIVITY_TRANSFERRING_PHOSPHORUS_CONTAINING_GROUPS	GO_TRANSFERASE_ACTIVITY_TRANSFERRING_PHOSPHORUS_CONTAINING_GROUPS		23	0.470753	1.17521	0.228155	1	1	53	tags=26%, list=15%, signal=29%
GO_REGULATION_OF_ESTABLISHMENT_OF_PROTEIN_LOCALIZATION	GO_REGULATION_OF_ESTABLISHMENT_OF_PROTEIN_LOCALIZATION		22	0.478151	1.17488	0.238095	1	1	54	tags=27%, list=15%, signal=30%
GO_RESPONSE_TO_OXIDATIVE_STRESS	GO_RESPONSE_TO_OXIDATIVE_STRESS		21	0.479822	1.17343	0.249697	1	1	33	tags=19%, list=9%, signal=20%
GO_SYNAPSE	GO_SYNAPSE		55	0.410628	1.15865	0.236784	1	1	114	tags=45%, list=33%, signal=57%
GO_DENDRITIC_TREE	GO_DENDRITIC_TREE		27	0.457048	1.15731	0.251511	1	1	110	tags=48%, list=32%, signal=65%
GO_OLIGODENDROCYTE_DIFFERENTIATION	GO_OLIGODENDROCYTE_DIFFERENTIATION		22	0.474073	1.15724	0.285714	1	1	75	tags=41%, list=21%, signal=49%
GO_REGULATION_OF_CELLULAR_COMPONENT_SIZE	GO_REGULATION_OF_CELLULAR_COMPONENT_SIZE		16	0.499477	1.15496	0.284047	1	1	109	tags=56%, list=31%, signal=78%
GO_PLASMA_MEMBRANE_REGION	GO_PLASMA_MEMBRANE_REGION		36	0.425882	1.15478	0.245392	1	1	89	tags=31%, list=26%, signal=37%
GO_ORGANOPHOSPHATE_METABOLIC_PROCESS	GO_ORGANOPHOSPHATE_METABOLIC_PROCESS		20	0.47436	1.14959	0.275946	1	1	85	tags=35%, list=24%, signal=44%
GO_SEQUENCE_SPECIFIC_DOUBLE_STRANDED_DNA_BINDING	GO_SEQUENCE_SPECIFIC_DOUBLE_STRANDED_DNA_BINDING		23	0.463775	1.14921	0.285714	1	1	54	tags=26%, list=15%, signal=29%
GO_NEURON_PROJECTION	GO_NEURON_PROJECTION		54	0.405581	1.14823	0.242888	1	1	119	tags=48%, list=34%, signal=62%
GO_NERVOUS_SYSTEM_PROCESS	GO_NERVOUS_SYSTEM_PROCESS		33	0.42836	1.13856	0.279446	1	1	79	tags=33%, list=23%, signal=39%
GO_LIPID_METABOLIC_PROCESS	GO_LIPID_METABOLIC_PROCESS		35	0.430246	1.13653	0.278935	1	1	99	tags=49%, list=28%, signal=61%
GO_COGNITION	GO_COGNITION		15	0.496127	1.13525	0.303781	1	1	74	tags=33%, list=21%, signal=40%
GO_ORGANIC_ACID_METABOLIC_PROCESS	GO_ORGANIC_ACID_METABOLIC_PROCESS		18	0.478719	1.13416	0.30203	1	1	99	tags=39%, list=28%, signal=51%
GO_RESPONSE_TO_REACTIVE_OXYGEN_SPECIES	GO_RESPONSE_TO_REACTIVE_OXYGEN_SPECIES		15	0.497085	1.13149	0.324468	1	1	33	tags=20%, list=9%, signal=21%
GO_CIS_REGULATORY_REGION_BINDING	GO_CIS_REGULATORY_REGION_BINDING		18	0.479006	1.12759	0.327676	1	1	54	tags=28%, list=15%, signal=31%
GO_POSITIVE_REGULATION_OF_ESTABLISHMENT_OF_PROTEIN_LOCALIZATION	GO_POSITIVE_REGULATION_OF_ESTABLISHMENT_OF_PROTEIN_LOCALIZATION		15	0.493722	1.12603	0.300896	1	1	54	tags=27%, list=15%, signal=30%
GO_CELL_CELL_JUNCTION	GO_CELL_CELL_JUNCTION		26	0.450588	1.12495	0.314421	1	1	93	tags=35%, list=27%, signal=44%
GO_ACTIN_BINDING	GO_ACTIN_BINDING		22	0.460415	1.12041	0.310303	1	1	102	tags=32%, list=29%, signal=42%
GO_CELL_JUNCTION	GO_CELL_JUNCTION		57	0.396554	1.11887	0.267481	1	1	93	tags=35%, list=27%, signal=40%
GO_MUSCLE_TISSUE_DEVELOPMENT	GO_MUSCLE_TISSUE_DEVELOPMENT		21	0.4562	1.11746	0.327091	1	1	48	tags=24%, list=14%, signal=26%
GO_MOLECULAR_TRANSDUCER_ACTIVITY	GO_MOLECULAR_TRANSDUCER_ACTIVITY		17	0.480993	1.1137	0.326898	1	1	72	tags=35%, list=21%, signal=42%
GO_GLIAL_CELL_DIFFERENTIATION	GO_GLIAL_CELL_DIFFERENTIATION		30	0.431404	1.11007	0.317102	1	1	60	tags=37%, list=17%, signal=40%
GO_FOREBRAIN_DEVELOPMENT	GO_FOREBRAIN_DEVELOPMENT		23	0.445847	1.10551	0.326431	1	1	65	tags=26%, list=19%, signal=30%
GO_RIBONUCLEOTIDE_BINDING	GO_RIBONUCLEOTIDE_BINDING		52	0.395011	1.10259	0.33587	1	1	53	tags=21%, list=15%, signal=21%
GO_DNA_BINDING_TRANSCRIPTION_FACTOR_ACTIVITY_RNA_POLYMERASE_II_SPECIFIC	GO_DNA_BINDING_TRANSCRIPTION_FACTOR_ACTIVITY_RNA_POLYMERASE_II_SPECIFIC		34	0.414545	1.10244	0.342166	1	1	69	tags=29%, list=20%, signal=33%
GO_DNA_BINDING_TRANSCRIPTION_FACTOR_ACTIVITY	GO_DNA_BINDING_TRANSCRIPTION_FACTOR_ACTIVITY		34	0.414545	1.1004	0.319624	1	1	69	tags=29%, list=20%, signal=33%
GO_POSITIVE_REGULATION_OF_TRANSCRIPTION_BY_RNA_POLYMERASE_II	GO_POSITIVE_REGULATION_OF_TRANSCRIPTION_BY_RNA_POLYMERASE_II		38	0.405505	1.09949	0.317045	1	1	58	tags=24%, list=17%, signal=25%
GO_TRANSMEMBRANE_RECEPTOR_PROTEIN_TYROSINE_KINASE_SIGNALING_PATHWAY	GO_TRANSMEMBRANE_RECEPTOR_PROTEIN_TYROSINE_KINASE_SIGNALING_PATHWAY		24	0.438642	1.08876	0.349642	1	1	66	tags=29%, list=19%, signal=33%
GO_CELL_BODY	GO_CELL_BODY		23	0.43467	1.08681	0.365337	1	1	33	tags=17%, list=9%, signal=18%
GO_REGULATION_OF_PROTEIN_LOCALIZATION	GO_REGULATION_OF_PROTEIN_LOCALIZATION		29	0.422768	1.0836	0.356295	1	1	93	tags=34%, list=27%, signal=43%
GO_REGULATORY_REGION_NUCLEIC_ACID_BINDING	GO_REGULATORY_REGION_NUCLEIC_ACID_BINDING		24	0.436018	1.08298	0.366215	1	1	54	tags=25%, list=15%, signal=28%
GO_DEVELOPMENTAL_CELL_GROWTH	GO_DEVELOPMENTAL_CELL_GROWTH		15	0.46845	1.08272	0.378033	1	1	65	tags=33%, list=19%, signal=39%
GO_REGULATION_OF_CELL_ADHESION	GO_REGULATION_OF_CELL_ADHESION		27	0.424109	1.08177	0.375729	1	1	75	tags=37%, list=21%, signal=44%
GO_NEGATIVE_REGULATION_OF_RESPONSE_TO_STIMULUS	GO_NEGATIVE_REGULATION_OF_RESPONSE_TO_STIMULUS		53	0.380051	1.07915	0.34106	1	1	66	tags=26%, list=19%, signal=28%
GO_CELL_MORPHOGENESIS_INVOLVED_IN_DIFFERENTIATION	GO_CELL_MORPHOGENESIS_INVOLVED_IN_DIFFERENTIATION		39	0.395389	1.0754	0.351508	1	1	68	tags=26%, list=19%, signal=28%
GO_DOUBLE_STRANDED_DNA_BINDING	GO_DOUBLE_STRANDED_DNA_BINDING		26	0.422699	1.0737	0.382878	1	1	54	tags=23%, list=15%, signal=25%
GO_POSITIVE_REGULATION_OF_SIGNALING	GO_POSITIVE_REGULATION_OF_SIGNALING		54	0.375823	1.06052	0.387866	1	1	73	tags=26%, list=21%, signal=28%
GO_REGULATION_OF_DEFENSE_RESPONSE	GO_REGULATION_OF_DEFENSE_RESPONSE		20	0.437882	1.0597	0.400744	1	1	33	tags=20%, list=9%, signal=21%
GO_PERINUCLEAR_REGION_OF_CYTOPLASM	GO_PERINUCLEAR_REGION_OF_CYTOPLASM		27	0.414288	1.05783	0.376655	1	1	73	tags=30%, list=21%, signal=35%
GO_INTRACELLULAR_PROTEIN_TRANSPORT	GO_INTRACELLULAR_PROTEIN_TRANSPORT		21	0.440565	1.05464	0.422604	1	1	54	tags=29%, list=15%, signal=32%
GO_REGULATION_OF_CELL_MORPHOGENESIS_INVOLVED_IN_DIFFERENTIATION	GO_REGULATION_OF_CELL_MORPHOGENESIS_INVOLVED_IN_DIFFERENTIATION		21	0.431822	1.05408	0.398263	1	1	110	tags=52%, list=32%, signal=72%
GO_POSITIVE_REGULATION_OF_NERVOUS_SYSTEM_DEVELOPMENT	GO_POSITIVE_REGULATION_OF_NERVOUS_SYSTEM_DEVELOPMENT		26	0.414969	1.04951	0.416067	1	1	108	tags=42%, list=31%, signal=57%
GO_TRANSCRIPTION_REGULATOR_ACTIVITY	GO_TRANSCRIPTION_REGULATOR_ACTIVITY		40	0.390924	1.04645	0.419134	1	1	69	tags=28%, list=20%, signal=30%
GO_PEPTIDYL_AMINO_ACID_MODIFICATION	GO_PEPTIDYL_AMINO_ACID_MODIFICATION		26	0.407758	1.04604	0.426328	1	1	53	tags=27%, list=15%, signal=29%
GO_ION_TRANSMEMBRANE_TRANSPORT	GO_ION_TRANSMEMBRANE_TRANSPORT		26	0.411789	1.04447	0.404281	1	1	102	tags=42%, list=29%, signal=55%
GO_CATION_TRANSPORT	GO_CATION_TRANSPORT		27	0.406033	1.03483	0.439904	1	1	102	tags=41%, list=29%, signal=53%
GO_POSITIVE_REGULATION_OF_CELL_DEVELOPMENT	GO_POSITIVE_REGULATION_OF_CELL_DEVELOPMENT		26	0.399185	1.03226	0.453883	1	1	65	tags=31%, list=19%, signal=35%
GO_GLIOGENESIS	GO_GLIOGENESIS		33	0.393093	1.02865	0.455814	1	1	60	tags=33%, list=17%, signal=36%
GO_ION_TRANSPORT	GO_ION_TRANSPORT		38	0.385926	1.02688	0.453925	1	1	102	tags=34%, list=29%, signal=43%
GO_INORGANIC_ION_TRANSMEMBRANE_TRANSPORT	GO_INORGANIC_ION_TRANSMEMBRANE_TRANSPORT		20	0.426907	1.02303	0.447761	1	1	102	tags=45%, list=29%, signal=60%
GO_NUCLEAR_CHROMOSOME	GO_NUCLEAR_CHROMOSOME		39	0.380947	1.02254	0.447126	1	1	60	tags=23%, list=17%, signal=25%
GO_CELLULAR_RESPONSE_TO_CHEMICAL_STRESS	GO_CELLULAR_RESPONSE_TO_CHEMICAL_STRESS		19	0.429241	1.02123	0.452442	1	1	24	tags=16%, list=7%, signal=16%
GO_EMBRYO_DEVELOPMENT_ENDING_IN_BIRTH_OR_EGG_HATCHING	GO_EMBRYO_DEVELOPMENT_ENDING_IN_BIRTH_OR_EGG_HATCHING		21	0.416237	1.01997	0.457755	1	1	80	tags=29%, list=23%, signal=35%
GO_RESPONSE_TO_GROWTH_FACTOR	GO_RESPONSE_TO_GROWTH_FACTOR		34	0.381048	1.01786	0.450232	1	1	53	tags=21%, list=15%, signal=22%
GO_MUSCLE_ORGAN_DEVELOPMENT	GO_MUSCLE_ORGAN_DEVELOPMENT		20	0.42414	1.0141	0.465371	1	1	48	tags=25%, list=14%, signal=27%
GO_EARLY_ENDOSOME	GO_EARLY_ENDOSOME		16	0.437034	1.01185	0.468831	1	1	101	tags=38%, list=29%, signal=50%
GO_REGULATION_OF_SYSTEM_PROCESS	GO_REGULATION_OF_SYSTEM_PROCESS		22	0.41341	1.008	0.47494	1	1	102	tags=45%, list=29%, signal=60%
GO_NEGATIVE_REGULATION_OF_PROTEIN_MODIFICATION_PROCESS	GO_NEGATIVE_REGULATION_OF_PROTEIN_MODIFICATION_PROCESS		17	0.434901	1.00798	0.462725	1	1	35	tags=18%, list=10%, signal=19%
GO_GLIAL_CELL_DEVELOPMENT	GO_GLIAL_CELL_DEVELOPMENT		15	0.428349	1.00636	0.469577	1	1	43	tags=33%, list=12%, signal=36%
GO_NEGATIVE_REGULATION_OF_SIGNALING	GO_NEGATIVE_REGULATION_OF_SIGNALING		45	0.367824	1.00591	0.492099	1	1	92	tags=33%, list=26%, signal=39%
GO_REGULATION_OF_SECRETION	GO_REGULATION_OF_SECRETION		26	0.392664	1.00561	0.470443	1	1	75	tags=31%, list=21%, signal=36%
GO_CELLULAR_COMPONENT_MORPHOGENESIS	GO_CELLULAR_COMPONENT_MORPHOGENESIS		54	0.355356	0.998379	0.477838	1	1	68	tags=26%, list=19%, signal=27%
GO_REGULATION_OF_NEURON_PROJECTION_DEVELOPMENT	GO_REGULATION_OF_NEURON_PROJECTION_DEVELOPMENT		30	0.380545	0.988994	0.500593	1	1	68	tags=30%, list=19%, signal=34%
GO_ACTIN_CYTOSKELETON	GO_ACTIN_CYTOSKELETON		24	0.391328	0.988514	0.496368	1	1	108	tags=33%, list=31%, signal=45%
GO_CELL_JUNCTION_ORGANIZATION	GO_CELL_JUNCTION_ORGANIZATION		16	0.437741	0.988264	0.50983	1	1	70	tags=44%, list=20%, signal=52%
GO_REGULATION_OF_ION_TRANSMEMBRANE_TRANSPORT	GO_REGULATION_OF_ION_TRANSMEMBRANE_TRANSPORT		15	0.430805	0.987845	0.503866	1	1	20	tags=20%, list=6%, signal=20%
GO_REGULATION_OF_GLIOGENESIS	GO_REGULATION_OF_GLIOGENESIS		16	0.426815	0.986254	0.503827	1	1	46	tags=25%, list=13%, signal=27%
GO_REGULATION_OF_HORMONE_LEVELS	GO_REGULATION_OF_HORMONE_LEVELS		15	0.430736	0.986094	0.494819	1	1	87	tags=40%, list=25%, signal=51%
GO_NEGATIVE_REGULATION_OF_CELL_DEATH	GO_NEGATIVE_REGULATION_OF_CELL_DEATH		41	0.360672	0.980019	0.524022	1	1	65	tags=22%, list=19%, signal=24%
GO_REGULATION_OF_CELL_CYCLE_PHASE_TRANSITION	GO_REGULATION_OF_CELL_CYCLE_PHASE_TRANSITION		26	0.386783	0.97851	0.52864	1	1	44	tags=15%, list=13%, signal=16%
GO_REGULATION_OF_PEPTIDE_SECRETION	GO_REGULATION_OF_PEPTIDE_SECRETION		17	0.4185	0.973651	0.541558	1	1	93	tags=35%, list=27%, signal=46%
GO_CELL_MOTILITY	GO_CELL_MOTILITY		70	0.333492	0.970909	0.555076	1	1	68	tags=23%, list=19%, signal=23%
GO_REGULATION_OF_TRANSMEMBRANE_TRANSPORT	GO_REGULATION_OF_TRANSMEMBRANE_TRANSPORT		19	0.404185	0.967441	0.528809	1	1	20	tags=16%, list=6%, signal=16%
GO_CELLULAR_PROTEIN_CONTAINING_COMPLEX_ASSEMBLY	GO_CELLULAR_PROTEIN_CONTAINING_COMPLEX_ASSEMBLY		21	0.389888	0.966171	0.52802	1	1	7	tags=14%, list=2%, signal=14%
GO_ANCHORING_JUNCTION	GO_ANCHORING_JUNCTION		42	0.355014	0.964393	0.542373	1	1	93	tags=36%, list=27%, signal=43%
GO_SYNAPSE_ORGANIZATION	GO_SYNAPSE_ORGANIZATION		21	0.38936	0.950527	0.560853	1	1	79	tags=33%, list=23%, signal=40%
GO_REGULATION_OF_CELL_PROJECTION_ORGANIZATION	GO_REGULATION_OF_CELL_PROJECTION_ORGANIZATION		34	0.353542	0.945918	0.564516	1	1	68	tags=26%, list=19%, signal=30%
GO_CATION_TRANSMEMBRANE_TRANSPORT	GO_CATION_TRANSMEMBRANE_TRANSPORT		21	0.384072	0.945909	0.569987	1	1	102	tags=43%, list=29%, signal=57%
GO_ADENYL_NUCLEOTIDE_BINDING	GO_ADENYL_NUCLEOTIDE_BINDING		34	0.353766	0.943725	0.568469	1	1	53	tags=21%, list=15%, signal=22%
GO_REGULATION_OF_PROTEIN_CONTAINING_COMPLEX_ASSEMBLY	GO_REGULATION_OF_PROTEIN_CONTAINING_COMPLEX_ASSEMBLY		17	0.394487	0.93923	0.578406	1	1	7	tags=18%, list=2%, signal=17%
GO_CELL_PROJECTION_ASSEMBLY	GO_CELL_PROJECTION_ASSEMBLY		24	0.372627	0.938083	0.574257	1	1	68	tags=25%, list=19%, signal=29%
GO_CIRCULATORY_SYSTEM_PROCESS	GO_CIRCULATORY_SYSTEM_PROCESS		20	0.391264	0.937374	0.554293	1	1	51	tags=25%, list=15%, signal=28%
GO_NEGATIVE_REGULATION_OF_CELL_POPULATION_PROLIFERATION	GO_NEGATIVE_REGULATION_OF_CELL_POPULATION_PROLIFERATION		29	0.364748	0.937141	0.580411	1	1	75	tags=28%, list=21%, signal=32%
GO_VESICLE_MEMBRANE	GO_VESICLE_MEMBRANE		24	0.376645	0.936949	0.570218	1	1	44	tags=21%, list=13%, signal=22%
GO_REGULATION_OF_CELL_POPULATION_PROLIFERATION	GO_REGULATION_OF_CELL_POPULATION_PROLIFERATION		76	0.321275	0.929716	0.637234	1	1	56	tags=21%, list=16%, signal=20%
GO_NEGATIVE_REGULATION_OF_CELL_PROJECTION_ORGANIZATION	GO_NEGATIVE_REGULATION_OF_CELL_PROJECTION_ORGANIZATION		19	0.390618	0.926991	0.606023	1	1	4	tags=16%, list=1%, signal=15%
GO_REGULATION_OF_DEVELOPMENTAL_GROWTH	GO_REGULATION_OF_DEVELOPMENTAL_GROWTH		15	0.401963	0.92625	0.600262	1	1	16	tags=13%, list=5%, signal=13%
GO_REGULATION_OF_RESPONSE_TO_EXTERNAL_STIMULUS	GO_REGULATION_OF_RESPONSE_TO_EXTERNAL_STIMULUS		32	0.34968	0.925855	0.588304	1	1	65	tags=22%, list=19%, signal=24%
GO_NEGATIVE_REGULATION_OF_CELL_DEVELOPMENT	GO_NEGATIVE_REGULATION_OF_CELL_DEVELOPMENT		35	0.346378	0.925282	0.616	1	1	66	tags=26%, list=19%, signal=29%
GO_LOCOMOTION	GO_LOCOMOTION		80	0.314718	0.922378	0.631027	1	1	68	tags=21%, list=19%, signal=20%
GO_GLUTAMATERGIC_SYNAPSE	GO_GLUTAMATERGIC_SYNAPSE		17	0.394476	0.921952	0.611399	1	1	114	tags=53%, list=33%, signal=75%
GO_REGULATION_OF_ANATOMICAL_STRUCTURE_SIZE	GO_REGULATION_OF_ANATOMICAL_STRUCTURE_SIZE		19	0.387122	0.919076	0.60583	1	1	109	tags=47%, list=31%, signal=65%
GO_LYMPHOCYTE_ACTIVATION	GO_LYMPHOCYTE_ACTIVATION		16	0.394892	0.917504	0.606536	1	1	35	tags=19%, list=10%, signal=20%
GO_MEMBRANE_REGION	GO_MEMBRANE_REGION		16	0.398467	0.917151	0.588	1	1	40	tags=19%, list=11%, signal=20%
GO_ENVELOPE	GO_ENVELOPE		27	0.355909	0.913129	0.607533	1	1	55	tags=22%, list=16%, signal=24%
GO_ENZYME_LINKED_RECEPTOR_PROTEIN_SIGNALING_PATHWAY	GO_ENZYME_LINKED_RECEPTOR_PROTEIN_SIGNALING_PATHWAY		39	0.339274	0.912737	0.618391	1	1	53	tags=21%, list=15%, signal=21%
GO_TRANSMEMBRANE_TRANSPORT	GO_TRANSMEMBRANE_TRANSPORT		33	0.347531	0.909488	0.637106	1	1	102	tags=39%, list=29%, signal=50%
GO_WHOLE_MEMBRANE	GO_WHOLE_MEMBRANE		56	0.323488	0.907318	0.665208	1	1	44	tags=18%, list=13%, signal=17%
GO_REGULATION_OF_TRANSPORT	GO_REGULATION_OF_TRANSPORT		56	0.317797	0.903152	0.658482	1	1	54	tags=20%, list=15%, signal=20%
GO_TRANSCRIPTION_COREGULATOR_ACTIVITY	GO_TRANSCRIPTION_COREGULATOR_ACTIVITY		15	0.394922	0.899501	0.625654	1	1	53	tags=27%, list=15%, signal=30%
GO_NEGATIVE_REGULATION_OF_CELLULAR_COMPONENT_ORGANIZATION	GO_NEGATIVE_REGULATION_OF_CELLULAR_COMPONENT_ORGANIZATION		44	0.326854	0.89788	0.656784	1	1	66	tags=23%, list=19%, signal=24%
GO_REGULATION_OF_ION_TRANSPORT	GO_REGULATION_OF_ION_TRANSPORT		22	0.364855	0.892597	0.627034	1	1	20	tags=14%, list=6%, signal=14%
GO_CHROMATIN_BINDING	GO_CHROMATIN_BINDING		21	0.361074	0.890624	0.637267	1	1	21	tags=14%, list=6%, signal=14%
GO_REGULATION_OF_CELL_MORPHOGENESIS	GO_REGULATION_OF_CELL_MORPHOGENESIS		29	0.342206	0.890119	0.661922	1	1	68	tags=28%, list=19%, signal=31%
GO_REGULATION_OF_MULTI_ORGANISM_PROCESS	GO_REGULATION_OF_MULTI_ORGANISM_PROCESS		20	0.369308	0.889565	0.649144	1	1	3	tags=10%, list=1%, signal=10%
GO_NEGATIVE_REGULATION_OF_NERVOUS_SYSTEM_DEVELOPMENT	GO_NEGATIVE_REGULATION_OF_NERVOUS_SYSTEM_DEVELOPMENT		37	0.327265	0.881203	0.68445	1	1	75	tags=27%, list=21%, signal=31%
GO_DRUG_BINDING	GO_DRUG_BINDING		39	0.329408	0.880786	0.670915	1	1	101	tags=31%, list=29%, signal=38%
GO_DIVALENT_INORGANIC_CATION_HOMEOSTASIS	GO_DIVALENT_INORGANIC_CATION_HOMEOSTASIS		17	0.377086	0.880129	0.674084	1	1	26	tags=18%, list=7%, signal=18%
GO_TRANSCRIPTION_FACTOR_BINDING	GO_TRANSCRIPTION_FACTOR_BINDING		31	0.336843	0.878327	0.673784	1	1	89	tags=29%, list=26%, signal=36%
GO_POSITIVE_REGULATION_OF_CELL_POPULATION_PROLIFERATION	GO_POSITIVE_REGULATION_OF_CELL_POPULATION_PROLIFERATION		46	0.316409	0.876097	0.691111	1	1	65	tags=22%, list=19%, signal=23%
GO_POSITIVE_REGULATION_OF_RNA_METABOLIC_PROCESS	GO_POSITIVE_REGULATION_OF_RNA_METABOLIC_PROCESS		51	0.316195	0.875905	0.705171	1	1	58	tags=18%, list=17%, signal=18%
GO_INTRACELLULAR_TRANSPORT	GO_INTRACELLULAR_TRANSPORT		37	0.327572	0.87588	0.683123	1	1	54	tags=19%, list=15%, signal=20%
GO_DEVELOPMENTAL_GROWTH	GO_DEVELOPMENTAL_GROWTH		34	0.329125	0.87509	0.691954	1	1	65	tags=24%, list=19%, signal=26%
GO_PROTEIN_CATABOLIC_PROCESS	GO_PROTEIN_CATABOLIC_PROCESS		28	0.339015	0.8747	0.659064	1	1	9	tags=11%, list=3%, signal=10%
GO_POSITIVE_REGULATION_OF_CELL_DIFFERENTIATION	GO_POSITIVE_REGULATION_OF_CELL_DIFFERENTIATION		45	0.319621	0.871526	0.691502	1	1	65	tags=22%, list=19%, signal=24%
GO_REGULATION_OF_NEURON_DIFFERENTIATION	GO_REGULATION_OF_NEURON_DIFFERENTIATION		47	0.307083	0.869731	0.706607	1	1	68	tags=23%, list=19%, signal=25%
GO_BIOLOGICAL_ADHESION	GO_BIOLOGICAL_ADHESION		60	0.304408	0.868473	0.722161	1	1	75	tags=27%, list=21%, signal=28%
GO_REGULATION_OF_NERVOUS_SYSTEM_DEVELOPMENT	GO_REGULATION_OF_NERVOUS_SYSTEM_DEVELOPMENT		58	0.305825	0.867699	0.701411	1	1	118	tags=40%, list=34%, signal=50%
GO_METAL_ION_HOMEOSTASIS	GO_METAL_ION_HOMEOSTASIS		20	0.353882	0.853265	0.70521	1	1	26	tags=15%, list=7%, signal=15%
GO_CELLULAR_MACROMOLECULE_LOCALIZATION	GO_CELLULAR_MACROMOLECULE_LOCALIZATION		48	0.303937	0.85203	0.720982	1	1	89	tags=29%, list=26%, signal=34%
GO_REGULATION_OF_CYTOSKELETON_ORGANIZATION	GO_REGULATION_OF_CYTOSKELETON_ORGANIZATION		24	0.34301	0.851682	0.69988	1	1	109	tags=38%, list=31%, signal=51%
GO_NEGATIVE_REGULATION_OF_BIOSYNTHETIC_PROCESS	GO_NEGATIVE_REGULATION_OF_BIOSYNTHETIC_PROCESS		49	0.304333	0.851277	0.733853	1	1	58	tags=18%, list=17%, signal=19%
GO_TUBE_DEVELOPMENT	GO_TUBE_DEVELOPMENT		47	0.303918	0.84771	0.732955	1	1	73	tags=23%, list=21%, signal=26%
GO_POSITIVE_REGULATION_OF_NUCLEOBASE_CONTAINING_COMPOUND_METABOLIC_PROCESS	GO_POSITIVE_REGULATION_OF_NUCLEOBASE_CONTAINING_COMPOUND_METABOLIC_PROCESS		55	0.298204	0.846082	0.754902	1	1	58	tags=16%, list=17%, signal=17%
GO_POSITIVE_REGULATION_OF_DEVELOPMENTAL_PROCESS	GO_POSITIVE_REGULATION_OF_DEVELOPMENTAL_PROCESS		58	0.291263	0.841283	0.764192	1	1	65	tags=21%, list=19%, signal=21%
GO_POSITIVE_REGULATION_OF_MULTICELLULAR_ORGANISMAL_PROCESS	GO_POSITIVE_REGULATION_OF_MULTICELLULAR_ORGANISMAL_PROCESS		68	0.289208	0.84098	0.774017	1	1	58	tags=19%, list=17%, signal=18%
GO_CELL_CYCLE_PHASE_TRANSITION	GO_CELL_CYCLE_PHASE_TRANSITION		35	0.318339	0.840899	0.733491	1	1	44	tags=11%, list=13%, signal=12%
GO_ENDOSOME	GO_ENDOSOME		33	0.32096	0.840815	0.727694	1	1	102	tags=33%, list=29%, signal=43%
GO_EMBRYONIC_MORPHOGENESIS	GO_EMBRYONIC_MORPHOGENESIS		19	0.346353	0.839977	0.731362	1	1	80	tags=26%, list=23%, signal=32%
GO_ANATOMICAL_STRUCTURE_FORMATION_INVOLVED_IN_MORPHOGENESIS	GO_ANATOMICAL_STRUCTURE_FORMATION_INVOLVED_IN_MORPHOGENESIS		40	0.306722	0.839032	0.748858	1	1	65	tags=20%, list=19%, signal=22%
GO_ORGANONITROGEN_COMPOUND_CATABOLIC_PROCESS	GO_ORGANONITROGEN_COMPOUND_CATABOLIC_PROCESS		33	0.316773	0.833809	0.755869	1	1	27	tags=12%, list=8%, signal=12%
GO_NEGATIVE_REGULATION_OF_RNA_BIOSYNTHETIC_PROCESS	GO_NEGATIVE_REGULATION_OF_RNA_BIOSYNTHETIC_PROCESS		40	0.307687	0.83269	0.75898	1	1	58	tags=20%, list=17%, signal=21%
GO_SENSORY_SYSTEM_DEVELOPMENT	GO_SENSORY_SYSTEM_DEVELOPMENT		22	0.338467	0.829219	0.735187	1	1	58	tags=27%, list=17%, signal=31%
GO_NEGATIVE_REGULATION_OF_NUCLEOBASE_CONTAINING_COMPOUND_METABOLIC_PROCESS	GO_NEGATIVE_REGULATION_OF_NUCLEOBASE_CONTAINING_COMPOUND_METABOLIC_PROCESS		43	0.300412	0.828563	0.764972	1	1	58	tags=19%, list=17%, signal=20%
GO_CHROMOSOME	GO_CHROMOSOME		53	0.292734	0.822657	0.775785	1	1	60	tags=19%, list=17%, signal=19%
GO_REGULATION_OF_PROTEIN_CATABOLIC_PROCESS	GO_REGULATION_OF_PROTEIN_CATABOLIC_PROCESS		18	0.35211	0.821314	0.754078	1	1	3	tags=11%, list=1%, signal=11%
GO_CYTOSKELETAL_PROTEIN_BINDING	GO_CYTOSKELETAL_PROTEIN_BINDING		47	0.297218	0.819449	0.789001	1	1	50	tags=17%, list=14%, signal=17%
GO_METAL_ION_TRANSPORT	GO_METAL_ION_TRANSPORT		22	0.336363	0.817661	0.753358	1	1	102	tags=36%, list=29%, signal=48%
GO_PEPTIDE_SECRETION	GO_PEPTIDE_SECRETION		22	0.328086	0.80836	0.74427	1	1	93	tags=32%, list=27%, signal=41%
GO_TUBE_MORPHOGENESIS	GO_TUBE_MORPHOGENESIS		37	0.299355	0.803594	0.779954	1	1	65	tags=22%, list=19%, signal=24%
GO_PROTEIN_LOCALIZATION_TO_ORGANELLE	GO_PROTEIN_LOCALIZATION_TO_ORGANELLE		19	0.339049	0.802488	0.764557	1	1	33	tags=16%, list=9%, signal=16%
GO_REGULATION_OF_CELL_DEVELOPMENT	GO_REGULATION_OF_CELL_DEVELOPMENT		57	0.283492	0.801117	0.830752	1	1	68	tags=23%, list=19%, signal=24%
GO_NUCLEAR_OUTER_MEMBRANE_ENDOPLASMIC_RETICULUM_MEMBRANE_NETWORK	GO_NUCLEAR_OUTER_MEMBRANE_ENDOPLASMIC_RETICULUM_MEMBRANE_NETWORK		18	0.337767	0.800219	0.761658	1	1	113	tags=44%, list=32%, signal=62%
GO_PROTEIN_DOMAIN_SPECIFIC_BINDING	GO_PROTEIN_DOMAIN_SPECIFIC_BINDING		32	0.305495	0.798219	0.790725	1	1	84	tags=31%, list=24%, signal=37%
GO_ION_HOMEOSTASIS	GO_ION_HOMEOSTASIS		25	0.31065	0.7895	0.802902	1	1	26	tags=12%, list=7%, signal=12%
GO_NEGATIVE_REGULATION_OF_CELL_DIFFERENTIATION	GO_NEGATIVE_REGULATION_OF_CELL_DIFFERENTIATION		48	0.283388	0.787624	0.81991	1	1	66	tags=21%, list=19%, signal=22%
GO_REGENERATION	GO_REGENERATION		16	0.339031	0.786317	0.762533	1	1	33	tags=13%, list=9%, signal=13%
GO_CELL_GROWTH	GO_CELL_GROWTH		26	0.310459	0.785019	0.788207	1	1	65	tags=23%, list=19%, signal=26%
GO_REGULATION_OF_INTRACELLULAR_SIGNAL_TRANSDUCTION	GO_REGULATION_OF_INTRACELLULAR_SIGNAL_TRANSDUCTION		59	0.274156	0.78108	0.853945	1	1	79	tags=25%, list=23%, signal=27%
GO_EMBRYO_DEVELOPMENT	GO_EMBRYO_DEVELOPMENT		30	0.295719	0.77955	0.797153	1	1	58	tags=20%, list=17%, signal=22%
GO_NEGATIVE_REGULATION_OF_NEURON_PROJECTION_DEVELOPMENT	GO_NEGATIVE_REGULATION_OF_NEURON_PROJECTION_DEVELOPMENT		18	0.324334	0.778468	0.776215	1	1	66	tags=28%, list=19%, signal=32%
GO_TAXIS	GO_TAXIS		33	0.294246	0.775972	0.820093	1	1	108	tags=27%, list=31%, signal=36%
GO_REGULATION_OF_ANATOMICAL_STRUCTURE_MORPHOGENESIS	GO_REGULATION_OF_ANATOMICAL_STRUCTURE_MORPHOGENESIS		45	0.281433	0.770375	0.855856	1	1	68	tags=22%, list=19%, signal=24%
GO_POSITIVE_REGULATION_OF_INTRACELLULAR_SIGNAL_TRANSDUCTION	GO_POSITIVE_REGULATION_OF_INTRACELLULAR_SIGNAL_TRANSDUCTION		35	0.29116	0.767982	0.835697	1	1	73	tags=23%, list=21%, signal=26%
GO_ACTIN_FILAMENT_ORGANIZATION	GO_ACTIN_FILAMENT_ORGANIZATION		20	0.314936	0.764899	0.813926	1	1	108	tags=40%, list=31%, signal=55%
GO_APOPTOTIC_SIGNALING_PATHWAY	GO_APOPTOTIC_SIGNALING_PATHWAY		22	0.310027	0.763365	0.815423	1	1	54	tags=23%, list=15%, signal=25%
GO_LEUKOCYTE_MIGRATION	GO_LEUKOCYTE_MIGRATION		16	0.332725	0.763345	0.81738	1	1	51	tags=19%, list=15%, signal=21%
GO_POSITIVE_REGULATION_OF_MOLECULAR_FUNCTION	GO_POSITIVE_REGULATION_OF_MOLECULAR_FUNCTION		59	0.266313	0.758459	0.885371	1	1	63	tags=20%, list=18%, signal=21%
GO_REGULATION_OF_CELL_DIFFERENTIATION	GO_REGULATION_OF_CELL_DIFFERENTIATION		81	0.253903	0.755163	0.893008	1	1	68	tags=20%, list=19%, signal=19%
GO_REGULATION_OF_CELL_CYCLE_G2_M_PHASE_TRANSITION	GO_REGULATION_OF_CELL_CYCLE_G2_M_PHASE_TRANSITION		15	0.332509	0.755023	0.827357	1	1	44	tags=13%, list=13%, signal=15%
GO_CELL_SUBSTRATE_JUNCTION	GO_CELL_SUBSTRATE_JUNCTION		23	0.301752	0.75371	0.820073	1	1	56	tags=26%, list=16%, signal=29%
GO_NEGATIVE_REGULATION_OF_TRANSPORT	GO_NEGATIVE_REGULATION_OF_TRANSPORT		23	0.306804	0.752817	0.832927	1	1	102	tags=35%, list=29%, signal=46%
GO_MICROTUBULE	GO_MICROTUBULE		31	0.286033	0.751875	0.847539	1	1	110	tags=35%, list=32%, signal=47%
GO_APICAL_PART_OF_CELL	GO_APICAL_PART_OF_CELL		16	0.324858	0.751595	0.823155	1	1	51	tags=19%, list=15%, signal=21%
GO_AMEBOIDAL_TYPE_CELL_MIGRATION	GO_AMEBOIDAL_TYPE_CELL_MIGRATION		22	0.305352	0.744645	0.822864	1	1	66	tags=27%, list=19%, signal=32%
GO_GROWTH	GO_GROWTH		44	0.271088	0.744623	0.880765	1	1	65	tags=20%, list=19%, signal=22%
GO_HOMEOSTATIC_PROCESS	GO_HOMEOSTATIC_PROCESS		53	0.265188	0.743867	0.885745	1	1	56	tags=17%, list=16%, signal=17%
GO_REGULATION_OF_RESPONSE_TO_STRESS	GO_REGULATION_OF_RESPONSE_TO_STRESS		54	0.267262	0.743829	0.882614	1	1	73	tags=20%, list=21%, signal=22%
GO_SKELETAL_SYSTEM_DEVELOPMENT	GO_SKELETAL_SYSTEM_DEVELOPMENT		19	0.31281	0.743056	0.832258	1	1	35	tags=16%, list=10%, signal=17%
GO_MEMBRANE_PROTEIN_COMPLEX	GO_MEMBRANE_PROTEIN_COMPLEX		19	0.310487	0.741354	0.841635	1	1	64	tags=21%, list=18%, signal=24%
GO_REGULATION_OF_ACTIN_FILAMENT_BASED_PROCESS	GO_REGULATION_OF_ACTIN_FILAMENT_BASED_PROCESS		15	0.324873	0.740474	0.832011	1	1	66	tags=27%, list=19%, signal=31%
GO_CELLULAR_RESPONSE_TO_ENDOGENOUS_STIMULUS	GO_CELLULAR_RESPONSE_TO_ENDOGENOUS_STIMULUS		51	0.263339	0.73869	0.898901	1	1	79	tags=22%, list=23%, signal=24%
GO_NEURON_DEATH	GO_NEURON_DEATH		18	0.304633	0.728224	0.841709	1	1	75	tags=22%, list=21%, signal=27%
GO_ENZYME_ACTIVATOR_ACTIVITY	GO_ENZYME_ACTIVATOR_ACTIVITY		15	0.318077	0.727549	0.843915	1	1	62	tags=20%, list=18%, signal=23%
GO_NEGATIVE_REGULATION_OF_NEURON_DIFFERENTIATION	GO_NEGATIVE_REGULATION_OF_NEURON_DIFFERENTIATION		32	0.276146	0.725574	0.875895	1	1	66	tags=22%, list=19%, signal=25%
GO_POSITIVE_REGULATION_OF_ORGANELLE_ORGANIZATION	GO_POSITIVE_REGULATION_OF_ORGANELLE_ORGANIZATION		21	0.293557	0.719282	0.877551	1	1	5	tags=10%, list=1%, signal=9%
GO_TISSUE_MORPHOGENESIS	GO_TISSUE_MORPHOGENESIS		26	0.281864	0.718262	0.892019	1	1	58	tags=15%, list=17%, signal=17%
GO_MUSCLE_STRUCTURE_DEVELOPMENT	GO_MUSCLE_STRUCTURE_DEVELOPMENT		35	0.272633	0.717482	0.885876	1	1	54	tags=17%, list=15%, signal=18%
GO_REGULATION_OF_CELLULAR_LOCALIZATION	GO_REGULATION_OF_CELLULAR_LOCALIZATION		19	0.299189	0.716986	0.859873	0.998972	1	84	tags=32%, list=24%, signal=39%
GO_MORPHOGENESIS_OF_AN_EPITHELIUM	GO_MORPHOGENESIS_OF_AN_EPITHELIUM		23	0.288687	0.716187	0.885226	0.99559	1	58	tags=17%, list=17%, signal=19%
GO_REGULATION_OF_CELLULAR_RESPONSE_TO_STRESS	GO_REGULATION_OF_CELLULAR_RESPONSE_TO_STRESS		30	0.270376	0.706469	0.897767	1	1	73	tags=23%, list=21%, signal=27%
GO_SIGNAL_TRANSDUCTION_BY_PROTEIN_PHOSPHORYLATION	GO_SIGNAL_TRANSDUCTION_BY_PROTEIN_PHOSPHORYLATION		32	0.268973	0.705329	0.909197	0.999455	1	73	tags=22%, list=21%, signal=25%
GO_NEGATIVE_REGULATION_OF_MULTICELLULAR_ORGANISMAL_PROCESS	GO_NEGATIVE_REGULATION_OF_MULTICELLULAR_ORGANISMAL_PROCESS		65	0.244679	0.703775	0.935345	0.996814	1	33	tags=12%, list=9%, signal=11%
GO_CELL_CYCLE_G2_M_PHASE_TRANSITION	GO_CELL_CYCLE_G2_M_PHASE_TRANSITION		17	0.299805	0.70018	0.867684	0.996541	1	44	tags=12%, list=13%, signal=13%
GO_CELLULAR_HOMEOSTASIS	GO_CELLULAR_HOMEOSTASIS		28	0.271593	0.698011	0.917661	0.994581	1	35	tags=14%, list=10%, signal=15%
GO_REGULATION_OF_METAL_ION_TRANSPORT	GO_REGULATION_OF_METAL_ION_TRANSPORT		15	0.30762	0.694288	0.893368	0.994154	1	20	tags=13%, list=6%, signal=14%
GO_CELLULAR_RESPONSE_TO_NITROGEN_COMPOUND	GO_CELLULAR_RESPONSE_TO_NITROGEN_COMPOUND		23	0.280296	0.686503	0.911911	0.997614	1	3	tags=9%, list=1%, signal=8%
GO_RESPONSE_TO_ENDOGENOUS_STIMULUS	GO_RESPONSE_TO_ENDOGENOUS_STIMULUS		63	0.238698	0.684851	0.95284	0.994999	1	42	tags=13%, list=12%, signal=12%
GO_SENSORY_ORGAN_DEVELOPMENT	GO_SENSORY_ORGAN_DEVELOPMENT		26	0.268742	0.677854	0.914766	0.997444	1	58	tags=23%, list=17%, signal=26%
GO_NEGATIVE_REGULATION_OF_DEVELOPMENTAL_PROCESS	GO_NEGATIVE_REGULATION_OF_DEVELOPMENTAL_PROCESS		59	0.237663	0.673715	0.939196	0.996701	1	66	tags=19%, list=19%, signal=19%
GO_ORGANONITROGEN_COMPOUND_BIOSYNTHETIC_PROCESS	GO_ORGANONITROGEN_COMPOUND_BIOSYNTHETIC_PROCESS		29	0.258821	0.671186	0.943442	0.99478	1	88	tags=28%, list=25%, signal=34%
GO_POSITIVE_REGULATION_OF_CELL_CYCLE_PROCESS	GO_POSITIVE_REGULATION_OF_CELL_CYCLE_PROCESS		17	0.288107	0.664629	0.913155	0.996139	1	63	tags=18%, list=18%, signal=20%
GO_NEGATIVE_REGULATION_OF_TRANSCRIPTION_BY_RNA_POLYMERASE_II	GO_NEGATIVE_REGULATION_OF_TRANSCRIPTION_BY_RNA_POLYMERASE_II		31	0.25213	0.663549	0.942377	0.993021	1	58	tags=16%, list=17%, signal=18%
GO_CHEMICAL_HOMEOSTASIS	GO_CHEMICAL_HOMEOSTASIS		33	0.249612	0.658067	0.94208	0.993294	1	54	tags=15%, list=15%, signal=16%
GO_CELLULAR_ION_HOMEOSTASIS	GO_CELLULAR_ION_HOMEOSTASIS		20	0.269841	0.657773	0.91677	0.989487	1	22	tags=10%, list=6%, signal=10%
GO_REGULATION_OF_MAPK_CASCADE	GO_REGULATION_OF_MAPK_CASCADE		25	0.260639	0.654672	0.929803	0.987859	1	73	tags=20%, list=21%, signal=23%
GO_SECRETION	GO_SECRETION		62	0.222093	0.641622	0.973626	0.993383	1	96	tags=26%, list=28%, signal=29%
GO_KINASE_BINDING	GO_KINASE_BINDING		31	0.245286	0.636545	0.953162	0.992658	1	73	tags=19%, list=21%, signal=22%
GO_SIGNALING_RECEPTOR_BINDING	GO_SIGNALING_RECEPTOR_BINDING		40	0.230662	0.629369	0.971363	0.993347	1	73	tags=20%, list=21%, signal=22%
GO_CELL_SUBSTRATE_ADHESION	GO_CELL_SUBSTRATE_ADHESION		17	0.266749	0.62756	0.932629	0.990547	1	66	tags=24%, list=19%, signal=28%
GO_MULTICELLULAR_ORGANISM_REPRODUCTION	GO_MULTICELLULAR_ORGANISM_REPRODUCTION		17	0.267524	0.624175	0.925065	0.988645	1	46	tags=12%, list=13%, signal=13%
GO_CENTROSOME	GO_CENTROSOME		24	0.245255	0.617015	0.962195	0.988925	1	49	tags=13%, list=14%, signal=14%
GO_TUBULIN_BINDING	GO_TUBULIN_BINDING		22	0.244582	0.605018	0.969363	0.990933	1	119	tags=36%, list=34%, signal=52%
GO_ORGANELLE_LOCALIZATION	GO_ORGANELLE_LOCALIZATION		27	0.233665	0.604346	0.958629	0.987321	1	110	tags=30%, list=32%, signal=40%
GO_MOLECULAR_FUNCTION_REGULATOR	GO_MOLECULAR_FUNCTION_REGULATOR		56	0.212539	0.595172	0.984649	0.987535	1	112	tags=29%, list=32%, signal=35%
GO_ORGANELLE_ASSEMBLY	GO_ORGANELLE_ASSEMBLY		29	0.228348	0.593192	0.981774	0.984441	1	108	tags=24%, list=31%, signal=32%
GO_GLAND_DEVELOPMENT	GO_GLAND_DEVELOPMENT		19	0.247428	0.588184	0.971069	0.982488	1	36	tags=11%, list=10%, signal=11%
GO_MICROTUBULE_CYTOSKELETON	GO_MICROTUBULE_CYTOSKELETON		58	0.203066	0.576655	0.992257	0.982954	1	110	tags=28%, list=32%, signal=34%
GO_MIDBODY	GO_MIDBODY		18	0.217904	0.519642	0.986216	0.992565	1	2	tags=6%, list=1%, signal=5%

## Sheet: OPC4_down
NAME	GS<br> follow link to MSigDB	GS DETAILS	SIZE	ES	NES	NOM p-val	FDR q-val	FWER p-val	RANK AT MAX	LEADING EDGE
GO_RESPONSE_TO_LIPID	GO_RESPONSE_TO_LIPID	Details ...	35	-0.559358	-1.96379	0	0.195061	0.071	55	tags=46%, list=16%, signal=49%
GO_SISTER_CHROMATID_SEGREGATION	GO_SISTER_CHROMATID_SEGREGATION	Details ...	23	-0.612959	-1.96178	0	0.0975306	0.071	146	tags=91%, list=42%, signal=147%
GO_CONDENSED_CHROMOSOME	GO_CONDENSED_CHROMOSOME	Details ...	21	-0.65223	-1.95926	0	0.0677168	0.074	107	tags=76%, list=31%, signal=103%
GO_RESPONSE_TO_METAL_ION	GO_RESPONSE_TO_METAL_ION	Details ...	15	-0.692093	-1.95304	0	0.0570482	0.082	67	tags=40%, list=19%, signal=47%
GO_COLLAGEN_CONTAINING_EXTRACELLULAR_MATRIX	GO_COLLAGEN_CONTAINING_EXTRACELLULAR_MATRIX	Details ...	30	-0.573394	-1.94505	0	0.0484852	0.087	50	tags=43%, list=14%, signal=46%
GO_EXTRACELLULAR_MATRIX	GO_EXTRACELLULAR_MATRIX	Details ...	31	-0.566038	-1.94321	0	0.0409044	0.088	50	tags=42%, list=14%, signal=45%
GO_ENDOPLASMIC_RETICULUM_LUMEN	GO_ENDOPLASMIC_RETICULUM_LUMEN	Details ...	16	-0.685043	-1.93772	0	0.0369651	0.092	46	tags=38%, list=13%, signal=41%
GO_MITOTIC_SISTER_CHROMATID_SEGREGATION	GO_MITOTIC_SISTER_CHROMATID_SEGREGATION	Details ...	21	-0.607405	-1.88698	0.00480769	0.0521696	0.139	146	tags=90%, list=42%, signal=146%
GO_SPINDLE_ORGANIZATION	GO_SPINDLE_ORGANIZATION	Details ...	16	-0.624625	-1.85322	0.00448431	0.060274	0.179	141	tags=94%, list=40%, signal=150%
GO_VESICLE_LUMEN	GO_VESICLE_LUMEN	Details ...	18	-0.637417	-1.84225	0.00985222	0.059474	0.195	45	tags=39%, list=13%, signal=42%
GO_RESPONSE_TO_ORGANIC_CYCLIC_COMPOUND	GO_RESPONSE_TO_ORGANIC_CYCLIC_COMPOUND	Details ...	37	-0.505101	-1.84069	0	0.0547679	0.197	57	tags=43%, list=16%, signal=46%
GO_POSITIVE_REGULATION_OF_IMMUNE_SYSTEM_PROCESS	GO_POSITIVE_REGULATION_OF_IMMUNE_SYSTEM_PROCESS	Details ...	21	-0.600084	-1.81144	0.00534759	0.0633074	0.246	61	tags=62%, list=17%, signal=71%
GO_MUSCLE_SYSTEM_PROCESS	GO_MUSCLE_SYSTEM_PROCESS	Details ...	19	-0.590057	-1.78558	0.00448431	0.0725529	0.295	19	tags=21%, list=5%, signal=21%
GO_CELLULAR_RESPONSE_TO_LIPID	GO_CELLULAR_RESPONSE_TO_LIPID	Details ...	18	-0.578068	-1.73255	0.00966184	0.0982602	0.405	46	tags=44%, list=13%, signal=49%
GO_MUSCLE_CONTRACTION	GO_MUSCLE_CONTRACTION	Details ...	17	-0.599919	-1.71844	0.00980392	0.10083	0.442	19	tags=24%, list=5%, signal=24%
GO_CONDENSED_CHROMOSOME_CENTROMERIC_REGION	GO_CONDENSED_CHROMOSOME_CENTROMERIC_REGION	Details ...	15	-0.625749	-1.71225	0.0168776	0.0982113	0.451	141	tags=100%, list=40%, signal=161%
GO_REGULATION_OF_CELLULAR_CATABOLIC_PROCESS	GO_REGULATION_OF_CELLULAR_CATABOLIC_PROCESS	Details ...	25	-0.550785	-1.70485	0	0.0974989	0.471	57	tags=44%, list=16%, signal=49%
GO_RESPONSE_TO_BIOTIC_STIMULUS	GO_RESPONSE_TO_BIOTIC_STIMULUS	Details ...	38	-0.475526	-1.67469	0	0.117549	0.545	54	tags=42%, list=15%, signal=44%
GO_PROTEIN_HOMODIMERIZATION_ACTIVITY	GO_PROTEIN_HOMODIMERIZATION_ACTIVITY	Details ...	35	-0.476621	-1.67399	0	0.112039	0.547	93	tags=57%, list=27%, signal=70%
GO_POSITIVE_REGULATION_OF_LOCOMOTION	GO_POSITIVE_REGULATION_OF_LOCOMOTION	Details ...	24	-0.53511	-1.67025	0.0125786	0.109993	0.56	58	tags=42%, list=17%, signal=47%
GO_PEPTIDE_METABOLIC_PROCESS	GO_PEPTIDE_METABOLIC_PROCESS		15	-0.601774	-1.66827	0.0275229	0.106298	0.564	39	tags=33%, list=11%, signal=36%
GO_CELLULAR_MACROMOLECULE_CATABOLIC_PROCESS	GO_CELLULAR_MACROMOLECULE_CATABOLIC_PROCESS		28	-0.482815	-1.63292	0	0.128014	0.652	43	tags=36%, list=12%, signal=37%
GO_REPRODUCTION	GO_REPRODUCTION		49	-0.420453	-1.59292	0.0102041	0.154898	0.739	67	tags=35%, list=19%, signal=37%
GO_NEGATIVE_REGULATION_OF_MOLECULAR_FUNCTION	GO_NEGATIVE_REGULATION_OF_MOLECULAR_FUNCTION		50	-0.421576	-1.58668	0	0.154948	0.754	54	tags=30%, list=15%, signal=30%
GO_LEUKOCYTE_DIFFERENTIATION	GO_LEUKOCYTE_DIFFERENTIATION		15	-0.562795	-1.57779	0.0386266	0.156162	0.769	54	tags=47%, list=15%, signal=53%
GO_NEGATIVE_REGULATION_OF_INTRACELLULAR_SIGNAL_TRANSDUCTION	GO_NEGATIVE_REGULATION_OF_INTRACELLULAR_SIGNAL_TRANSDUCTION		17	-0.548967	-1.56633	0.0291667	0.161172	0.791	70	tags=47%, list=20%, signal=56%
GO_PROTEIN_DIMERIZATION_ACTIVITY	GO_PROTEIN_DIMERIZATION_ACTIVITY		49	-0.412628	-1.55819	0.00900901	0.163491	0.815	55	tags=33%, list=16%, signal=33%
GO_RESPONSE_TO_DRUG	GO_RESPONSE_TO_DRUG		44	-0.432416	-1.55094	0	0.16523	0.828	55	tags=39%, list=16%, signal=40%
GO_REGULATION_OF_CATABOLIC_PROCESS	GO_REGULATION_OF_CATABOLIC_PROCESS		29	-0.45656	-1.53244	0.0215827	0.180398	0.863	57	tags=38%, list=16%, signal=42%
GO_MICROTUBULE_CYTOSKELETON_ORGANIZATION_INVOLVED_IN_MITOSIS	GO_MICROTUBULE_CYTOSKELETON_ORGANIZATION_INVOLVED_IN_MITOSIS		16	-0.519417	-1.52131	0.0257511	0.187899	0.887	139	tags=94%, list=40%, signal=149%
GO_ORGANELLE_FISSION	GO_ORGANELLE_FISSION		33	-0.437213	-1.51942	0.00621118	0.184422	0.891	67	tags=39%, list=19%, signal=44%
GO_CHROMOSOME_ORGANIZATION	GO_CHROMOSOME_ORGANIZATION		39	-0.410182	-1.50186	0.0155039	0.200277	0.918	148	tags=85%, list=42%, signal=131%
GO_POSITIVE_REGULATION_OF_CYTOKINE_PRODUCTION	GO_POSITIVE_REGULATION_OF_CYTOKINE_PRODUCTION		15	-0.522781	-1.49571	0.0423729	0.201013	0.923	53	tags=53%, list=15%, signal=60%
GO_STRUCTURAL_MOLECULE_ACTIVITY	GO_STRUCTURAL_MOLECULE_ACTIVITY		26	-0.459292	-1.48404	0.0227273	0.209263	0.938	19	tags=19%, list=5%, signal=19%
GO_DNA_METABOLIC_PROCESS	GO_DNA_METABOLIC_PROCESS		21	-0.468231	-1.47902	0.0397727	0.210447	0.942	55	tags=33%, list=16%, signal=37%
GO_REGULATION_OF_IMMUNE_SYSTEM_PROCESS	GO_REGULATION_OF_IMMUNE_SYSTEM_PROCESS		30	-0.451225	-1.47465	0.0357143	0.209967	0.947	61	tags=47%, list=17%, signal=52%
GO_CELL_CYCLE_PROCESS	GO_CELL_CYCLE_PROCESS		70	-0.365383	-1.47427	0	0.204776	0.948	67	tags=36%, list=19%, signal=35%
GO_NEGATIVE_REGULATION_OF_PEPTIDASE_ACTIVITY	GO_NEGATIVE_REGULATION_OF_PEPTIDASE_ACTIVITY		15	-0.520886	-1.4701	0.0683761	0.206493	0.95	109	tags=60%, list=31%, signal=84%
GO_CELL_DIVISION	GO_CELL_DIVISION		47	-0.404244	-1.46484	0.0181818	0.20647	0.954	76	tags=38%, list=22%, signal=42%
GO_CELL_CYCLE	GO_CELL_CYCLE		90	-0.346792	-1.4493	0	0.219451	0.966	78	tags=38%, list=22%, signal=36%
GO_MACROMOLECULE_CATABOLIC_PROCESS	GO_MACROMOLECULE_CATABOLIC_PROCESS		36	-0.423557	-1.44852	0.0217391	0.214862	0.966	43	tags=31%, list=12%, signal=31%
GO_POSITIVE_REGULATION_OF_CELLULAR_COMPONENT_BIOGENESIS	GO_POSITIVE_REGULATION_OF_CELLULAR_COMPONENT_BIOGENESIS		15	-0.520629	-1.44538	0.0509259	0.213989	0.967	10	tags=20%, list=3%, signal=20%
GO_NEGATIVE_REGULATION_OF_CATALYTIC_ACTIVITY	GO_NEGATIVE_REGULATION_OF_CATALYTIC_ACTIVITY		33	-0.41704	-1.44482	0.00671141	0.209847	0.969	109	tags=55%, list=31%, signal=72%
GO_RNA_BINDING	GO_RNA_BINDING		38	-0.387573	-1.43522	0.0148148	0.218023	0.978	57	tags=42%, list=16%, signal=45%
GO_PROTEIN_COMPLEX_OLIGOMERIZATION	GO_PROTEIN_COMPLEX_OLIGOMERIZATION		16	-0.52004	-1.42806	0.0829493	0.221847	0.985	45	tags=44%, list=13%, signal=48%
GO_REGULATION_OF_IMMUNE_RESPONSE	GO_REGULATION_OF_IMMUNE_RESPONSE		16	-0.497292	-1.40802	0.0684932	0.244599	0.99	57	tags=63%, list=16%, signal=71%
GO_MITOTIC_CELL_CYCLE	GO_MITOTIC_CELL_CYCLE		63	-0.360177	-1.40664	0	0.241647	0.99	67	tags=33%, list=19%, signal=34%
GO_RESPONSE_TO_CYTOKINE	GO_RESPONSE_TO_CYTOKINE		36	-0.415145	-1.40431	0.0661157	0.240191	0.991	55	tags=36%, list=16%, signal=38%
GO_RESPONSE_TO_RADIATION	GO_RESPONSE_TO_RADIATION		18	-0.460393	-1.39819	0.09	0.242758	0.992	59	tags=39%, list=17%, signal=44%
GO_SPINDLE_POLE	GO_SPINDLE_POLE		16	-0.479686	-1.39506	0.100437	0.242992	0.993	139	tags=88%, list=40%, signal=139%
GO_IMMUNE_SYSTEM_DEVELOPMENT	GO_IMMUNE_SYSTEM_DEVELOPMENT		27	-0.417753	-1.39155	0.0529412	0.243372	0.995	61	tags=44%, list=17%, signal=50%
GO_PROTEASOMAL_PROTEIN_CATABOLIC_PROCESS	GO_PROTEASOMAL_PROTEIN_CATABOLIC_PROCESS		16	-0.503503	-1.39092	0.0779816	0.239214	0.995	22	tags=25%, list=6%, signal=25%
GO_RESPONSE_TO_BACTERIUM	GO_RESPONSE_TO_BACTERIUM		15	-0.507965	-1.38861	0.0731707	0.23791	0.996	54	tags=47%, list=15%, signal=53%
GO_INTERSPECIES_INTERACTION_BETWEEN_ORGANISMS	GO_INTERSPECIES_INTERACTION_BETWEEN_ORGANISMS		33	-0.410543	-1.37878	0.0604027	0.247432	0.996	55	tags=39%, list=16%, signal=42%
GO_CELL_SURFACE	GO_CELL_SURFACE		25	-0.4194	-1.3757	0.0736196	0.246523	0.996	63	tags=48%, list=18%, signal=54%
GO_RESPONSE_TO_STEROID_HORMONE	GO_RESPONSE_TO_STEROID_HORMONE		15	-0.482824	-1.34309	0.136364	0.291348	1	55	tags=47%, list=16%, signal=53%
GO_MITOTIC_NUCLEAR_DIVISION	GO_MITOTIC_NUCLEAR_DIVISION		28	-0.407297	-1.33884	0.0650888	0.293074	1	146	tags=86%, list=42%, signal=136%
GO_PROTEIN_CONTAINING_COMPLEX_BINDING	GO_PROTEIN_CONTAINING_COMPLEX_BINDING		34	-0.387401	-1.33835	0.0305344	0.289045	1	37	tags=24%, list=11%, signal=24%
GO_NEGATIVE_REGULATION_OF_HYDROLASE_ACTIVITY	GO_NEGATIVE_REGULATION_OF_HYDROLASE_ACTIVITY		20	-0.433493	-1.33644	0.104545	0.287053	1	62	tags=40%, list=18%, signal=46%
GO_AMIDE_BINDING	GO_AMIDE_BINDING		17	-0.463042	-1.33074	0.109005	0.291069	1	99	tags=59%, list=28%, signal=78%
GO_NEGATIVE_REGULATION_OF_PROTEIN_METABOLIC_PROCESS	GO_NEGATIVE_REGULATION_OF_PROTEIN_METABOLIC_PROCESS		40	-0.34785	-1.32331	0.0431035	0.297853	1	67	tags=38%, list=19%, signal=41%
GO_RESPONSE_TO_OXYGEN_CONTAINING_COMPOUND	GO_RESPONSE_TO_OXYGEN_CONTAINING_COMPOUND		60	-0.33428	-1.31685	0.0357143	0.303505	1	57	tags=32%, list=16%, signal=31%
GO_REGULATION_OF_PROTEIN_SERINE_THREONINE_KINASE_ACTIVITY	GO_REGULATION_OF_PROTEIN_SERINE_THREONINE_KINASE_ACTIVITY		18	-0.446957	-1.3146	0.101449	0.302196	1	123	tags=56%, list=35%, signal=81%
GO_REPRODUCTIVE_SYSTEM_DEVELOPMENT	GO_REPRODUCTIVE_SYSTEM_DEVELOPMENT		23	-0.419822	-1.31306	0.115	0.299929	1	61	tags=39%, list=17%, signal=44%
GO_POSITIVE_REGULATION_OF_KINASE_ACTIVITY	GO_POSITIVE_REGULATION_OF_KINASE_ACTIVITY		23	-0.403163	-1.31182	0.123077	0.297895	1	17	tags=17%, list=5%, signal=17%
GO_MULTI_ORGANISM_REPRODUCTIVE_PROCESS	GO_MULTI_ORGANISM_REPRODUCTIVE_PROCESS		21	-0.428893	-1.30638	0.116162	0.302614	1	42	tags=29%, list=12%, signal=31%
GO_POSITIVE_REGULATION_OF_CATALYTIC_ACTIVITY	GO_POSITIVE_REGULATION_OF_CATALYTIC_ACTIVITY		50	-0.342803	-1.30541	0.0265487	0.299539	1	56	tags=26%, list=16%, signal=27%
GO_NEGATIVE_REGULATION_OF_PROTEOLYSIS	GO_NEGATIVE_REGULATION_OF_PROTEOLYSIS		18	-0.436495	-1.30021	0.120603	0.303883	1	62	tags=33%, list=18%, signal=38%
GO_DEFENSE_RESPONSE_TO_OTHER_ORGANISM	GO_DEFENSE_RESPONSE_TO_OTHER_ORGANISM		24	-0.402181	-1.29998	0.104651	0.299896	1	53	tags=38%, list=15%, signal=41%
GO_INFLAMMATORY_RESPONSE	GO_INFLAMMATORY_RESPONSE		26	-0.39633	-1.29772	0.0858896	0.299298	1	81	tags=50%, list=23%, signal=60%
GO_PROTEOLYSIS	GO_PROTEOLYSIS		45	-0.341881	-1.29432	0.0673077	0.30082	1	77	tags=36%, list=22%, signal=40%
GO_CYTOKINE_PRODUCTION	GO_CYTOKINE_PRODUCTION		21	-0.415391	-1.28374	0.116751	0.312963	1	57	tags=48%, list=16%, signal=53%
GO_INNATE_IMMUNE_RESPONSE	GO_INNATE_IMMUNE_RESPONSE		21	-0.412502	-1.27898	0.0981308	0.315864	1	53	tags=43%, list=15%, signal=47%
GO_EPITHELIAL_CELL_DIFFERENTIATION	GO_EPITHELIAL_CELL_DIFFERENTIATION		30	-0.382713	-1.27535	0.0684932	0.317481	1	61	tags=40%, list=17%, signal=44%
GO_CELLULAR_RESPONSE_TO_DNA_DAMAGE_STIMULUS	GO_CELLULAR_RESPONSE_TO_DNA_DAMAGE_STIMULUS		24	-0.398586	-1.27151	0.10582	0.320796	1	67	tags=42%, list=19%, signal=48%
GO_RESPONSE_TO_ACID_CHEMICAL	GO_RESPONSE_TO_ACID_CHEMICAL		17	-0.44033	-1.27066	0.138095	0.318132	1	12	tags=18%, list=3%, signal=17%
GO_AGING	GO_AGING		15	-0.445347	-1.26618	0.135965	0.322114	1	55	tags=40%, list=16%, signal=45%
GO_EXOCYTOSIS	GO_EXOCYTOSIS		34	-0.378039	-1.26443	0.129252	0.321263	1	45	tags=26%, list=13%, signal=27%
GO_ENDOPLASMIC_RETICULUM	GO_ENDOPLASMIC_RETICULUM		39	-0.355888	-1.2634	0.125984	0.318826	1	20	tags=15%, list=6%, signal=14%
GO_RESPONSE_TO_PEPTIDE	GO_RESPONSE_TO_PEPTIDE		21	-0.398857	-1.26138	0.146739	0.319019	1	26	tags=19%, list=7%, signal=19%
[truncated: 124 more rows]

## Sheet: OPC1_up
NAME	GS<br> follow link to MSigDB	GS DETAILS	SIZE	ES	NES	NOM p-val	FDR q-val	FWER p-val	RANK AT MAX	LEADING EDGE
[truncated: 237 more rows]

[truncated: 21 more sheets: OPC1_down, OL1_up, OL1_down, AS3_up, AS3_down, AS1_up, AS1_down, AS4_up, AS4_down, Peri2_up, Peri2_down, OL2_up, OL2_down, Cyp2_up, CyP2_down, Peri1_up, Peri1_down, Peri3_up, Peri3_down, AS2 up …]
