# Supplementary material for: Single-cell transcriptomic reveals molecular diversity and developmental heterogeneity of human stem cell-derived oligodendrocyte lineage cells
Source: Nat Commun. 2021 Jan 28;12:652. doi: 10.1038/s41467-021-20892-3 (PMC7844020; doi:10.1038/s41467-021-20892-3)
Supplement: Supplementary file 12 — Supplementary Data 7 [file 41467_2021_20892_MOESM12_ESM.xlsx]

## Sheet: ipsc_markers
p_val	avg_logFC	pct.1	pct.2	p_val_adj	cluster	cell-type	gene
4.87502e-91	0.640884	1	0.99	7.03807e-87	0	OPC1	CD63
1.01538e-86	0.624	1	0.993	1.46591e-82	0	OPC1	PRDX1
5.66193e-81	0.604853	1	0.942	8.17413e-77	0	OPC1	PSMB1
2.04358e-80	0.716692	1	1	2.95032e-76	0	OPC1	ANXA2
1.46377e-77	0.653783	1	0.982	2.11325e-73	0	OPC1	LAPTM4A
1.10726e-75	0.677692	1	1	1.59855e-71	0	OPC1	TPM2
1.61065e-69	-0.313347	1	1	2.32529e-65	0	OPC1	RPL41
1.05502e-68	0.514865	1	0.995	1.52313e-64	0	OPC1	MYL12B
3.9711e-68	0.608508	1	0.932	5.73307e-64	0	OPC1	GSTM3
6.13641e-68	0.355807	1	1	8.85913e-64	0	OPC1	LGALS1
7.16756e-68	0.580726	0.99	0.905	1.03478e-63	0	OPC1	TALDO1
3.29963e-67	0.494385	1	0.988	4.76368e-63	0	OPC1	ANXA5
2.03679e-66	0.522012	1	0.974	2.94051e-62	0	OPC1	PPIB
2.30322e-66	0.648033	1	0.989	3.32516e-62	0	OPC1	NQO1
1.8187e-64	0.523325	1	0.994	2.62565e-60	0	OPC1	LDHB
9.72657e-63	0.470801	1	0.988	1.40422e-58	0	OPC1	UBB
2.59103e-62	0.639314	1	0.984	3.74067e-58	0	OPC1	TUBA1A
1.88187e-61	0.485063	0.984	0.878	2.71686e-57	0	OPC1	PSMB6
3.48259e-60	0.53761	1	0.977	5.02782e-56	0	OPC1	PSMA4
2.07615e-59	0.449983	1	0.981	2.99734e-55	0	OPC1	PSMA7
3.83056e-58	0.546386	0.997	0.838	5.53018e-54	0	OPC1	PSMA3
3.20219e-56	0.62336	0.99	0.974	4.623e-52	0	OPC1	UCHL1
8.40199e-56	0.485772	0.994	0.905	1.213e-51	0	OPC1	PRDX4
2.62652e-55	0.498374	1	0.968	3.79191e-51	0	OPC1	EIF4A1
3.45023e-55	0.362001	1	1	4.9811e-51	0	OPC1	GAPDH
4.06255e-55	0.459	0.994	0.941	5.86511e-51	0	OPC1	ITM2B
7.31119e-55	0.472713	0.99	0.875	1.05552e-50	0	OPC1	ATP5C1
1.14856e-54	0.424532	1	0.952	1.65817e-50	0	OPC1	PSMB5
1.25437e-53	0.541621	1	0.996	1.81094e-49	0	OPC1	MYL12A
3.26957e-53	0.476728	0.99	0.923	4.72028e-49	0	OPC1	TMEM59
2.5249e-52	0.462599	0.997	0.964	3.6452e-48	0	OPC1	TMBIM6
3.80592e-52	0.488892	1	0.982	5.49461e-48	0	OPC1	HSP90AB1
5.79993e-51	0.459529	0.968	0.812	8.37336e-47	0	OPC1	ATP5F1
3.84398e-50	0.391677	1	1	5.54955e-46	0	OPC1	ACTB
2.77486e-49	0.600454	1	0.992	4.00607e-45	0	OPC1	CTSC
5.84128e-49	0.525835	0.981	0.9	8.43305e-45	0	OPC1	HLA-A
2.37413e-47	0.519004	0.977	0.894	3.42753e-43	0	OPC1	ATP5B
4.02539e-47	0.421923	0.974	0.861	5.81146e-43	0	OPC1	ARPC3
1.16534e-46	0.417344	1	1	1.6824e-42	0	OPC1	VIM
5.54044e-46	0.414774	0.997	0.915	7.99873e-42	0	OPC1	ATP5O
7.14867e-46	0.410265	0.971	0.796	1.03205e-41	0	OPC1	PSMA5
1.733e-45	0.906268	1	0.982	2.50193e-41	0	OPC1	ACTG2
2.72622e-45	0.545462	0.974	0.926	3.93584e-41	0	OPC1	HLA-B
4.04035e-45	0.428298	1	0.989	5.83306e-41	0	OPC1	NPM1
1.15336e-44	0.451492	0.906	0.662	1.66511e-40	0	OPC1	EMC7
1.25438e-44	0.312204	1	0.999	1.81095e-40	0	OPC1	PPIA
2.88752e-44	0.473264	1	0.995	4.16871e-40	0	OPC1	PRDX6
9.54191e-44	0.559941	0.964	0.842	1.37757e-39	0	OPC1	NNMT
3.90895e-43	0.445953	0.929	0.632	5.64335e-39	0	OPC1	MDH1
7.13578e-43	0.406881	0.981	0.844	1.03019e-38	0	OPC1	MDH2
1.50414e-42	0.441216	0.958	0.743	2.17153e-38	0	OPC1	PSME1
1.74178e-42	0.35081	1	0.999	2.51461e-38	0	OPC1	SKP1
3.24651e-42	0.482838	0.974	0.909	4.68699e-38	0	OPC1	HLA-C
8.0227e-42	0.326825	1	0.996	1.15824e-37	0	OPC1	GSTP1
1.04747e-41	0.420951	0.99	0.972	1.51223e-37	0	OPC1	ENO1
1.64597e-41	0.345773	1	0.992	2.37628e-37	0	OPC1	ATP5G3
8.86801e-41	0.373528	0.997	0.99	1.28027e-36	0	OPC1	ALDOA
1.71923e-40	0.394905	0.994	0.953	2.48205e-36	0	OPC1	REXO2
1.83206e-40	0.552666	0.997	0.996	2.64494e-36	0	OPC1	IGFBP7
1.9503e-40	0.386426	0.964	0.86	2.81564e-36	0	OPC1	NDUFB4
9.45827e-40	0.428366	0.968	0.808	1.36549e-35	0	OPC1	PSME2
1.40936e-39	0.307525	1	0.988	2.0347e-35	0	OPC1	ARF4
2.14383e-39	0.419953	0.981	0.871	3.09505e-35	0	OPC1	PGK1
4.09183e-39	0.40388	0.955	0.779	5.90738e-35	0	OPC1	REEP5
7.54729e-39	0.550789	0.987	0.916	1.0896e-34	0	OPC1	ANXA1
1.04166e-38	0.380608	0.961	0.815	1.50384e-34	0	OPC1	COPS6
1.34495e-38	0.622646	1	0.99	1.9417e-34	0	OPC1	TAGLN
3.22891e-38	-0.261032	1	1	4.66157e-34	0	OPC1	RPS28
8.35611e-38	-0.30864	1	1	1.20637e-33	0	OPC1	MT-ND4
8.44482e-38	0.37044	0.974	0.867	1.21918e-33	0	OPC1	PSMB3
1.54077e-37	-0.318124	1	1	2.2244e-33	0	OPC1	MT-CO3
2.40011e-37	0.46911	0.945	0.783	3.46504e-33	0	OPC1	SLC3A2
5.44371e-37	-0.337328	1	0.999	7.85909e-33	0	OPC1	MT-ND2
6.20761e-37	0.420143	0.997	0.957	8.96192e-33	0	OPC1	PSMA2.1
8.14019e-37	0.335519	0.99	0.939	1.1752e-32	0	OPC1	SOD1
1.38625e-36	0.350893	0.968	0.819	2.00133e-32	0	OPC1	NDUFA12
1.46588e-36	0.37187	0.987	0.898	2.11629e-32	0	OPC1	MGST3
2.20413e-36	0.390635	0.987	0.962	3.1821e-32	0	OPC1	PDLIM1
3.86609e-36	0.381393	0.922	0.65	5.58147e-32	0	OPC1	TXNL1
4.82311e-36	-0.359638	1	0.995	6.96312e-32	0	OPC1	MT-ND1
7.38657e-36	0.369499	0.964	0.839	1.0664e-31	0	OPC1	PSMD8
1.00218e-35	0.332419	0.994	0.923	1.44684e-31	0	OPC1	PSMA1
2.76065e-35	0.345127	0.913	0.612	3.98555e-31	0	OPC1	SSB
4.49258e-35	0.529648	0.964	0.835	6.48593e-31	0	OPC1	PCOLCE
8.65444e-35	0.293497	1	0.992	1.24944e-30	0	OPC1	NDUFS5
1.95091e-34	0.34373	0.838	0.493	2.81653e-30	0	OPC1	DHRS7
2.39778e-34	0.357078	0.977	0.911	3.46168e-30	0	OPC1	CLTA
2.47588e-34	0.422859	0.942	0.805	3.57444e-30	0	OPC1	RPN2
2.77419e-34	0.289888	1	0.999	4.00509e-30	0	OPC1	SLC25A3
5.68914e-34	0.32512	1	0.976	8.21342e-30	0	OPC1	GPX8
1.10855e-33	0.417728	0.935	0.739	1.60041e-29	0	OPC1	PHGDH
1.13491e-33	0.323472	0.971	0.853	1.63847e-29	0	OPC1	TMEM50A
4.46453e-33	0.332926	0.971	0.803	6.44544e-29	0	OPC1	EIF3I
9.09367e-33	0.351296	0.961	0.832	1.31285e-28	0	OPC1	C14orf166
9.89846e-33	0.67599	1	0.999	1.42904e-28	0	OPC1	TIMP1
1.08338e-32	0.333737	0.994	0.915	1.56407e-28	0	OPC1	VDAC2
1.09833e-32	0.350231	0.939	0.727	1.58566e-28	0	OPC1	TMBIM4.1
1.43595e-32	0.350117	0.942	0.751	2.07309e-28	0	OPC1	UBXN4
3.96427e-32	0.34566	1	1	5.72322e-28	0	OPC1	TXN
8.14224e-32	0.264544	1	1	1.1755e-27	0	OPC1	S100A11
1.10546e-31	0.508944	0.99	0.951	1.59595e-27	0	OPC1	UBC
1.23417e-31	0.345582	0.935	0.733	1.78177e-27	0	OPC1	ATP6AP2
1.33603e-31	0.250083	1	1	1.92883e-27	0	OPC1	MYL6
1.95534e-31	0.381957	0.997	0.987	2.82292e-27	0	OPC1	PKM
2.3495e-31	0.30715	1	0.993	3.39197e-27	0	OPC1	OSTC
4.66597e-31	0.330912	0.919	0.6	6.73627e-27	0	OPC1	NUDT5
4.85132e-31	0.471195	0.958	0.826	7.00385e-27	0	OPC1	MAGED2
1.92302e-30	0.391572	0.926	0.746	2.77626e-26	0	OPC1	GSTO1
2.93851e-30	0.339136	0.997	0.97	4.24233e-26	0	OPC1	SERPINH1
4.99383e-30	0.318515	0.877	0.591	7.2096e-26	0	OPC1	CDC123
5.85646e-30	0.325041	0.942	0.779	8.45497e-26	0	OPC1	SEC13
6.46183e-30	0.322199	0.971	0.873	9.32895e-26	0	OPC1	POLR2G
8.77683e-30	0.3063	0.773	0.429	1.26711e-25	0	OPC1	PSMD6
1.2977e-29	0.503087	0.942	0.781	1.87349e-25	0	OPC1	HSPA5
1.31383e-29	0.298046	0.981	0.898	1.89678e-25	0	OPC1	COPE
1.54206e-29	0.330546	0.887	0.554	2.22627e-25	0	OPC1	NDUFA9
1.69871e-29	0.333652	0.939	0.784	2.45243e-25	0	OPC1	ADH5
2.18717e-29	0.291585	0.812	0.488	3.15761e-25	0	OPC1	PSMC4
2.22838e-29	0.290654	0.702	0.348	3.21711e-25	0	OPC1	ERP44
2.76382e-29	-0.322585	1	0.998	3.99012e-25	0	OPC1	MT-ATP6
5.23738e-29	0.309274	0.987	0.912	7.5612e-25	0	OPC1	NDUFC2
5.86036e-29	0.3096	1	1	8.46061e-25	0	OPC1	CALM2
7.37501e-29	0.326684	0.961	0.819	1.06473e-24	0	OPC1	ATP1B3
8.88341e-29	0.336744	1	0.987	1.2825e-24	0	OPC1	HSPB1
1.39099e-28	0.293206	0.861	0.534	2.00818e-24	0	OPC1	DPM1
1.75944e-28	0.279308	0.79	0.441	2.54011e-24	0	OPC1	WDR61
2.09018e-28	0.341993	0.942	0.843	3.01759e-24	0	OPC1	ILK
2.83488e-28	-0.26367	1	1	4.09271e-24	0	OPC1	MT-CYB
3.92401e-28	0.290913	0.783	0.459	5.66509e-24	0	OPC1	PSMC2
4.2105e-28	0.31711	0.877	0.619	6.0787e-24	0	OPC1	PDHB
7.24979e-28	0.313408	0.906	0.681	1.04665e-23	0	OPC1	UQCRC2
9.45805e-28	0.296042	0.932	0.71	1.36546e-23	0	OPC1	PRMT1
1.54242e-27	0.359681	0.961	0.869	2.22679e-23	0	OPC1	LMNA
1.61578e-27	0.333616	0.961	0.9	2.3327e-23	0	OPC1	PLD3
1.69917e-27	0.321841	0.916	0.703	2.45309e-23	0	OPC1	UQCRC1
1.74589e-27	0.316769	0.877	0.645	2.52054e-23	0	OPC1	NDN
1.83661e-27	0.587668	0.997	0.998	2.65152e-23	0	OPC1	LUM
1.87221e-27	0.299457	0.841	0.549	2.70291e-23	0	OPC1	ATXN10
2.91958e-27	0.30882	0.961	0.841	4.21499e-23	0	OPC1	CHMP5
2.93047e-27	0.341328	0.861	0.62	4.23072e-23	0	OPC1	CCT5
3.90973e-27	0.458766	0.903	0.697	5.64447e-23	0	OPC1	ASNS
3.93889e-27	0.34255	0.935	0.737	5.68658e-23	0	OPC1	CCT2
4.09726e-27	0.298399	0.841	0.582	5.91521e-23	0	OPC1	ARL1
5.25466e-27	-0.325291	1	1	7.58616e-23	0	OPC1	MT-CO2
6.1934e-27	0.279397	0.984	0.885	8.94141e-23	0	OPC1	NDUFB8.1
6.41366e-27	0.303465	0.861	0.64	9.2594e-23	0	OPC1	HM13
7.93369e-27	0.303051	1	1	1.14539e-22	0	OPC1	CALD1
8.9521e-27	0.300674	0.926	0.711	1.29242e-22	0	OPC1	C14orf119
9.79678e-27	0.352401	0.981	0.888	1.41436e-22	0	OPC1	ATP5A1
1.16158e-26	0.321077	0.871	0.607	1.67698e-22	0	OPC1	ACTR10
1.55903e-26	-0.293248	1	1	2.25077e-22	0	OPC1	MT-CO1
2.92416e-26	0.251135	0.706	0.356	4.22161e-22	0	OPC1	BLVRA
3.26336e-26	0.346201	0.984	0.874	4.71132e-22	0	OPC1	PDIA3
3.85085e-26	0.289872	0.984	0.92	5.55947e-22	0	OPC1	GHITM
3.96596e-26	0.30358	0.961	0.808	5.72566e-22	0	OPC1	SNRPB2
5.80454e-26	0.289941	0.906	0.669	8.38001e-22	0	OPC1	RRAGA
5.83137e-26	0.286635	0.971	0.905	8.41875e-22	0	OPC1	CAPZB
1.81832e-25	0.283039	0.977	0.873	2.62511e-21	0	OPC1	PSMB2
1.9469e-25	0.29106	0.825	0.553	2.81074e-21	0	OPC1	UFD1L
2.28124e-25	0.258536	0.806	0.47	3.29343e-21	0	OPC1	PSMA6
3.54302e-25	0.310738	0.958	0.829	5.11505e-21	0	OPC1	PSMB7
4.54755e-25	0.253404	0.773	0.458	6.5653e-21	0	OPC1	NANS
4.96729e-25	0.263527	1	0.999	7.17128e-21	0	OPC1	TUBB
6.70676e-25	0.272664	0.971	0.832	9.68255e-21	0	OPC1	PSMD7
7.43858e-25	0.38352	0.971	0.886	1.07391e-20	0	OPC1	HSP90B1
9.19041e-25	0.27659	0.916	0.68	1.32682e-20	0	OPC1	PSMC3
1.39128e-24	0.277329	0.974	0.898	2.00859e-20	0	OPC1	SAP18
6.96945e-24	0.27336	0.961	0.781	1.00618e-19	0	OPC1	RSU1
7.44719e-24	0.277405	0.712	0.418	1.07515e-19	0	OPC1	ALDH2
7.74287e-24	0.268936	0.955	0.793	1.11784e-19	0	OPC1	SSBP1
9.95003e-24	0.317286	0.987	0.952	1.43649e-19	0	OPC1	PSAT1
1.67381e-23	0.289142	0.977	0.836	2.41648e-19	0	OPC1	VPS29
2.3002e-23	0.267107	0.997	0.978	3.32079e-19	0	OPC1	EID1
2.85274e-23	0.304476	1	0.954	4.1185e-19	0	OPC1	SEPT7
2.90683e-23	0.315981	0.994	0.9	4.1966e-19	0	OPC1	MMADHC
3.06418e-23	0.285709	0.99	0.983	4.42376e-19	0	OPC1	S100A10
3.27756e-23	0.298925	0.935	0.729	4.73181e-19	0	OPC1	PPA1
4.10182e-23	0.272549	0.819	0.547	5.9218e-19	0	OPC1	SDHB
5.13244e-23	-0.426189	0.99	0.992	7.4097e-19	0	OPC1	HMGN2
5.55792e-23	0.271404	0.987	0.941	8.02397e-19	0	OPC1	PRDX2
5.62842e-23	0.257916	0.99	0.942	8.12575e-19	0	OPC1	NME1
6.41163e-23	0.426919	0.722	0.468	9.25647e-19	0	OPC1	C1R
8.42841e-23	0.431206	0.832	0.612	1.21681e-18	0	OPC1	KRT18
1.13437e-22	0.275851	0.929	0.79	1.63769e-18	0	OPC1	ECHS1
1.31307e-22	0.271131	0.751	0.452	1.89568e-18	0	OPC1	NDUFS2
1.50517e-22	0.282622	0.994	0.929	2.17301e-18	0	OPC1	TSPO
1.88866e-22	0.275888	0.877	0.638	2.72666e-18	0	OPC1	DEGS1
3.5461e-22	0.251062	0.964	0.88	5.1195e-18	0	OPC1	EIF3K
3.98901e-22	0.263838	0.99	0.929	5.75893e-18	0	OPC1	SLIRP
5.75017e-22	0.353201	1	1	8.30152e-18	0	OPC1	TPM1
6.88962e-22	0.291528	0.861	0.64	9.94655e-18	0	OPC1	CCT7
7.18384e-22	0.260284	0.896	0.646	1.03713e-17	0	OPC1	NDUFB5
9.80435e-22	0.27027	0.722	0.426	1.41545e-17	0	OPC1	SERPINF1
1.03644e-21	0.266457	0.961	0.76	1.49631e-17	0	OPC1	CISD1
1.04402e-21	0.264112	0.971	0.851	1.50725e-17	0	OPC1	TXNDC17
1.15699e-21	0.263439	0.942	0.783	1.67035e-17	0	OPC1	ATP5H
1.58277e-21	0.26182	0.951	0.796	2.28505e-17	0	OPC1	RNF181
2.67981e-21	0.262299	0.974	0.85	3.86885e-17	0	OPC1	ESD
3.43734e-21	-0.257224	1	1	4.96248e-17	0	OPC1	FTH1
3.84478e-21	0.281914	0.887	0.656	5.55071e-17	0	OPC1	DDOST
4.12633e-21	0.25842	0.971	0.886	5.95719e-17	0	OPC1	SF3B14
4.13512e-21	-0.395977	1	1	5.96988e-17	0	OPC1	MALAT1
5.71519e-21	0.363927	0.942	0.799	8.25103e-17	0	OPC1	CD47
5.71902e-21	0.267024	0.806	0.512	8.25655e-17	0	OPC1	FKBP7
6.63154e-21	0.350245	0.955	0.833	9.57395e-17	0	OPC1	GARS
8.68523e-21	0.259954	0.896	0.716	1.25389e-16	0	OPC1	PSMD4
9.4711e-21	0.26827	0.981	0.912	1.36734e-16	0	OPC1	PDIA6
1.83213e-20	0.275449	0.945	0.746	2.64504e-16	0	OPC1	MRPL47
1.91458e-20	0.372822	0.77	0.492	2.76407e-16	0	OPC1	CASP1
2.13331e-20	-0.261041	0.977	0.983	3.07986e-16	0	OPC1	PABPC1
2.59557e-20	0.266437	0.761	0.507	3.74722e-16	0	OPC1	GSN
2.7208e-20	0.285296	0.887	0.685	3.92802e-16	0	OPC1	CCT3
3.25859e-20	0.250135	0.926	0.751	4.70442e-16	0	OPC1	ARL3
5.84188e-20	0.319179	0.984	0.906	8.43392e-16	0	OPC1	FHL2
7.59691e-20	0.266139	0.958	0.881	1.09677e-15	0	OPC1	ATPIF1
9.20481e-20	0.27249	0.89	0.677	1.3289e-15	0	OPC1	NDUFB6
9.44009e-20	0.313229	0.871	0.688	1.36287e-15	0	OPC1	CCT8
1.22193e-19	0.257048	0.922	0.772	1.7641e-15	0	OPC1	RNH1
1.34835e-19	0.252338	0.877	0.632	1.94661e-15	0	OPC1	GLRX3
1.83699e-19	0.257142	0.922	0.722	2.65207e-15	0	OPC1	TXNDC9
1.8935e-19	0.317992	0.871	0.719	2.73364e-15	0	OPC1	ANXA6
2.16275e-19	0.308326	0.812	0.542	3.12236e-15	0	OPC1	PTGR1
2.6475e-19	0.308319	0.994	0.98	3.82219e-15	0	OPC1	MYL9
4.78861e-19	0.294768	0.867	0.656	6.91331e-15	0	OPC1	LGALS3BP
4.90543e-19	0.315463	0.926	0.757	7.08197e-15	0	OPC1	CPE
9.04927e-19	-0.353018	0.99	0.996	1.30644e-14	0	OPC1	SET
9.67478e-19	-0.282845	1	1	1.39675e-14	0	OPC1	FTL
1.08357e-18	0.256476	0.945	0.807	1.56435e-14	0	OPC1	EIF3M
1.21343e-18	0.266303	0.871	0.659	1.75183e-14	0	OPC1	CBR1
2.51087e-18	0.259177	0.955	0.819	3.62494e-14	0	OPC1	CNIH4
4.6991e-18	0.330374	0.88	0.724	6.7841e-14	0	OPC1	C1S
4.81236e-18	0.705417	1	0.999	6.94761e-14	0	OPC1	DCN
5.03987e-18	0.253044	0.955	0.82	7.27606e-14	0	OPC1	VDAC3
6.22976e-18	0.268683	0.932	0.778	8.9939e-14	0	OPC1	AKR1B1
3.90398e-17	0.736708	0.99	0.983	5.63617e-13	0	OPC1	ACTA2
2.0366e-16	0.397311	0.997	0.965	2.94023e-12	0	OPC1	MGST1
2.75256e-16	0.330402	0.964	0.843	3.97387e-12	0	OPC1	FBLN5
3.32267e-16	-0.312166	0.816	0.83	4.79694e-12	0	OPC1	CBX5
3.63619e-16	-0.257324	0.977	0.96	5.24957e-12	0	OPC1	MT-ND5
1.06864e-15	-0.279621	0.945	0.951	1.54279e-11	0	OPC1	PPP1R14B
1.26241e-15	-0.303409	1	1	1.82254e-11	0	OPC1	PTMA
1.32108e-15	0.25263	0.926	0.788	1.90724e-11	0	OPC1	GLRX
3.1504e-15	-0.299077	0.906	0.922	4.54823e-11	0	OPC1	DPYSL2
4.43247e-15	0.278295	0.913	0.753	6.39915e-11	0	OPC1	PTS
5.81232e-15	-0.686342	0.223	0.417	8.39125e-11	0	OPC1	TOP2A
1.52951e-14	0.314841	0.861	0.736	2.20815e-10	0	OPC1	CSRP2
2.91599e-14	0.397725	0.913	0.777	4.20982e-10	0	OPC1	LDHA
3.69246e-14	-0.451973	0.883	0.881	5.33081e-10	0	OPC1	HMGA1
5.30939e-14	0.281083	0.99	0.965	7.66516e-10	0	OPC1	CYR61
1.17442e-13	0.290458	0.845	0.669	1.69552e-09	0	OPC1	CD9
1.33547e-13	-0.264257	0.916	0.933	1.92802e-09	0	OPC1	MT-ND3
1.75787e-13	0.317804	0.929	0.854	2.53783e-09	0	OPC1	MFAP4
1.89128e-13	0.251455	0.848	0.692	2.73045e-09	0	OPC1	PTPLAD1
2.30119e-13	-0.360833	0.841	0.851	3.32223e-09	0	OPC1	DEK
3.4526e-13	0.422264	0.971	0.891	4.98451e-09	0	OPC1	ACAT2
5.94708e-13	0.250044	0.799	0.574	8.58581e-09	0	OPC1	PDPN
1.35139e-12	0.344567	0.977	0.887	1.95101e-08	0	OPC1	FDPS
2.61819e-12	-0.277705	0.981	0.988	3.77989e-08	0	OPC1	NUCKS1
1.58022e-11	0.350593	0.722	0.534	2.28137e-07	0	OPC1	EFEMP1
4.42078e-11	-0.389673	0.563	0.674	6.38228e-07	0	OPC1	PEG10
5.56638e-11	0.276786	0.984	0.947	8.03619e-07	0	OPC1	HSPA8
2.28464e-10	-0.277125	0.162	0.332	3.29833e-06	0	OPC1	NUSAP1
3.98856e-10	-0.257607	0.851	0.894	5.75829e-06	0	OPC1	NR2F1
4.30005e-10	-0.382078	0.883	0.894	6.20798e-06	0	OPC1	SCD
5.33482e-10	-0.280414	0.939	0.957	7.70187e-06	0	OPC1	MAP1B
1.89481e-09	-0.274293	0.796	0.807	2.73554e-05	0	OPC1	DHCR24
2.09479e-09	-0.258884	0.757	0.819	3.02425e-05	0	OPC1	PPP3CA
7.32215e-09	-0.396611	0.864	0.824	0.00010571	0	OPC1	CKS1B
9.20641e-09	-0.261532	0.233	0.365	0.000132913	0	OPC1	TPX2
9.218e-09	-0.268991	0.311	0.423	0.00013308	0	OPC1	ANLN
9.87821e-09	-0.33226	0.887	0.896	0.000142612	0	OPC1	ACLY
1.08117e-08	-0.357233	0.32	0.436	0.000156089	0	OPC1	RRM2
1.44966e-08	0.261501	0.89	0.727	0.000209287	0	OPC1	ISOC1
1.78366e-08	-0.397149	1	0.998	0.000257506	0	OPC1	MT2A
2.11302e-08	-0.260665	0.57	0.626	0.000305057	0	OPC1	ANP32E
2.63748e-08	0.252528	0.793	0.641	0.000380773	0	OPC1	DUSP1
2.8988e-08	-0.260531	0.547	0.607	0.000418499	0	OPC1	MZT1
2.95469e-08	-0.252386	0.343	0.466	0.000426569	0	OPC1	SMC4
3.63457e-08	-0.502366	0.476	0.525	0.000524722	0	OPC1	HMGB2
4.16269e-08	-0.578101	0.722	0.699	0.000600968	0	OPC1	KIAA0101
8.26954e-08	-0.354355	0.405	0.493	0.00119387	0	OPC1	BIRC5
1.8062e-07	0.277608	0.919	0.839	0.0026076	0	OPC1	LRRC17
2.04494e-07	-0.265201	0.421	0.54	0.00295228	0	OPC1	SOX11
3.82141e-07	-0.310808	0.951	0.952	0.00551697	0	OPC1	HNRNPH1
4.09534e-07	-0.27987	0.175	0.294	0.00591245	0	OPC1	CENPF
9.05864e-07	-0.476966	0.634	0.638	0.013078	0	OPC1	UBE2C
2.10797e-06	-0.276322	0.382	0.465	0.0304328	0	OPC1	TYMS
1.83402e-05	-0.324814	0.858	0.803	0.264777	0	OPC1	UBE2S
4.6644e-05	-0.370541	0.997	0.998	0.673399	0	OPC1	IGFBP5
7.57562e-05	-0.307113	0.997	0.998	1	0	OPC1	NEAT1
0.00011075	-0.375138	0.531	0.574	1	0	OPC1	ATP1B1
0.000115703	0.332387	0.46	0.326	1	0	OPC1	HBD
0.000132354	-0.383135	0.699	0.716	1	0	OPC1	CLDN11
0.000289417	-0.301714	0.359	0.402	1	0	OPC1	CDK1
0.000302846	-0.261622	1	0.995	1	0	OPC1	H2AFZ
0.000379599	-0.385291	0.615	0.641	1	0	OPC1	CDH2
0.000462902	-0.27127	0.906	0.897	1	0	OPC1	CTNNB1
0.000488161	-0.276326	0.573	0.601	1	0	OPC1	RAB31
0.00058465	-0.255735	0.631	0.612	1	0	OPC1	FAM211A
0.000847764	-0.280933	0.806	0.799	1	0	OPC1	SAT1
0.000958045	-0.269632	0.922	0.902	1	0	OPC1	EIF5A
0.00176656	-0.319099	0.207	0.285	1	0	OPC1	BCYRN1
0.00473041	0.265108	0.909	0.849	1	0	OPC1	CTHRC1
0.00548826	-0.383803	0.165	0.219	1	0	OPC1	GPM6B
0.007656	-0.638688	0.968	0.935	1	0	OPC1	HIST1H4C
0.0077603	-0.291153	0.683	0.668	1	0	OPC1	DCBLD2
0.0085002	-0.349348	0.207	0.258	1	0	OPC1	METRN
3.41526e-53	0.302201	1	1	4.9306e-49	1	OPC3	RPS18
6.99728e-52	0.401988	1	1	1.0102e-47	1	OPC3	RPL34
5.11224e-49	0.274175	1	1	7.38054e-45	1	OPC3	RPS15A
3.52041e-48	0.403998	1	1	5.08241e-44	1	OPC3	EEF1A1
1.24313e-46	0.295667	1	1	1.7947e-42	1	OPC3	RPL21
1.99776e-46	0.312929	1	1	2.88417e-42	1	OPC3	RPL39
7.73748e-46	0.341219	1	1	1.11706e-41	1	OPC3	RPS4X
2.80451e-44	0.421752	0.996	0.991	4.04887e-40	1	OPC3	ZFAS1
9.56031e-42	0.346207	1	1	1.38022e-37	1	OPC3	MT-CO1
1.39006e-41	-0.568534	0.958	0.983	2.00684e-37	1	OPC3	ENO1
6.97675e-41	-0.722135	0.977	0.998	1.00723e-36	1	OPC3	TUBA1B
3.76799e-40	-0.516391	0.985	0.993	5.43985e-36	1	OPC3	HSP90AA1
1.26807e-39	0.256406	1	1	1.83072e-35	1	OPC3	RPS6
2.20189e-39	-0.475901	0.965	0.992	3.17887e-35	1	OPC3	RAN
2.57632e-39	0.334359	1	1	3.71943e-35	1	OPC3	RPS3A
3.64582e-38	0.263259	1	1	5.26347e-34	1	OPC3	RPL15
1.64626e-37	0.273988	1	1	2.3767e-33	1	OPC3	RPL13A
1.42416e-36	-0.44015	0.942	0.983	2.05606e-32	1	OPC3	CLIC1
5.99184e-36	-0.391823	1	1	8.65042e-32	1	OPC3	ACTB
2.65329e-35	-0.41093	0.988	0.993	3.83055e-31	1	OPC3	ALDOA
3.3379e-35	-0.510696	0.977	0.998	4.81892e-31	1	OPC3	CD63
1.01237e-34	0.274085	1	0.999	1.46155e-30	1	OPC3	RPL23
3.16029e-34	0.2646	1	1	4.56252e-30	1	OPC3	RPL10
4.95678e-34	-0.31137	1	1	7.1561e-30	1	OPC3	CFL1
5.36911e-34	0.250768	1	1	7.75139e-30	1	OPC3	RPS19
6.97437e-34	-0.64697	0.977	0.992	1.00689e-29	1	OPC3	TUBA1A
3.05331e-33	-0.496609	0.996	0.998	4.40807e-29	1	OPC3	MYL12A
8.62373e-33	-0.458106	0.992	0.995	1.24501e-28	1	OPC3	PRDX1
2.0143e-32	0.579305	1	0.997	2.90805e-28	1	OPC3	COL3A1
3.60256e-32	-0.570599	0.776	0.951	5.20102e-28	1	OPC3	FDPS
6.42079e-32	0.276438	1	1	9.26969e-28	1	OPC3	RPS27
9.82111e-32	-0.416953	0.961	0.993	1.41787e-27	1	OPC3	PSMA7
1.79689e-31	0.276663	1	1	2.59418e-27	1	OPC3	RPL3
2.71234e-30	0.329859	1	1	3.9158e-26	1	OPC3	RPL7
3.43203e-30	-0.3164	0.981	0.999	4.95483e-26	1	OPC3	RAC1
8.64494e-30	0.250699	1	1	1.24807e-25	1	OPC3	RPL27A
9.17763e-30	-0.352921	0.965	0.995	1.32497e-25	1	OPC3	TPI1
2.99409e-29	-0.392929	0.934	0.984	4.32256e-25	1	OPC3	TMBIM6
8.82048e-29	-0.415126	0.969	0.995	1.27341e-24	1	OPC3	PKM
1.20959e-28	-0.639048	0.822	0.939	1.74629e-24	1	OPC3	ACAT2
5.93022e-28	-0.297789	1	0.999	8.56147e-24	1	OPC3	PPIA
7.77925e-28	-0.490986	0.772	0.952	1.12309e-23	1	OPC3	MSMO1
1.97648e-27	-0.365521	0.992	0.994	2.85344e-23	1	OPC3	ATP5G3
3.91796e-27	-0.308799	1	1	5.65635e-23	1	OPC3	GAPDH
9.68238e-27	-0.49454	0.521	0.82	1.39784e-22	1	OPC3	EBP
1.30397e-26	-0.316578	0.988	0.995	1.88254e-22	1	OPC3	NDUFS5
1.7032e-26	-0.317367	1	1	2.45891e-22	1	OPC3	MYL6
2.06582e-26	-0.399094	1	0.999	2.98243e-22	1	OPC3	TUBB
2.317e-26	0.273544	1	1	3.34505e-22	1	OPC3	FTH1
2.6954e-26	-0.333857	0.985	0.998	3.89135e-22	1	OPC3	DBI
3.80448e-26	-0.427331	0.911	0.972	5.49253e-22	1	OPC3	PSMB1
4.04431e-26	-0.450163	0.965	0.993	5.83877e-22	1	OPC3	HSP90AB1
5.61638e-26	-0.340173	0.938	0.983	8.10837e-22	1	OPC3	CYCS
2.53706e-25	0.349918	0.934	0.887	3.66275e-21	1	OPC3	SNHG8
2.42068e-24	-0.382578	0.834	0.962	3.49473e-20	1	OPC3	NDUFC2
5.78923e-24	-0.360916	0.68	0.87	8.35791e-20	1	OPC3	REEP5
1.44313e-23	-0.461347	0.571	0.813	2.08344e-19	1	OPC3	TUBB4B
1.87183e-23	-0.42623	0.95	0.984	2.70236e-19	1	OPC3	EIF4A1
2.50521e-23	0.258281	1	0.998	3.61677e-19	1	OPC3	RPL31
3.33243e-23	-0.354931	0.795	0.925	4.81102e-19	1	OPC3	PSMB3
4.89894e-23	-0.483294	0.819	0.945	7.0726e-19	1	OPC3	FDFT1
7.57119e-23	-0.298267	0.938	0.982	1.09305e-18	1	OPC3	CALM1
1.21147e-22	-0.330836	0.915	0.967	1.749e-18	1	OPC3	NME1
1.6658e-22	-0.400388	0.896	0.956	2.40491e-18	1	OPC3	RANBP1
3.56624e-22	-0.352971	0.807	0.947	5.14858e-18	1	OPC3	TAGLN2
3.72128e-22	-0.499248	1	1	5.37241e-18	1	OPC3	TPM2
4.69334e-22	0.30049	1	1	6.77577e-18	1	OPC3	MT-CO2
6.85113e-22	-0.29792	1	1	9.89098e-18	1	OPC3	CALM2
7.21632e-22	-0.56735	0.753	0.916	1.04182e-17	1	OPC3	IDI1
8.14462e-22	-0.294518	0.938	0.968	1.17584e-17	1	OPC3	PGAM1
8.94704e-22	0.272099	1	1	1.29168e-17	1	OPC3	FTL
1.03835e-21	-0.365302	0.969	0.984	1.49906e-17	1	OPC3	PPIB
1.07004e-21	-0.309549	0.934	0.98	1.54481e-17	1	OPC3	CD59
1.61129e-21	-0.341032	0.587	0.838	2.32622e-17	1	OPC3	MANF
2.12625e-21	0.401257	0.884	0.861	3.06967e-17	1	OPC3	MEG3
2.31341e-21	-0.310121	0.946	0.99	3.33988e-17	1	OPC3	EMP3
2.702e-21	0.364192	1	1	3.90087e-17	1	OPC3	MALAT1
3.86919e-21	-0.516004	0.992	0.998	5.58595e-17	1	OPC3	H2AFZ
3.98659e-21	-0.353255	0.189	0.519	5.75544e-17	1	OPC3	UBE2T
4.49162e-21	-0.33818	0.834	0.948	6.48456e-17	1	OPC3	MGST3
6.65662e-21	-0.337202	0.992	0.998	9.61016e-17	1	OPC3	MYL12B
1.00515e-20	-0.342143	0.977	0.995	1.45113e-16	1	OPC3	UBB
1.11422e-20	-0.39254	0.988	0.999	1.6086e-16	1	OPC3	PRDX6
1.31495e-20	-0.35768	0.618	0.846	1.89839e-16	1	OPC3	GSTO1
2.6536e-20	-0.353093	0.853	0.95	3.831e-16	1	OPC3	TNFRSF12A
2.97782e-20	-0.342043	0.212	0.549	4.29908e-16	1	OPC3	ZWINT
3.485e-20	-0.325775	0.757	0.887	5.0313e-16	1	OPC3	ATP1B3
6.17631e-20	-0.290195	0.915	0.964	8.91673e-16	1	OPC3	SOD1
1.78626e-19	-0.352875	0.73	0.887	2.57882e-15	1	OPC3	PSME2
1.7894e-19	-0.253048	0.988	0.99	2.58336e-15	1	OPC3	DAD1
1.86991e-19	-0.267223	0.931	0.983	2.69959e-15	1	OPC3	ATP5J2
2.02364e-19	-0.510127	0.676	0.86	2.92153e-15	1	OPC3	UBE2S
2.09384e-19	-0.394474	0.838	0.94	3.02287e-15	1	OPC3	ATP5B
2.23993e-19	-0.475702	1	0.992	3.23379e-15	1	OPC3	CTSC
2.5432e-19	-0.38428	0.826	0.941	3.67162e-15	1	OPC3	PHLDA2
2.80552e-19	-0.279291	0.961	0.977	4.05033e-15	1	OPC3	ERH
3.88985e-19	-0.53827	0.996	1	5.61577e-15	1	OPC3	TIMP1
3.99371e-19	-0.33209	0.842	0.957	5.76572e-15	1	OPC3	PDIA6
5.62466e-19	-0.382986	0.903	0.936	8.12032e-15	1	OPC3	TALDO1
6.11002e-19	-0.305559	0.761	0.92	8.82104e-15	1	OPC3	TXNDC17
6.72932e-19	-0.336738	0.811	0.926	9.71512e-15	1	OPC3	PGK1
8.71678e-19	-0.37094	0.66	0.878	1.25844e-14	1	OPC3	FADS1
9.00231e-19	0.286467	0.988	0.984	1.29966e-14	1	OPC3	EEF2
9.31625e-19	-0.364302	0.375	0.682	1.34499e-14	1	OPC3	GGH
1.17756e-18	-0.389143	0.212	0.51	1.70004e-14	1	OPC3	TYMS
1.32046e-18	-0.288303	0.876	0.966	1.90635e-14	1	OPC3	SLIRP
1.61247e-18	0.257218	0.969	0.973	2.32792e-14	1	OPC3	TTC3
2.23107e-18	-0.333694	0.981	0.997	3.22099e-14	1	OPC3	CD44
3.53653e-18	-0.296983	0.861	0.958	5.10569e-14	1	OPC3	VDAC2
3.87652e-18	0.285852	0.988	0.985	5.59653e-14	1	OPC3	EIF3E
4.16516e-18	-0.319363	0.776	0.902	6.01324e-14	1	OPC3	PSMD8
4.73677e-18	-0.472728	0.251	0.533	6.83848e-14	1	OPC3	BIRC5
5.45765e-18	0.307448	0.938	0.932	7.87921e-14	1	OPC3	C6orf48
5.79958e-18	-0.29712	0.834	0.925	8.37286e-14	1	OPC3	U2AF1
1.23452e-17	-0.281148	0.645	0.851	1.78227e-13	1	OPC3	HNRNPD
1.43911e-17	-0.317088	0.359	0.662	2.07764e-13	1	OPC3	MGLL
2.16271e-17	-0.367679	0.707	0.877	3.12231e-13	1	OPC3	TUBA1C
2.19449e-17	-0.332802	0.537	0.784	3.16819e-13	1	OPC3	EMC7
3.09407e-17	-0.263537	0.541	0.808	4.46692e-13	1	OPC3	SNRPD3
3.22377e-17	-0.308246	0.842	0.925	4.65416e-13	1	OPC3	PSMB6
8.15338e-17	-0.288999	0.556	0.787	1.1771e-12	1	OPC3	NDUFB6
8.18516e-17	0.286054	1	1	1.18169e-12	1	OPC3	COL1A1
9.27091e-17	-0.318457	0.745	0.887	1.33844e-12	1	OPC3	SNRPB
1.0525e-16	-0.355257	0.776	0.912	1.51949e-12	1	OPC3	PSMA3
1.39099e-16	-0.417444	0.525	0.776	2.00818e-12	1	OPC3	MVD
1.48357e-16	-0.267501	0.811	0.928	2.14182e-12	1	OPC3	PSMB2
1.55569e-16	-0.29147	0.614	0.835	2.24595e-12	1	OPC3	PA2G4
1.7449e-16	-0.290865	0.811	0.911	2.51912e-12	1	OPC3	NDUFB4
1.80146e-16	-0.309038	0.683	0.854	2.60077e-12	1	OPC3	HSPD1
1.92995e-16	-0.34057	0.224	0.503	2.78627e-12	1	OPC3	MAD2L1
2.0614e-16	-0.512155	0.305	0.572	2.97605e-12	1	OPC3	HMGB2
2.12365e-16	-0.370639	0.876	0.936	3.06591e-12	1	OPC3	HLA-A
2.24218e-16	-0.301618	0.892	0.951	3.23704e-12	1	OPC3	SLC25A5
2.59739e-16	-0.432334	1	1	3.74985e-12	1	OPC3	ANXA2
2.72726e-16	-0.283155	0.734	0.891	3.93734e-12	1	OPC3	CNIH4
2.94226e-16	-0.283793	0.398	0.674	4.24774e-12	1	OPC3	SLC16A3
3.41345e-16	-0.256742	0.421	0.696	4.928e-12	1	OPC3	TIMM10
3.56911e-16	-0.260623	0.425	0.688	5.15272e-12	1	OPC3	EBNA1BP2
3.98078e-16	-0.264981	0.931	0.992	5.74705e-12	1	OPC3	COTL1
4.7427e-16	-0.380463	0.988	0.999	6.84703e-12	1	OPC3	HMGB1
4.84962e-16	0.336937	0.965	0.925	7.00139e-12	1	OPC3	DAB2
4.90448e-16	-0.279541	0.459	0.716	7.08059e-12	1	OPC3	PGP
5.04056e-16	-0.318982	0.22	0.511	7.27706e-12	1	OPC3	SERPINE1
8.65252e-16	0.26503	0.954	0.933	1.24916e-11	1	OPC3	EIF3L
1.2637e-15	-0.493	0.575	0.808	1.8244e-11	1	OPC3	INSIG1
1.31089e-15	-0.252443	0.421	0.687	1.89253e-11	1	OPC3	UFD1L
1.38922e-15	-0.268209	0.907	0.936	2.00562e-11	1	OPC3	CLTA
1.43998e-15	-0.308606	0.807	0.938	2.0789e-11	1	OPC3	MRPS6
1.44606e-15	-0.40736	0.695	0.862	2.08767e-11	1	OPC3	CKS2
1.82012e-15	-0.26729	0.78	0.906	2.6277e-11	1	OPC3	EIF6
2.16252e-15	-0.272143	0.934	0.974	3.12203e-11	1	OPC3	HNRNPA2B1
2.69092e-15	-0.266469	0.486	0.745	3.88488e-11	1	OPC3	EEF1E1
2.77056e-15	-0.349767	0.525	0.773	3.99986e-11	1	OPC3	CD9
2.84224e-15	-0.252137	0.707	0.891	4.10334e-11	1	OPC3	CYC1
2.94568e-15	-0.505452	0.382	0.624	4.25268e-11	1	OPC3	PTTG1
3.28893e-15	-0.278954	0.776	0.897	4.74822e-11	1	OPC3	ILK
3.31565e-15	-0.28962	0.486	0.743	4.78681e-11	1	OPC3	CCT5
3.58176e-15	-0.258892	0.425	0.708	5.17098e-11	1	OPC3	NDUFA9
3.72122e-15	-0.270619	0.9	0.972	5.37233e-11	1	OPC3	SRSF3
3.94509e-15	-0.272909	0.633	0.827	5.69553e-11	1	OPC3	NUDC
4.00047e-15	-0.351557	0.884	0.939	5.77548e-11	1	OPC3	HLA-C
4.63479e-15	-0.367417	1	1	6.69125e-11	1	OPC3	TPM1
8.19344e-15	-0.314818	0.278	0.549	1.18289e-10	1	OPC3	TK1
8.70439e-15	-0.258753	0.266	0.543	1.25665e-10	1	OPC3	CENPW
1.22332e-14	-0.4794	0.996	0.997	1.76611e-10	1	OPC3	IGFBP7
1.53954e-14	-0.274497	0.51	0.75	2.22264e-10	1	OPC3	MICA
2.14082e-14	-0.252893	0.506	0.791	3.0907e-10	1	OPC3	MED31
2.36148e-14	-0.268843	0.753	0.906	3.40927e-10	1	OPC3	SNRPD1
2.76913e-14	-0.484447	0.934	0.972	3.9978e-10	1	OPC3	STMN1
2.88998e-14	-0.307264	0.83	0.913	4.17226e-10	1	OPC3	LMNA
3.34406e-14	-0.266252	0.633	0.819	4.82781e-10	1	OPC3	SRSF7
3.84266e-14	-0.295316	0.641	0.84	5.54766e-10	1	OPC3	WLS
4.11202e-14	-0.250869	0.734	0.915	5.93653e-10	1	OPC3	VPS29
4.22844e-14	-0.344439	0.707	0.862	6.1046e-10	1	OPC3	SLC3A2
4.28595e-14	0.296136	0.649	0.488	6.18762e-10	1	OPC3	SESN3
4.8822e-14	-0.514734	0.448	0.692	7.04843e-10	1	OPC3	UBE2C
5.40206e-14	-0.253839	0.093	0.326	7.79896e-10	1	OPC3	PBK
5.97127e-14	0.362501	0.927	0.905	8.62072e-10	1	OPC3	NREP
6.05704e-14	-0.336729	0.17	0.423	8.74455e-10	1	OPC3	PLAU
7.23803e-14	-0.274831	0.78	0.911	1.04495e-09	1	OPC3	MDH2
8.45723e-14	-0.295859	0.749	0.869	1.22097e-09	1	OPC3	RPN2
8.73085e-14	-0.272188	0.718	0.852	1.26047e-09	1	OPC3	TUBB6
8.81735e-14	-0.293702	0.641	0.835	1.27296e-09	1	OPC3	CCT2
9.12974e-14	-0.349046	0.977	0.979	1.31806e-09	1	OPC3	UCHL1
9.46421e-14	-0.560747	0.996	0.992	1.36635e-09	1	OPC3	TAGLN
9.58976e-14	-0.28138	0.104	0.339	1.38447e-09	1	OPC3	NUSAP1
1.23671e-13	-0.351759	0.707	0.882	1.78544e-09	1	OPC3	FADS2
1.44752e-13	-0.27741	0.633	0.844	2.08978e-09	1	OPC3	PTS
1.50368e-13	-0.410466	0.224	0.458	2.17087e-09	1	OPC3	RRM2
1.51869e-13	-0.280473	0.903	0.958	2.19254e-09	1	OPC3	ACTN1
2.56875e-13	-0.264531	0.583	0.791	3.7085e-09	1	OPC3	PSMC3
2.60717e-13	-0.268595	0.73	0.887	3.76397e-09	1	OPC3	CARHSP1
3.07977e-13	-0.276932	0.88	0.943	4.44627e-09	1	OPC3	PRDX4
3.17566e-13	-0.330672	0.456	0.684	4.5847e-09	1	OPC3	NSG1
3.50223e-13	-0.288709	0.826	0.942	5.05617e-09	1	OPC3	CAV2
5.97782e-13	-0.483208	0.726	0.878	8.63019e-09	1	OPC3	ARL6IP1
6.22728e-13	-0.302911	0.359	0.628	8.99033e-09	1	OPC3	TUBB2B
6.74005e-13	-0.321047	0.849	0.926	9.73061e-09	1	OPC3	HSP90B1
7.73297e-13	-0.675617	0.564	0.747	1.11641e-08	1	OPC3	KIAA0101
8.79445e-13	-0.56342	0.687	0.859	1.26966e-08	1	OPC3	HMGCS1
9.32703e-13	-0.298735	0.544	0.761	1.34654e-08	1	OPC3	MDH1
1.02964e-12	-0.6236	0.197	0.414	1.48649e-08	1	OPC3	TOP2A
1.14897e-12	-0.303741	0.197	0.442	1.65876e-08	1	OPC3	CCNB1
1.2141e-12	-0.313842	0.598	0.807	1.75279e-08	1	OPC3	KPNA2
1.30817e-12	-0.263395	0.772	0.878	1.88861e-08	1	OPC3	ATP5F1
1.31469e-12	-0.252533	0.985	0.993	1.89801e-08	1	OPC3	ANXA5
1.54325e-12	-0.463869	0.71	0.871	2.22799e-08	1	OPC3	CKS1B
1.67387e-12	0.305721	0.66	0.517	2.41657e-08	1	OPC3	MAF
1.91652e-12	-0.650424	0.985	0.988	2.76688e-08	1	OPC3	ACTG2
2.04392e-12	-0.298402	0.097	0.31	2.9508e-08	1	OPC3	CENPF
3.50083e-12	0.583005	0.985	0.983	5.05416e-08	1	OPC3	COL1A2
3.98803e-12	-0.419484	0.78	0.89	5.75752e-08	1	OPC3	F3
4.206e-12	-0.3127	0.911	0.962	6.07221e-08	1	OPC3	GSTM3
4.45814e-12	-0.331261	0.988	0.993	6.43621e-08	1	OPC3	NQO1
4.52572e-12	-0.270818	0.544	0.755	6.53378e-08	1	OPC3	DTYMK
4.64392e-12	-0.289148	0.282	0.536	6.70443e-08	1	OPC3	PCNA
4.79538e-12	-0.258371	0.162	0.395	6.92309e-08	1	OPC3	CDKN3
5.81142e-12	-0.269547	0.456	0.665	8.38995e-08	1	OPC3	TUBB2A
5.84694e-12	0.393027	0.463	0.285	8.44122e-08	1	OPC3	OGN
1.03253e-11	-0.267484	0.846	0.938	1.49066e-07	1	OPC3	NCL
1.1776e-11	0.293549	0.907	0.876	1.7001e-07	1	OPC3	NR2F1
1.33493e-11	0.291854	0.88	0.846	1.92724e-07	1	OPC3	TBL1XR1
1.53879e-11	-0.250373	0.969	0.99	2.22155e-07	1	OPC3	S100A10
1.71114e-11	0.348489	0.865	0.85	2.47038e-07	1	OPC3	FBN1
1.76569e-11	-0.259965	0.888	0.954	2.54912e-07	1	OPC3	HN1
2.55483e-11	-0.350791	0.958	0.979	3.68841e-07	1	OPC3	MGST1
2.86673e-11	0.293706	0.691	0.558	4.13869e-07	1	OPC3	RUNX1T1
3.00665e-11	-0.277938	0.32	0.561	4.3407e-07	1	OPC3	TM7SF2
3.56025e-11	-0.276147	0.656	0.831	5.13994e-07	1	OPC3	GAS6
3.91379e-11	-0.26801	0.977	0.994	5.65034e-07	1	OPC3	C12orf75
5.29888e-11	-0.313086	0.216	0.441	7.65e-07	1	OPC3	CDK1
5.50617e-11	-0.261746	0.51	0.748	7.94926e-07	1	OPC3	LDLR
5.73737e-11	-0.274833	0.826	0.928	8.28303e-07	1	OPC3	SQLE
7.54993e-11	-0.290332	0.668	0.844	1.08998e-06	1	OPC3	DHCR24
9.99821e-11	-0.261001	0.564	0.791	1.44344e-06	1	OPC3	ATP2B1
1.6959e-10	-0.282552	0.68	0.825	2.44838e-06	1	OPC3	PHGDH
1.76098e-10	-0.270199	0.988	0.982	2.54232e-06	1	OPC3	PSMA4
1.8595e-10	0.281958	0.625	0.517	2.68456e-06	1	OPC3	PNRC1
2.64565e-10	0.382589	1	0.997	3.81952e-06	1	OPC3	IGFBP5
3.81422e-10	-0.410867	0.803	0.917	5.50659e-06	1	OPC3	SCD
4.45018e-10	-0.315717	0.911	0.971	6.42472e-06	1	OPC3	HSPA8
4.74623e-10	-0.296035	0.51	0.718	6.85213e-06	1	OPC3	KRT18
5.79883e-10	-0.627242	0.996	0.999	8.37177e-06	1	OPC3	MT2A
6.63873e-10	-0.325344	0.923	0.943	9.58433e-06	1	OPC3	HLA-B
6.83516e-10	-0.252808	0.942	0.959	9.86792e-06	1	OPC3	ITM2B
8.50626e-10	-0.266109	0.421	0.63	1.22805e-05	1	OPC3	HMGCR
8.53516e-10	-0.263107	0.633	0.827	1.23222e-05	1	OPC3	PRSS23
1.14902e-09	0.27061	0.73	0.646	1.65883e-05	1	OPC3	ZMAT3
1.4298e-09	-0.297675	0.664	0.811	2.0642e-05	1	OPC3	DUT
1.63115e-09	0.278403	0.556	0.421	2.3549e-05	1	OPC3	SEPP1
1.97659e-09	0.254732	0.66	0.595	2.85361e-05	1	OPC3	EPB41L4A-AS1
3.18867e-09	-0.474032	0.405	0.622	4.60349e-05	1	OPC3	FABP3
3.39052e-09	0.279154	0.811	0.807	4.89489e-05	1	OPC3	PBX1
3.39989e-09	0.263636	0.919	0.923	4.90842e-05	1	OPC3	VCAN
4.36914e-09	-0.342293	0.73	0.838	6.30773e-05	1	OPC3	LDHA
5.7784e-09	0.329599	1	0.993	8.34228e-05	1	OPC3	FN1
6.33058e-09	-0.268293	0.88	0.951	9.13946e-05	1	OPC3	ANXA1
6.45517e-09	-0.315648	0.529	0.707	9.31933e-05	1	OPC3	TM4SF1
8.63544e-09	-0.268534	0.888	0.957	0.00012467	1	OPC3	LINC00152
1.26892e-08	-0.787243	0.923	0.95	0.000183194	1	OPC3	HIST1H4C
1.90715e-08	-0.304723	0.768	0.891	0.000275335	1	OPC3	CCND1
2.99768e-08	-0.259983	0.525	0.702	0.000432775	1	OPC3	FABP5
3.39318e-08	0.2859	0.795	0.776	0.000489873	1	OPC3	BICC1
4.64668e-08	-0.327126	0.853	0.92	0.000670842	1	OPC3	TMEM97
7.58191e-08	0.288559	0.656	0.577	0.0010946	1	OPC3	WNT2
8.38932e-08	-0.351219	0.853	0.93	0.00121117	1	OPC3	C14orf1
8.40996e-08	-0.377315	0.672	0.813	0.00121415	1	OPC3	PPME1
1.51868e-07	-0.285069	0.772	0.871	0.00219251	1	OPC3	DEK
2.05523e-07	-0.337509	0.405	0.609	0.00296714	1	OPC3	ATP1B1
2.17863e-07	-0.834269	0.656	0.809	0.00314529	1	OPC3	IL8
2.37146e-07	-0.315315	0.822	0.914	0.00342367	1	OPC3	ACLY
2.74322e-07	0.255197	0.776	0.757	0.00396038	1	OPC3	NR2F2
3.80568e-07	0.38439	0.819	0.835	0.00549426	1	OPC3	CDH6
4.0088e-07	-0.301515	0.722	0.854	0.00578751	1	OPC3	HSPA5
5.75223e-07	-0.368781	0.834	0.896	0.0083045	1	OPC3	HMGA1
9.58761e-07	-0.439645	0.668	0.802	0.0138416	1	OPC3	INHBA
9.69988e-07	-0.262137	1	1	0.0140037	1	OPC3	VIM
1.26112e-06	-0.260246	0.347	0.519	0.0182068	1	OPC3	PLAT
1.4881e-06	-0.252969	0.556	0.738	0.0214837	1	OPC3	CLU
3.27471e-06	0.312271	0.846	0.87	0.047277	1	OPC3	ZFP36L1
3.29217e-06	-0.284708	1	1	0.047529	1	OPC3	CALD1
3.85646e-06	-0.265679	0.934	0.969	0.0556758	1	OPC3	UBC
5.91246e-06	0.360841	0.347	0.239	0.0853581	1	OPC3	ASPN
1.50091e-05	0.276684	0.884	0.896	0.216687	1	OPC3	FBN2
1.9099e-05	-0.250335	0.83	0.87	0.275732	1	OPC3	LRRC17
1.93919e-05	-0.279139	0.853	0.881	0.279961	1	OPC3	NNMT
3.88469e-05	-0.28315	0.811	0.911	0.560832	1	OPC3	IGF2
7.95382e-05	-0.549102	0.985	0.985	1	1	OPC3	ACTA2
0.000106882	0.25081	0.653	0.656	1	1	OPC3	FOS
0.000155063	-0.496433	0.073	0.166	1	1	OPC3	FABP7
0.000725543	-0.441499	0.112	0.204	1	1	OPC3	GFAP
0.000781233	-0.352793	0.633	0.741	1	1	OPC3	FST
3.16233e-101	1.32592	0.88	0.244	4.56545e-97	2	CyP1	TOP2A
3.74289e-94	0.933147	1	0.996	5.40361e-90	2	CyP1	H2AFZ
1.32397e-93	1.31668	0.986	0.639	1.91141e-89	2	CyP1	KIAA0101
5.80068e-92	1.1293	0.935	0.413	8.37445e-88	2	CyP1	HMGB2
7.448e-92	0.759861	0.765	0.144	1.07527e-87	2	CyP1	CENPF
2.79345e-91	0.980819	0.926	0.362	4.03291e-87	2	CyP1	BIRC5
5.03712e-85	0.575022	0.774	0.156	7.27209e-81	2	CyP1	PBK
3.67275e-84	1.03242	0.991	0.798	5.30236e-80	2	CyP1	CKS1B
3.08844e-83	0.689767	1	1	4.45878e-79	2	CyP1	PTMA
1.39519e-80	0.688564	0.77	0.173	2.01423e-76	2	CyP1	NUSAP1
1.64615e-77	0.806329	0.876	0.295	2.37655e-73	2	CyP1	RRM2
1.57889e-76	0.625396	0.742	0.175	2.27945e-72	2	CyP1	CCNA2
6.22385e-76	0.673414	0.631	0.109	8.98537e-72	2	CyP1	CENPA
3.22715e-75	0.532661	0.659	0.113	4.65903e-71	2	CyP1	MKI67
7.79013e-75	0.892043	1	0.989	1.12466e-70	2	CyP1	HMGN2
4.16131e-73	0.663683	0.774	0.225	6.00768e-69	2	CyP1	TPX2
1.89469e-72	0.506261	0.604	0.098	2.73537e-68	2	CyP1	GTSE1
1.77972e-70	0.681486	1	0.996	2.56939e-66	2	CyP1	HMGB1
3.14143e-69	0.791016	0.977	0.819	4.53528e-65	2	CyP1	DEK
7.16189e-69	0.68641	0.88	0.34	1.03396e-64	2	CyP1	TYMS
1.62948e-67	0.468208	0.641	0.122	2.35248e-63	2	CyP1	CEP55
1.53637e-66	0.46717	0.627	0.116	2.21806e-62	2	CyP1	DEPDC1
2.10545e-64	0.68216	0.885	0.394	3.03963e-60	2	CyP1	TK1
3.50738e-64	0.516364	0.673	0.159	5.06361e-60	2	CyP1	PRC1
3.66138e-64	0.3877	0.562	0.092	5.28594e-60	2	CyP1	CDCA8
1.1482e-63	0.375511	0.512	0.066	1.65766e-59	2	CyP1	ASPM
1.0096e-62	0.643853	0.853	0.343	1.45756e-58	2	CyP1	MAD2L1
4.14059e-62	0.615794	0.848	0.364	5.97778e-58	2	CyP1	TMPO
1.31401e-60	0.928241	0.968	0.783	1.89703e-56	2	CyP1	UBE2S
3.0813e-60	0.593173	0.802	0.297	4.44847e-56	2	CyP1	ANLN
2.23966e-59	1.05849	0.908	0.573	3.23339e-55	2	CyP1	UBE2C
6.71151e-59	0.785422	0.972	0.789	9.68941e-55	2	CyP1	CKS2
7.3812e-59	0.576572	0.843	0.337	1.06562e-54	2	CyP1	SMC4
8.7237e-59	0.58196	0.664	0.183	1.25944e-54	2	CyP1	AURKA
2.75129e-58	1.39582	0.986	0.934	3.97204e-54	2	CyP1	HIST1H4C
3.97392e-58	0.429397	0.558	0.106	5.73715e-54	2	CyP1	CDCA3
5.6411e-58	0.561452	0.668	0.174	8.14406e-54	2	CyP1	CDC20
3.49113e-57	0.434118	0.631	0.151	5.04014e-53	2	CyP1	MYBL2
3.57914e-57	0.584209	0.756	0.245	5.1672e-53	2	CyP1	CDKN3
3.83667e-57	0.632175	0.834	0.388	5.539e-53	2	CyP1	ZWINT
6.23473e-57	0.811078	0.991	0.957	9.00108e-53	2	CyP1	STMN1
7.29885e-57	0.689304	0.788	0.297	1.05374e-52	2	CyP1	CDK1
6.0355e-55	0.374416	0.608	0.135	8.71345e-51	2	CyP1	CENPK
1.04028e-54	0.361461	0.576	0.117	1.50185e-50	2	CyP1	LMNB1
1.95182e-54	0.568127	1	0.983	2.81784e-50	2	CyP1	NUCKS1
2.0254e-54	0.567965	0.843	0.395	2.92407e-50	2	CyP1	CENPW
4.69625e-53	0.407286	0.65	0.174	6.77997e-49	2	CyP1	PSMC3IP
8.4634e-53	0.46211	0.668	0.207	1.22186e-48	2	CyP1	CENPM
1.52398e-52	0.566974	0.995	0.93	2.20017e-48	2	CyP1	RANBP1
7.2765e-52	0.399532	0.438	0.059	1.05051e-47	2	CyP1	IQGAP3
1.15149e-50	0.266264	0.456	0.069	1.66241e-46	2	CyP1	SGOL1
1.47283e-50	0.628522	0.949	0.738	2.12633e-46	2	CyP1	DUT
9.37027e-50	0.345648	0.571	0.131	1.35279e-45	2	CyP1	CENPU
7.9541e-49	0.385172	0.581	0.141	1.14833e-44	2	CyP1	KIF23
1.05743e-48	0.323414	0.581	0.135	1.52662e-44	2	CyP1	FOXM1
2.47072e-48	0.327485	0.539	0.116	3.56698e-44	2	CyP1	CLSPN
2.51801e-48	0.265973	0.415	0.055	3.63525e-44	2	CyP1	DLGAP5
4.41364e-47	0.316871	0.484	0.091	6.37197e-43	2	CyP1	SPC24
4.60316e-47	0.279683	0.429	0.066	6.64558e-43	2	CyP1	CASC5
9.5158e-47	0.828759	0.857	0.502	1.3738e-42	2	CyP1	PTTG1
1.09554e-46	0.290122	0.442	0.073	1.58164e-42	2	CyP1	E2F1
1.44439e-46	0.373092	0.516	0.114	2.08527e-42	2	CyP1	AURKB
2.34625e-46	0.321004	0.544	0.125	3.38728e-42	2	CyP1	SHCBP1
8.29489e-46	0.392446	0.544	0.133	1.19753e-41	2	CyP1	FAM64A
8.51303e-46	0.399613	0.618	0.177	1.22903e-41	2	CyP1	ATAD2
1.13049e-45	0.524128	0.783	0.387	1.63209e-41	2	CyP1	H2AFX
1.79882e-45	0.270593	0.424	0.067	2.59696e-41	2	CyP1	CENPE
2.8237e-44	0.350165	0.507	0.114	4.07658e-40	2	CyP1	ARHGAP11A
2.88284e-44	0.416468	0.728	0.283	4.16195e-40	2	CyP1	CENPN
5.8622e-44	0.291685	0.461	0.086	8.46326e-40	2	CyP1	SPC25
5.91396e-44	0.379357	0.479	0.103	8.53798e-40	2	CyP1	PLK1
2.30174e-43	0.321239	0.484	0.103	3.32302e-39	2	CyP1	PRR11
3.02896e-43	0.571589	0.862	0.527	4.3729e-39	2	CyP1	MZT1
4.57821e-43	0.465874	0.756	0.328	6.60957e-39	2	CyP1	SPDL1
2.16903e-42	0.537242	0.908	0.66	3.13142e-38	2	CyP1	DTYMK
3.0427e-42	0.435378	0.986	0.919	4.39274e-38	2	CyP1	LSM4
3.09377e-42	0.438162	0.608	0.185	4.46648e-38	2	CyP1	CCNB2
5.84223e-42	0.361894	0.581	0.171	8.43443e-38	2	CyP1	RACGAP1
8.05189e-42	0.459888	0.719	0.29	1.16245e-37	2	CyP1	HELLS
9.75512e-42	0.404725	0.608	0.191	1.40835e-37	2	CyP1	KIF20B
1.18951e-41	0.26058	0.442	0.082	1.7173e-37	2	CyP1	HMMR
1.59413e-41	0.542167	0.894	0.544	2.30145e-37	2	CyP1	ANP32E
7.26664e-40	0.536117	0.76	0.37	1.04909e-35	2	CyP1	UBE2T
8.99071e-40	0.367898	0.682	0.246	1.29799e-35	2	CyP1	GMNN
1.36488e-39	0.427158	0.802	0.419	1.97048e-35	2	CyP1	RPL39L
2.59778e-39	0.273736	0.429	0.084	3.75041e-35	2	CyP1	ARHGAP11B
3.49647e-39	0.330816	0.618	0.195	5.04785e-35	2	CyP1	GINS2
3.36336e-38	0.430249	0.908	0.618	4.85569e-34	2	CyP1	TMEM106C
4.22847e-38	0.257713	0.419	0.085	6.10464e-34	2	CyP1	KIF11
5.2412e-38	0.412607	0.728	0.338	7.56672e-34	2	CyP1	DNAJC9
5.88414e-38	0.481862	0.793	0.418	8.49494e-34	2	CyP1	PHF19
3.17001e-37	0.291977	0.636	0.211	4.57655e-33	2	CyP1	RFC3
4.96703e-37	0.295762	0.558	0.162	7.1709e-33	2	CyP1	FBXO5
5.5588e-37	0.355105	0.719	0.296	8.02524e-33	2	CyP1	SMC2
5.65216e-37	0.660663	0.691	0.315	8.16002e-33	2	CyP1	CCNB1
1.57366e-36	0.437739	0.751	0.361	2.27189e-32	2	CyP1	USP1
1.61124e-36	0.481999	0.945	0.766	2.32615e-32	2	CyP1	ANP32B
2.71539e-36	0.263425	0.392	0.077	3.92022e-32	2	CyP1	FAM83D
5.56859e-36	0.316368	0.65	0.227	8.03938e-32	2	CyP1	RRM1
1.61431e-35	0.468396	0.783	0.407	2.33058e-31	2	CyP1	PCNA
1.97466e-34	0.413659	0.788	0.374	2.85082e-30	2	CyP1	TMSB15A
6.19881e-34	0.55761	1	0.991	8.94922e-30	2	CyP1	TUBA1B
7.85789e-34	0.406121	0.991	0.936	1.13444e-29	2	CyP1	YWHAH
8.85731e-34	0.331068	0.608	0.221	1.27873e-29	2	CyP1	ORC6
9.12622e-34	0.276248	0.544	0.165	1.31755e-29	2	CyP1	RMI2
2.42631e-33	0.472723	0.926	0.838	3.50286e-29	2	CyP1	SNRPB
3.09463e-33	0.457828	0.963	0.888	4.46772e-29	2	CyP1	SRSF2
4.22633e-32	0.299329	0.553	0.186	6.10155e-28	2	CyP1	DHFR
2.7241e-31	0.311357	0.535	0.186	3.93278e-27	2	CyP1	TRIM59
4.55956e-31	0.273785	0.553	0.193	6.58263e-27	2	CyP1	MELK
5.35318e-31	0.263265	0.521	0.171	7.72839e-27	2	CyP1	DBF4
9.10936e-31	0.306658	0.668	0.288	1.31512e-26	2	CyP1	CCDC34
9.68822e-31	0.403361	0.949	0.797	1.39869e-26	2	CyP1	CBX5
1.01906e-30	0.278171	0.544	0.184	1.47121e-26	2	CyP1	EZH2
1.0372e-30	0.2511	0.498	0.153	1.49741e-26	2	CyP1	MMS22L
1.20353e-30	0.375212	0.889	0.609	1.73753e-26	2	CyP1	CBX1
5.54296e-30	0.344598	1	0.981	8.00237e-26	2	CyP1	CBX3
8.28115e-30	0.386674	0.995	0.984	1.19555e-25	2	CyP1	RAN
1.73848e-29	0.447671	0.811	0.517	2.50985e-25	2	CyP1	HMGB3
2.03339e-29	0.292427	0.548	0.203	2.93561e-25	2	CyP1	CDCA4
2.22654e-29	0.397993	0.954	0.861	3.21446e-25	2	CyP1	SIVA1
9.10396e-29	0.418957	0.995	0.924	1.31434e-24	2	CyP1	SMS
1.67641e-28	0.390022	0.885	0.616	2.42023e-24	2	CyP1	CENPV
2.37976e-28	0.382499	0.977	0.882	3.43565e-24	2	CyP1	H2AFV
6.99898e-28	0.664987	0.959	0.864	1.01044e-23	2	CyP1	HMGA1
7.81204e-28	0.370101	0.724	0.405	1.12782e-23	2	CyP1	DNMT1
3.96665e-27	0.321613	0.991	0.959	5.72665e-23	2	CyP1	EIF5
4.66508e-27	0.37965	0.613	0.299	6.73497e-23	2	CyP1	CKAP2
1.98397e-26	0.399711	0.949	0.826	2.86426e-22	2	CyP1	RBMX
5.29471e-26	0.407704	0.982	0.929	7.64397e-22	2	CyP1	HN1
7.00518e-26	0.366198	0.954	0.852	1.01134e-21	2	CyP1	SNRPD1
7.47817e-26	0.374027	0.982	0.949	1.07962e-21	2	CyP1	SRSF3
2.05008e-25	0.343909	0.986	0.913	2.9597e-21	2	CyP1	SNRPG
2.29305e-25	0.341156	0.793	0.504	3.31048e-21	2	CyP1	MAD2L2
4.01201e-25	0.325662	0.788	0.502	5.79214e-21	2	CyP1	ALYREF
4.10822e-25	0.366691	0.917	0.792	5.93103e-21	2	CyP1	HNRNPAB
4.29091e-25	0.28827	1	0.998	6.19479e-21	2	CyP1	HMGN1
5.3499e-25	0.349918	0.724	0.417	7.72365e-21	2	CyP1	C19orf48
6.71065e-25	0.302867	0.645	0.307	9.68816e-21	2	CyP1	LRR1
7.08873e-24	0.308123	0.742	0.424	1.0234e-19	2	CyP1	NASP
1.59863e-23	0.250165	0.516	0.193	2.30795e-19	2	CyP1	CDC6
1.62659e-23	0.319981	0.797	0.51	2.3483e-19	2	CyP1	POLE3
1.99508e-23	0.340575	0.917	0.724	2.8803e-19	2	CyP1	CKLF
2.22184e-23	0.342167	0.959	0.893	3.20767e-19	2	CyP1	LSM5
2.61176e-23	-0.430694	1	1	3.7706e-19	2	CyP1	SPARC
3.50086e-23	0.320504	0.926	0.775	5.0542e-19	2	CyP1	HNRNPD
4.28839e-23	0.262418	0.604	0.275	6.19115e-19	2	CyP1	DIAPH3
4.73268e-23	0.332194	0.862	0.611	6.83257e-19	2	CyP1	TFDP1
5.71478e-23	0.314546	1	0.999	8.25043e-19	2	CyP1	TUBB
7.22743e-23	0.325307	0.682	0.365	1.04342e-18	2	CyP1	NETO2
1.18806e-22	0.327802	0.843	0.579	1.7152e-18	2	CyP1	PARP1
1.50064e-22	0.33599	0.894	0.752	2.16648e-18	2	CyP1	LSM2
2.1735e-22	0.292294	0.668	0.365	3.13789e-18	2	CyP1	BCL2L12
5.21701e-22	-0.609999	1	0.997	7.5318e-18	2	CyP1	NEAT1
6.11679e-22	0.310985	0.848	0.583	8.83082e-18	2	CyP1	TIMM10
1.20411e-21	0.302411	0.991	0.962	1.73838e-17	2	CyP1	PTGES3
2.25991e-21	0.581248	1	0.998	3.26263e-17	2	CyP1	MT2A
6.2435e-21	0.299781	0.991	0.969	9.01374e-17	2	CyP1	CYCS
6.71961e-21	0.380057	1	0.994	9.7011e-17	2	CyP1	SET
7.66364e-21	0.66923	0.908	0.828	1.1064e-16	2	CyP1	ARL6IP1
8.09199e-20	0.322881	0.733	0.441	1.16824e-15	2	CyP1	CMSS1
1.40782e-19	-0.64519	0.995	0.998	2.03247e-15	2	CyP1	LUM
2.24935e-19	0.299916	0.968	0.862	3.24738e-15	2	CyP1	EIF1AX
2.70085e-19	0.276631	0.995	0.965	3.89922e-15	2	CyP1	RHEB
2.77121e-19	0.304735	0.894	0.761	4.0008e-15	2	CyP1	COX17
3.75382e-19	0.312716	0.917	0.795	5.41939e-15	2	CyP1	STRA13
1.91078e-18	0.333611	1	0.988	2.75859e-14	2	CyP1	C12orf75
2.66365e-18	0.280723	0.724	0.481	3.84551e-14	2	CyP1	RPA3
2.69707e-18	0.267239	0.839	0.572	3.89376e-14	2	CyP1	CTNNAL1
2.73991e-18	0.256467	1	0.968	3.95561e-14	2	CyP1	ERH
2.9349e-18	0.286133	0.834	0.619	4.23712e-14	2	CyP1	LSM6
4.02748e-18	0.282818	0.963	0.92	5.81448e-14	2	CyP1	UBE2I
5.77864e-18	0.289215	0.802	0.624	8.34262e-14	2	CyP1	PGP
2.83155e-17	0.279983	0.765	0.504	4.0879e-13	2	CyP1	PSIP1
3.12622e-17	-0.44069	0.816	0.89	4.51333e-13	2	CyP1	FBLN5
4.45205e-17	0.28323	0.797	0.599	6.42742e-13	2	CyP1	SKA2
9.81794e-17	0.273143	0.931	0.888	1.41742e-12	2	CyP1	CDK4
1.07848e-16	-0.318238	0.963	0.982	1.55699e-12	2	CyP1	TRAM1
1.15604e-16	0.279736	0.912	0.765	1.66897e-12	2	CyP1	RNPS1
2.52698e-16	-0.275993	0.972	0.988	3.6482e-12	2	CyP1	EEF2
3.26598e-16	0.260872	0.825	0.605	4.7151e-12	2	CyP1	PHF5A
5.83008e-16	0.308597	0.968	0.888	8.41689e-12	2	CyP1	KPNB1
8.79878e-16	0.298826	0.765	0.532	1.27028e-11	2	CyP1	SLBP
8.83583e-16	0.30613	0.889	0.751	1.27563e-11	2	CyP1	SRSF7
9.95391e-16	0.250352	0.714	0.452	1.43705e-11	2	CyP1	NUDT1
1.14716e-15	0.327114	0.917	0.836	1.65615e-11	2	CyP1	CARHSP1
1.18114e-15	-0.280699	0.991	0.996	1.70521e-11	2	CyP1	OSTC
1.44555e-15	-0.34923	0.922	0.963	2.08695e-11	2	CyP1	ITM2B
1.9233e-15	0.321751	0.959	0.907	2.77666e-11	2	CyP1	NCL
1.96722e-15	0.289161	0.899	0.758	2.84008e-11	2	CyP1	PA2G4
2.86277e-15	0.271789	0.816	0.602	4.13299e-11	2	CyP1	RAD21
3.68969e-15	0.273986	0.908	0.778	5.3268e-11	2	CyP1	HDGF
5.67966e-15	-0.372223	0.802	0.876	8.19972e-11	2	CyP1	MAGED2
7.13268e-15	0.256102	0.825	0.622	1.02974e-10	2	CyP1	BUB3
7.63206e-15	0.254287	0.935	0.85	1.10184e-10	2	CyP1	GLRX5
8.1338e-15	0.261765	0.935	0.841	1.17428e-10	2	CyP1	SUMO3
1.0451e-14	0.284113	0.774	0.544	1.50881e-10	2	CyP1	RQCD1
2.08242e-14	-0.368046	0.912	0.937	3.00639e-10	2	CyP1	CCND2
2.7323e-14	-0.404657	0.829	0.884	3.94462e-10	2	CyP1	MFAP4
2.73541e-14	0.269251	0.986	0.941	3.9491e-10	2	CyP1	PPP1R14B
2.9054e-14	-0.265933	0.986	0.985	4.19452e-10	2	CyP1	SELM
3.12533e-14	0.379154	0.959	0.877	4.51204e-10	2	CyP1	AXL
3.42947e-14	-0.315797	0.903	0.92	4.95112e-10	2	CyP1	PLD3
3.60811e-14	-0.346374	0.903	0.942	5.20903e-10	2	CyP1	DAB2
4.56088e-14	0.369837	0.866	0.733	6.58454e-10	2	CyP1	TUBB4B
6.69532e-14	-0.306924	0.871	0.931	9.66604e-10	2	CyP1	PSAP
6.9277e-14	0.305638	0.894	0.833	1.00015e-09	2	CyP1	CCDC85B
9.17752e-14	-0.253578	1	0.996	1.32496e-09	2	CyP1	NUPR1
1.12901e-13	0.253121	0.797	0.617	1.62996e-09	2	CyP1	ILF3
1.18629e-13	0.264922	0.806	0.667	1.71265e-09	2	CyP1	PPM1G
1.18836e-13	0.254065	1	0.994	1.71564e-09	2	CyP1	HNRNPA1
1.25675e-13	-0.27537	0.972	0.989	1.81436e-09	2	CyP1	EIF3E
1.78148e-13	-0.359062	0.954	0.963	2.57192e-09	2	CyP1	UBC
2.82903e-13	0.250274	0.806	0.654	4.08427e-09	2	CyP1	DDX46
2.86732e-13	-0.402792	0.839	0.873	4.13955e-09	2	CyP1	MEG3
3.2807e-13	0.283237	0.71	0.525	4.73635e-09	2	CyP1	SVIP
3.61852e-13	-0.34413	0.972	0.99	5.22406e-09	2	CyP1	LAPTM4A
4.14444e-13	-0.328334	0.917	0.947	5.98333e-09	2	CyP1	TMEM59
4.40518e-13	0.251807	0.995	0.99	6.35976e-09	2	CyP1	HSP90AA1
4.65503e-13	-0.560947	0.88	0.896	6.72046e-09	2	CyP1	FBN2
5.93398e-13	0.266418	0.797	0.665	8.56688e-09	2	CyP1	POP7
6.92816e-13	0.361202	0.922	0.819	1.00022e-08	2	CyP1	TUBA1C
7.03763e-13	-0.285536	0.705	0.807	1.01602e-08	2	CyP1	ATP6AP2
1.21671e-12	-0.250251	0.995	0.999	1.75657e-08	2	CyP1	RTN4
1.3797e-12	0.259063	0.728	0.539	1.99187e-08	2	CyP1	H1FX
1.50214e-12	0.254714	0.673	0.449	2.16864e-08	2	CyP1	ARL6IP6
1.59859e-12	0.27042	0.839	0.705	2.30788e-08	2	CyP1	ODC1
7.28234e-12	0.255422	0.945	0.846	1.05135e-07	2	CyP1	HNRNPM
9.84144e-12	-0.258131	0.613	0.741	1.42081e-07	2	CyP1	MXD4
1.06324e-11	-0.326037	0.806	0.878	1.53499e-07	2	CyP1	GABARAPL1
1.55597e-11	-0.294196	1	1	2.24636e-07	2	CyP1	CALD1
1.65577e-11	-0.254095	0.539	0.711	2.39044e-07	2	CyP1	UBE2H
1.86636e-11	-0.349664	0.963	0.982	2.69447e-07	2	CyP1	UCHL1
3.43439e-11	-0.407283	1	0.997	4.95823e-07	2	CyP1	CTGF
4.43002e-11	-0.345464	0.991	0.992	6.39561e-07	2	CyP1	FSTL1
4.75238e-11	-0.288956	0.346	0.566	6.86101e-07	2	CyP1	SESN3
5.41366e-11	-0.270441	0.618	0.776	7.81571e-07	2	CyP1	ITGAV
1.38153e-10	-0.384384	1	0.997	1.99451e-06	2	CyP1	COL3A1
1.93899e-10	-0.355941	0.935	0.94	2.79932e-06	2	CyP1	HLA-B
4.32675e-10	-0.614417	1	0.999	6.24653e-06	2	CyP1	DCN
7.57462e-10	-0.275296	0.912	0.934	1.09355e-05	2	CyP1	ZFAND5
1.01169e-09	-0.275114	0.687	0.792	1.46057e-05	2	CyP1	BNIP3L
1.05366e-09	-0.336931	0.461	0.626	1.52117e-05	2	CyP1	WNT2
1.29247e-09	-0.251555	0.387	0.578	1.86594e-05	2	CyP1	PNRC1
1.32759e-09	-0.447291	0.507	0.645	1.91665e-05	2	CyP1	RDH10
2.04196e-09	-0.280525	1	1	2.94798e-05	2	CyP1	MALAT1
2.1675e-09	0.585008	0.806	0.695	3.12922e-05	2	CyP1	FST
2.93946e-09	-0.268085	0.825	0.846	4.2437e-05	2	CyP1	HERPUD1
4.3053e-09	-0.373609	0.733	0.816	6.21556e-05	2	CyP1	TIMP3
1.14824e-08	-0.272922	1	1	0.000165772	2	CyP1	VIM
1.32628e-08	-0.34881	0.816	0.891	0.000191476	2	CyP1	ID2
2.27492e-08	0.376595	0.839	0.741	0.00032843	2	CyP1	KPNA2
2.31073e-08	0.267989	0.512	0.332	0.0003336	2	CyP1	PLAU
3.79302e-08	-0.270227	0.696	0.792	0.000547598	2	CyP1	CEBPD
6.31111e-08	-0.251716	0.816	0.877	0.000911135	2	CyP1	RGS10
7.05341e-08	-0.269234	0.488	0.629	0.0010183	2	CyP1	SULF1
7.28015e-08	-0.265432	0.77	0.81	0.00105103	2	CyP1	CPE
7.30742e-08	0.388303	0.968	0.948	0.00105497	2	CyP1	HNRNPH1
7.79764e-08	0.373083	0.82	0.686	0.00112575	2	CyP1	CLDN11
1.00718e-07	-0.288641	0.853	0.851	0.00145406	2	CyP1	LOX
1.01045e-07	0.382765	0.949	0.897	0.00145878	2	CyP1	EIF5A
1.51494e-07	-0.337105	0.862	0.871	0.00218712	2	CyP1	PCOLCE
1.52429e-07	-0.30157	0.829	0.859	0.00220062	2	CyP1	FBN1
1.9955e-07	-0.403405	0.779	0.843	0.00288091	2	CyP1	CDH6
2.18084e-07	-0.277936	0.88	0.901	0.00314848	2	CyP1	CHN1
3.16314e-07	-0.271413	0.862	0.889	0.00456663	2	CyP1	OLFML3
4.92305e-07	-0.276058	0.733	0.774	0.00710741	2	CyP1	C1S
1.04639e-06	-0.275464	0.783	0.834	0.0151067	2	CyP1	HSPA5
1.65294e-06	-0.303158	0.912	0.925	0.0238636	2	CyP1	SERPINE2
2.83107e-06	-0.316478	0.355	0.485	0.0408722	2	CyP1	FRZB
3.97095e-06	-0.273416	0.853	0.88	0.0573285	2	CyP1	NNMT
4.04041e-06	-0.338602	0.995	0.997	0.0583314	2	CyP1	IGFBP7
1.25903e-05	-0.269515	1	1	0.181766	2	CyP1	ANXA2
1.85764e-05	-0.267453	0.94	0.938	0.268188	2	CyP1	COL4A1
2.54693e-05	-0.355469	1	0.994	0.3677	2	CyP1	FN1
3.0839e-05	-0.251878	0.733	0.785	0.445223	2	CyP1	GJA1
4.10931e-05	-0.368284	0.783	0.805	0.593261	2	CyP1	SAT1
6.258e-05	-0.336041	0.171	0.285	0.903467	2	CyP1	ASPN
7.95492e-05	-0.289649	0.664	0.704	1	2	CyP1	CLU
0.000142234	-0.303954	0.406	0.487	1	2	CyP1	ADAMTS5
0.000182731	-0.276659	0.995	0.992	1	2	CyP1	TAGLN
0.00070122	-0.252231	0.604	0.667	1	2	CyP1	FOS
0.000741977	-0.394776	0.995	0.985	1	2	CyP1	ACTG2
0.00138553	-0.273765	1	0.999	1	2	CyP1	TIMP1
2.86505e-37	-0.613047	0.964	0.997	4.13627e-33	3	OPC2	NPM1
1.05499e-34	-0.388498	1	1	1.52308e-30	3	OPC2	RPS4X
6.49937e-33	-0.510246	0.994	0.995	9.38314e-29	3	OPC2	HNRNPA1
2.29417e-31	-0.575952	1	0.995	3.31209e-27	3	OPC2	LDHB
2.43058e-31	-0.34636	1	1	3.50902e-27	3	OPC2	RPL6
8.21234e-31	-0.378751	1	0.999	1.18562e-26	3	OPC2	GNB2L1
5.92024e-30	-0.371849	1	1	8.54705e-26	3	OPC2	RPL5
4.93889e-29	-0.339135	1	1	7.13028e-25	3	OPC2	RPL3
1.9789e-28	-0.427632	1	1	2.85693e-24	3	OPC2	RPL7
4.6721e-27	0.557025	1	1	6.74511e-23	3	OPC2	CALD1
5.14596e-27	0.434431	0.988	0.909	7.42922e-23	3	OPC2	MYH9
5.35913e-26	-0.266579	1	1	7.73698e-22	3	OPC2	RPL15
2.23991e-25	0.62687	1	0.985	3.23376e-21	3	OPC2	THBS1
2.87342e-25	0.556133	0.994	0.992	4.14836e-21	3	OPC2	FSTL1
1.90916e-24	-0.258028	1	1	2.75626e-20	3	OPC2	RPS6
5.24661e-24	0.607127	0.964	0.881	7.57453e-20	3	OPC2	WNT5A
1.20544e-23	0.589834	0.97	0.933	1.74029e-19	3	OPC2	COL4A1
3.74134e-23	0.419379	0.988	0.945	5.40138e-19	3	OPC2	PTRF
4.06482e-23	0.426379	0.982	0.922	5.86838e-19	3	OPC2	LPP
4.77868e-23	0.751846	0.929	0.744	6.89899e-19	3	OPC2	INHBA
1.2146e-22	0.510687	0.935	0.814	1.75352e-18	3	OPC2	CRIM1
1.80538e-22	-0.332324	1	1	2.60643e-18	3	OPC2	RPS3A
2.42275e-22	0.345695	0.994	0.984	3.49773e-18	3	OPC2	SELM
3.68524e-22	-0.4103	0.982	0.987	5.32038e-18	3	OPC2	EIF3E
4.53976e-22	-0.331927	1	1	6.55405e-18	3	OPC2	EEF1A1
1.95161e-21	-0.253314	1	1	2.81755e-17	3	OPC2	RPS3
2.99002e-21	0.407261	0.988	0.974	4.31669e-17	3	OPC2	COL5A2
1.48053e-20	-0.267292	0.994	0.999	2.13744e-16	3	OPC2	RPL14
1.63559e-20	0.393089	1	1	2.3613e-16	3	OPC2	COL1A1
1.71085e-20	0.473862	0.994	0.99	2.46995e-16	3	OPC2	C12orf75
2.21677e-20	0.251432	1	1	3.20035e-16	3	OPC2	ATP5E
1.27379e-19	-0.400745	0.751	0.907	1.83897e-15	3	OPC2	ESD
1.35213e-19	-0.502502	1	1	1.95207e-15	3	OPC2	VIM
2.14002e-19	0.384273	0.988	0.937	3.08955e-15	3	OPC2	FLNA
2.83237e-19	0.418498	0.935	0.872	4.08909e-15	3	OPC2	LASP1
3.41726e-19	0.365652	1	1	4.9335e-15	3	OPC2	SPARC
3.65927e-19	0.41024	1	0.98	5.28288e-15	3	OPC2	MYL9
4.86704e-19	0.471333	0.988	0.927	7.02654e-15	3	OPC2	COL12A1
5.38723e-19	-0.395364	0.994	1	7.77754e-15	3	OPC2	TUBB
6.68519e-19	-0.368285	0.982	0.995	9.6514e-15	3	OPC2	NAP1L1
8.68506e-19	-0.287094	1	0.998	1.25386e-14	3	OPC2	BTF3
9.08175e-19	0.317026	0.988	0.961	1.31113e-14	3	OPC2	C4orf3
1.35198e-18	0.403927	0.976	0.906	1.95185e-14	3	OPC2	CAV2
1.87362e-18	0.409463	0.982	0.934	2.70495e-14	3	OPC2	LINC00152
2.96532e-18	-0.253682	1	1	4.28103e-14	3	OPC2	RPS7
3.93296e-18	0.262536	1	0.998	5.67802e-14	3	OPC2	POLR2L
4.25415e-18	-0.38545	0.905	0.944	6.14171e-14	3	OPC2	SLC25A5
6.32533e-18	0.415649	0.959	0.884	9.13188e-14	3	OPC2	KLHL5
6.34317e-18	0.475819	1	0.997	9.15764e-14	3	OPC2	CTGF
7.70751e-18	0.372016	0.959	0.874	1.11273e-13	3	OPC2	VCL
8.4163e-18	-0.350472	0.852	0.953	1.21506e-13	3	OPC2	EIF3L
8.53036e-18	0.400824	0.864	0.655	1.23153e-13	3	OPC2	MYADM
1.20419e-17	0.392385	0.917	0.8	1.73849e-13	3	OPC2	DDAH1
1.68403e-17	0.402972	0.929	0.768	2.43123e-13	3	OPC2	GAS6
2.57253e-17	0.321405	1	0.994	3.71397e-13	3	OPC2	ITGB1
4.60907e-17	0.378185	0.982	0.976	6.65412e-13	3	OPC2	PALLD
4.75737e-17	0.438665	0.929	0.801	6.86822e-13	3	OPC2	ITGA1
5.01979e-17	0.529839	0.994	0.956	7.24707e-13	3	OPC2	MYLK
7.0402e-17	0.41653	0.982	0.927	1.01639e-12	3	OPC2	RND3
7.21505e-17	-0.286488	1	0.999	1.04164e-12	3	OPC2	SLC25A3
1.1147e-16	0.367169	0.639	0.367	1.60929e-12	3	OPC2	EPAS1
1.13748e-16	0.432238	0.905	0.753	1.64218e-12	3	OPC2	GJA1
1.59669e-16	0.413435	0.97	0.926	2.30514e-12	3	OPC2	CCND2
2.2744e-16	-0.39753	0.964	0.987	3.28355e-12	3	OPC2	PSMA4
2.47906e-16	-0.377758	0.84	0.926	3.57902e-12	3	OPC2	ATP5A1
3.65926e-16	-0.551306	0.964	0.993	5.28287e-12	3	OPC2	TUBA1A
6.72171e-16	0.389444	0.947	0.85	9.70414e-12	3	OPC2	GABARAPL1
7.26983e-16	-0.267646	0.994	1	1.04955e-11	3	OPC2	RPL17
9.02839e-16	-0.259385	1	1	1.30343e-11	3	OPC2	GAPDH
1.15449e-15	0.537459	0.888	0.763	1.66673e-11	3	OPC2	PPME1
1.49966e-15	-0.350565	0.704	0.869	2.16505e-11	3	OPC2	EIF3M
1.52054e-15	0.339311	0.97	0.928	2.1952e-11	3	OPC2	DAB2
1.94969e-15	0.344061	0.97	0.874	2.81477e-11	3	OPC2	PXDN
2.1625e-15	0.428561	0.828	0.625	3.12199e-11	3	OPC2	ANGPT1
2.35333e-15	0.328592	0.911	0.79	3.3975e-11	3	OPC2	FNDC3B
2.81729e-15	0.393276	0.947	0.895	4.06733e-11	3	OPC2	COL4A2
3.23158e-15	-0.453699	0.982	0.994	4.66543e-11	3	OPC2	NQO1
3.87905e-15	0.35583	1	0.992	5.60019e-11	3	OPC2	TAGLN
3.97836e-15	0.852894	0.911	0.751	5.74356e-11	3	OPC2	IL8
4.11656e-15	0.315262	1	1	5.94308e-11	3	OPC2	TPM1
4.60285e-15	0.363443	0.982	0.935	6.64513e-11	3	OPC2	MMP2
4.80425e-15	0.359817	0.87	0.685	6.9359e-11	3	OPC2	PHACTR2
5.42588e-15	0.414417	0.923	0.831	7.83334e-11	3	OPC2	LBH
5.58091e-15	0.31643	0.982	0.939	8.05716e-11	3	OPC2	ACTN1
7.06856e-15	0.364807	0.947	0.845	1.02049e-10	3	OPC2	LOXL2
1.50571e-14	0.383037	0.964	0.924	2.17379e-10	3	OPC2	ZFAND5
1.75943e-14	0.338301	0.929	0.854	2.5401e-10	3	OPC2	CDV3
2.2211e-14	0.275054	1	1	3.20661e-10	3	OPC2	MYL6
2.47149e-14	0.528091	0.947	0.851	3.56809e-10	3	OPC2	F3
3.02386e-14	0.473112	0.769	0.566	4.36555e-10	3	OPC2	ADAMTS1
3.7911e-14	0.34691	1	0.992	5.4732e-10	3	OPC2	CD44
4.17856e-14	0.448134	0.953	0.92	6.03259e-10	3	OPC2	PDGFRA
4.22481e-14	0.52494	0.935	0.886	6.09936e-10	3	OPC2	FBN2
4.24968e-14	0.442267	0.757	0.556	6.13527e-10	3	OPC2	TMTC1
6.14673e-14	0.297954	0.911	0.81	8.87404e-10	3	OPC2	TEAD1
7.6817e-14	0.27126	0.994	0.956	1.10901e-09	3	OPC2	PDLIM2
1.06272e-13	0.341123	0.817	0.627	1.53425e-09	3	OPC2	EMILIN1
1.20025e-13	-0.39142	0.976	0.966	1.73279e-09	3	OPC2	PSMA2.1
1.21983e-13	0.314923	1	1	1.76107e-09	3	OPC2	NDUFA4
1.2988e-13	0.304717	0.858	0.692	1.87507e-09	3	OPC2	CTNND1
1.9333e-13	0.390815	0.769	0.563	2.7911e-09	3	OPC2	MGLL
2.25598e-13	0.264028	0.982	0.924	3.25695e-09	3	OPC2	AHNAK
2.77743e-13	-0.384377	0.834	0.889	4.00977e-09	3	OPC2	PSMA3
3.57705e-13	0.333951	0.763	0.59	5.16419e-09	3	OPC2	ADAM19
4.15324e-13	0.360848	0.893	0.844	5.99604e-09	3	OPC2	LOX
4.36367e-13	0.323312	0.811	0.633	6.29983e-09	3	OPC2	PDLIM5
5.12521e-13	-0.291085	0.899	0.95	7.39926e-09	3	OPC2	PSMA1
5.3028e-13	0.399908	0.562	0.318	7.65565e-09	3	OPC2	MKX
7.59161e-13	-0.31386	0.793	0.88	1.096e-08	3	OPC2	C14orf166
8.90345e-13	0.355514	0.929	0.853	1.28539e-08	3	OPC2	COL5A1
1.0769e-12	0.284735	0.592	0.332	1.55473e-08	3	OPC2	SERTAD4
1.28364e-12	0.298878	0.87	0.758	1.85319e-08	3	OPC2	FARP1
1.74299e-12	0.28231	0.479	0.239	2.51635e-08	3	OPC2	USP53
1.95888e-12	0.333848	0.964	0.851	2.82803e-08	3	OPC2	FERMT2
2.12932e-12	0.54192	0.953	0.877	3.07411e-08	3	OPC2	IGF2
2.76386e-12	0.274393	0.935	0.845	3.99018e-08	3	OPC2	ZYX
3.58696e-12	-0.368828	0.988	0.974	5.1785e-08	3	OPC2	EIF4A1
3.59431e-12	-0.313004	0.988	0.986	5.18911e-08	3	OPC2	RAN
4.13132e-12	0.319941	0.917	0.875	5.96439e-08	3	OPC2	HIF1A
8.32342e-12	0.257481	0.834	0.631	1.20165e-07	3	OPC2	RECK
9.47074e-12	0.427443	0.964	0.919	1.36729e-07	3	OPC2	PCDH18
1.03719e-11	0.306186	0.964	0.907	1.49739e-07	3	OPC2	PHLDA2
1.58519e-11	0.277391	0.953	0.882	2.28854e-07	3	OPC2	AXL
1.60501e-11	-0.326881	0.959	0.958	2.31715e-07	3	OPC2	PSMB1
1.78058e-11	-0.377232	0.964	0.979	2.57063e-07	3	OPC2	ENO1
1.93629e-11	0.291892	0.633	0.416	2.79542e-07	3	OPC2	FAM89A
2.16233e-11	-0.296048	0.811	0.894	3.12175e-07	3	OPC2	PGD
2.18863e-11	0.331605	0.929	0.87	3.15972e-07	3	OPC2	LAMC1
2.26251e-11	0.328622	0.964	0.909	3.26638e-07	3	OPC2	TIMP2
2.48041e-11	0.443001	0.757	0.594	3.58097e-07	3	OPC2	RDH10
2.55411e-11	0.497468	0.935	0.815	3.68737e-07	3	OPC2	IGFBP3
3.41328e-11	0.349187	0.734	0.564	4.92775e-07	3	OPC2	FAM20C
4.13532e-11	-0.490426	0.97	0.962	5.97017e-07	3	OPC2	STMN1
4.32995e-11	0.309889	0.929	0.857	6.25115e-07	3	OPC2	STAT1
5.52826e-11	0.257467	0.882	0.779	7.98114e-07	3	OPC2	MACF1
5.63377e-11	0.262831	0.929	0.875	8.13347e-07	3	OPC2	IGFBP4
5.8022e-11	-0.288243	0.805	0.874	8.37664e-07	3	OPC2	PSMB7
6.15977e-11	0.327064	0.716	0.553	8.89287e-07	3	OPC2	NPTN
6.7489e-11	-0.439092	0.888	0.916	9.74339e-07	3	OPC2	FDPS
7.31419e-11	-0.25219	0.805	0.902	1.05595e-06	3	OPC2	EIF3H
7.34888e-11	0.328668	0.645	0.471	1.06096e-06	3	OPC2	SERTAD4-AS1
7.35342e-11	0.279662	0.97	0.926	1.06161e-06	3	OPC2	MLTK
9.57232e-11	0.294919	0.746	0.574	1.38196e-06	3	OPC2	NABP1
9.6628e-11	-0.320369	0.988	0.992	1.39502e-06	3	OPC2	HSP90AA1
1.13385e-10	-0.252594	0.426	0.641	1.63693e-06	3	OPC2	IMPDH2
1.20255e-10	0.27735	0.651	0.458	1.73612e-06	3	OPC2	SGIP1
1.25585e-10	-0.373863	0.68	0.795	1.81307e-06	3	OPC2	DUT
1.26978e-10	0.312484	0.734	0.579	1.83318e-06	3	OPC2	SULF1
1.38862e-10	-0.367463	0.846	0.918	2.00475e-06	3	OPC2	PTN
1.5088e-10	0.259954	0.953	0.925	2.17826e-06	3	OPC2	CLIC4
1.91664e-10	-0.390776	1	1	2.76706e-06	3	OPC2	ANXA2
2.1433e-10	0.355277	0.959	0.89	3.09428e-06	3	OPC2	COL6A1
2.50005e-10	-0.27953	1	1	3.60932e-06	3	OPC2	PTMA
3.63147e-10	0.30127	0.988	0.972	5.24276e-06	3	OPC2	MIR4435-1HG
3.92733e-10	0.253652	0.947	0.859	5.66989e-06	3	OPC2	TLN1
4.06424e-10	0.309984	0.805	0.65	5.86755e-06	3	OPC2	C1orf198
4.4515e-10	0.319121	0.811	0.674	6.42663e-06	3	OPC2	LDLR
6.36104e-10	0.34247	0.645	0.45	9.18343e-06	3	OPC2	LEPREL1
7.62899e-10	0.30716	0.87	0.777	1.1014e-05	3	OPC2	EDIL3
8.98142e-10	-0.273214	0.899	0.908	1.29665e-05	3	OPC2	ATP5C1
9.23817e-10	-0.286759	0.604	0.764	1.33372e-05	3	OPC2	ILF2
1.05786e-09	0.276935	0.769	0.6	1.52723e-05	3	OPC2	PDGFC
1.11874e-09	0.285044	0.828	0.762	1.61512e-05	3	OPC2	HEG1
1.38285e-09	0.343842	0.763	0.61	1.99642e-05	3	OPC2	NSG1
1.52685e-09	0.27782	0.604	0.418	2.20432e-05	3	OPC2	PCDH7
1.76839e-09	0.276902	0.935	0.883	2.55302e-05	3	OPC2	MEST
1.89421e-09	-0.472462	0.864	0.921	2.73467e-05	3	OPC2	ACAT2
1.92834e-09	-0.295506	0.609	0.76	2.78394e-05	3	OPC2	CCT8
2.21219e-09	-0.251576	0.746	0.839	3.19374e-05	3	OPC2	XRCC5
2.53373e-09	0.401073	0.58	0.371	3.65794e-05	3	OPC2	TNFSF18
2.54685e-09	-0.454585	1	0.992	3.67689e-05	3	OPC2	TUBA1B
2.60331e-09	0.267412	0.698	0.507	3.75839e-05	3	OPC2	TGFBR2
3.0877e-09	0.379685	1	0.996	4.45771e-05	3	OPC2	IGFBP7
3.63308e-09	-0.255775	0.899	0.944	5.24508e-05	3	OPC2	ATP5O
3.68239e-09	0.256661	0.609	0.428	5.31626e-05	3	OPC2	MGAT5
3.9277e-09	0.261326	0.592	0.4	5.67042e-05	3	OPC2	NTN4
4.11336e-09	0.263595	0.846	0.723	5.93846e-05	3	OPC2	UGCG
4.54019e-09	0.251575	0.87	0.761	6.55467e-05	3	OPC2	LHFP
5.42392e-09	0.291387	0.935	0.859	7.83052e-05	3	OPC2	CAMK2N1
5.59734e-09	-0.753266	0.621	0.72	8.08088e-05	3	OPC2	KIAA0101
5.65402e-09	0.630466	0.734	0.572	8.16271e-05	3	OPC2	CXCL1
6.66492e-09	0.541299	0.97	0.908	9.62215e-05	3	OPC2	RARRES2
7.2693e-09	-0.291991	0.746	0.85	0.000104947	3	OPC2	TKT
8.58048e-09	-0.282092	0.716	0.805	0.000123876	3	OPC2	PHGDH
9.83722e-09	-0.293612	0.751	0.826	0.00014202	3	OPC2	HSPD1
1.12812e-08	-0.349629	0.947	0.959	0.000162867	3	OPC2	HSPA8
1.20352e-08	-0.258741	0.775	0.868	0.000173753	3	OPC2	ATP5F1
1.25548e-08	-0.29247	0.923	0.946	0.000181254	3	OPC2	RANBP1
1.27168e-08	0.262367	0.994	0.998	0.000183593	3	OPC2	NEAT1
1.59211e-08	-0.324194	0.994	0.997	0.000229853	3	OPC2	HMGB1
1.59316e-08	-0.276628	0.302	0.509	0.000230004	3	OPC2	PCNA
1.72773e-08	0.265919	0.734	0.593	0.000249432	3	OPC2	ADAMTS12
1.85145e-08	0.254322	0.639	0.477	0.000267294	3	OPC2	ITGA11
1.85941e-08	-0.364337	0.852	0.927	0.000268443	3	OPC2	FDFT1
2.4777e-08	0.297732	0.893	0.852	0.000357706	3	OPC2	CDC42EP3
2.96831e-08	0.274579	0.568	0.384	0.000428535	3	OPC2	PRDM1
3.43116e-08	0.316871	0.467	0.311	0.000495357	3	OPC2	ADAMTS8
3.6477e-08	-0.287628	0.598	0.732	0.000526618	3	OPC2	MDH1
3.70266e-08	-0.382288	0.237	0.434	0.000534553	3	OPC2	RRM2
4.14508e-08	-0.286671	0.627	0.753	0.000598425	3	OPC2	PTPLAD1
5.09052e-08	0.312862	0.959	0.871	0.000734918	3	OPC2	OLFML3
5.23011e-08	0.299758	0.604	0.475	0.000755071	3	OPC2	SLC20A2
1.05213e-07	-0.308941	0.497	0.669	0.00151896	3	OPC2	PEG10
1.31247e-07	-0.308016	0.988	0.987	0.00189481	3	OPC2	HSP90AB1
1.33262e-07	0.304163	0.781	0.644	0.00192391	3	OPC2	LMO7
1.57679e-07	0.506134	0.609	0.463	0.00227641	3	OPC2	WFDC1
1.80131e-07	0.255961	0.834	0.8	0.00260055	3	OPC2	TP53I11
1.90412e-07	0.286934	0.645	0.452	0.00274898	3	OPC2	ITIH5
2.03486e-07	0.403071	0.604	0.449	0.00293773	3	OPC2	ADAMTS5
2.20821e-07	0.378668	0.74	0.621	0.00318799	3	OPC2	ADM
2.25483e-07	0.504246	0.994	0.998	0.0032553	3	OPC2	IGFBP5
2.45176e-07	-0.35835	0.994	0.991	0.0035396	3	OPC2	HMGN2
2.54455e-07	0.379748	0.882	0.823	0.00367356	3	OPC2	SPON2
2.57014e-07	0.26067	0.882	0.775	0.00371051	3	OPC2	MFGE8
2.68627e-07	-0.4205	0.787	0.853	0.00387817	3	OPC2	ARL6IP1
3.20857e-07	-0.266239	0.107	0.289	0.00463221	3	OPC2	CENPF
4.76583e-07	-0.251657	1	0.994	0.00688043	3	OPC2	PRDX1
5.74751e-07	-0.315134	0.71	0.767	0.00829768	3	OPC2	TUBB4B
6.33129e-07	-0.277586	0.29	0.466	0.00914048	3	OPC2	MAD2L1
6.94385e-07	0.307521	0.834	0.723	0.0100248	3	OPC2	ATP2B1
8.12072e-07	0.354502	0.521	0.363	0.0117239	3	OPC2	SBF2-AS1
1.31536e-06	0.291904	0.42	0.242	0.0189898	3	OPC2	CXCL6
1.56379e-06	-0.254064	0.609	0.698	0.0225764	3	OPC2	CCT5
2.09888e-06	-0.267908	0.905	0.919	0.0303016	3	OPC2	ATP5B
2.31923e-06	0.250307	0.361	0.215	0.0334828	3	OPC2	SYNPO2
2.54398e-06	0.269672	0.556	0.432	0.0367275	3	OPC2	F2RL2
4.34168e-06	0.269306	0.698	0.605	0.0626808	3	OPC2	CSRP1
4.43209e-06	0.503984	0.959	0.939	0.063986	3	OPC2	S100A6
4.49861e-06	0.290573	0.876	0.838	0.0649465	3	OPC2	BGN
4.85183e-06	0.301867	0.675	0.546	0.0700459	3	OPC2	BMP4
5.36979e-06	0.252943	0.947	0.888	0.0775237	3	OPC2	CHN1
5.74953e-06	-0.265376	0.544	0.683	0.0830059	3	OPC2	FABP5
6.82513e-06	0.285283	0.231	0.116	0.0985343	3	OPC2	BMP2
8.10654e-06	-0.258515	0.775	0.849	0.117034	3	OPC2	TUBA1C
1.06186e-05	-0.374783	0.864	0.912	0.153301	3	OPC2	TMEM97
1.18836e-05	-0.286526	0.964	0.975	0.171563	3	OPC2	MGST1
1.29777e-05	-0.370631	0.361	0.488	0.187359	3	OPC2	BIRC5
1.59185e-05	0.395636	0.621	0.494	0.229816	3	OPC2	COCH
1.91691e-05	-0.29346	0.905	0.94	0.276744	3	OPC2	ANXA1
2.64879e-05	-0.254596	0.172	0.306	0.382406	3	OPC2	NUSAP1
3.72533e-05	-0.44988	0.432	0.526	0.537826	3	OPC2	HMGB2
4.19911e-05	-0.361966	0.775	0.845	0.606226	3	OPC2	CKS1B
4.35416e-05	-0.354765	0.917	0.912	0.628611	3	OPC2	C14orf1
5.22499e-05	-0.280402	0.278	0.41	0.754331	3	OPC2	CDK1
8.66621e-05	-0.287064	0.361	0.457	1	3	OPC2	TYMS
0.000362297	-0.539465	0.278	0.38	1	3	OPC2	TOP2A
0.000542606	-0.281961	0.621	0.709	1	3	OPC2	CLU
0.000552934	-0.404306	0.491	0.583	1	3	OPC2	PTTG1
0.000687005	-0.382417	0.716	0.762	1	3	OPC2	INSIG1
0.00176192	0.339403	0.84	0.736	1	3	OPC2	S100A4
0.00176463	-0.383169	0.58	0.647	1	3	OPC2	UBE2C
0.00181934	-0.294461	0.988	0.998	1	3	OPC2	H2AFZ
0.00291249	0.261455	0.793	0.733	1	3	OPC2	TWIST1
0.009477	0.252198	0.367	0.3	1	3	OPC2	KIAA1199
0.00971823	-0.645105	0.929	0.947	1	3	OPC2	HIST1H4C
2.75563e-49	1.14041	0.991	0.883	3.97831e-45	4	OPC4	ACLY
8.01561e-44	1.10833	1	0.88	1.15721e-39	4	OPC4	SCD
4.14244e-43	1.00932	0.991	0.904	5.98045e-39	4	OPC4	C14orf1
4.28559e-42	1.27266	0.954	0.533	6.18711e-38	4	OPC4	FABP3
2.85568e-38	0.839653	0.945	0.695	4.12275e-34	4	OPC4	MVD
8.08466e-37	1.07359	0.963	0.733	1.16718e-32	4	OPC4	INSIG1
1.05354e-33	1.12615	0.972	0.804	1.52099e-29	4	OPC4	HMGCS1
2.97973e-31	0.814653	0.982	0.828	4.30184e-27	4	OPC4	FADS2
2.77137e-30	0.665708	0.991	0.896	4.00103e-26	4	OPC4	SQLE
5.74461e-30	0.947973	0.982	0.868	8.2935e-26	4	OPC4	IDI1
2.49823e-29	0.67656	0.817	0.433	3.6067e-25	4	OPC4	FASN
3.20874e-29	-0.726941	1	1	4.63246e-25	4	OPC4	TPM1
1.14648e-28	0.699297	0.991	0.903	1.65517e-24	4	OPC4	MSMO1
1.6322e-28	-0.999105	0.982	0.994	2.35641e-24	4	OPC4	TAGLN
2.35896e-28	0.583529	0.991	0.908	3.40563e-24	4	OPC4	FDFT1
1.34278e-27	0.711144	0.954	0.788	1.93857e-23	4	OPC4	DHCR24
2.61552e-27	0.828082	0.982	0.897	3.77603e-23	4	OPC4	TMEM97
3.32628e-27	0.731273	0.853	0.554	4.80215e-23	4	OPC4	HMGCR
4.89476e-27	0.775128	0.945	0.775	7.06657e-23	4	OPC4	PHLDA1
1.72876e-26	0.648466	0.752	0.379	2.49581e-22	4	OPC4	ACSS2
2.6314e-26	0.722671	0.817	0.474	3.79895e-22	4	OPC4	TM7SF2
1.20857e-25	0.597356	0.835	0.522	1.74481e-21	4	OPC4	LSS
1.72686e-24	-1.13937	0.963	0.987	2.49306e-20	4	OPC4	ACTA2
2.02105e-24	0.39709	1	1	2.91779e-20	4	OPC4	FTH1
2.6413e-24	0.61624	0.954	0.815	3.81325e-20	4	OPC4	FADS1
6.72541e-24	-0.592897	1	1	9.70948e-20	4	OPC4	SPARC
1.46874e-21	0.533311	0.817	0.516	2.12042e-17	4	OPC4	ELOVL6
1.83655e-21	0.540469	0.872	0.594	2.65143e-17	4	OPC4	DHCR7
2.65658e-21	-0.939206	0.945	0.991	3.8353e-17	4	OPC4	ACTG2
4.64738e-21	-0.653056	0.963	0.985	6.70942e-17	4	OPC4	MYL9
6.12283e-21	-0.479959	1	1	8.83952e-17	4	OPC4	CALM2
1.50447e-20	-0.476808	1	1	2.172e-16	4	OPC4	NDUFA4
1.93002e-20	0.422584	1	1	2.78636e-16	4	OPC4	FTL
3.12192e-20	0.454319	0.908	0.704	4.50711e-16	4	OPC4	SLC25A1
5.98676e-20	-0.412728	1	1	8.64309e-16	4	OPC4	ACTB
1.07115e-19	0.500774	0.697	0.377	1.54642e-15	4	OPC4	SNCA
1.11403e-19	0.268507	0.385	0.098	1.60832e-15	4	OPC4	PRUNE2
1.46203e-19	-0.78418	1	0.996	2.11073e-15	4	OPC4	IGFBP7
2.69795e-19	0.349522	0.697	0.323	3.89503e-15	4	OPC4	POPDC3
3.38103e-19	0.569061	0.734	0.423	4.88119e-15	4	OPC4	LPIN1
1.38957e-18	-0.928453	0.917	0.966	2.00612e-14	4	OPC4	MYLK
3.50911e-18	-0.932413	1	0.999	5.0661e-14	4	OPC4	DCN
3.68785e-18	-0.388787	1	1	5.32416e-14	4	OPC4	MYL6
5.37743e-18	0.41569	0.972	0.902	7.76339e-14	4	OPC4	IDH1
5.38713e-18	-0.606145	1	1	7.77739e-14	4	OPC4	TPM2
7.22517e-18	0.494295	0.945	0.804	1.0431e-13	4	OPC4	CYB5B
1.4751e-17	-0.322225	1	1	2.1296e-13	4	OPC4	CFL1
3.45396e-17	0.540871	0.927	0.734	4.98648e-13	4	OPC4	EBP
4.36015e-17	0.322819	1	0.999	6.29475e-13	4	OPC4	MT-ND2
1.64939e-16	0.487866	0.982	0.904	2.38122e-12	4	OPC4	FDPS
1.87945e-16	-0.64583	0.853	0.948	2.71337e-12	4	OPC4	HLA-B
1.8897e-16	0.406748	0.688	0.385	2.72816e-12	4	OPC4	PCSK9
3.17281e-16	0.442428	1	0.958	4.58059e-12	4	OPC4	SLC7A11
3.88281e-16	0.457531	0.789	0.53	5.60561e-12	4	OPC4	STARD4
4.73178e-16	0.420023	0.872	0.674	6.83127e-12	4	OPC4	FAM213A
6.15858e-16	-0.567811	0.569	0.847	8.89114e-12	4	OPC4	PMP22
1.76499e-15	0.502363	0.596	0.303	2.54811e-11	4	OPC4	HES6
6.66093e-15	-0.453704	0.927	0.963	9.61638e-11	4	OPC4	FHL1
6.79049e-15	0.394041	0.734	0.482	9.80343e-11	4	OPC4	PCYT2
1.27421e-14	0.478222	0.945	0.875	1.83958e-10	4	OPC4	HMGA1
1.31201e-14	0.390856	0.633	0.344	1.89415e-10	4	OPC4	SV2A
1.49822e-14	0.451795	0.817	0.607	2.16298e-10	4	OPC4	SC5D
1.90331e-14	-0.598668	0.844	0.949	2.74781e-10	4	OPC4	COL4A1
2.25637e-14	-0.631476	0.899	0.97	3.25753e-10	4	OPC4	STMN1
2.30562e-14	-0.335737	0.991	0.999	3.32863e-10	4	OPC4	H3F3A
3.13262e-14	-1.03838	0.899	0.949	4.52257e-10	4	OPC4	HIST1H4C
3.35933e-14	0.705527	1	0.998	4.84987e-10	4	OPC4	MT2A
5.1168e-14	-0.521194	1	0.991	7.38712e-10	4	OPC4	FSTL1
5.46077e-14	-0.450019	0.734	0.902	7.88372e-10	4	OPC4	SDC2
9.9318e-14	-0.413399	0.826	0.915	1.43385e-09	4	OPC4	PSMB6
1.03598e-13	0.42128	0.835	0.643	1.49565e-09	4	OPC4	HSD17B12
1.85114e-13	-0.482547	1	1	2.67249e-09	4	OPC4	CALD1
2.55829e-13	-0.663009	0.661	0.851	3.6934e-09	4	OPC4	IGFBP3
5.94545e-13	0.39896	0.835	0.624	8.58344e-09	4	OPC4	PEG10
6.31631e-13	0.343003	1	1	9.11886e-09	4	OPC4	MALAT1
1.09332e-12	0.361272	0.963	0.907	1.57843e-08	4	OPC4	ACAT2
1.27509e-12	0.633682	0.807	0.611	1.84084e-08	4	OPC4	SLC20A1
2.09774e-12	-0.501401	0.972	0.988	3.02851e-08	4	OPC4	LAPTM4A
2.81856e-12	0.362956	0.908	0.835	4.06916e-08	4	OPC4	ARPC1B
3.2177e-12	-0.484403	1	1	4.64539e-08	4	OPC4	ANXA2
5.51631e-12	0.313666	0.505	0.262	7.9639e-08	4	OPC4	CYP51A1
7.10943e-12	-0.691368	0.853	0.924	1.02639e-07	4	OPC4	RARRES2
9.08063e-12	-0.286904	0.982	0.996	1.31097e-07	4	OPC4	OSTC
1.51421e-11	-0.421735	0.798	0.9	2.18607e-07	4	OPC4	MEST
2.46859e-11	0.318028	0.963	0.951	3.5639e-07	4	OPC4	MAP1B
2.9802e-11	-0.496844	1	0.996	4.30252e-07	4	OPC4	H2AFZ
3.72764e-11	-0.489573	0.78	0.885	5.3816e-07	4	OPC4	NNMT
3.76781e-11	-0.459456	0.752	0.883	5.43959e-07	4	OPC4	CAMK2N1
3.83285e-11	0.30592	1	0.969	5.53349e-07	4	OPC4	PTMS
5.55958e-11	0.297862	0.835	0.667	8.02636e-07	4	OPC4	CCNG1
6.74883e-11	-0.34087	0.982	0.986	9.74329e-07	4	OPC4	RAN
1.14806e-10	-0.558166	0.991	0.994	1.65746e-06	4	OPC4	CTSC
1.30072e-10	0.362803	0.963	0.913	1.87785e-06	4	OPC4	DPYSL2
2.09584e-10	-0.280055	0.945	0.973	3.02576e-06	4	OPC4	NDUFA13
2.12381e-10	0.395166	0.853	0.677	3.06615e-06	4	OPC4	LDLR
2.4872e-10	0.307138	0.339	0.127	3.59077e-06	4	OPC4	SLC14A1
3.24716e-10	-0.32596	0.982	0.992	4.68793e-06	4	OPC4	UBB
3.96887e-10	-0.273517	0.927	0.985	5.72986e-06	4	OPC4	DYNLT1
4.46974e-10	-0.40766	0.862	0.914	6.45297e-06	4	OPC4	HSP90B1
6.76211e-10	0.492685	0.917	0.822	9.76246e-06	4	OPC4	CDH6
7.46428e-10	-0.417177	1	0.997	1.07762e-05	4	OPC4	MYL12A
7.47863e-10	-0.279324	0.982	0.995	1.07969e-05	4	OPC4	ATP5G3
8.46795e-10	-0.347043	0.945	0.969	1.22252e-05	4	OPC4	SEPT7
8.65298e-10	0.285576	0.798	0.547	1.24923e-05	4	OPC4	RNF24
8.66952e-10	0.307729	0.495	0.269	1.25162e-05	4	OPC4	HHEX
1.13465e-09	0.305397	0.688	0.462	1.6381e-05	4	OPC4	TGFB1
1.18624e-09	-0.251524	1	1	1.71258e-05	4	OPC4	S100A11
1.62761e-09	0.33666	0.661	0.473	2.34978e-05	4	OPC4	UCP2
1.8178e-09	0.44474	0.67	0.46	2.62436e-05	4	OPC4	PLAT
2.47219e-09	-0.381379	0.615	0.809	3.5691e-05	4	OPC4	EDIL3
2.63754e-09	-0.545921	0.78	0.905	3.80781e-05	4	OPC4	FBN2
2.83719e-09	-0.370531	0.211	0.509	4.09605e-05	4	OPC4	ITIH5
3.21152e-09	-0.319377	0.991	0.997	4.63648e-05	4	OPC4	MYL12B
3.62973e-09	-0.420393	0.624	0.819	5.24025e-05	4	OPC4	TIMP3
4.8818e-09	0.456686	1	0.997	7.04785e-05	4	OPC4	NEAT1
5.09324e-09	-0.391745	0.771	0.887	7.35311e-05	4	OPC4	FBLN5
5.43644e-09	0.296944	0.633	0.42	7.84858e-05	4	OPC4	SEL1L3
5.69146e-09	-0.297403	0.248	0.518	8.21676e-05	4	OPC4	CNN1
7.60676e-09	-0.325403	0.826	0.915	0.000109819	4	OPC4	ATP5C1
8.06451e-09	-0.367316	1	0.996	0.000116427	4	OPC4	HMGB1
8.91521e-09	0.347392	1	0.994	0.000128709	4	OPC4	FN1
9.77794e-09	0.309988	0.908	0.789	0.000141164	4	OPC4	SAT1
1.19034e-08	-0.409894	0.899	0.956	0.000171849	4	OPC4	GSTM3
1.24957e-08	-0.292461	0.991	0.991	0.000180401	4	OPC4	ANXA5
1.39325e-08	-0.394969	0.982	0.987	0.000201144	4	OPC4	HSP90AB1
1.6235e-08	-0.306223	1	1	0.000234385	4	OPC4	B2M
1.66471e-08	-0.384787	0.89	0.926	0.000240335	4	OPC4	HLA-A
1.69982e-08	0.361296	0.881	0.817	0.000245402	4	OPC4	ELOVL5
1.83822e-08	0.274275	0.963	0.832	0.000265385	4	OPC4	CCDC85B
2.16553e-08	-0.258026	0.844	0.926	0.000312637	4	OPC4	SAP18
2.33555e-08	0.287155	0.936	0.868	0.000337184	4	OPC4	ARPC1A
2.53665e-08	0.255753	0.679	0.472	0.000366216	4	OPC4	ETV5
2.53828e-08	-0.266119	0.917	0.949	0.000366452	4	OPC4	SLIRP
2.65495e-08	-0.312753	0.862	0.945	0.000383295	4	OPC4	ATP5O
2.82589e-08	-0.273032	0.963	0.983	0.000407974	4	OPC4	PPIB
3.28148e-08	-0.262004	0.459	0.726	0.000473747	4	OPC4	IFT20
3.62494e-08	-0.70941	0.532	0.723	0.000523333	4	OPC4	KIAA0101
3.70158e-08	-0.323386	0.881	0.963	0.000534398	4	OPC4	ITM2B
4.5241e-08	-0.318708	0.972	0.982	0.000653145	4	OPC4	MARCKS
4.98864e-08	-0.344738	0.817	0.912	0.00072021	4	OPC4	COL4A2
7.45593e-08	-0.289392	0.991	0.985	0.00107641	4	OPC4	S100A10
7.6998e-08	-0.280575	0.633	0.801	0.00111162	4	OPC4	PA2G4
7.99858e-08	-0.297622	0.972	0.987	0.00115476	4	OPC4	IFITM3
8.45477e-08	-0.390851	0.743	0.855	0.00122061	4	OPC4	LBH
9.36801e-08	-0.446216	0.33	0.595	0.00135246	4	OPC4	PTTG1
1.33592e-07	-0.284877	0.789	0.878	0.00192867	4	OPC4	ILK
1.60947e-07	0.262457	0.972	0.953	0.0023236	4	OPC4	TXNRD1
1.63915e-07	-0.296446	0.055	0.283	0.00236643	4	OPC4	CENPF
1.64732e-07	0.295416	0.945	0.912	0.00237823	4	OPC4	PHLDA2
2.63625e-07	-0.437508	0.266	0.49	0.00380596	4	OPC4	BIRC5
3.45142e-07	-0.391604	0.248	0.495	0.00498281	4	OPC4	ADAMTS5
3.65452e-07	0.270843	0.761	0.62	0.00527603	4	OPC4	IGF2BP3
4.2614e-07	-0.309592	1	0.994	0.00615218	4	OPC4	CAV1
6.15002e-07	-0.317423	0.45	0.636	0.00887878	4	OPC4	CSRP1
6.63937e-07	-0.500235	1	0.997	0.00958526	4	OPC4	LUM
6.6542e-07	0.29023	0.459	0.271	0.00960667	4	OPC4	APOC1
6.90822e-07	-0.374576	0.394	0.604	0.0099734	4	OPC4	EFEMP1
7.06723e-07	-0.344223	0.936	0.971	0.010203	4	OPC4	PSMA2.1
7.61782e-07	-0.259226	0.541	0.763	0.0109979	4	OPC4	UQCRC2
7.83733e-07	-0.327608	0.229	0.465	0.0113148	4	OPC4	TYMS
8.18484e-07	0.254544	0.56	0.411	0.0118165	4	OPC4	MVK
8.38964e-07	-0.457958	0.642	0.796	0.0121121	4	OPC4	PPME1
8.80995e-07	-0.292037	0.092	0.315	0.0127189	4	OPC4	TMEM176B
9.25584e-07	0.30306	0.844	0.797	0.0133627	4	OPC4	RNF145
9.58801e-07	-0.328197	0.183	0.412	0.0138422	4	OPC4	CDK1
9.7954e-07	0.292792	0.495	0.314	0.0141416	4	OPC4	FAM43A
1.00436e-06	-0.313638	0.972	0.993	0.0144999	4	OPC4	HSP90AA1
1.02929e-06	-0.339604	0.917	0.927	0.0148598	4	OPC4	HLA-C
1.18271e-06	-0.298657	0.312	0.56	0.0170748	4	OPC4	C1R
1.27253e-06	0.269523	0.991	0.972	0.0183715	4	OPC4	MGST1
1.3694e-06	-0.274722	0.193	0.414	0.01977	4	OPC4	ANLN
1.4544e-06	-0.256914	0.138	0.364	0.0209971	4	OPC4	CDKN3
1.46125e-06	-0.422669	0.413	0.64	0.021096	4	OPC4	RDH10
1.50677e-06	-0.258521	0.78	0.85	0.0217532	4	OPC4	PSMA5
1.7153e-06	-0.279643	0.67	0.807	0.0247638	4	OPC4	GLIPR2
1.8106e-06	-0.340216	0.468	0.657	0.0261397	4	OPC4	ADM
1.84303e-06	-0.282738	0.514	0.69	0.0266078	4	OPC4	C1orf198
1.85649e-06	0.297308	0.716	0.601	0.0268022	4	OPC4	ITGB5
2.01582e-06	-0.303008	0.982	0.984	0.0291024	4	OPC4	PSMA4
2.34188e-06	-0.263959	0.679	0.797	0.0338097	4	OPC4	TMEM45A
2.39478e-06	-0.365195	0.193	0.424	0.0345734	4	OPC4	TNFSF18
2.4014e-06	-0.376867	0.835	0.918	0.034669	4	OPC4	NREP
2.42547e-06	-0.27227	1	0.999	0.0350165	4	OPC4	TUBB
2.45878e-06	0.284958	0.716	0.572	0.0354974	4	OPC4	RIN2
2.5149e-06	-0.338489	0.651	0.771	0.0363076	4	OPC4	KPNA2
2.5289e-06	-0.502195	0.651	0.784	0.0365097	4	OPC4	INHBA
2.7668e-06	0.353179	0.569	0.418	0.0399443	4	OPC4	DDX10
2.90619e-06	-0.341785	0.505	0.689	0.0419567	4	OPC4	KRT18
3.24026e-06	-0.286807	0.633	0.721	0.0467796	4	OPC4	MDH1
3.65859e-06	0.277244	0.982	0.963	0.0528191	4	OPC4	MT-ND5
3.76998e-06	-0.254376	0.339	0.579	0.0544273	4	OPC4	LAMA4
3.78402e-06	0.334003	0.688	0.554	0.0546299	4	OPC4	DUSP6
3.93941e-06	-0.425022	0.936	0.935	0.0568733	4	OPC4	ANXA1
4.03474e-06	-0.327875	0.633	0.785	0.0582496	4	OPC4	ISOC1
4.3759e-06	-0.430186	0.321	0.532	0.0631748	4	OPC4	HMGB2
4.58055e-06	-0.575577	0.183	0.384	0.0661293	4	OPC4	TOP2A
5.54728e-06	-0.334334	0.789	0.855	0.080086	4	OPC4	DEK
6.35567e-06	-0.288001	0.963	0.978	0.0917569	4	OPC4	COL5A2
6.84471e-06	0.254958	0.688	0.554	0.0988171	4	OPC4	PANK3
7.04441e-06	0.255726	0.927	0.89	0.1017	4	OPC4	PDE5A
7.32603e-06	-0.276402	0.89	0.939	0.105766	4	OPC4	DAB2
7.98645e-06	-0.258689	0.78	0.904	0.1153	4	OPC4	AXL
8.39289e-06	-0.268253	0.119	0.319	0.121168	4	OPC4	LIMCH1
9.1811e-06	-0.267833	1	1	0.132548	4	OPC4	COL1A1
9.60358e-06	-0.295221	0.294	0.498	0.138647	4	OPC4	PCNA
1.10248e-05	-0.34915	0.092	0.281	0.159165	4	OPC4	ASPN
1.25641e-05	-0.273471	0.917	0.944	0.181387	4	OPC4	TMEM59
1.38578e-05	-0.292055	0.963	0.978	0.200065	4	OPC4	EIF4A1
1.53676e-05	-0.274301	0.982	0.956	0.221862	4	OPC4	PSMB1
2.25482e-05	0.28084	0.927	0.888	0.325528	4	OPC4	PGRMC1
2.43941e-05	-0.271792	0.752	0.846	0.352178	4	OPC4	CD47
2.44776e-05	0.271955	0.578	0.456	0.353383	4	OPC4	MMD
2.54795e-05	0.386799	0.606	0.469	0.367848	4	OPC4	RGCC
2.73909e-05	0.252478	0.716	0.652	0.395442	4	OPC4	PGP
2.98554e-05	-0.276025	0.89	0.948	0.431023	4	OPC4	RANBP1
3.10698e-05	-0.585412	0.431	0.613	0.448555	4	OPC4	CXCL1
3.12161e-05	-0.276342	0.89	0.932	0.450667	4	OPC4	TALDO1
3.40854e-05	-0.254847	0.688	0.814	0.492091	4	OPC4	CPE
3.47451e-05	-0.329342	0.771	0.838	0.501615	4	OPC4	CRIM1
4.50409e-05	-0.2934	0.505	0.671	0.650256	4	OPC4	ANGPT1
4.82958e-05	-0.300772	0.22	0.404	0.697246	4	OPC4	SBF2-AS1
4.9187e-05	-0.306482	1	1	0.710113	4	OPC4	VIM
5.87424e-05	-0.283816	0.33	0.504	0.848064	4	OPC4	TK1
5.93945e-05	-0.346617	0.083	0.255	0.857479	4	OPC4	CXCL14
6.13601e-05	-0.380977	0.789	0.849	0.885856	4	OPC4	ARL6IP1
6.51208e-05	-0.347725	0.413	0.581	0.940148	4	OPC4	BMP4
6.95406e-05	-0.400089	0.807	0.838	1	4	OPC4	CKS1B
7.26331e-05	-0.356154	0.257	0.421	1	4	OPC4	RRM2
8.65178e-05	-0.274041	0.486	0.626	1	4	OPC4	GGH
9.14748e-05	-0.380774	0.45	0.614	1	4	OPC4	CYTL1
9.59552e-05	-0.280408	0.229	0.403	1	4	OPC4	CCNB1
0.000152726	-0.300131	0.459	0.609	1	4	OPC4	WNT2
0.000182252	-0.256254	0.789	0.872	1	4	OPC4	GABARAPL1
0.000182524	-0.282816	0.752	0.853	1	4	OPC4	BGN
0.000198356	0.252664	0.615	0.491	1	4	OPC4	CPD
0.000199654	-0.34644	0.972	0.993	1	4	OPC4	HMGN2
0.000204639	-0.271525	0.688	0.825	1	4	OPC4	RBP1
0.000208844	-0.38928	0.349	0.499	1	4	OPC4	WFDC1
0.000269868	0.268597	0.706	0.606	1	4	OPC4	ERRFI1
0.000283099	-0.300063	0.881	0.91	1	4	OPC4	PTN
0.000347839	-0.258092	0.899	0.919	1	4	OPC4	ATP5B
0.000367777	-0.254926	1	0.995	1	4	OPC4	LDHB
0.000584561	0.264356	0.578	0.494	1	4	OPC4	SVIL
0.000680157	-0.257824	0.358	0.485	1	4	OPC4	ZWINT
0.00108658	0.303573	0.963	0.966	1	4	OPC4	IL6ST
0.00114011	-0.255605	0.982	0.991	1	4	OPC4	C12orf75
0.00117854	-0.305402	0.743	0.826	1	4	OPC4	UBE2S
0.0017397	-0.260584	0.78	0.829	1	4	OPC4	CKS2
0.00363952	-0.256805	0.844	0.872	1	4	OPC4	PCOLCE
0.0055824	-0.253176	0.55	0.641	1	4	OPC4	NSG1
0.00647326	-0.460272	0.239	0.375	1	4	OPC4	HBD
0.00830967	-0.295931	0.679	0.759	1	4	OPC4	S100A4
2.33664e-103	0.944772	0.604	0.013	3.3734e-99	5	OPC5	NTRK2
2.82723e-99	0.631423	0.509	0.006	4.08167e-95	5	OPC5	CRB2
1.0199e-97	1.59464	0.906	0.063	1.47243e-93	5	OPC5	BEX1
3.06193e-94	1.26436	0.811	0.047	4.4205e-90	5	OPC5	SORBS2
3.50026e-87	1.54403	0.83	0.059	5.05333e-83	5	OPC5	S100B
6.21468e-87	0.737319	0.585	0.018	8.97214e-83	5	OPC5	PTPRZ1
1.89885e-86	0.519463	0.491	0.009	2.74136e-82	5	OPC5	PPP1R14C
2.01601e-86	0.98777	0.547	0.015	2.91052e-82	5	OPC5	SPARCL1
2.31393e-82	1.44886	0.849	0.07	3.34063e-78	5	OPC5	GAP43
5.50622e-82	2.47457	0.962	0.106	7.94933e-78	5	OPC5	FABP7
5.47262e-78	0.51228	0.453	0.009	7.90083e-74	5	OPC5	LINC00461
3.12722e-75	0.435984	0.396	0.006	4.51476e-71	5	OPC5	POU3F2
3.76396e-74	0.588149	0.491	0.015	5.43403e-70	5	OPC5	SLC35F1
2.11688e-71	0.592887	0.509	0.018	3.05614e-67	5	OPC5	CXCR4
5.98787e-71	1.03906	0.83	0.08	8.64469e-67	5	OPC5	FZD3
8.90822e-69	1.36467	0.887	0.103	1.28608e-64	5	OPC5	PCSK1N
2.3252e-65	0.367578	0.377	0.007	3.35689e-61	5	OPC5	WBSCR17
7.91213e-65	0.373371	0.34	0.005	1.14227e-60	5	OPC5	SNTG1
3.10086e-62	0.953669	0.547	0.03	4.47671e-58	5	OPC5	RFX4
9.60738e-59	1.47547	0.698	0.067	1.38702e-54	5	OPC5	SPP1
2.58875e-58	2.02659	0.943	0.169	3.73738e-54	5	OPC5	GPM6B
2.13012e-57	0.382419	0.396	0.013	3.07526e-53	5	OPC5	COL22A1
3.0519e-56	0.395558	0.302	0.005	4.40603e-52	5	OPC5	PLP1
7.40988e-56	0.897429	0.604	0.048	1.06976e-51	5	OPC5	NTN1
7.6334e-56	0.485169	0.396	0.014	1.10203e-51	5	OPC5	TTYH1
5.28541e-54	1.95011	0.962	0.209	7.63055e-50	5	OPC5	METRN
1.90723e-53	0.294058	0.302	0.006	2.75347e-49	5	OPC5	NTRK3
2.12913e-53	0.299546	0.264	0.003	3.07383e-49	5	OPC5	NKX2-2
2.28091e-53	1.21594	0.717	0.084	3.29295e-49	5	OPC5	C1QL1
2.53694e-52	0.303677	0.245	0.002	3.66258e-48	5	OPC5	SOX21
1.75918e-51	0.563464	0.472	0.028	2.53973e-47	5	OPC5	EFHD1
6.51004e-51	0.402772	0.34	0.01	9.39854e-47	5	OPC5	KCNQ2
9.868e-51	0.335763	0.321	0.008	1.42464e-46	5	OPC5	MT1F
1.29012e-50	1.44403	0.849	0.146	1.86255e-46	5	OPC5	CKB
3.00472e-50	1.05143	0.792	0.117	4.33791e-46	5	OPC5	SOX2
1.58812e-49	0.460444	0.396	0.017	2.29277e-45	5	OPC5	SLAIN1
1.6395e-49	0.336781	0.358	0.013	2.36694e-45	5	OPC5	KIF5C
9.71238e-49	0.44298	0.377	0.016	1.40218e-44	5	OPC5	PODXL
4.16275e-48	0.470522	0.415	0.021	6.00976e-44	5	OPC5	EPHA3
4.6207e-46	0.450884	0.434	0.026	6.6709e-42	5	OPC5	MSI1
4.77238e-45	0.277632	0.264	0.006	6.88988e-41	5	OPC5	CNR1
6.06e-45	0.360815	0.264	0.006	8.74883e-41	5	OPC5	PHYHIPL
1.33864e-44	0.292625	0.283	0.007	1.9326e-40	5	OPC5	MLC1
4.82974e-44	0.592719	0.434	0.028	6.9727e-40	5	OPC5	GATM
1.26629e-43	0.639178	0.491	0.039	1.82815e-39	5	OPC5	TPPP3
1.95008e-43	1.31567	0.943	0.267	2.81533e-39	5	OPC5	CRIP2
4.53272e-43	0.399563	0.302	0.01	6.54389e-39	5	OPC5	GPM6A
7.25256e-43	1.36466	0.509	0.046	1.04705e-38	5	OPC5	C1orf61
8.55749e-43	0.392068	0.34	0.015	1.23544e-38	5	OPC5	WSCD1
7.19568e-42	0.390063	0.396	0.024	1.03884e-37	5	OPC5	TAGLN3
8.13332e-42	0.484238	0.377	0.021	1.17421e-37	5	OPC5	C21orf62
1.19375e-41	0.291309	0.226	0.004	1.72342e-37	5	OPC5	ASCL1
3.85732e-41	0.398019	0.472	0.039	5.56881e-37	5	OPC5	CTNND2
2.65054e-40	0.348952	0.377	0.022	3.82658e-36	5	OPC5	ILDR2
5.51585e-40	0.65153	0.547	0.061	7.96324e-36	5	OPC5	CNIH2
1.25307e-39	0.387143	0.377	0.023	1.80906e-35	5	OPC5	CXADR
3.0434e-39	0.372439	0.321	0.015	4.39375e-35	5	OPC5	FAM134B
3.47308e-39	0.424788	0.453	0.038	5.01408e-35	5	OPC5	MFSD2A
6.80345e-39	0.268937	0.189	0.002	9.82215e-35	5	OPC5	LINC01158
7.49493e-39	0.457775	0.491	0.047	1.08204e-34	5	OPC5	GPR56
8.85806e-39	0.456846	0.491	0.047	1.27884e-34	5	OPC5	NCAM1
1.98625e-38	0.543535	0.491	0.047	2.86755e-34	5	OPC5	TMEM178A
1.64565e-37	0.322007	0.415	0.032	2.37583e-33	5	OPC5	FRMD5
6.00127e-37	0.313392	0.377	0.026	8.66404e-33	5	OPC5	GRIA1
1.97221e-36	0.47868	0.453	0.041	2.84728e-32	5	OPC5	GUCY1A2
5.99186e-36	0.29859	0.302	0.015	8.65045e-32	5	OPC5	EVA1C
2.68998e-35	0.590511	0.623	0.097	3.88352e-31	5	OPC5	TNIK
5.19994e-35	0.270537	0.283	0.013	7.50716e-31	5	OPC5	CADM3
1.70929e-34	0.423002	0.472	0.05	2.46769e-30	5	OPC5	PREX1
1.31647e-33	0.306981	0.358	0.026	1.90059e-29	5	OPC5	RP6-109B7.3
1.8049e-33	0.343658	0.377	0.029	2.60574e-29	5	OPC5	RP11-509E16.1
1.8921e-33	2.25982	0.717	0.157	2.73163e-29	5	OPC5	GFAP
1.91769e-33	0.30608	0.358	0.026	2.76857e-29	5	OPC5	NRCAM
3.07708e-33	0.312919	0.245	0.009	4.44238e-29	5	OPC5	ATP1B2
3.3289e-33	1.56604	0.547	0.078	4.80593e-29	5	OPC5	CRYAB
4.87872e-33	1.77876	0.981	0.617	7.0434e-29	5	OPC5	CDH2
5.20323e-33	0.545469	0.566	0.081	7.5119e-29	5	OPC5	SYCE1L
5.72602e-33	0.295049	0.302	0.017	8.26666e-29	5	OPC5	KIF1A
9.18824e-33	0.398651	0.321	0.02	1.32651e-28	5	OPC5	GABBR2
1.53696e-32	0.424588	0.377	0.031	2.21891e-28	5	OPC5	COL9A3
2.37308e-32	1.0521	0.66	0.118	3.42601e-28	5	OPC5	SCRG1
2.85575e-32	0.358132	0.358	0.028	4.12284e-28	5	OPC5	LONRF2
9.2588e-32	0.565962	0.396	0.037	1.33669e-27	5	OPC5	SLC1A3
1.39377e-31	0.764167	0.679	0.13	2.01218e-27	5	OPC5	SOX9
1.47935e-31	0.297053	0.358	0.028	2.13573e-27	5	OPC5	WWC1
3.01353e-31	-1.09775	1	1	4.35063e-27	5	OPC5	LGALS1
7.7573e-31	0.255381	0.189	0.005	1.11992e-26	5	OPC5	ITGB4
2.72694e-30	0.292053	0.283	0.017	3.93688e-26	5	OPC5	LY6H
2.89467e-30	0.258572	0.264	0.014	4.17904e-26	5	OPC5	CACNG4
3.69698e-30	-1.40241	0.962	0.999	5.33733e-26	5	OPC5	COL3A1
3.91915e-30	0.471481	0.472	0.059	5.65808e-26	5	OPC5	RGMA
5.69529e-30	0.453851	0.491	0.064	8.22229e-26	5	OPC5	FAT3
9.59066e-30	0.271944	0.226	0.009	1.3846e-25	5	OPC5	PIFO
1.04137e-29	0.575551	0.528	0.079	1.50343e-25	5	OPC5	DOK5
2.84792e-29	0.416224	0.377	0.036	4.11154e-25	5	OPC5	DCLK1
3.44188e-29	0.803457	0.604	0.115	4.96904e-25	5	OPC5	APLP1
4.67993e-29	0.300149	0.208	0.007	6.75642e-25	5	OPC5	FOXJ1
8.80357e-29	-1.31464	1	1	1.27097e-24	5	OPC5	COL1A1
4.57771e-28	1.45624	0.962	0.575	6.60884e-24	5	OPC5	RAB31
5.06085e-28	1.37404	0.755	0.211	7.30635e-24	5	OPC5	ID4
7.43429e-28	0.298743	0.302	0.022	1.07329e-23	5	OPC5	FOXO1
7.35799e-27	0.552026	0.283	0.02	1.06227e-22	5	OPC5	LRAT
1.04962e-26	0.310263	0.321	0.028	1.51534e-22	5	OPC5	NLGN4X
2.20341e-26	0.385349	0.396	0.046	3.18107e-22	5	OPC5	EGLN3
6.06137e-26	0.271673	0.226	0.012	8.7508e-22	5	OPC5	HEY2
1.20991e-25	-0.944048	0.962	0.998	1.74674e-21	5	OPC5	NUPR1
1.22663e-25	-1.03137	0.698	0.98	1.77088e-21	5	OPC5	COL6A3
1.44516e-25	1.67462	0.943	0.544	2.08637e-21	5	OPC5	ATP1B1
2.65191e-25	0.286107	0.321	0.029	3.82856e-21	5	OPC5	TMEM255A
1.21223e-24	0.535233	0.34	0.036	1.7501e-20	5	OPC5	SOCS2
3.30471e-24	-1.43599	0.981	1	4.77101e-20	5	OPC5	DCN
5.13974e-24	-0.926077	0.717	0.99	7.42024e-20	5	OPC5	MTHFD2
1.14592e-23	0.455696	0.358	0.042	1.65437e-19	5	OPC5	CXXC4
1.22514e-23	0.447928	0.226	0.014	1.76874e-19	5	OPC5	NEFM
2.74241e-23	0.509488	0.434	0.066	3.95922e-19	5	OPC5	SYNM
3.04289e-23	0.390229	0.283	0.025	4.39302e-19	5	OPC5	FGFR3
3.09694e-23	-1.23396	0.981	0.998	4.47105e-19	5	OPC5	LUM
4.12537e-23	1.26245	0.925	0.714	5.9558e-19	5	OPC5	AP1S2
4.80927e-23	0.564067	0.623	0.151	6.94315e-19	5	OPC5	NAV2
7.53495e-23	-1.04504	0.472	0.959	1.08782e-18	5	OPC5	COL12A1
1.02821e-22	1.03913	1	0.993	1.48442e-18	5	OPC5	NAP1L1
1.08871e-22	0.710487	0.66	0.189	1.57177e-18	5	OPC5	SCD5
1.1047e-22	-1.16059	0.906	0.998	1.59486e-18	5	OPC5	CTSC
2.55428e-22	-0.956933	1	1	3.68762e-18	5	OPC5	CALD1
2.74501e-22	1.0064	0.925	0.575	3.96297e-18	5	OPC5	CXXC5
1.05426e-21	0.572411	0.623	0.166	1.52204e-17	5	OPC5	EFNB2
1.8441e-21	-0.946852	0.396	0.917	2.66232e-17	5	OPC5	PDE5A
3.05568e-21	0.400397	0.377	0.052	4.41148e-17	5	OPC5	LRRN3
4.09229e-21	-1.01733	0.453	0.948	5.90803e-17	5	OPC5	PDGFRA
4.41319e-21	0.375356	0.453	0.081	6.37132e-17	5	OPC5	DDR1
5.78743e-21	1.0577	0.925	0.55	8.35531e-17	5	OPC5	TUBB2B
6.65807e-21	0.388646	0.415	0.066	9.61226e-17	5	OPC5	DTNA
8.90547e-21	-0.472192	1	1	1.28568e-16	5	OPC5	TMSB10
9.66082e-21	0.823627	0.868	0.404	1.39473e-16	5	OPC5	LYPD1
1.78546e-20	-0.796667	0.245	0.861	2.57767e-16	5	OPC5	FENDRR
2.47852e-20	-0.8178	0.377	0.902	3.57824e-16	5	OPC5	SLC1A5
2.61649e-20	0.422388	0.377	0.057	3.77743e-16	5	OPC5	KCND3
3.05775e-20	-0.73992	0.849	0.983	4.41448e-16	5	OPC5	SERPINH1
3.30445e-20	0.279731	0.302	0.034	4.77063e-16	5	OPC5	SHISA9
3.50964e-20	0.559286	0.547	0.136	5.06687e-16	5	OPC5	ITGA3
5.46438e-20	-0.518491	1	1	7.88893e-16	5	OPC5	EIF1
5.9024e-20	0.328676	0.302	0.035	8.5213e-16	5	OPC5	ENHO
8.64406e-20	0.319939	0.321	0.04	1.24794e-15	5	OPC5	FAM13C
1.62222e-19	-0.765113	0.509	0.945	2.342e-15	5	OPC5	ASPH
1.79344e-19	-0.721367	0.491	0.93	2.58919e-15	5	OPC5	DDR2
1.91297e-19	0.379178	0.34	0.047	2.76176e-15	5	OPC5	NOG
2.30851e-19	0.308477	0.34	0.046	3.33279e-15	5	OPC5	SORBS1
2.8714e-19	0.730074	0.453	0.092	4.14544e-15	5	OPC5	TFPI2
5.88959e-19	-0.941532	0.868	0.989	8.5028e-15	5	OPC5	MYL9
9.09532e-19	0.363253	0.415	0.074	1.31309e-14	5	OPC5	EPB41L3
1.71895e-18	-1.16928	0.925	0.99	2.48165e-14	5	OPC5	ACTG2
1.87252e-18	0.358068	0.34	0.05	2.70335e-14	5	OPC5	BEX2
1.96526e-18	-0.752645	0.509	0.905	2.83724e-14	5	OPC5	PLAC9
2.38713e-18	0.389352	0.283	0.034	3.4463e-14	5	OPC5	SRGAP3
2.97998e-18	-0.904345	0.585	0.942	4.3022e-14	5	OPC5	PCDH18
3.70057e-18	-0.727732	0.868	0.992	5.34252e-14	5	OPC5	IFITM3
4.01152e-18	-0.644907	1	1	5.79143e-14	5	OPC5	S100A11
4.28104e-18	0.926294	1	0.95	6.18053e-14	5	OPC5	MAP1B
4.61761e-18	0.355764	0.453	0.094	6.66644e-14	5	OPC5	RFX3
5.25687e-18	1.37918	0.925	0.794	7.58934e-14	5	OPC5	SAT1
6.69328e-18	-0.888728	0.358	0.867	9.66309e-14	5	OPC5	BGN
7.36489e-18	0.740226	0.66	0.234	1.06327e-13	5	OPC5	FGFBP3
9.67993e-18	-0.930765	0.943	0.997	1.39749e-13	5	OPC5	FN1
1.09819e-17	-0.701115	0.245	0.822	1.58545e-13	5	OPC5	FOXF1
1.65002e-17	-0.894392	0.472	0.894	2.38214e-13	5	OPC5	MFAP4
1.88977e-17	-1.22488	0.774	0.971	2.72825e-13	5	OPC5	MYLK
3.65505e-17	-0.80471	0.453	0.905	5.27679e-13	5	OPC5	OLFML3
4.61927e-17	-0.773623	0.792	0.985	6.66885e-13	5	OPC5	COL5A2
4.64037e-17	0.859825	0.906	0.606	6.69931e-13	5	OPC5	MEIS2
5.38019e-17	0.350421	0.453	0.098	7.76738e-13	5	OPC5	RNF182
6.80134e-17	-0.849727	0.151	0.771	9.81909e-13	5	OPC5	TWIST1
8.8364e-17	0.762894	0.906	0.593	1.27571e-12	5	OPC5	NFIB
8.94683e-17	0.895615	0.811	0.483	1.29165e-12	5	OPC5	DPYSL3
1.13689e-16	0.716084	0.925	0.717	1.64133e-12	5	OPC5	FEZ2
1.14612e-16	-0.724896	0.755	0.972	1.65466e-12	5	OPC5	SLC7A11
1.40426e-16	-0.895623	0.736	0.949	2.02734e-12	5	OPC5	COL4A1
1.6268e-16	-0.788024	1	1	2.34861e-12	5	OPC5	TPM2
1.72739e-16	-0.724601	0.434	0.886	2.49383e-12	5	OPC5	RGS10
1.77596e-16	0.89092	0.943	0.629	2.56395e-12	5	OPC5	PEG10
2.86042e-16	-0.624974	0.887	0.99	4.12959e-12	5	OPC5	SELM
3.69338e-16	0.64188	0.623	0.217	5.33214e-12	5	OPC5	FNDC4
5.82873e-16	0.61815	0.943	0.899	8.41494e-12	5	OPC5	CAMTA1
8.16974e-16	-0.749763	0.642	0.936	1.17947e-11	5	OPC5	VCAN
1.01379e-15	-0.708922	0.623	0.948	1.46361e-11	5	OPC5	MLTK
1.1082e-15	-0.678002	0.491	0.907	1.5999e-11	5	OPC5	PXDN
1.34039e-15	0.271338	0.321	0.052	1.93512e-11	5	OPC5	CFI
1.39103e-15	0.49269	0.509	0.144	2.00823e-11	5	OPC5	MYEF2
1.44488e-15	0.816356	0.962	0.787	2.08597e-11	5	OPC5	WLS
1.60202e-15	0.528939	0.717	0.304	2.31283e-11	5	OPC5	MSI2
1.64134e-15	-0.817702	0.321	0.815	2.3696e-11	5	OPC5	GAS6
2.28113e-15	0.313322	0.358	0.068	3.29327e-11	5	OPC5	KIF21A
3.13347e-15	-0.817261	0.887	0.992	4.52379e-11	5	OPC5	THBS1
3.66549e-15	-0.560386	0.943	0.992	5.29187e-11	5	OPC5	TPM4
3.97218e-15	0.276687	0.245	0.031	5.73464e-11	5	OPC5	APC2
4.43613e-15	0.947075	0.887	0.651	6.40444e-11	5	OPC5	FABP5
5.03891e-15	-0.663594	0.566	0.898	7.27468e-11	5	OPC5	IGFBP4
5.10349e-15	-1.39109	0.943	0.985	7.36791e-11	5	OPC5	COL1A2
5.36127e-15	0.613882	0.566	0.193	7.74006e-11	5	OPC5	BAALC
5.42492e-15	-0.370338	1	1	7.83195e-11	5	OPC5	RPL12
5.57374e-15	0.418808	1	1	8.0468e-11	5	OPC5	MT-CYB
6.00953e-15	-0.60475	0.358	0.851	8.67596e-11	5	OPC5	PYCR1
6.09688e-15	0.792398	0.925	0.728	8.80206e-11	5	OPC5	CADM1
6.47782e-15	0.558472	0.962	0.904	9.35203e-11	5	OPC5	TMEM66
8.05289e-15	0.673593	0.679	0.305	1.1626e-10	5	OPC5	FEZ1
1.02584e-14	0.26128	0.208	0.022	1.48101e-10	5	OPC5	LRRN1
1.25398e-14	-0.600581	0.321	0.828	1.81037e-10	5	OPC5	EHD2
1.27179e-14	0.871202	1	1	1.83609e-10	5	OPC5	VIM
1.34662e-14	0.523725	0.566	0.192	1.94411e-10	5	OPC5	COL11A1
1.48182e-14	0.787879	0.755	0.423	2.1393e-10	5	OPC5	FXYD6
1.59769e-14	0.355257	0.302	0.05	2.30658e-10	5	OPC5	SPAG1
1.95894e-14	-0.680195	0.302	0.845	2.82813e-10	5	OPC5	ITGA1
1.98384e-14	1.0524	0.981	0.934	2.86407e-10	5	OPC5	ID3
2.09869e-14	0.755426	0.906	0.748	3.02988e-10	5	OPC5	DST
2.18272e-14	0.540625	1	0.899	3.15119e-10	5	OPC5	RDX
2.60793e-14	0.460277	0.585	0.215	3.76507e-10	5	OPC5	SYT11
2.60955e-14	1.3783	0.83	0.664	3.7674e-10	5	OPC5	DCBLD2
2.87659e-14	0.319107	0.34	0.065	4.15293e-10	5	OPC5	PCDH17
2.92061e-14	-0.597032	0.868	0.973	4.21649e-10	5	OPC5	PDLIM1
2.9259e-14	0.702352	0.585	0.201	4.22412e-10	5	OPC5	PEG3
3.16408e-14	-0.786117	0.547	0.891	4.56798e-10	5	OPC5	NNMT
3.23875e-14	0.57609	0.66	0.293	4.67578e-10	5	OPC5	GLIS3
3.88426e-14	0.387474	0.453	0.117	5.60771e-10	5	OPC5	IMMP2L
4.04664e-14	-0.543408	1	1	5.84214e-10	5	OPC5	FTL
4.52624e-14	0.316642	0.415	0.099	6.53453e-10	5	OPC5	CNIH3
5.33367e-14	-0.618006	0.774	0.971	7.70022e-10	5	OPC5	PSAT1
7.48347e-14	0.445184	0.358	0.076	1.08039e-09	5	OPC5	CSRNP3
1.11174e-13	-0.545165	0.566	0.941	1.60502e-09	5	OPC5	RAB34
1.19886e-13	0.383672	0.434	0.117	1.7308e-09	5	OPC5	PLXND1
1.24814e-13	-0.645307	0.509	0.877	1.80193e-09	5	OPC5	LOXL2
1.28835e-13	-0.646162	0.962	0.996	1.85998e-09	5	OPC5	CAV1
1.3994e-13	-0.913135	0.547	0.881	2.02032e-09	5	OPC5	F3
1.40934e-13	0.555965	0.679	0.282	2.03467e-09	5	OPC5	LIMCH1
1.84975e-13	0.656324	0.453	0.128	2.67049e-09	5	OPC5	KCNMA1
1.90997e-13	-0.358507	1	1	2.75742e-09	5	OPC5	RPS3
1.92663e-13	0.788322	0.717	0.354	2.78148e-09	5	OPC5	XPR1
1.97782e-13	-0.529295	0.887	0.986	2.85538e-09	5	OPC5	EIF4EBP1
1.98447e-13	-0.6266	1	1	2.86498e-09	5	OPC5	TXN
2.05167e-13	0.329792	0.434	0.111	2.962e-09	5	OPC5	ADAM12
2.17209e-13	-0.658528	0.34	0.783	3.13585e-09	5	OPC5	MMP23B
2.30913e-13	-0.585755	0.83	0.959	3.3337e-09	5	OPC5	THY1
2.68021e-13	0.959867	0.925	0.839	3.86942e-09	5	OPC5	ARL6IP1
2.98005e-13	0.422699	1	0.998	4.30229e-09	5	OPC5	MT-ATP6
3.15648e-13	1.01358	0.698	0.379	4.55702e-09	5	OPC5	S100A16
3.15731e-13	0.312228	0.321	0.062	4.55821e-09	5	OPC5	CADPS
3.23883e-13	0.295609	0.264	0.041	4.6759e-09	5	OPC5	HEY1
3.39378e-13	0.258445	0.302	0.056	4.8996e-09	5	OPC5	RND2
3.54686e-13	0.372212	0.321	0.064	5.1206e-09	5	OPC5	NPAS3
4.52214e-13	-0.529671	0.132	0.667	6.52861e-09	5	OPC5	CASP4
4.57678e-13	0.576506	0.509	0.166	6.6075e-09	5	OPC5	FAM84B
4.87257e-13	-0.635996	0.34	0.787	7.03453e-09	5	OPC5	C1S
5.26224e-13	0.44191	0.509	0.169	7.59709e-09	5	OPC5	LGR4
6.1665e-13	-0.668819	0.604	0.943	8.90258e-09	5	OPC5	FHL2
6.80374e-13	0.728404	0.792	0.485	9.82256e-09	5	OPC5	NACC2
7.31052e-13	0.467038	0.566	0.218	1.05542e-08	5	OPC5	FMNL2
7.40278e-13	0.391333	0.472	0.142	1.06874e-08	5	OPC5	REEP2
7.45756e-13	0.693958	0.83	0.635	1.07665e-08	5	OPC5	TSPAN5
8.36996e-13	-0.550958	0.358	0.837	1.20837e-08	5	OPC5	PELO
9.9621e-13	-0.674257	0.132	0.663	1.43823e-08	5	OPC5	ADM
1.05021e-12	-0.546355	0.679	0.934	1.51619e-08	5	OPC5	LY6E
1.05499e-12	-0.493262	0.868	0.966	1.52309e-08	5	OPC5	PDLIM2
1.09549e-12	0.727863	0.868	0.632	1.58156e-08	5	OPC5	HTRA1
1.45384e-12	0.339058	0.377	0.093	2.09891e-08	5	OPC5	LZTS1
1.645e-12	-0.884756	0.679	0.928	2.37489e-08	5	OPC5	RARRES2
1.82108e-12	0.415677	0.208	0.028	2.62909e-08	5	OPC5	SCG2
1.89698e-12	0.585543	0.906	0.755	2.73867e-08	5	OPC5	LAPTM4B
2.30094e-12	0.482158	1	0.998	3.32187e-08	5	OPC5	RTN4
2.37767e-12	-0.934256	0.377	0.791	3.43264e-08	5	OPC5	INHBA
2.39331e-12	0.266886	0.226	0.033	3.45522e-08	5	OPC5	HAS2
2.62428e-12	0.35719	0.377	0.094	3.78868e-08	5	OPC5	JAM2
2.71579e-12	0.266196	0.264	0.046	3.92079e-08	5	OPC5	NPTX2
2.78671e-12	-0.535209	0.83	0.966	4.02317e-08	5	OPC5	SLC38A2
2.86041e-12	1.2851	0.849	0.689	4.12957e-08	5	OPC5	CLU
2.87281e-12	-0.460587	0.925	0.993	4.14748e-08	5	OPC5	EIF2S2
2.90388e-12	-0.674021	0.528	0.911	4.19233e-08	5	OPC5	WNT5A
2.92733e-12	-0.638068	0.736	0.944	4.22618e-08	5	OPC5	DAB2
2.96588e-12	-0.746677	1	0.999	4.28185e-08	5	OPC5	TIMP1
3.68758e-12	0.342509	0.302	0.061	5.32375e-08	5	OPC5	LRRC4C
4.22612e-12	0.624095	0.849	0.626	6.10125e-08	5	OPC5	SNHG9
4.23039e-12	0.374712	1	1	6.10742e-08	5	OPC5	MT-CO2
5.01736e-12	0.709759	0.868	0.767	7.24356e-08	5	OPC5	QKI
5.27132e-12	-0.531515	0.528	0.854	7.6102e-08	5	OPC5	DLC1
5.51827e-12	0.328959	0.17	0.018	7.96672e-08	5	OPC5	NPY
6.38533e-12	0.756672	0.868	0.809	9.2185e-08	5	OPC5	RBP1
6.69421e-12	0.763124	0.943	0.906	9.66444e-08	5	OPC5	PTN
7.60649e-12	0.279392	0.396	0.106	1.09815e-07	5	OPC5	IL1RAP
8.25246e-12	-0.620235	0.226	0.735	1.19141e-07	5	OPC5	PITX1
8.27017e-12	0.360249	0.453	0.142	1.19396e-07	5	OPC5	AGPAT5
9.24387e-12	1.00895	0.811	0.628	1.33454e-07	5	OPC5	NLRP1
1.15541e-11	0.251753	0.264	0.048	1.66807e-07	5	OPC5	FRMD3
1.29887e-11	-0.572039	0.377	0.819	1.87517e-07	5	OPC5	STOM
1.31526e-11	0.521187	0.585	0.245	1.89884e-07	5	OPC5	CHCHD10
1.33647e-11	-0.521219	0.604	0.902	1.92946e-07	5	OPC5	RRBP1
1.41839e-11	-0.580882	0.717	0.943	2.04773e-07	5	OPC5	CCND2
1.52165e-11	-0.30665	1	1	2.1968e-07	5	OPC5	RPS18
1.5464e-11	-0.395858	1	0.996	2.23254e-07	5	OPC5	KDELR2
1.60695e-11	0.27534	0.283	0.057	2.31996e-07	5	OPC5	CYFIP2
1.83818e-11	-0.581976	0.358	0.794	2.65378e-07	5	OPC5	CEBPD
1.90869e-11	0.608767	1	0.916	2.75558e-07	5	OPC5	PSAP
1.91209e-11	0.485655	0.906	0.804	2.76048e-07	5	OPC5	ADAM9
2.18668e-11	0.529303	0.943	0.82	3.15691e-07	5	OPC5	CBX5
2.26114e-11	-0.336932	1	0.999	3.26441e-07	5	OPC5	OAZ1
2.41234e-11	0.252497	0.151	0.016	3.48269e-07	5	OPC5	SYT17
3.40402e-11	0.534575	0.736	0.489	4.91439e-07	5	OPC5	ATP6V1B2
3.4436e-11	-0.478769	0.208	0.708	4.97153e-07	5	OPC5	GBP1
3.56932e-11	0.611215	0.981	0.887	5.15303e-07	5	OPC5	SCD
3.65939e-11	0.371058	0.302	0.068	5.28306e-07	5	OPC5	PDLIM3
3.84858e-11	-0.797933	0.377	0.789	5.55619e-07	5	OPC5	POSTN
4.51288e-11	-0.76665	0.679	0.898	6.51525e-07	5	OPC5	IGF2
4.66886e-11	-0.65708	0.962	0.992	6.74043e-07	5	OPC5	C12orf75
5.21301e-11	0.419047	1	0.998	7.52602e-07	5	OPC5	H3F3A
7.04092e-11	0.30627	0.396	0.115	1.0165e-06	5	OPC5	SNN
7.65415e-11	-0.533744	0.642	0.879	1.10503e-06	5	OPC5	STAT1
7.70417e-11	-0.420851	0.151	0.677	1.11225e-06	5	OPC5	SNAI2
8.02894e-11	-0.501289	0.434	0.823	1.15914e-06	5	OPC5	TP53I11
9.48271e-11	0.641671	0.774	0.538	1.36902e-06	5	OPC5	SLC16A1
9.56023e-11	0.508156	1	0.996	1.38021e-06	5	OPC5	YWHAE
1.04193e-10	-0.816896	0.528	0.847	1.50423e-06	5	OPC5	SPON2
1.16653e-10	-0.46165	0.075	0.554	1.68412e-06	5	OPC5	COL15A1
1.21049e-10	0.656592	0.925	0.819	1.74759e-06	5	OPC5	NDFIP1
1.21697e-10	-0.561914	0.811	0.976	1.75694e-06	5	OPC5	MDK
1.40758e-10	-0.481407	0.736	0.929	2.03213e-06	5	OPC5	ATF4
1.41004e-10	-0.527708	0.226	0.685	2.03568e-06	5	OPC5	LMO7
1.43285e-10	-0.497954	0.566	0.872	2.06861e-06	5	OPC5	ZYX
1.56525e-10	-0.463066	0.623	0.948	2.25975e-06	5	OPC5	AHNAK
1.61217e-10	-0.532335	0.811	0.961	2.32749e-06	5	OPC5	TXNRD1
1.66314e-10	-0.490282	0.66	0.931	2.40108e-06	5	OPC5	RAB32
1.74754e-10	0.463361	0.962	0.927	2.52292e-06	5	OPC5	MT-ND3
1.88903e-10	-0.502818	0.208	0.68	2.72719e-06	5	OPC5	PRRX2
1.94642e-10	-0.456	0.453	0.828	2.81005e-06	5	OPC5	COPZ2
2.1928e-10	0.422433	1	0.991	3.16574e-06	5	OPC5	IGFBP2
2.6295e-10	-0.406623	0.057	0.544	3.79621e-06	5	OPC5	FOXF2
2.6341e-10	-0.496091	0.736	0.939	3.80285e-06	5	OPC5	IFITM2
3.03631e-10	0.761041	1	0.988	4.38352e-06	5	OPC5	TUBA1A
3.04552e-10	-0.484771	0.679	0.916	4.39682e-06	5	OPC5	CNN2
3.1554e-10	-0.612668	0.736	0.945	4.55546e-06	5	OPC5	RND3
3.39598e-10	0.533019	0.698	0.41	4.90277e-06	5	OPC5	ENC1
4.07524e-10	-0.446139	0.925	0.985	5.88343e-06	5	OPC5	GPX8
4.80025e-10	0.608923	0.472	0.186	6.93012e-06	5	OPC5	NSMF
4.93136e-10	-0.329308	1	1	7.1194e-06	5	OPC5	TPT1
5.10608e-10	-0.55014	0.566	0.867	7.37164e-06	5	OPC5	FBN1
5.87344e-10	-0.738933	0.925	0.996	8.47949e-06	5	OPC5	TAGLN
5.99259e-10	-0.491978	0.906	0.982	8.65151e-06	5	OPC5	TRAM1
6.01164e-10	-0.351092	0.038	0.505	8.679e-06	5	OPC5	CDC42EP5
6.06209e-10	0.362027	0.132	0.014	8.75185e-06	5	OPC5	C4orf26
6.13576e-10	0.469055	0.453	0.17	8.8582e-06	5	OPC5	COL18A1
6.31707e-10	0.44775	0.887	0.813	9.11996e-06	5	OPC5	CDK2AP1
6.64781e-10	-0.42864	0.358	0.78	9.59744e-06	5	OPC5	CREB3L1
6.96948e-10	0.359188	0.566	0.261	1.00618e-05	5	OPC5	CLCN3
7.26971e-10	0.29992	0.358	0.105	1.04953e-05	5	OPC5	MMP16
7.55879e-10	-0.610136	0.585	0.874	1.09126e-05	5	OPC5	LRRC17
8.85241e-10	-0.476533	0.528	0.849	1.27802e-05	5	OPC5	CDH11
9.10536e-10	-0.505546	0.132	0.588	1.31454e-05	5	OPC5	CASP1
9.15412e-10	0.355121	0.34	0.094	1.32158e-05	5	OPC5	SLC16A9
9.56226e-10	0.37528	0.472	0.175	1.3805e-05	5	OPC5	TSPAN13
9.7919e-10	-0.423464	0.208	0.677	1.41366e-05	5	OPC5	EMILIN1
1.10317e-09	-0.570069	0.887	0.976	1.59265e-05	5	OPC5	CYR61
1.19399e-09	-0.575869	0.208	0.614	1.72376e-05	5	OPC5	WNT2
1.30777e-09	-0.431303	0.736	0.933	1.88802e-05	5	OPC5	SARS
1.4622e-09	0.522946	0.811	0.592	2.11097e-05	5	OPC5	IDS
1.50249e-09	-0.506942	0.66	0.868	2.16914e-05	5	OPC5	CDC42EP3
1.52421e-09	-0.507733	0.358	0.801	2.2005e-05	5	OPC5	BICC1
1.60163e-09	-0.364057	0.113	0.559	2.31227e-05	5	OPC5	FAT4
1.63719e-09	-0.333796	0.038	0.484	2.36361e-05	5	OPC5	ROR1
1.72265e-09	-0.381157	0.17	0.659	2.48699e-05	5	OPC5	RBMS3
1.74971e-09	0.406337	0.943	0.862	2.52605e-05	5	OPC5	C1orf43
1.76335e-09	-0.281089	1	1	2.54575e-05	5	OPC5	RPL10
1.88192e-09	-0.544285	0.566	0.839	2.71693e-05	5	OPC5	QSOX1
2.34062e-09	-0.866856	1	0.997	3.37915e-05	5	OPC5	IGFBP5
2.7408e-09	-0.608513	0.642	0.881	3.95689e-05	5	OPC5	PCOLCE
2.98669e-09	-0.497843	0.075	0.5	4.31189e-05	5	OPC5	ITIH5
3.02848e-09	0.55487	0.925	0.894	4.37222e-05	5	OPC5	PRMT2
3.21779e-09	-0.505103	0.566	0.881	4.64553e-05	5	OPC5	GARS
3.22742e-09	-0.403271	0.245	0.691	4.65943e-05	5	OPC5	PDGFRB
3.56633e-09	0.551515	0.698	0.459	5.14871e-05	5	OPC5	ZNF462
3.63614e-09	-0.40007	0.377	0.794	5.2495e-05	5	OPC5	FAM114A1
3.75462e-09	0.313922	1	1	5.42054e-05	5	OPC5	MT-CO3
3.7815e-09	-0.446328	0.887	0.972	5.45936e-05	5	OPC5	RHOBTB3
3.79978e-09	-0.483522	0.472	0.839	5.48574e-05	5	OPC5	COL6A2
3.84492e-09	0.534171	0.66	0.422	5.55092e-05	5	OPC5	EZR
4.01478e-09	0.51387	0.83	0.665	5.79614e-05	5	OPC5	TMEM106C
4.13528e-09	0.541716	0.698	0.424	5.97011e-05	5	OPC5	NOVA1
4.23838e-09	-0.44355	0.264	0.679	6.11894e-05	5	OPC5	STC2
4.3424e-09	0.432079	0.849	0.772	6.26913e-05	5	OPC5	ARPP19
4.5458e-09	0.423288	0.943	0.944	6.56277e-05	5	OPC5	CANX
4.871e-09	-0.526445	0.358	0.76	7.03226e-05	5	OPC5	UGCG
4.9e-09	-0.561615	0.547	0.859	7.07413e-05	5	OPC5	LBH
4.90876e-09	-0.786831	0.377	0.733	7.08677e-05	5	OPC5	FST
5.08004e-09	-0.392628	0.264	0.692	7.33406e-05	5	OPC5	UBE2L6
5.08017e-09	-0.487302	0.755	0.939	7.33424e-05	5	OPC5	ZFAND5
5.496e-09	-0.374788	0.943	0.979	7.93458e-05	5	OPC5	NBEAL1
5.50018e-09	0.38982	0.453	0.172	7.94061e-05	5	OPC5	CELF2
5.77301e-09	-0.466227	0.774	0.95	8.3345e-05	5	OPC5	MMP2
5.94594e-09	0.2541	0.283	0.072	8.58416e-05	5	OPC5	GAS7
6.16203e-09	0.427052	0.66	0.385	8.89613e-05	5	OPC5	ZDHHC2
6.21855e-09	-0.431816	0.453	0.79	8.97772e-05	5	OPC5	FARP1
7.66005e-09	-0.41311	0.981	0.991	0.000110588	5	OPC5	HSPB1
9.71731e-09	-0.366648	0.075	0.481	0.000140289	5	OPC5	ROBO2
1.01318e-08	0.461803	0.868	0.684	0.000146273	5	OPC5	FAM213A
1.02662e-08	-0.440546	0.509	0.83	0.000148213	5	OPC5	QPRT
1.08596e-08	-0.436354	0.528	0.852	0.000156779	5	OPC5	TFPI
1.16201e-08	-0.399402	0.151	0.589	0.000167759	5	OPC5	FILIP1L
1.20832e-08	0.671537	0.717	0.488	0.000174445	5	OPC5	NFIA
1.22907e-08	-0.339697	0.755	0.908	0.000177441	5	OPC5	YIF1A
1.25116e-08	-0.552511	0.887	0.953	0.000180629	5	OPC5	GSTM3
1.39192e-08	0.393328	0.981	0.955	0.000200952	5	OPC5	RCN2
1.47201e-08	-0.424696	0.453	0.817	0.000212514	5	OPC5	CEBPB
1.51615e-08	0.416038	0.472	0.194	0.000218887	5	OPC5	MAP2
1.61572e-08	-0.469212	0.547	0.85	0.000233262	5	OPC5	CITED2
1.69452e-08	-0.30761	0.038	0.438	0.000244638	5	OPC5	MRVI1
1.70785e-08	-0.475084	0.434	0.808	0.000246562	5	OPC5	EDIL3
1.70984e-08	-0.336262	0.038	0.45	0.00024685	5	OPC5	ARHGAP28
1.94676e-08	-0.397707	0.358	0.729	0.000281054	5	OPC5	FGFR1
2.0472e-08	-0.492132	0.396	0.771	0.000295554	5	OPC5	EGR1
2.30539e-08	-0.35371	0.302	0.715	0.000332829	5	OPC5	MSRB3
2.45073e-08	0.536912	0.566	0.294	0.000353811	5	OPC5	HOXA3
2.53207e-08	-0.451822	0.566	0.838	0.000365555	5	OPC5	GLRX
2.80429e-08	-0.447676	0.849	0.972	0.000404856	5	OPC5	IL6ST
2.83006e-08	0.440221	0.547	0.278	0.000408576	5	OPC5	RRM2B
3.07106e-08	-0.393196	0.472	0.813	0.000443368	5	OPC5	UGDH
3.43707e-08	-0.419372	0.547	0.868	0.000496209	5	OPC5	CYB5A
3.46324e-08	-0.434284	0.642	0.91	0.000499988	5	OPC5	SNHG8
3.66079e-08	0.382218	0.358	0.126	0.000528508	5	OPC5	NCEH1
4.05836e-08	-0.397174	0.698	0.919	0.000585906	5	OPC5	TAX1BP3
4.07538e-08	-0.316928	0.151	0.561	0.000588362	5	OPC5	PXK
4.59629e-08	-0.40309	0.264	0.667	0.000663566	5	OPC5	SGK1
4.61342e-08	-0.337462	0.264	0.689	0.000666039	5	OPC5	RBPMS
4.6977e-08	-0.417622	0.717	0.914	0.000678207	5	OPC5	WARS
4.70805e-08	0.526769	0.792	0.681	0.000679701	5	OPC5	WWTR1
4.8288e-08	-0.342273	0.17	0.572	0.000697135	5	OPC5	OSMR
4.96952e-08	-0.415836	0.83	0.936	0.00071745	5	OPC5	LPP
5.00073e-08	-0.321181	1	1	0.000721956	5	OPC5	PFN1
5.13541e-08	-0.423327	0.717	0.925	0.000741399	5	OPC5	GYPC
5.37297e-08	0.580239	0.66	0.46	0.000775696	5	OPC5	GPN1
5.76789e-08	0.507577	0.679	0.458	0.00083271	5	OPC5	SPAG9
5.87056e-08	-0.418802	0.491	0.828	0.000847532	5	OPC5	TGFB1I1
6.64385e-08	0.353191	0.906	0.811	0.000959173	5	OPC5	COX14
6.65781e-08	-0.500861	0.415	0.769	0.000961188	5	OPC5	ASNS
6.78903e-08	-0.331067	0.075	0.46	0.000980133	5	OPC5	FAP
6.87993e-08	0.365208	0.34	0.109	0.000993255	5	OPC5	LIPG
7.00523e-08	0.420984	0.868	0.771	0.00101134	5	OPC5	GJA1
7.05007e-08	-0.407009	0.509	0.843	0.00101782	5	OPC5	TARS
7.17915e-08	-0.287446	0.113	0.55	0.00103645	5	OPC5	PRR16
7.41172e-08	-0.374545	0.321	0.698	0.00107003	5	OPC5	CHIC2
7.50535e-08	-0.452242	0.962	0.994	0.00108355	5	OPC5	NQO1
7.72953e-08	-0.334386	0.811	0.962	0.00111591	5	OPC5	AP3S1
7.86465e-08	-0.48831	0.245	0.613	0.00113542	5	OPC5	ADAMTS1
8.16559e-08	0.318926	0.585	0.303	0.00117887	5	OPC5	TRIM2
8.91034e-08	-0.357429	0.132	0.507	0.00128639	5	OPC5	EDNRA
9.06448e-08	-0.402072	0.962	0.993	0.00130864	5	OPC5	ANXA5
9.11058e-08	0.281687	0.434	0.172	0.0013153	5	OPC5	SYTL2
9.44833e-08	0.578522	0.623	0.381	0.00136406	5	OPC5	UBL3
1.01649e-07	-0.361959	0.377	0.74	0.00146751	5	OPC5	SNTB2
1.13293e-07	0.330147	0.472	0.207	0.00163562	5	OPC5	SHROOM3
1.13494e-07	-0.53065	0.208	0.583	0.00163851	5	OPC5	BMP4
1.17168e-07	0.398521	0.585	0.335	0.00169155	5	OPC5	ZNF827
1.29959e-07	0.365107	0.943	0.926	0.00187622	5	OPC5	PEBP1
1.32816e-07	-0.291506	0.019	0.386	0.00191746	5	OPC5	TCF21
1.34249e-07	0.474093	0.792	0.699	0.00193815	5	OPC5	MXRA7
1.34593e-07	-0.306218	0.321	0.72	0.00194312	5	OPC5	OPN3
1.37511e-07	0.273604	0.226	0.055	0.00198525	5	OPC5	CASC10
1.48305e-07	0.358768	0.981	0.981	0.00214108	5	OPC5	SRP9
1.50691e-07	0.350873	1	0.95	0.00217552	5	OPC5	SEPT2
1.54713e-07	-0.3488	0.321	0.704	0.0022336	5	OPC5	TES
1.56064e-07	-0.343907	1	1	0.00225309	5	OPC5	ACTB
1.57045e-07	0.378104	0.849	0.759	0.00226726	5	OPC5	PET100
1.5715e-07	0.33148	1	0.999	0.00226877	5	OPC5	MT-ND2
1.59073e-07	0.390422	0.849	0.745	0.00229653	5	OPC5	PNISR
1.62718e-07	0.609652	0.717	0.567	0.00234917	5	OPC5	EMP1
1.65739e-07	-0.349702	0.377	0.747	0.00239277	5	OPC5	FAM101B
1.67524e-07	-0.277185	0.132	0.511	0.00241855	5	OPC5	PPP1R15A
1.69494e-07	-0.393833	0.377	0.728	0.00244699	5	OPC5	PERP
1.76302e-07	-0.416558	0.642	0.879	0.00254527	5	OPC5	FERMT2
1.8787e-07	-0.28977	1	1	0.00271228	5	OPC5	ARPC2
1.96589e-07	0.323826	0.472	0.211	0.00283815	5	OPC5	PLCD3
2.05268e-07	0.441127	0.642	0.461	0.00296345	5	OPC5	NES
2.07877e-07	0.280026	0.358	0.131	0.00300112	5	OPC5	MALT1
2.09165e-07	-0.322043	0.943	0.971	0.00301971	5	OPC5	SSR2
2.10204e-07	-0.403173	0.642	0.864	0.00303472	5	OPC5	SLC38A1
2.14367e-07	-0.539309	0.34	0.672	0.00309481	5	OPC5	PRKCDBP
2.23914e-07	-0.840837	0.717	0.872	0.00323265	5	OPC5	CTHRC1
2.32422e-07	0.402465	0.585	0.33	0.00335547	5	OPC5	MTHFD2L
2.32933e-07	-0.381462	0.377	0.774	0.00336285	5	OPC5	SMIM14
2.3396e-07	-0.451178	0.642	0.875	0.00337768	5	OPC5	GABARAPL1
2.34289e-07	-0.473337	0.698	0.91	0.00338244	5	OPC5	COL6A1
2.35903e-07	0.305997	0.415	0.169	0.00340573	5	OPC5	PCSK5
2.3595e-07	-0.294685	0.151	0.55	0.00340641	5	OPC5	SNX18
2.47087e-07	0.439126	0.472	0.241	0.0035672	5	OPC5	CTXN1
2.63937e-07	0.371944	0.415	0.172	0.00381047	5	OPC5	PSRC1
2.87702e-07	0.557587	0.736	0.514	0.00415356	5	OPC5	SESN3
2.97793e-07	-0.349009	0.208	0.606	0.00429924	5	OPC5	RUNX1T1
3.06952e-07	-0.329011	1	0.999	0.00443146	5	OPC5	SH3BGRL3
3.09459e-07	-0.36243	0.17	0.554	0.00446766	5	OPC5	C1R
3.18633e-07	-0.368423	0.528	0.865	0.0046001	5	OPC5	KDELR3
3.19732e-07	1.18919	0.509	0.252	0.00461597	5	OPC5	BCYRN1
3.20336e-07	-0.408627	0.434	0.778	0.00462469	5	OPC5	SMURF2
3.51414e-07	0.376816	0.528	0.264	0.00507336	5	OPC5	PCDH9
3.57232e-07	-0.261401	0.038	0.4	0.00515736	5	OPC5	CYGB
3.5963e-07	0.401961	0.906	0.857	0.00519198	5	OPC5	TSPAN3
3.63431e-07	0.335013	1	0.984	0.00524686	5	OPC5	YWHAQ
3.78511e-07	0.393008	0.679	0.485	0.00546457	5	OPC5	GALNT2
3.80077e-07	-0.29334	0.226	0.612	0.00548717	5	OPC5	PCID2
3.89829e-07	0.486628	0.943	0.883	0.00562796	5	OPC5	SDC2
4.0104e-07	-0.371819	0.66	0.932	0.00578981	5	OPC5	ARF1
4.12092e-07	-0.349178	0.396	0.762	0.00594937	5	OPC5	HEBP1
4.18422e-07	0.353454	0.547	0.301	0.00604075	5	OPC5	IRS2
4.62513e-07	-0.285421	0.17	0.556	0.00667731	5	OPC5	VAMP7
4.75248e-07	0.358384	0.887	0.757	0.00686116	5	OPC5	OCIAD1
4.91985e-07	0.407843	0.925	0.838	0.00710278	5	OPC5	DKK3
4.94566e-07	-0.312489	0.321	0.709	0.00714005	5	OPC5	RBCK1
5.0329e-07	-0.435278	0.434	0.787	0.007266	5	OPC5	ISOC1
5.07474e-07	-0.262852	1	0.999	0.0073264	5	OPC5	SEC61G
5.14187e-07	0.867391	0.717	0.522	0.00742332	5	OPC5	CCL2
5.1488e-07	0.608025	0.755	0.611	0.00743332	5	OPC5	TUBB2A
5.2188e-07	-0.271007	0.094	0.459	0.00753438	5	OPC5	ALDH1L2
5.47494e-07	0.365439	0.642	0.409	0.00790418	5	OPC5	ADAM17
5.6689e-07	0.516623	1	0.953	0.00818419	5	OPC5	ITM2B
6.53595e-07	-0.697761	0.264	0.588	0.00943595	5	OPC5	FABP3
7.05158e-07	-0.87104	0.415	0.726	0.0101804	5	OPC5	CLDN11
7.52912e-07	-0.279143	0.113	0.479	0.0108698	5	OPC5	NBL1
7.5664e-07	-0.335698	0.83	0.972	0.0109236	5	OPC5	EIF5
7.97649e-07	-0.346719	0.17	0.523	0.0115157	5	OPC5	CRABP2
8.23951e-07	0.297639	0.34	0.125	0.0118954	5	OPC5	LPHN3
8.24095e-07	-0.326814	0.396	0.798	0.0118975	5	OPC5	C16orf87
8.48993e-07	-0.281989	0.981	0.996	0.0122569	5	OPC5	FKBP1A
8.77649e-07	0.483632	0.849	0.792	0.0126706	5	OPC5	PEA15
8.83545e-07	-0.337436	0.566	0.911	0.0127557	5	OPC5	UFM1
8.8581e-07	-0.354903	1	1	0.0127884	5	OPC5	CALM2
9.00783e-07	0.776703	0.906	0.816	0.0130046	5	OPC5	HMGCS1
9.26525e-07	0.395928	0.491	0.249	0.0133762	5	OPC5	TENM3
9.487e-07	0.368582	0.868	0.807	0.0136964	5	OPC5	RTN3
9.56504e-07	0.368309	0.792	0.617	0.0138091	5	OPC5	MT-ND6
9.6737e-07	0.464285	0.566	0.335	0.0139659	5	OPC5	SPRY2
1.00371e-06	-0.324	0.491	0.804	0.0144905	5	OPC5	PARVA
1.00492e-06	0.416364	0.774	0.593	0.014508	5	OPC5	TMX2
1.05474e-06	-0.374673	0.34	0.657	0.0152273	5	OPC5	TRIB3
1.09138e-06	0.506208	0.962	0.932	0.0157563	5	OPC5	HIGD1A
1.10205e-06	0.363278	0.925	0.899	0.0159103	5	OPC5	EIF4E
1.10571e-06	-0.340862	0.264	0.628	0.0159632	5	OPC5	SLC16A3
1.16695e-06	-0.309214	0.887	0.976	0.0168472	5	OPC5	RABAC1
1.17341e-06	0.317864	0.472	0.233	0.0169406	5	OPC5	EFHC1
1.20618e-06	-0.254909	0.113	0.469	0.0174136	5	OPC5	LIMS2
1.22257e-06	-0.272296	0.132	0.48	0.0176502	5	OPC5	CD248
1.24389e-06	-0.264384	0.075	0.424	0.017958	5	OPC5	SLFN5
1.24671e-06	-0.44973	0.264	0.6	0.0179987	5	OPC5	EFEMP1
1.3134e-06	-0.267449	0.208	0.581	0.0189615	5	OPC5	MGAT1
1.37545e-06	-0.283207	0.358	0.696	0.0198574	5	OPC5	ANXA11
1.37791e-06	-0.415381	0.642	0.89	0.0198928	5	OPC5	LAMC1
1.40748e-06	0.27202	0.434	0.187	0.0203198	5	OPC5	DMD
1.43703e-06	0.363853	0.981	0.981	0.0207463	5	OPC5	MARCKS
1.50319e-06	-0.277114	0.208	0.568	0.0217016	5	OPC5	SNHG18
1.51233e-06	-0.293511	0.302	0.659	0.0218335	5	OPC5	USP46
1.52664e-06	-0.293767	0.321	0.692	0.0220401	5	OPC5	DCTD
1.54388e-06	-0.373875	0.585	0.854	0.022289	5	OPC5	ARPC1B
1.54778e-06	-0.29431	0.189	0.539	0.0223453	5	OPC5	THSD4
1.56886e-06	-0.296706	0.189	0.585	0.0226497	5	OPC5	MSC
1.60803e-06	-0.305891	0.283	0.621	0.0232151	5	OPC5	CBS
1.62792e-06	-0.355347	0.943	0.994	0.0235023	5	OPC5	ZFAS1
1.64171e-06	-0.38648	0.642	0.875	0.0237013	5	OPC5	COL5A1
1.64755e-06	-0.270069	0.113	0.477	0.0237857	5	OPC5	UACA
1.65774e-06	-0.317373	0.566	0.832	0.0239328	5	OPC5	CLTB
1.72055e-06	0.374717	0.679	0.487	0.0248396	5	OPC5	LAGE3
1.77823e-06	0.342081	0.377	0.155	0.0256723	5	OPC5	SEMA6A
1.79949e-06	0.512843	0.792	0.697	0.0259792	5	OPC5	PON2
1.85314e-06	0.290181	0.358	0.15	0.0267537	5	OPC5	DNALI1
1.8842e-06	-0.336536	0.208	0.564	0.0272023	5	OPC5	PAG1
1.90023e-06	-0.509272	0.17	0.5	0.0274336	5	OPC5	WFDC1
1.91244e-06	-0.312192	0.321	0.674	0.0276099	5	OPC5	FXYD5
1.98946e-06	-0.306078	0.17	0.517	0.0287218	5	OPC5	ITGA11
2.0311e-06	-0.290372	0.717	0.904	0.029323	5	OPC5	KLHL5
2.0349e-06	-0.287756	0.925	0.98	0.0293778	5	OPC5	SERP1
2.16569e-06	-0.324686	0.396	0.74	0.0312661	5	OPC5	ISG15
2.20248e-06	0.413481	0.925	0.91	0.0317972	5	OPC5	ENAH
2.20464e-06	0.326302	0.623	0.405	0.0318283	5	OPC5	NFIX
2.21087e-06	-0.293726	0.434	0.762	0.0319184	5	OPC5	DPH3
2.21865e-06	-0.294078	0.113	0.461	0.0320307	5	OPC5	PCDH7
2.32983e-06	0.326421	1	0.968	0.0336357	5	OPC5	MLLT11
2.38222e-06	-0.407246	0.792	0.935	0.034392	5	OPC5	TALDO1
2.40746e-06	0.379507	0.792	0.738	0.0347565	5	OPC5	WRB
2.41366e-06	0.329256	0.472	0.239	0.0348461	5	OPC5	CPNE2
2.43685e-06	-0.269924	0.189	0.524	0.0351808	5	OPC5	NXN
2.44632e-06	0.349666	0.868	0.748	0.0353175	5	OPC5	SCOC
2.47399e-06	0.491244	0.887	0.727	0.035717	5	OPC5	PTPLAD1
2.51423e-06	-0.30717	0.453	0.768	0.036298	5	OPC5	PSPH
2.66331e-06	0.359003	0.981	0.969	0.0384502	5	OPC5	COX6A1
2.69376e-06	0.294799	0.491	0.259	0.0388898	5	OPC5	DHX40
2.70492e-06	0.377282	0.962	0.949	0.039051	5	OPC5	PPP1R14B
2.80988e-06	0.376225	0.623	0.429	0.0405662	5	OPC5	PRR24
2.91333e-06	0.307616	0.321	0.121	0.0420598	5	OPC5	KCNH2
2.93581e-06	-0.368615	0.679	0.903	0.0423842	5	OPC5	AXL
3.03054e-06	-0.25166	0.075	0.417	0.0437519	5	OPC5	JDP2
3.06142e-06	-0.34727	0.811	0.958	0.0441977	5	OPC5	SPATS2L
3.14583e-06	-0.298292	0.415	0.728	0.0454163	5	OPC5	BAG2
3.17562e-06	0.335002	0.604	0.405	0.0458464	5	OPC5	IRF2BP2
3.18794e-06	0.392824	0.547	0.341	0.0460243	5	OPC5	DAAM1
3.28717e-06	-0.381857	0.377	0.697	0.0474568	5	OPC5	DUSP1
3.31973e-06	-0.279199	0.981	0.995	0.047927	5	OPC5	SEPT11
3.32041e-06	-0.361722	0.377	0.728	0.0479367	5	OPC5	PHACTR2
3.32773e-06	-0.268457	0.151	0.51	0.0480424	5	OPC5	TSC22D3
3.348e-06	0.31522	0.472	0.248	0.048335	5	OPC5	IFI27L1
3.3629e-06	-0.302498	0.038	0.349	0.0485502	5	OPC5	ADAMTS8
3.37681e-06	0.551386	0.679	0.551	0.048751	5	OPC5	PMEPA1
3.39319e-06	0.301899	0.981	0.957	0.0489874	5	OPC5	CD99
3.46223e-06	0.51651	0.774	0.777	0.0499842	5	OPC5	LHFP
3.48587e-06	-0.258001	0.094	0.433	0.0503256	5	OPC5	TMEM119
3.59012e-06	-0.312947	0.34	0.657	0.0518306	5	OPC5	LTBP2
3.62241e-06	-0.268233	0.245	0.606	0.0522967	5	OPC5	FAM20C
3.63763e-06	0.266019	0.453	0.222	0.0525164	5	OPC5	RGS3
3.80531e-06	-0.316474	0.755	0.919	0.0549372	5	OPC5	TMEM98
3.91616e-06	-0.348868	0.623	0.903	0.0565375	5	OPC5	BCAT1
[truncated: 787 more rows]

## Sheet: OPC5 up
NAME	GS<br> follow link to MSigDB	GS DETAILS	SIZE	ES	NES	NOM p-val	FDR q-val	FWER p-val	RANK AT MAX	LEADING EDGE
GO_GLIOGENESIS	GO_GLIOGENESIS	Details ...	39	0.855989	1.53432	0	0.17608	0.191	114	tags=49%, list=12%, signal=53%
GO_GLIAL_CELL_DIFFERENTIATION	GO_GLIAL_CELL_DIFFERENTIATION	Details ...	33	0.863448	1.51706	0	0.174323	0.343	114	tags=55%, list=12%, signal=60%
GO_AXON_DEVELOPMENT	GO_AXON_DEVELOPMENT	Details ...	63	0.811945	1.5064	0	0.17547	0.468	116	tags=41%, list=12%, signal=44%
GO_CELL_MORPHOGENESIS_INVOLVED_IN_NEURON_DIFFERENTIATION	GO_CELL_MORPHOGENESIS_INVOLVED_IN_NEURON_DIFFERENTIATION	Details ...	70	0.808089	1.48812	0	0.233815	0.668	116	tags=37%, list=12%, signal=39%
GO_ANATOMICAL_STRUCTURE_HOMEOSTASIS	GO_ANATOMICAL_STRUCTURE_HOMEOSTASIS	Details ...	21	0.868109	1.46679	0.00361011	0.369382	0.894	87	tags=24%, list=9%, signal=26%
GO_NEURON_DEVELOPMENT	GO_NEURON_DEVELOPMENT	Details ...	126	0.77512	1.46107	0	0.36234	0.93	116	tags=30%, list=12%, signal=30%
GO_NEURON_DIFFERENTIATION	GO_NEURON_DIFFERENTIATION	Details ...	152	0.768195	1.45492	0	0.365105	0.956	116	tags=29%, list=12%, signal=28%
GO_CELL_PART_MORPHOGENESIS	GO_CELL_PART_MORPHOGENESIS	Details ...	83	0.774288	1.44611	0.00102145	0.40118	0.979	116	tags=31%, list=12%, signal=33%
GO_POSITIVE_REGULATION_OF_NERVOUS_SYSTEM_DEVELOPMENT	GO_POSITIVE_REGULATION_OF_NERVOUS_SYSTEM_DEVELOPMENT	Details ...	63	0.774536	1.43899	0.00104493	0.421933	0.991	113	tags=30%, list=12%, signal=32%
GO_GLIAL_CELL_DEVELOPMENT	GO_GLIAL_CELL_DEVELOPMENT	Details ...	18	0.853372	1.4372	0.00969697	0.397273	0.994	114	tags=50%, list=12%, signal=56%
GO_NEURON_PROJECTION	GO_NEURON_PROJECTION	Details ...	120	0.757284	1.43398	0	0.392856	0.995	143	tags=32%, list=15%, signal=33%
GO_SOMATODENDRITIC_COMPARTMENT	GO_SOMATODENDRITIC_COMPARTMENT	Details ...	70	0.77486	1.43114	0	0.388078	0.996	141	tags=33%, list=15%, signal=36%
GO_AXON	GO_AXON	Details ...	68	0.767022	1.42864	0.00103306	0.380042	0.997	142	tags=35%, list=15%, signal=39%
GO_NEUROGENESIS	GO_NEUROGENESIS	Details ...	173	0.753885	1.42628	0	0.374809	0.997	116	tags=28%, list=12%, signal=26%
GO_REGULATION_OF_GLIOGENESIS	GO_REGULATION_OF_GLIOGENESIS	Details ...	18	0.839375	1.42087	0.016109	0.396317	0.999	73	tags=33%, list=8%, signal=35%
GO_REGULATION_OF_CELL_MORPHOGENESIS_INVOLVED_IN_DIFFERENTIATION	GO_REGULATION_OF_CELL_MORPHOGENESIS_INVOLVED_IN_DIFFERENTIATION	Details ...	46	0.776005	1.41309	0.00641026	0.444659	1	81	tags=24%, list=9%, signal=25%
GO_REGULATION_OF_NEURON_DIFFERENTIATION	GO_REGULATION_OF_NEURON_DIFFERENTIATION	Details ...	84	0.753719	1.41104	0	0.437315	1	114	tags=32%, list=12%, signal=33%
GO_REGULATION_OF_AXONOGENESIS	GO_REGULATION_OF_AXONOGENESIS	Details ...	27	0.810077	1.41098	0.0103567	0.413615	1	81	tags=33%, list=9%, signal=35%
GO_REGULATION_OF_NERVOUS_SYSTEM_DEVELOPMENT	GO_REGULATION_OF_NERVOUS_SYSTEM_DEVELOPMENT	Details ...	106	0.743388	1.40534	0	0.441468	1	114	tags=32%, list=12%, signal=32%
GO_SYNAPTIC_MEMBRANE	GO_SYNAPTIC_MEMBRANE	Details ...	41	0.775486	1.40385	0.012959	0.433037	1	215	tags=66%, list=23%, signal=82%
GO_NEURAL_PRECURSOR_CELL_PROLIFERATION	GO_NEURAL_PRECURSOR_CELL_PROLIFERATION		22	0.82962	1.40035	0.0106635	0.444102	1	57	tags=36%, list=6%, signal=38%
GO_NEURON_PROJECTION_GUIDANCE	GO_NEURON_PROJECTION_GUIDANCE		28	0.797572	1.39788	0.0172018	0.444183	1	116	tags=46%, list=12%, signal=51%
GO_POSITIVE_REGULATION_OF_CELL_MORPHOGENESIS_INVOLVED_IN_DIFFERENTIATION	GO_POSITIVE_REGULATION_OF_CELL_MORPHOGENESIS_INVOLVED_IN_DIFFERENTIATION		24	0.818926	1.39076	0.0186047	0.487809	1	81	tags=29%, list=9%, signal=31%
GO_ASTROCYTE_DIFFERENTIATION	GO_ASTROCYTE_DIFFERENTIATION		16	0.844453	1.39044	0.0263158	0.470356	1	73	tags=44%, list=8%, signal=47%
GO_CELL_MORPHOGENESIS_INVOLVED_IN_DIFFERENTIATION	GO_CELL_MORPHOGENESIS_INVOLVED_IN_DIFFERENTIATION		97	0.744691	1.38899	0.00101729	0.464373	1	116	tags=28%, list=12%, signal=28%
GO_REGULATION_OF_CELL_MORPHOGENESIS	GO_REGULATION_OF_CELL_MORPHOGENESIS		71	0.744791	1.3887	0.00102459	0.449321	1	81	tags=18%, list=9%, signal=19%
GO_CELL_BODY	GO_CELL_BODY		58	0.754733	1.38808	0.0116279	0.438024	1	98	tags=26%, list=10%, signal=27%
GO_DENDRITIC_TREE	GO_DENDRITIC_TREE		50	0.758233	1.38463	0.0116649	0.450619	1	141	tags=36%, list=15%, signal=40%
GO_OLIGODENDROCYTE_DIFFERENTIATION	GO_OLIGODENDROCYTE_DIFFERENTIATION		15	0.854788	1.38374	0.0231959	0.441906	1	104	tags=60%, list=11%, signal=66%
GO_SYNAPSE	GO_SYNAPSE		132	0.731996	1.38102	0	0.450234	1	183	tags=38%, list=20%, signal=40%
GO_POSITIVE_REGULATION_OF_NEURON_DIFFERENTIATION	GO_POSITIVE_REGULATION_OF_NEURON_DIFFERENTIATION		47	0.757414	1.38101	0.0128068	0.435763	1	113	tags=32%, list=12%, signal=34%
GO_PRESYNAPSE	GO_PRESYNAPSE		41	0.764052	1.37784	0.0185185	0.449603	1	133	tags=32%, list=14%, signal=35%
GO_POSITIVE_REGULATION_OF_CELL_DEVELOPMENT	GO_POSITIVE_REGULATION_OF_CELL_DEVELOPMENT		67	0.741492	1.37779	0.00516529	0.436475	1	113	tags=28%, list=12%, signal=30%
GO_SITE_OF_POLARIZED_GROWTH	GO_SITE_OF_POLARIZED_GROWTH		23	0.802421	1.37765	0.0156627	0.424827	1	136	tags=43%, list=15%, signal=50%
GO_POSTSYNAPTIC_MEMBRANE	GO_POSTSYNAPTIC_MEMBRANE		32	0.768028	1.37331	0.0331808	0.446079	1	215	tags=66%, list=23%, signal=82%
GO_CELL_PROJECTION_ORGANIZATION	GO_CELL_PROJECTION_ORGANIZATION		153	0.726251	1.36957	0	0.464693	1	116	tags=25%, list=12%, signal=24%
GO_NEURON_TO_NEURON_SYNAPSE	GO_NEURON_TO_NEURON_SYNAPSE		45	0.758513	1.36375	0.0235294	0.500081	1	173	tags=42%, list=18%, signal=49%
GO_NEGATIVE_REGULATION_OF_CELL_GROWTH	GO_NEGATIVE_REGULATION_OF_CELL_GROWTH		19	0.815695	1.36204	0.0347305	0.500851	1	76	tags=21%, list=8%, signal=22%
GO_CENTRAL_NERVOUS_SYSTEM_DEVELOPMENT	GO_CENTRAL_NERVOUS_SYSTEM_DEVELOPMENT		102	0.722071	1.36041	0.00302419	0.501149	1	136	tags=31%, list=15%, signal=33%
GO_G_PROTEIN_COUPLED_RECEPTOR_SIGNALING_PATHWAY	GO_G_PROTEIN_COUPLED_RECEPTOR_SIGNALING_PATHWAY		42	0.751509	1.36006	0.0182796	0.491398	1	88	tags=21%, list=9%, signal=23%
GO_CELL_FATE_COMMITMENT	GO_CELL_FATE_COMMITMENT		24	0.786194	1.35968	0.0438799	0.482945	1	89	tags=29%, list=10%, signal=31%
GO_REGULATION_OF_NEURON_PROJECTION_DEVELOPMENT	GO_REGULATION_OF_NEURON_PROJECTION_DEVELOPMENT		62	0.733146	1.35843	0.00734523	0.481195	1	114	tags=32%, list=12%, signal=34%
GO_REGULATION_OF_CELL_PROJECTION_ORGANIZATION	GO_REGULATION_OF_CELL_PROJECTION_ORGANIZATION		78	0.727472	1.356	0.00717949	0.489645	1	114	tags=29%, list=12%, signal=31%
GO_COGNITION	GO_COGNITION		23	0.77941	1.35524	0.0543735	0.484791	1	133	tags=43%, list=14%, signal=49%
GO_STRUCTURAL_CONSTITUENT_OF_CYTOSKELETON	GO_STRUCTURAL_CONSTITUENT_OF_CYTOSKELETON		18	0.805441	1.34815	0.0432099	0.532859	1	117	tags=33%, list=13%, signal=37%
GO_SYNAPSE_ASSEMBLY	GO_SYNAPSE_ASSEMBLY		22	0.793834	1.3466	0.0482921	0.534233	1	140	tags=50%, list=15%, signal=57%
GO_POSITIVE_REGULATION_OF_CELL_PROJECTION_ORGANIZATION	GO_POSITIVE_REGULATION_OF_CELL_PROJECTION_ORGANIZATION		41	0.742546	1.34022	0.0375691	0.578428	1	90	tags=27%, list=10%, signal=28%
GO_TRANSCRIPTION_FACTOR_COMPLEX	GO_TRANSCRIPTION_FACTOR_COMPLEX		25	0.765369	1.33762	0.0588235	0.589853	1	89	tags=24%, list=10%, signal=26%
GO_INTRINSIC_COMPONENT_OF_SYNAPTIC_MEMBRANE	GO_INTRINSIC_COMPONENT_OF_SYNAPTIC_MEMBRANE		21	0.783146	1.33581	0.0735469	0.594396	1	173	tags=67%, list=18%, signal=80%
GO_EARLY_ENDOSOME	GO_EARLY_ENDOSOME		21	0.775002	1.33083	0.0713422	0.628185	1	111	tags=33%, list=12%, signal=37%
GO_REGULATION_OF_CELL_DEVELOPMENT	GO_REGULATION_OF_CELL_DEVELOPMENT		113	0.704316	1.32827	0.0040404	0.639471	1	114	tags=27%, list=12%, signal=27%
GO_POSTSYNAPSE	GO_POSTSYNAPSE		68	0.714715	1.32613	0.018595	0.647893	1	202	tags=47%, list=22%, signal=56%
GO_METAL_ION_TRANSMEMBRANE_TRANSPORTER_ACTIVITY	GO_METAL_ION_TRANSMEMBRANE_TRANSPORTER_ACTIVITY		23	0.782045	1.32556	0.0609319	0.64153	1	149	tags=48%, list=16%, signal=55%
GO_POSITIVE_REGULATION_OF_NEURON_PROJECTION_DEVELOPMENT	GO_POSITIVE_REGULATION_OF_NEURON_PROJECTION_DEVELOPMENT		35	0.748503	1.32502	0.0479376	0.634583	1	90	tags=29%, list=10%, signal=30%
GO_SYNAPSE_ORGANIZATION	GO_SYNAPSE_ORGANIZATION		42	0.733698	1.32446	0.040305	0.627638	1	113	tags=31%, list=12%, signal=34%
GO_DISTAL_AXON	GO_DISTAL_AXON		32	0.753061	1.31984	0.0538991	0.658952	1	136	tags=34%, list=15%, signal=39%
GO_DEVELOPMENTAL_CELL_GROWTH	GO_DEVELOPMENTAL_CELL_GROWTH		29	0.75446	1.31587	0.0735294	0.68506	1	110	tags=31%, list=12%, signal=34%
GO_REGULATION_OF_TRANS_SYNAPTIC_SIGNALING	GO_REGULATION_OF_TRANS_SYNAPTIC_SIGNALING		42	0.731579	1.31397	0.0447284	0.690966	1	173	tags=36%, list=18%, signal=42%
GO_BASOLATERAL_PLASMA_MEMBRANE	GO_BASOLATERAL_PLASMA_MEMBRANE		17	0.802202	1.31374	0.0638554	0.681446	1	128	tags=41%, list=14%, signal=47%
GO_REGULATION_OF_SYNAPTIC_PLASTICITY	GO_REGULATION_OF_SYNAPTIC_PLASTICITY		15	0.795117	1.3126	0.108108	0.680584	1	98	tags=27%, list=10%, signal=29%
GO_CELLULAR_COMPONENT_MORPHOGENESIS	GO_CELLULAR_COMPONENT_MORPHOGENESIS		134	0.692217	1.31219	0.00302115	0.672662	1	116	tags=22%, list=12%, signal=21%
GO_REGULATION_OF_NEURAL_PRECURSOR_CELL_PROLIFERATION	GO_REGULATION_OF_NEURAL_PRECURSOR_CELL_PROLIFERATION		15	0.80002	1.31191	0.0809102	0.664636	1	89	tags=40%, list=10%, signal=43%
GO_NEGATIVE_REGULATION_OF_CELL_MORPHOGENESIS_INVOLVED_IN_DIFFERENTIATION	GO_NEGATIVE_REGULATION_OF_CELL_MORPHOGENESIS_INVOLVED_IN_DIFFERENTIATION		15	0.811973	1.31094	0.0794451	0.662755	1	20	tags=13%, list=2%, signal=13%
GO_SYNAPTIC_SIGNALING	GO_SYNAPTIC_SIGNALING		61	0.708691	1.31054	0.0366876	0.65609	1	234	tags=52%, list=25%, signal=65%
GO_ATPASE_ACTIVITY_COUPLED	GO_ATPASE_ACTIVITY_COUPLED		15	0.814314	1.30866	0.0921717	0.66329	1	118	tags=20%, list=13%, signal=23%
GO_BEHAVIOR	GO_BEHAVIOR		44	0.721923	1.30831	0.0533618	0.656466	1	113	tags=27%, list=12%, signal=30%
GO_CELL_CELL_JUNCTION	GO_CELL_CELL_JUNCTION		46	0.715934	1.30388	0.0560847	0.685597	1	122	tags=24%, list=13%, signal=26%
GO_NEGATIVE_REGULATION_OF_NEURON_DIFFERENTIATION	GO_NEGATIVE_REGULATION_OF_NEURON_DIFFERENTIATION		31	0.745769	1.30289	0.0857788	0.684273	1	114	tags=39%, list=12%, signal=43%
GO_CELL_GROWTH	GO_CELL_GROWTH		52	0.712695	1.30246	0.0516878	0.677752	1	110	tags=23%, list=12%, signal=25%
GO_LIPID_CATABOLIC_PROCESS	GO_LIPID_CATABOLIC_PROCESS		17	0.80272	1.30217	0.0860349	0.670748	1	5	tags=12%, list=1%, signal=12%
GO_MICROTUBULE_BASED_PROCESS	GO_MICROTUBULE_BASED_PROCESS		49	0.71037	1.29972	0.0612245	0.682701	1	202	tags=33%, list=22%, signal=39%
GO_DENDRITE_DEVELOPMENT	GO_DENDRITE_DEVELOPMENT		22	0.767587	1.29809	0.0929152	0.686636	1	97	tags=27%, list=10%, signal=30%
GO_MEMBRANE_PROTEIN_COMPLEX	GO_MEMBRANE_PROTEIN_COMPLEX		66	0.694508	1.29764	0.0354167	0.681029	1	210	tags=42%, list=22%, signal=51%
GO_MULTICELLULAR_ORGANISMAL_HOMEOSTASIS	GO_MULTICELLULAR_ORGANISMAL_HOMEOSTASIS		35	0.727227	1.29568	0.0711939	0.689373	1	101	tags=23%, list=11%, signal=25%
GO_REGULATION_OF_SYNAPSE_STRUCTURE_OR_ACTIVITY	GO_REGULATION_OF_SYNAPSE_STRUCTURE_OR_ACTIVITY		22	0.769375	1.29528	0.0799523	0.68374	1	73	tags=27%, list=8%, signal=29%
GO_CELL_MATURATION	GO_CELL_MATURATION		15	0.792353	1.29306	0.0819672	0.693894	1	110	tags=20%, list=12%, signal=22%
GO_ENSHEATHMENT_OF_NEURONS	GO_ENSHEATHMENT_OF_NEURONS		19	0.775858	1.29245	0.0936709	0.689872	1	73	tags=42%, list=8%, signal=45%
GO_FILOPODIUM	GO_FILOPODIUM		21	0.764367	1.29234	0.0948276	0.682157	1	74	tags=29%, list=8%, signal=30%
GO_REGULATION_OF_CELLULAR_COMPONENT_BIOGENESIS	GO_REGULATION_OF_CELLULAR_COMPONENT_BIOGENESIS		85	0.693402	1.29195	0.0344828	0.677099	1	90	tags=18%, list=10%, signal=18%
GO_PERINUCLEAR_REGION_OF_CYTOPLASM	GO_PERINUCLEAR_REGION_OF_CYTOPLASM		65	0.691436	1.29137	0.0598555	0.673054	1	123	tags=23%, list=13%, signal=25%
GO_ZINC_ION_BINDING	GO_ZINC_ION_BINDING		36	0.727396	1.29077	0.0741971	0.669699	1	112	tags=17%, list=12%, signal=18%
GO_RESPONSE_TO_TEMPERATURE_STIMULUS	GO_RESPONSE_TO_TEMPERATURE_STIMULUS		19	0.783353	1.29077	0.0937129	0.661542	1	27	tags=16%, list=3%, signal=16%
GO_NEURON_SPINE	GO_NEURON_SPINE		16	0.783576	1.28891	0.105721	0.668676	1	98	tags=38%, list=10%, signal=41%
GO_PLASMA_MEMBRANE_REGION	GO_PLASMA_MEMBRANE_REGION		113	0.684673	1.28846	0.0140987	0.664525	1	202	tags=42%, list=22%, signal=48%
GO_TRANSPORTER_COMPLEX	GO_TRANSPORTER_COMPLEX		17	0.789881	1.28708	0.102941	0.667944	1	173	tags=59%, list=18%, signal=71%
GO_ORGANIC_HYDROXY_COMPOUND_TRANSPORT	GO_ORGANIC_HYDROXY_COMPOUND_TRANSPORT		16	0.786659	1.28396	0.112346	0.684951	1	5	tags=13%, list=1%, signal=12%
GO_APICAL_PART_OF_CELL	GO_APICAL_PART_OF_CELL		41	0.706197	1.28056	0.0817884	0.704256	1	53	tags=17%, list=6%, signal=17%
GO_NEGATIVE_REGULATION_OF_GROWTH	GO_NEGATIVE_REGULATION_OF_GROWTH		29	0.730594	1.28048	0.100565	0.696888	1	129	tags=28%, list=14%, signal=31%
GO_ACTION_POTENTIAL	GO_ACTION_POTENTIAL		15	0.777444	1.27719	0.124183	0.715593	1	141	tags=47%, list=15%, signal=54%
GO_REGULATION_OF_PROTEIN_CONTAINING_COMPLEX_ASSEMBLY	GO_REGULATION_OF_PROTEIN_CONTAINING_COMPLEX_ASSEMBLY		40	0.704954	1.27487	0.0922064	0.727242	1	104	tags=15%, list=11%, signal=16%
GO_FOREBRAIN_DEVELOPMENT	GO_FOREBRAIN_DEVELOPMENT		49	0.696145	1.26895	0.0776596	0.769904	1	118	tags=29%, list=13%, signal=31%
GO_INTRINSIC_COMPONENT_OF_POSTSYNAPTIC_MEMBRANE	GO_INTRINSIC_COMPONENT_OF_POSTSYNAPTIC_MEMBRANE		16	0.77358	1.26676	0.133929	0.780639	1	141	tags=56%, list=15%, signal=65%
GO_DEVELOPMENTAL_GROWTH_INVOLVED_IN_MORPHOGENESIS	GO_DEVELOPMENTAL_GROWTH_INVOLVED_IN_MORPHOGENESIS		32	0.718612	1.26557	0.107778	0.782021	1	110	tags=25%, list=12%, signal=27%
GO_NEGATIVE_REGULATION_OF_NEURON_DEATH	GO_NEGATIVE_REGULATION_OF_NEURON_DEATH		17	0.763248	1.26381	0.150498	0.788783	1	77	tags=24%, list=8%, signal=25%
GO_CELL_PROJECTION_ASSEMBLY	GO_CELL_PROJECTION_ASSEMBLY		43	0.701615	1.26181	0.0934479	0.79733	1	90	tags=19%, list=10%, signal=20%
GO_APICAL_PLASMA_MEMBRANE	GO_APICAL_PLASMA_MEMBRANE		34	0.714406	1.2616	0.104377	0.790609	1	53	tags=21%, list=6%, signal=21%
GO_REGENERATION	GO_REGENERATION		19	0.748212	1.25976	0.153558	0.797764	1	83	tags=32%, list=9%, signal=34%
GO_REGULATION_OF_NEUROTRANSMITTER_LEVELS	GO_REGULATION_OF_NEUROTRANSMITTER_LEVELS		25	0.725055	1.25554	0.14832	0.82601	1	121	tags=20%, list=13%, signal=22%
GO_TRANSITION_METAL_ION_BINDING	GO_TRANSITION_METAL_ION_BINDING		54	0.681324	1.25492	0.101677	0.822897	1	119	tags=17%, list=13%, signal=18%
GO_TUBULIN_BINDING	GO_TUBULIN_BINDING		34	0.705697	1.2544	0.124031	0.819031	1	209	tags=38%, list=22%, signal=47%
GO_ATPASE_ACTIVITY	GO_ATPASE_ACTIVITY		23	0.739861	1.25392	0.138626	0.814597	1	192	tags=26%, list=21%, signal=32%
GO_MICROTUBULE_BASED_TRANSPORT	GO_MICROTUBULE_BASED_TRANSPORT		19	0.753306	1.25266	0.134684	0.817427	1	168	tags=37%, list=18%, signal=44%
GO_PLASMA_MEMBRANE_PROTEIN_COMPLEX	GO_PLASMA_MEMBRANE_PROTEIN_COMPLEX		40	0.700881	1.25155	0.100868	0.818689	1	173	tags=38%, list=18%, signal=44%
GO_NERVOUS_SYSTEM_PROCESS	GO_NERVOUS_SYSTEM_PROCESS		59	0.67683	1.24469	0.10219	0.869334	1	139	tags=37%, list=15%, signal=41%
GO_CELL_CELL_ADHESION_VIA_PLASMA_MEMBRANE_ADHESION_MOLECULES	GO_CELL_CELL_ADHESION_VIA_PLASMA_MEMBRANE_ADHESION_MOLECULES		25	0.72271	1.24429	0.147766	0.86461	1	122	tags=28%, list=13%, signal=31%
GO_POSTSYNAPSE_ORGANIZATION	GO_POSTSYNAPSE_ORGANIZATION		17	0.749921	1.24353	0.154895	0.862869	1	155	tags=47%, list=17%, signal=55%
GO_TRANS_GOLGI_NETWORK	GO_TRANS_GOLGI_NETWORK		19	0.746755	1.24225	0.169697	0.865143	1	36	tags=16%, list=4%, signal=16%
GO_REGULATION_OF_GROWTH	GO_REGULATION_OF_GROWTH		67	0.665277	1.24095	0.0912821	0.867919	1	162	tags=27%, list=17%, signal=30%
GO_CYTOSKELETON_DEPENDENT_INTRACELLULAR_TRANSPORT	GO_CYTOSKELETON_DEPENDENT_INTRACELLULAR_TRANSPORT		19	0.744062	1.24054	0.168862	0.863548	1	176	tags=37%, list=19%, signal=44%
GO_MONOVALENT_INORGANIC_CATION_TRANSMEMBRANE_TRANSPORTER_ACTIVITY	GO_MONOVALENT_INORGANIC_CATION_TRANSMEMBRANE_TRANSPORTER_ACTIVITY		22	0.730084	1.23995	0.170213	0.86075	1	206	tags=45%, list=22%, signal=57%
GO_MICROTUBULE_CYTOSKELETON_ORGANIZATION	GO_MICROTUBULE_CYTOSKELETON_ORGANIZATION		29	0.70455	1.23869	0.141542	0.863092	1	202	tags=34%, list=22%, signal=43%
GO_CELL_CELL_JUNCTION_ORGANIZATION	GO_CELL_CELL_JUNCTION_ORGANIZATION		20	0.722487	1.23724	0.171324	0.867032	1	162	tags=40%, list=17%, signal=47%
GO_REGULATION_OF_DEVELOPMENTAL_GROWTH	GO_REGULATION_OF_DEVELOPMENTAL_GROWTH		37	0.688741	1.23695	0.150776	0.861753	1	153	tags=32%, list=16%, signal=37%
GO_RNA_POLYMERASE_II_SPECIFIC_DNA_BINDING_TRANSCRIPTION_FACTOR_BINDING	GO_RNA_POLYMERASE_II_SPECIFIC_DNA_BINDING_TRANSCRIPTION_FACTOR_BINDING		15	0.775368	1.23644	0.162297	0.858586	1	3	tags=7%, list=0%, signal=7%
GO_ACTIN_BASED_CELL_PROJECTION	GO_ACTIN_BASED_CELL_PROJECTION		27	0.696745	1.23341	0.168772	0.876143	1	74	tags=22%, list=8%, signal=23%
GO_MICROTUBULE_BASED_MOVEMENT	GO_MICROTUBULE_BASED_MOVEMENT		22	0.727081	1.23261	0.167264	0.874936	1	192	tags=36%, list=21%, signal=45%
GO_MEMBRANE_REGION	GO_MEMBRANE_REGION		42	0.679575	1.23165	0.146552	0.875306	1	87	tags=19%, list=9%, signal=20%
GO_POSITIVE_REGULATION_OF_OSSIFICATION	GO_POSITIVE_REGULATION_OF_OSSIFICATION		21	0.737015	1.23008	0.168632	0.880778	1	1	tags=5%, list=0%, signal=5%
GO_DNA_BINDING_TRANSCRIPTION_ACTIVATOR_ACTIVITY	GO_DNA_BINDING_TRANSCRIPTION_ACTIVATOR_ACTIVITY		31	0.689713	1.22311	0.178531	0.930574	1	126	tags=26%, list=13%, signal=29%
GO_POSITIVE_REGULATION_OF_CELL_GROWTH	GO_POSITIVE_REGULATION_OF_CELL_GROWTH		16	0.751643	1.22027	0.182822	0.946452	1	81	tags=25%, list=9%, signal=27%
GO_GLUTAMATERGIC_SYNAPSE	GO_GLUTAMATERGIC_SYNAPSE		41	0.677641	1.21979	0.154525	0.942416	1	139	tags=29%, list=15%, signal=33%
GO_CENTRAL_NERVOUS_SYSTEM_NEURON_DIFFERENTIATION	GO_CENTRAL_NERVOUS_SYSTEM_NEURON_DIFFERENTIATION		19	0.731147	1.21825	0.179012	0.947223	1	108	tags=32%, list=12%, signal=35%
GO_NEUROTRANSMITTER_TRANSPORT	GO_NEUROTRANSMITTER_TRANSPORT		16	0.755381	1.21672	0.183498	0.952122	1	121	tags=25%, list=13%, signal=28%
GO_ORGANOPHOSPHATE_BIOSYNTHETIC_PROCESS	GO_ORGANOPHOSPHATE_BIOSYNTHETIC_PROCESS		33	0.681529	1.21656	0.164786	0.945637	1	101	tags=15%, list=11%, signal=16%
GO_RUFFLE	GO_RUFFLE		26	0.70103	1.21623	0.175581	0.940702	1	46	tags=12%, list=5%, signal=12%
GO_MALE_GAMETE_GENERATION	GO_MALE_GAMETE_GENERATION		21	0.719915	1.21603	0.199035	0.935129	1	212	tags=38%, list=23%, signal=48%
GO_PROTEIN_PROCESSING	GO_PROTEIN_PROCESSING		21	0.720793	1.21479	0.192628	0.937292	1	18	tags=10%, list=2%, signal=9%
GO_CILIUM_ORGANIZATION	GO_CILIUM_ORGANIZATION		19	0.728533	1.21238	0.195913	0.950178	1	199	tags=32%, list=21%, signal=39%
GO_NEGATIVE_REGULATION_OF_RESPONSE_TO_EXTERNAL_STIMULUS	GO_NEGATIVE_REGULATION_OF_RESPONSE_TO_EXTERNAL_STIMULUS		29	0.685577	1.21113	0.165727	0.953056	1	5	tags=7%, list=1%, signal=7%
GO_REGULATION_OF_EXTENT_OF_CELL_GROWTH	GO_REGULATION_OF_EXTENT_OF_CELL_GROWTH		16	0.742944	1.20875	0.204908	0.964532	1	110	tags=31%, list=12%, signal=35%
GO_POSITIVE_REGULATION_OF_CELL_DIFFERENTIATION	GO_POSITIVE_REGULATION_OF_CELL_DIFFERENTIATION		116	0.640243	1.20799	0.0754527	0.963018	1	113	tags=21%, list=12%, signal=21%
GO_NEGATIVE_REGULATION_OF_DEVELOPMENTAL_GROWTH	GO_NEGATIVE_REGULATION_OF_DEVELOPMENTAL_GROWTH		15	0.746884	1.20747	0.209332	0.960063	1	153	tags=40%, list=16%, signal=47%
GO_SENSORY_ORGAN_MORPHOGENESIS	GO_SENSORY_ORGAN_MORPHOGENESIS		27	0.68635	1.20695	0.207865	0.957167	1	40	tags=15%, list=4%, signal=15%
GO_UBIQUITIN_LIKE_PROTEIN_LIGASE_BINDING	GO_UBIQUITIN_LIKE_PROTEIN_LIGASE_BINDING		23	0.713017	1.20513	0.205399	0.964325	1	199	tags=35%, list=21%, signal=43%
GO_EAR_DEVELOPMENT	GO_EAR_DEVELOPMENT		28	0.686564	1.20282	0.21659	0.97525	1	160	tags=32%, list=17%, signal=38%
GO_MICROTUBULE	GO_MICROTUBULE		34	0.681534	1.20222	0.18764	0.972692	1	202	tags=32%, list=22%, signal=40%
GO_HEAD_DEVELOPMENT	GO_HEAD_DEVELOPMENT		89	0.633315	1.20217	0.104569	0.965994	1	136	tags=26%, list=15%, signal=27%
GO_REGIONALIZATION	GO_REGIONALIZATION		29	0.68605	1.20193	0.213723	0.961323	1	153	tags=34%, list=16%, signal=40%
GO_VESICLE_MEDIATED_TRANSPORT_IN_SYNAPSE	GO_VESICLE_MEDIATED_TRANSPORT_IN_SYNAPSE		15	0.74323	1.2016	0.219794	0.956919	1	208	tags=47%, list=22%, signal=59%
GO_NEURON_MIGRATION	GO_NEURON_MIGRATION		28	0.695198	1.20151	0.183276	0.950864	1	113	tags=46%, list=12%, signal=51%
GO_CELL_JUNCTION_ORGANIZATION	GO_CELL_JUNCTION_ORGANIZATION		40	0.67207	1.20099	0.184096	0.948079	1	170	tags=35%, list=18%, signal=41%
GO_POSITIVE_REGULATION_OF_CELLULAR_COMPONENT_BIOGENESIS	GO_POSITIVE_REGULATION_OF_CELLULAR_COMPONENT_BIOGENESIS		40	0.673435	1.20012	0.18313	0.9479	1	104	tags=20%, list=11%, signal=22%
GO_REGULATION_OF_MICROTUBULE_BASED_PROCESS	GO_REGULATION_OF_MICROTUBULE_BASED_PROCESS		15	0.734311	1.19585	0.244898	0.974771	1	136	tags=27%, list=15%, signal=31%
GO_TRANSCRIPTION_FACTOR_BINDING	GO_TRANSCRIPTION_FACTOR_BINDING		45	0.653474	1.19547	0.1939	0.970692	1	99	tags=18%, list=11%, signal=19%
GO_MICROTUBULE_BINDING	GO_MICROTUBULE_BINDING		22	0.701294	1.19524	0.241838	0.965807	1	128	tags=27%, list=14%, signal=31%
GO_MULTICELLULAR_ORGANISMAL_SIGNALING	GO_MULTICELLULAR_ORGANISMAL_SIGNALING		19	0.722475	1.19333	0.226553	0.973772	1	141	tags=47%, list=15%, signal=55%
GO_HORMONE_METABOLIC_PROCESS	GO_HORMONE_METABOLIC_PROCESS		19	0.713334	1.19312	0.246098	0.968804	1	7	tags=11%, list=1%, signal=10%
GO_PROTEIN_LOCALIZATION_TO_PLASMA_MEMBRANE	GO_PROTEIN_LOCALIZATION_TO_PLASMA_MEMBRANE		26	0.685893	1.18755	0.226437	1	1	170	tags=42%, list=18%, signal=50%
GO_PROTEIN_LOCALIZATION_TO_CELL_PERIPHERY	GO_PROTEIN_LOCALIZATION_TO_CELL_PERIPHERY		30	0.668931	1.18676	0.225368	1	1	170	tags=40%, list=18%, signal=47%
GO_DNA_BINDING_TRANSCRIPTION_FACTOR_ACTIVITY_RNA_POLYMERASE_II_SPECIFIC	GO_DNA_BINDING_TRANSCRIPTION_FACTOR_ACTIVITY_RNA_POLYMERASE_II_SPECIFIC		63	0.638011	1.18356	0.164583	1	1	178	tags=29%, list=19%, signal=33%
GO_CELL_CELL_SIGNALING	GO_CELL_CELL_SIGNALING		147	0.627466	1.18228	0.0703518	1	1	173	tags=27%, list=18%, signal=28%
GO_TAXIS	GO_TAXIS		60	0.646589	1.17824	0.182195	1	1	116	tags=27%, list=12%, signal=28%
GO_EXTRINSIC_COMPONENT_OF_PLASMA_MEMBRANE	GO_EXTRINSIC_COMPONENT_OF_PLASMA_MEMBRANE		16	0.710369	1.17731	0.276382	1	1	15	tags=6%, list=2%, signal=6%
GO_ENDOSOME	GO_ENDOSOME		48	0.644589	1.17703	0.208111	1	1	180	tags=29%, list=19%, signal=34%
GO_REGULATION_OF_CELL_SIZE	GO_REGULATION_OF_CELL_SIZE		23	0.686691	1.17458	0.258741	1	1	159	tags=30%, list=17%, signal=36%
GO_EPITHELIAL_CELL_DEVELOPMENT	GO_EPITHELIAL_CELL_DEVELOPMENT		26	0.682966	1.174	0.246784	1	1	177	tags=35%, list=19%, signal=42%
GO_SECOND_MESSENGER_MEDIATED_SIGNALING	GO_SECOND_MESSENGER_MEDIATED_SIGNALING		23	0.68439	1.17274	0.257009	1	1	63	tags=30%, list=7%, signal=32%
GO_POSITIVE_REGULATION_OF_GROWTH	GO_POSITIVE_REGULATION_OF_GROWTH		24	0.683134	1.17252	0.253571	1	1	81	tags=21%, list=9%, signal=22%
GO_ANATOMICAL_STRUCTURE_MATURATION	GO_ANATOMICAL_STRUCTURE_MATURATION		16	0.709315	1.17152	0.280303	1	1	168	tags=25%, list=18%, signal=30%
GO_NEGATIVE_REGULATION_OF_NERVOUS_SYSTEM_DEVELOPMENT	GO_NEGATIVE_REGULATION_OF_NERVOUS_SYSTEM_DEVELOPMENT		45	0.647756	1.16848	0.231931	1	1	114	tags=33%, list=12%, signal=36%
GO_CELL_LEADING_EDGE	GO_CELL_LEADING_EDGE		62	0.629503	1.16786	0.224426	1	1	137	tags=21%, list=15%, signal=23%
GO_POSITIVE_REGULATION_OF_DEVELOPMENTAL_GROWTH	GO_POSITIVE_REGULATION_OF_DEVELOPMENTAL_GROWTH		20	0.699842	1.16722	0.264354	1	1	81	tags=25%, list=9%, signal=27%
GO_INTRINSIC_COMPONENT_OF_PLASMA_MEMBRANE	GO_INTRINSIC_COMPONENT_OF_PLASMA_MEMBRANE		107	0.619026	1.16567	0.149194	1	1	200	tags=41%, list=21%, signal=46%
GO_ORGANELLE_INNER_MEMBRANE	GO_ORGANELLE_INNER_MEMBRANE		27	0.668151	1.16545	0.284562	1	1	210	tags=33%, list=22%, signal=42%
GO_LIPID_BINDING	GO_LIPID_BINDING		45	0.646188	1.16196	0.219251	1	1	101	tags=16%, list=11%, signal=17%
GO_POSITIVE_REGULATION_OF_DEVELOPMENTAL_PROCESS	GO_POSITIVE_REGULATION_OF_DEVELOPMENTAL_PROCESS		154	0.612484	1.16151	0.101	1	1	91	tags=16%, list=10%, signal=14%
GO_CELL_JUNCTION	GO_CELL_JUNCTION		152	0.610045	1.16135	0.0920921	1	1	143	tags=19%, list=15%, signal=19%
GO_IMPORT_INTO_CELL	GO_IMPORT_INTO_CELL		60	0.623647	1.16085	0.230367	1	1	139	tags=23%, list=15%, signal=26%
GO_PASSIVE_TRANSMEMBRANE_TRANSPORTER_ACTIVITY	GO_PASSIVE_TRANSMEMBRANE_TRANSPORTER_ACTIVITY		16	0.707087	1.15964	0.289032	1	1	149	tags=50%, list=16%, signal=58%
GO_ACTIVE_ION_TRANSMEMBRANE_TRANSPORTER_ACTIVITY	GO_ACTIVE_ION_TRANSMEMBRANE_TRANSPORTER_ACTIVITY		16	0.706058	1.15842	0.291667	1	1	109	tags=25%, list=12%, signal=28%
GO_POLYMERIC_CYTOSKELETAL_FIBER	GO_POLYMERIC_CYTOSKELETAL_FIBER		52	0.62858	1.157	0.227564	1	1	136	tags=23%, list=15%, signal=26%
GO_MOLECULAR_TRANSDUCER_ACTIVITY	GO_MOLECULAR_TRANSDUCER_ACTIVITY		51	0.637611	1.15699	0.212314	1	1	144	tags=29%, list=15%, signal=33%
GO_TELENCEPHALON_DEVELOPMENT	GO_TELENCEPHALON_DEVELOPMENT		33	0.65604	1.15596	0.269406	1	1	108	tags=30%, list=12%, signal=33%
GO_NEGATIVE_REGULATION_OF_MITOTIC_CELL_CYCLE	GO_NEGATIVE_REGULATION_OF_MITOTIC_CELL_CYCLE		21	0.686325	1.15555	0.286408	1	1	12	tags=5%, list=1%, signal=5%
GO_CELL_PROJECTION_MEMBRANE	GO_CELL_PROJECTION_MEMBRANE		41	0.641169	1.15542	0.255388	1	1	123	tags=20%, list=13%, signal=21%
GO_CYTOSKELETON_ORGANIZATION	GO_CYTOSKELETON_ORGANIZATION		119	0.615359	1.15503	0.13549	1	1	128	tags=17%, list=14%, signal=17%
GO_REGULATION_OF_ANATOMICAL_STRUCTURE_MORPHOGENESIS	GO_REGULATION_OF_ANATOMICAL_STRUCTURE_MORPHOGENESIS		130	0.611753	1.15401	0.151057	1	1	81	tags=12%, list=9%, signal=12%
GO_RESPONSE_TO_KETONE	GO_RESPONSE_TO_KETONE		23	0.674883	1.15014	0.295508	1	1	155	tags=22%, list=17%, signal=25%
GO_NEGATIVE_REGULATION_OF_CELL_DEVELOPMENT	GO_NEGATIVE_REGULATION_OF_CELL_DEVELOPMENT		49	0.637378	1.14999	0.241489	1	1	114	tags=29%, list=12%, signal=31%
GO_CATION_TRANSMEMBRANE_TRANSPORTER_ACTIVITY	GO_CATION_TRANSMEMBRANE_TRANSPORTER_ACTIVITY		35	0.647488	1.14916	0.252759	1	1	149	tags=34%, list=16%, signal=39%
GO_PALLIUM_DEVELOPMENT	GO_PALLIUM_DEVELOPMENT		22	0.666901	1.14579	0.309412	1	1	89	tags=32%, list=10%, signal=34%
GO_DEVELOPMENTAL_MATURATION	GO_DEVELOPMENTAL_MATURATION		27	0.668359	1.14559	0.280502	1	1	129	tags=19%, list=14%, signal=21%
GO_I_BAND	GO_I_BAND		19	0.690629	1.14464	0.314536	1	1	21	tags=11%, list=2%, signal=11%
GO_GOLGI_MEMBRANE	GO_GOLGI_MEMBRANE		44	0.625199	1.14127	0.273605	1	1	111	tags=18%, list=12%, signal=20%
GO_MICROTUBULE_ASSOCIATED_COMPLEX	GO_MICROTUBULE_ASSOCIATED_COMPLEX		15	0.704978	1.1408	0.326531	1	1	199	tags=33%, list=21%, signal=42%
GO_DNA_BINDING_TRANSCRIPTION_FACTOR_ACTIVITY	GO_DNA_BINDING_TRANSCRIPTION_FACTOR_ACTIVITY		72	0.614875	1.13952	0.239264	1	1	178	tags=26%, list=19%, signal=30%
GO_DEVELOPMENTAL_GROWTH	GO_DEVELOPMENTAL_GROWTH		75	0.615629	1.139	0.241344	1	1	155	tags=27%, list=17%, signal=29%
GO_LAMELLIPODIUM	GO_LAMELLIPODIUM		27	0.650723	1.13875	0.304046	1	1	90	tags=15%, list=10%, signal=16%
GO_POSITIVE_REGULATION_OF_CELLULAR_COMPONENT_ORGANIZATION	GO_POSITIVE_REGULATION_OF_CELLULAR_COMPONENT_ORGANIZATION		102	0.602887	1.1387	0.209397	1	1	113	tags=17%, list=12%, signal=17%
GO_POSITIVE_REGULATION_OF_MULTICELLULAR_ORGANISMAL_PROCESS	GO_POSITIVE_REGULATION_OF_MULTICELLULAR_ORGANISMAL_PROCESS		165	0.599919	1.13704	0.130391	1	1	140	tags=20%, list=15%, signal=19%
GO_CIS_REGULATORY_REGION_BINDING	GO_CIS_REGULATORY_REGION_BINDING		43	0.62502	1.13613	0.289247	1	1	168	tags=28%, list=18%, signal=32%
GO_CELL_JUNCTION_ASSEMBLY	GO_CELL_JUNCTION_ASSEMBLY		32	0.647034	1.13585	0.297778	1	1	170	tags=28%, list=18%, signal=33%
GO_NUCLEAR_CHROMOSOME	GO_NUCLEAR_CHROMOSOME		62	0.609713	1.12859	0.262827	1	1	216	tags=37%, list=23%, signal=45%
GO_PROTEIN_MATURATION	GO_PROTEIN_MATURATION		26	0.646714	1.12622	0.321386	1	1	18	tags=8%, list=2%, signal=8%
GO_SEQUENCE_SPECIFIC_DNA_BINDING	GO_SEQUENCE_SPECIFIC_DNA_BINDING		66	0.606822	1.12458	0.277547	1	1	178	tags=27%, list=19%, signal=31%
GO_LIPID_METABOLIC_PROCESS	GO_LIPID_METABOLIC_PROCESS		77	0.609772	1.12355	0.24355	1	1	181	tags=23%, list=19%, signal=27%
GO_REGULATION_OF_CELLULAR_LOCALIZATION	GO_REGULATION_OF_CELLULAR_LOCALIZATION		65	0.606547	1.12348	0.273846	1	1	199	tags=32%, list=21%, signal=38%
GO_COLUMNAR_CUBOIDAL_EPITHELIAL_CELL_DIFFERENTIATION	GO_COLUMNAR_CUBOIDAL_EPITHELIAL_CELL_DIFFERENTIATION		16	0.692501	1.12324	0.357868	1	1	168	tags=31%, list=18%, signal=37%
GO_WHOLE_MEMBRANE	GO_WHOLE_MEMBRANE		115	0.597392	1.12314	0.229062	1	1	180	tags=21%, list=19%, signal=23%
GO_REGULATION_OF_MEMBRANE_POTENTIAL	GO_REGULATION_OF_MEMBRANE_POTENTIAL		36	0.626566	1.12144	0.315376	1	1	155	tags=39%, list=17%, signal=45%
GO_TRANSPORTER_ACTIVITY	GO_TRANSPORTER_ACTIVITY		51	0.617075	1.12143	0.316509	1	1	149	tags=27%, list=16%, signal=31%
GO_CYTOPLASMIC_REGION	GO_CYTOPLASMIC_REGION		20	0.661779	1.12123	0.325638	1	1	128	tags=20%, list=14%, signal=23%
GO_DNA_BINDING_TRANSCRIPTION_FACTOR_BINDING	GO_DNA_BINDING_TRANSCRIPTION_FACTOR_BINDING		23	0.651272	1.12076	0.345794	1	1	89	tags=13%, list=10%, signal=14%
GO_HOMEOSTASIS_OF_NUMBER_OF_CELLS	GO_HOMEOSTASIS_OF_NUMBER_OF_CELLS		21	0.664829	1.12069	0.347722	1	1	80	tags=14%, list=9%, signal=15%
GO_AXON_EXTENSION	GO_AXON_EXTENSION		15	0.683217	1.12058	0.357054	1	1	110	tags=33%, list=12%, signal=37%
GO_REGULATION_OF_CELLULAR_COMPONENT_SIZE	GO_REGULATION_OF_CELLULAR_COMPONENT_SIZE		42	0.622306	1.11977	0.316129	1	1	110	tags=14%, list=12%, signal=15%
GO_REGULATION_OF_CELLULAR_PROTEIN_LOCALIZATION	GO_REGULATION_OF_CELLULAR_PROTEIN_LOCALIZATION		46	0.615494	1.11859	0.321814	1	1	183	tags=26%, list=20%, signal=31%
GO_REGULATION_OF_HORMONE_LEVELS	GO_REGULATION_OF_HORMONE_LEVELS		34	0.629357	1.11826	0.309922	1	1	87	tags=15%, list=9%, signal=16%
GO_REGULATION_OF_SIGNALING_RECEPTOR_ACTIVITY	GO_REGULATION_OF_SIGNALING_RECEPTOR_ACTIVITY		17	0.675374	1.11825	0.335435	1	1	234	tags=59%, list=25%, signal=77%
GO_REGULATION_OF_HORMONE_SECRETION	GO_REGULATION_OF_HORMONE_SECRETION		16	0.686925	1.11802	0.349068	1	1	181	tags=31%, list=19%, signal=38%
GO_STEROID_METABOLIC_PROCESS	GO_STEROID_METABOLIC_PROCESS		17	0.676639	1.11738	0.367041	1	1	5	tags=6%, list=1%, signal=6%
GO_NEGATIVE_REGULATION_OF_CELL_PROJECTION_ORGANIZATION	GO_NEGATIVE_REGULATION_OF_CELL_PROJECTION_ORGANIZATION		22	0.668875	1.11729	0.334923	1	1	114	tags=32%, list=12%, signal=35%
GO_EMBRYONIC_ORGAN_MORPHOGENESIS	GO_EMBRYONIC_ORGAN_MORPHOGENESIS		30	0.643884	1.11466	0.34937	1	1	40	tags=13%, list=4%, signal=13%
GO_GROWTH	GO_GROWTH		101	0.595389	1.11444	0.254783	1	1	155	tags=23%, list=17%, signal=24%
GO_REGULATION_OF_CYTOSKELETON_ORGANIZATION	GO_REGULATION_OF_CYTOSKELETON_ORGANIZATION		53	0.609833	1.11376	0.299788	1	1	81	tags=9%, list=9%, signal=10%
GO_PLASMA_MEMBRANE_RAFT	GO_PLASMA_MEMBRANE_RAFT		15	0.680096	1.11327	0.375959	1	1	85	tags=20%, list=9%, signal=22%
GO_CELLULAR_LIPID_METABOLIC_PROCESS	GO_CELLULAR_LIPID_METABOLIC_PROCESS		49	0.612441	1.11223	0.313496	1	1	179	tags=27%, list=19%, signal=31%
GO_SENSORY_ORGAN_DEVELOPMENT	GO_SENSORY_ORGAN_DEVELOPMENT		56	0.604274	1.11207	0.294241	1	1	160	tags=29%, list=17%, signal=32%
GO_ORGANELLE_SUBCOMPARTMENT	GO_ORGANELLE_SUBCOMPARTMENT		29	0.63868	1.11206	0.357143	1	1	36	tags=10%, list=4%, signal=10%
GO_REGULATION_OF_CELL_DIFFERENTIATION	GO_REGULATION_OF_CELL_DIFFERENTIATION		192	0.584386	1.11059	0.18	1	1	114	tags=18%, list=12%, signal=16%
GO_ANCHORING_JUNCTION	GO_ANCHORING_JUNCTION		110	0.589006	1.10937	0.240647	1	1	137	tags=16%, list=15%, signal=17%
GO_TRANSPORT_VESICLE_MEMBRANE	GO_TRANSPORT_VESICLE_MEMBRANE		18	0.673619	1.10906	0.365196	1	1	200	tags=22%, list=21%, signal=28%
GO_SEQUENCE_SPECIFIC_DOUBLE_STRANDED_DNA_BINDING	GO_SEQUENCE_SPECIFIC_DOUBLE_STRANDED_DNA_BINDING		60	0.597465	1.10891	0.322211	1	1	168	tags=23%, list=18%, signal=27%
GO_PLASMA_MEMBRANE_BOUNDED_CELL_PROJECTION_CYTOPLASM	GO_PLASMA_MEMBRANE_BOUNDED_CELL_PROJECTION_CYTOPLASM		16	0.670818	1.1058	0.347771	1	1	128	tags=25%, list=14%, signal=28%
GO_REGULATION_OF_TRANSPORT	GO_REGULATION_OF_TRANSPORT		143	0.58492	1.10491	0.241241	1	1	200	tags=31%, list=21%, signal=34%
GO_NEGATIVE_REGULATION_OF_NEURON_PROJECTION_DEVELOPMENT	GO_NEGATIVE_REGULATION_OF_NEURON_PROJECTION_DEVELOPMENT		19	0.662559	1.10464	0.392512	1	1	114	tags=32%, list=12%, signal=35%
GO_CYTOSKELETAL_PROTEIN_BINDING	GO_CYTOSKELETAL_PROTEIN_BINDING		116	0.585468	1.10444	0.258097	1	1	172	tags=22%, list=18%, signal=24%
GO_NEURON_PROJECTION_EXTENSION	GO_NEURON_PROJECTION_EXTENSION		21	0.650419	1.10409	0.369325	1	1	144	tags=33%, list=15%, signal=39%
GO_TEMPERATURE_HOMEOSTASIS	GO_TEMPERATURE_HOMEOSTASIS		20	0.651233	1.10369	0.385078	1	1	184	tags=35%, list=20%, signal=43%
GO_DOUBLE_STRANDED_DNA_BINDING	GO_DOUBLE_STRANDED_DNA_BINDING		62	0.594924	1.1029	0.319038	1	1	168	tags=23%, list=18%, signal=26%
GO_EPITHELIAL_TUBE_FORMATION	GO_EPITHELIAL_TUBE_FORMATION		16	0.674455	1.10266	0.365942	1	1	44	tags=19%, list=5%, signal=19%
GO_CALCIUM_ION_BINDING	GO_CALCIUM_ION_BINDING		65	0.594842	1.10161	0.319194	1	1	34	tags=9%, list=4%, signal=9%
GO_ENDOTHELIUM_DEVELOPMENT	GO_ENDOTHELIUM_DEVELOPMENT		16	0.672127	1.10045	0.382282	1	1	225	tags=44%, list=24%, signal=57%
GO_DRUG_BINDING	GO_DRUG_BINDING		77	0.590332	1.0996	0.319062	1	1	144	tags=21%, list=15%, signal=23%
GO_NEGATIVE_REGULATION_OF_CELL_DIFFERENTIATION	GO_NEGATIVE_REGULATION_OF_CELL_DIFFERENTIATION		82	0.586625	1.09897	0.324074	1	1	155	tags=27%, list=17%, signal=29%
GO_RECEPTOR_REGULATOR_ACTIVITY	GO_RECEPTOR_REGULATOR_ACTIVITY		37	0.6139	1.09855	0.355482	1	1	5	tags=5%, list=1%, signal=5%
GO_ENVELOPE	GO_ENVELOPE		67	0.591015	1.09723	0.324103	1	1	214	tags=25%, list=23%, signal=31%
GO_POSITIVE_REGULATION_OF_PROTEIN_CONTAINING_COMPLEX_ASSEMBLY	GO_POSITIVE_REGULATION_OF_PROTEIN_CONTAINING_COMPLEX_ASSEMBLY		19	0.663707	1.09716	0.38882	1	1	104	tags=16%, list=11%, signal=17%
GO_NEGATIVE_REGULATION_OF_ION_TRANSPORT	GO_NEGATIVE_REGULATION_OF_ION_TRANSPORT		15	0.670324	1.09654	0.387887	1	1	1	tags=7%, list=0%, signal=7%
GO_POSITIVE_REGULATION_OF_DNA_BINDING_TRANSCRIPTION_FACTOR_ACTIVITY	GO_POSITIVE_REGULATION_OF_DNA_BINDING_TRANSCRIPTION_FACTOR_ACTIVITY		21	0.648997	1.09618	0.384801	1	1	104	tags=14%, list=11%, signal=16%
GO_NOTCH_SIGNALING_PATHWAY	GO_NOTCH_SIGNALING_PATHWAY		23	0.644285	1.09537	0.374269	1	1	163	tags=30%, list=17%, signal=36%
GO_REGULATORY_REGION_NUCLEIC_ACID_BINDING	GO_REGULATORY_REGION_NUCLEIC_ACID_BINDING		63	0.58349	1.09297	0.356477	1	1	168	tags=22%, list=18%, signal=25%
GO_PLASMA_MEMBRANE_SIGNALING_RECEPTOR_COMPLEX	GO_PLASMA_MEMBRANE_SIGNALING_RECEPTOR_COMPLEX		17	0.658471	1.09227	0.399497	1	1	200	tags=53%, list=21%, signal=66%
GO_KIDNEY_EPITHELIUM_DEVELOPMENT	GO_KIDNEY_EPITHELIUM_DEVELOPMENT		19	0.652653	1.09224	0.373775	1	1	184	tags=32%, list=20%, signal=39%
GO_EXTRACELLULAR_MATRIX_ASSEMBLY	GO_EXTRACELLULAR_MATRIX_ASSEMBLY		15	0.669874	1.09215	0.397436	1	1	40	tags=13%, list=4%, signal=14%
GO_POSITIVE_REGULATION_OF_TRANSCRIPTION_BY_RNA_POLYMERASE_II	GO_POSITIVE_REGULATION_OF_TRANSCRIPTION_BY_RNA_POLYMERASE_II		82	0.581685	1.09202	0.340469	1	1	154	tags=26%, list=16%, signal=28%
GO_ION_TRANSMEMBRANE_TRANSPORTER_ACTIVITY	GO_ION_TRANSMEMBRANE_TRANSPORTER_ACTIVITY		44	0.599853	1.08863	0.396125	1	1	190	tags=36%, list=20%, signal=43%
GO_EPITHELIAL_TUBE_MORPHOGENESIS	GO_EPITHELIAL_TUBE_MORPHOGENESIS		37	0.607361	1.08812	0.37797	1	1	44	tags=14%, list=5%, signal=14%
GO_EXOCYTIC_VESICLE	GO_EXOCYTIC_VESICLE		19	0.655409	1.08745	0.391089	1	1	249	tags=32%, list=27%, signal=42%
GO_MITOCHONDRIAL_ENVELOPE	GO_MITOCHONDRIAL_ENVELOPE		43	0.604572	1.08745	0.372973	1	1	285	tags=44%, list=30%, signal=61%
GO_NEGATIVE_REGULATION_OF_CANONICAL_WNT_SIGNALING_PATHWAY	GO_NEGATIVE_REGULATION_OF_CANONICAL_WNT_SIGNALING_PATHWAY		25	0.635971	1.08728	0.387707	1	1	40	tags=12%, list=4%, signal=12%
GO_SODIUM_ION_TRANSPORT	GO_SODIUM_ION_TRANSPORT		16	0.659293	1.08706	0.414231	1	1	124	tags=19%, list=13%, signal=21%
GO_GLAND_MORPHOGENESIS	GO_GLAND_MORPHOGENESIS		21	0.649156	1.0859	0.400238	1	1	155	tags=33%, list=17%, signal=39%
GO_REGULATION_OF_CELL_POPULATION_PROLIFERATION	GO_REGULATION_OF_CELL_POPULATION_PROLIFERATION		159	0.573405	1.08484	0.266266	1	1	155	tags=19%, list=17%, signal=19%
GO_REGULATION_OF_BIOMINERALIZATION	GO_REGULATION_OF_BIOMINERALIZATION		20	0.643074	1.08469	0.386826	1	1	40	tags=10%, list=4%, signal=10%
GO_NEURON_APOPTOTIC_PROCESS	GO_NEURON_APOPTOTIC_PROCESS		28	0.624259	1.08242	0.399774	1	1	130	tags=25%, list=14%, signal=28%
GO_CHROMATIN_ORGANIZATION	GO_CHROMATIN_ORGANIZATION		22	0.642421	1.08215	0.368873	1	1	49	tags=14%, list=5%, signal=14%
GO_POST_TRANSLATIONAL_PROTEIN_MODIFICATION	GO_POST_TRANSLATIONAL_PROTEIN_MODIFICATION		34	0.606256	1.08189	0.39581	1	1	16	tags=9%, list=2%, signal=9%
GO_REGULATION_OF_ION_TRANSPORT	GO_REGULATION_OF_ION_TRANSPORT		60	0.586195	1.07616	0.368476	1	1	173	tags=27%, list=18%, signal=31%
GO_CHROMOSOME	GO_CHROMOSOME		76	0.575766	1.07339	0.371166	1	1	216	tags=30%, list=23%, signal=36%
GO_EPIDERMIS_DEVELOPMENT	GO_EPIDERMIS_DEVELOPMENT		25	0.626092	1.07321	0.408353	1	1	193	tags=36%, list=21%, signal=44%
GO_REGULATION_OF_ACTIN_FILAMENT_BASED_PROCESS	GO_REGULATION_OF_ACTIN_FILAMENT_BASED_PROCESS		46	0.598944	1.07318	0.400644	1	1	79	tags=9%, list=8%, signal=9%
GO_POSITIVE_REGULATION_OF_CELL_POPULATION_PROLIFERATION	GO_POSITIVE_REGULATION_OF_CELL_POPULATION_PROLIFERATION		84	0.572967	1.07138	0.369654	1	1	155	tags=24%, list=17%, signal=26%
GO_SIGNAL_RELEASE	GO_SIGNAL_RELEASE		29	0.615449	1.07106	0.410694	1	1	181	tags=28%, list=19%, signal=33%
GO_CELLULAR_ION_HOMEOSTASIS	GO_CELLULAR_ION_HOMEOSTASIS		46	0.592247	1.07093	0.395299	1	1	149	tags=22%, list=16%, signal=25%
GO_CHROMOSOME_ORGANIZATION	GO_CHROMOSOME_ORGANIZATION		33	0.611135	1.06664	0.406109	1	1	96	tags=15%, list=10%, signal=16%
GO_BONE_MINERALIZATION	GO_BONE_MINERALIZATION		18	0.635189	1.06576	0.434889	1	1	40	tags=11%, list=4%, signal=11%
GO_CELL_SURFACE_RECEPTOR_SIGNALING_PATHWAY_INVOLVED_IN_CELL_CELL_SIGNALING	GO_CELL_SURFACE_RECEPTOR_SIGNALING_PATHWAY_INVOLVED_IN_CELL_CELL_SIGNALING		56	0.573633	1.06412	0.390625	1	1	133	tags=20%, list=14%, signal=22%
GO_CELL_SUBSTRATE_JUNCTION_ORGANIZATION	GO_CELL_SUBSTRATE_JUNCTION_ORGANIZATION		17	0.645835	1.06374	0.461916	1	1	41	tags=12%, list=4%, signal=12%
GO_CEREBRAL_CORTEX_DEVELOPMENT	GO_CEREBRAL_CORTEX_DEVELOPMENT		16	0.637475	1.06283	0.44403	1	1	89	tags=31%, list=10%, signal=34%
GO_NEGATIVE_REGULATION_OF_HYDROLASE_ACTIVITY	GO_NEGATIVE_REGULATION_OF_HYDROLASE_ACTIVITY		45	0.580057	1.06165	0.430245	1	1	31	tags=9%, list=3%, signal=9%
GO_REGULATION_OF_PROTEIN_LOCALIZATION	GO_REGULATION_OF_PROTEIN_LOCALIZATION		79	0.566138	1.06028	0.383745	1	1	184	tags=28%, list=20%, signal=32%
GO_CATION_TRANSPORT	GO_CATION_TRANSPORT		81	0.564496	1.05936	0.404103	1	1	200	tags=31%, list=21%, signal=36%
GO_ORGANELLE_LOCALIZATION	GO_ORGANELLE_LOCALIZATION		39	0.58722	1.05892	0.429204	1	1	200	tags=33%, list=21%, signal=41%
GO_RECEPTOR_COMPLEX	GO_RECEPTOR_COMPLEX		34	0.5934	1.05743	0.426829	1	1	200	tags=44%, list=21%, signal=54%
GO_CELL_CELL_SIGNALING_BY_WNT	GO_CELL_CELL_SIGNALING_BY_WNT		53	0.572779	1.05715	0.407014	1	1	131	tags=19%, list=14%, signal=21%
GO_MORPHOGENESIS_OF_AN_EPITHELIUM	GO_MORPHOGENESIS_OF_AN_EPITHELIUM		64	0.578136	1.05715	0.417537	1	1	44	tags=9%, list=5%, signal=9%
GO_NEURON_DEATH	GO_NEURON_DEATH		38	0.590711	1.05616	0.423414	1	1	130	tags=24%, list=14%, signal=26%
GO_CELLULAR_PROTEIN_CONTAINING_COMPLEX_ASSEMBLY	GO_CELLULAR_PROTEIN_CONTAINING_COMPLEX_ASSEMBLY		66	0.569756	1.05536	0.407867	1	1	212	tags=21%, list=23%, signal=25%
GO_CELLULAR_MACROMOLECULE_LOCALIZATION	GO_CELLULAR_MACROMOLECULE_LOCALIZATION		129	0.557028	1.05376	0.360804	1	1	187	tags=23%, list=20%, signal=25%
GO_REGULATION_OF_ORGANELLE_ASSEMBLY	GO_REGULATION_OF_ORGANELLE_ASSEMBLY		16	0.644965	1.05182	0.458172	1	1	159	tags=31%, list=17%, signal=37%
GO_RESPONSE_TO_BMP	GO_RESPONSE_TO_BMP		21	0.623461	1.05156	0.468085	1	1	153	tags=29%, list=16%, signal=33%
GO_POSITIVE_REGULATION_OF_PEPTIDYL_TYROSINE_PHOSPHORYLATION	GO_POSITIVE_REGULATION_OF_PEPTIDYL_TYROSINE_PHOSPHORYLATION		17	0.638906	1.05115	0.484237	1	1	19	tags=6%, list=2%, signal=6%
GO_POSITIVE_REGULATION_OF_TRANSMEMBRANE_TRANSPORT	GO_POSITIVE_REGULATION_OF_TRANSMEMBRANE_TRANSPORT		19	0.627815	1.05075	0.460145	1	1	187	tags=32%, list=20%, signal=39%
GO_ION_TRANSPORT	GO_ION_TRANSPORT		104	0.554726	1.05019	0.408081	1	1	200	tags=31%, list=21%, signal=35%
GO_NEGATIVE_REGULATION_OF_PEPTIDASE_ACTIVITY	GO_NEGATIVE_REGULATION_OF_PEPTIDASE_ACTIVITY		24	0.606742	1.04991	0.448555	1	1	26	tags=13%, list=3%, signal=13%
GO_PATTERN_SPECIFICATION_PROCESS	GO_PATTERN_SPECIFICATION_PROCESS		36	0.58983	1.04835	0.45126	1	1	168	tags=31%, list=18%, signal=36%
GO_POSITIVE_REGULATION_OF_MAPK_CASCADE	GO_POSITIVE_REGULATION_OF_MAPK_CASCADE		47	0.572658	1.0482	0.430421	1	1	73	tags=15%, list=8%, signal=15%
GO_KINASE_ACTIVITY	GO_KINASE_ACTIVITY		31	0.598495	1.04757	0.448819	1	1	144	tags=26%, list=15%, signal=29%
GO_NEGATIVE_REGULATION_OF_WNT_SIGNALING_PATHWAY	GO_NEGATIVE_REGULATION_OF_WNT_SIGNALING_PATHWAY		28	0.598263	1.04749	0.466591	1	1	40	tags=11%, list=4%, signal=11%
GO_ORGANIC_ACID_BINDING	GO_ORGANIC_ACID_BINDING		17	0.633459	1.046	0.46849	1	1	119	tags=29%, list=13%, signal=33%
GO_ADENYL_NUCLEOTIDE_BINDING	GO_ADENYL_NUCLEOTIDE_BINDING		74	0.558131	1.04595	0.428425	1	1	144	tags=18%, list=15%, signal=19%
GO_CHROMATIN	GO_CHROMATIN		65	0.572658	1.04592	0.432742	1	1	216	tags=34%, list=23%, signal=41%
GO_HORMONE_TRANSPORT	GO_HORMONE_TRANSPORT		20	0.617042	1.04561	0.475271	1	1	87	tags=15%, list=9%, signal=16%
GO_FEMALE_PREGNANCY	GO_FEMALE_PREGNANCY		26	0.602391	1.0456	0.444191	1	1	155	tags=19%, list=17%, signal=22%
GO_NEGATIVE_REGULATION_OF_DEVELOPMENTAL_PROCESS	GO_NEGATIVE_REGULATION_OF_DEVELOPMENTAL_PROCESS		106	0.553538	1.04524	0.426978	1	1	131	tags=24%, list=14%, signal=24%
GO_NEGATIVE_REGULATION_OF_PROTEOLYSIS	GO_NEGATIVE_REGULATION_OF_PROTEOLYSIS		27	0.605549	1.04519	0.45962	1	1	26	tags=11%, list=3%, signal=11%
GO_MORPHOGENESIS_OF_A_POLARIZED_EPITHELIUM	GO_MORPHOGENESIS_OF_A_POLARIZED_EPITHELIUM		15	0.645139	1.04514	0.46144	1	1	12	tags=7%, list=1%, signal=7%
GO_HYDROLASE_ACTIVITY_ACTING_ON_ACID_ANHYDRIDES	GO_HYDROLASE_ACTIVITY_ACTING_ON_ACID_ANHYDRIDES		48	0.580717	1.04396	0.43983	1	1	118	tags=13%, list=13%, signal=14%
GO_ENDOSOME_MEMBRANE	GO_ENDOSOME_MEMBRANE		21	0.616612	1.04323	0.463991	1	1	111	tags=19%, list=12%, signal=21%
GO_POSITIVE_REGULATION_OF_ION_TRANSMEMBRANE_TRANSPORT	GO_POSITIVE_REGULATION_OF_ION_TRANSMEMBRANE_TRANSPORT		15	0.650801	1.04323	0.455919	1	1	139	tags=27%, list=15%, signal=31%
GO_MULTI_MULTICELLULAR_ORGANISM_PROCESS	GO_MULTI_MULTICELLULAR_ORGANISM_PROCESS		27	0.602208	1.04238	0.452656	1	1	155	tags=19%, list=17%, signal=22%
GO_ADAPTIVE_THERMOGENESIS	GO_ADAPTIVE_THERMOGENESIS		16	0.634601	1.04175	0.477612	1	1	184	tags=31%, list=20%, signal=38%
GO_PROTEIN_DEPHOSPHORYLATION	GO_PROTEIN_DEPHOSPHORYLATION		22	0.610149	1.04118	0.445602	1	1	199	tags=27%, list=21%, signal=34%
GO_CELLULAR_RESPONSE_TO_OXYGEN_LEVELS	GO_CELLULAR_RESPONSE_TO_OXYGEN_LEVELS		25	0.597065	1.03994	0.457041	1	1	4	tags=4%, list=0%, signal=4%
GO_TUBE_FORMATION	GO_TUBE_FORMATION		18	0.626494	1.03973	0.463804	1	1	44	tags=17%, list=5%, signal=17%
GO_SIGNALING_RECEPTOR_BINDING	GO_SIGNALING_RECEPTOR_BINDING		123	0.552953	1.03911	0.42986	1	1	139	tags=18%, list=15%, signal=18%
GO_SIGNAL_TRANSDUCTION_BY_PROTEIN_PHOSPHORYLATION	GO_SIGNAL_TRANSDUCTION_BY_PROTEIN_PHOSPHORYLATION		78	0.556661	1.03893	0.441932	1	1	73	tags=13%, list=8%, signal=13%
GO_CARDIAC_CONDUCTION	GO_CARDIAC_CONDUCTION		16	0.626829	1.03877	0.46066	1	1	141	tags=38%, list=15%, signal=43%
GO_LIPID_LOCALIZATION	GO_LIPID_LOCALIZATION		18	0.628273	1.03828	0.474515	1	1	104	tags=22%, list=11%, signal=25%
GO_NEGATIVE_REGULATION_OF_TRANSCRIPTION_BY_RNA_POLYMERASE_II	GO_NEGATIVE_REGULATION_OF_TRANSCRIPTION_BY_RNA_POLYMERASE_II		67	0.562122	1.03721	0.470769	1	1	154	tags=25%, list=16%, signal=28%
GO_ADHERENS_JUNCTION	GO_ADHERENS_JUNCTION		18	0.62233	1.03705	0.463892	1	1	170	tags=39%, list=18%, signal=47%
GO_DEPHOSPHORYLATION	GO_DEPHOSPHORYLATION		30	0.589216	1.03665	0.46875	1	1	199	tags=23%, list=21%, signal=29%
GO_REGULATION_OF_GTPASE_ACTIVITY	GO_REGULATION_OF_GTPASE_ACTIVITY		30	0.590408	1.03554	0.451613	1	1	159	tags=23%, list=17%, signal=27%
GO_ENDOCRINE_SYSTEM_DEVELOPMENT	GO_ENDOCRINE_SYSTEM_DEVELOPMENT		21	0.611098	1.03432	0.470096	1	1	168	tags=38%, list=18%, signal=45%
GO_DIVALENT_INORGANIC_CATION_HOMEOSTASIS	GO_DIVALENT_INORGANIC_CATION_HOMEOSTASIS		33	0.584412	1.03398	0.476562	1	1	98	tags=18%, list=10%, signal=20%
GO_TRANSFERASE_ACTIVITY_TRANSFERRING_PHOSPHORUS_CONTAINING_GROUPS	GO_TRANSFERASE_ACTIVITY_TRANSFERRING_PHOSPHORUS_CONTAINING_GROUPS		33	0.586749	1.0339	0.448661	1	1	144	tags=24%, list=15%, signal=28%
GO_ACTIN_FILAMENT_BASED_PROCESS	GO_ACTIN_FILAMENT_BASED_PROCESS		88	0.550292	1.03354	0.44856	1	1	170	tags=18%, list=18%, signal=20%
GO_INTRACELLULAR_TRANSPORT	GO_INTRACELLULAR_TRANSPORT		102	0.544863	1.03285	0.436805	1	1	136	tags=18%, list=15%, signal=18%
GO_CELL_CYCLE_G2_M_PHASE_TRANSITION	GO_CELL_CYCLE_G2_M_PHASE_TRANSITION		15	0.638762	1.03231	0.506901	1	1	264	tags=27%, list=28%, signal=37%
GO_MITOTIC_CELL_CYCLE	GO_MITOTIC_CELL_CYCLE		67	0.554425	1.03209	0.455394	1	1	94	tags=9%, list=10%, signal=9%
GO_OSSIFICATION	GO_OSSIFICATION		63	0.553	1.03186	0.467708	1	1	40	tags=8%, list=4%, signal=8%
GO_RESPONSE_TO_LIPID	GO_RESPONSE_TO_LIPID		90	0.548128	1.03103	0.457953	1	1	114	tags=18%, list=12%, signal=18%
GO_REGULATION_OF_MORPHOGENESIS_OF_AN_EPITHELIUM	GO_REGULATION_OF_MORPHOGENESIS_OF_AN_EPITHELIUM		23	0.597128	1.02992	0.465882	1	1	40	tags=9%, list=4%, signal=9%
GO_VESICLE_LOCALIZATION	GO_VESICLE_LOCALIZATION		17	0.62598	1.02561	0.487117	1	1	118	tags=29%, list=13%, signal=33%
GO_NEGATIVE_REGULATION_OF_TRANSPORT	GO_NEGATIVE_REGULATION_OF_TRANSPORT		41	0.572846	1.02531	0.47207	1	1	101	tags=17%, list=11%, signal=18%
GO_NUCLEAR_ENVELOPE	GO_NUCLEAR_ENVELOPE		26	0.590374	1.0244	0.495887	1	1	214	tags=27%, list=23%, signal=34%
GO_ORGANIC_CYCLIC_COMPOUND_CATABOLIC_PROCESS	GO_ORGANIC_CYCLIC_COMPOUND_CATABOLIC_PROCESS		25	0.592038	1.02419	0.500574	1	1	5	tags=4%, list=1%, signal=4%
GO_TRANSCRIPTION_REGULATOR_ACTIVITY	GO_TRANSCRIPTION_REGULATOR_ACTIVITY		89	0.545888	1.02409	0.469512	1	1	157	tags=21%, list=17%, signal=23%
GO_ENZYME_INHIBITOR_ACTIVITY	GO_ENZYME_INHIBITOR_ACTIVITY		32	0.580065	1.0239	0.480091	1	1	31	tags=9%, list=3%, signal=9%
GO_STRIATED_MUSCLE_CONTRACTION	GO_STRIATED_MUSCLE_CONTRACTION		15	0.628732	1.02356	0.4975	1	1	142	tags=33%, list=15%, signal=39%
GO_AMIDE_BINDING	GO_AMIDE_BINDING		18	0.62449	1.02334	0.495684	1	1	177	tags=28%, list=19%, signal=34%
GO_STRIATED_MUSCLE_CELL_DIFFERENTIATION	GO_STRIATED_MUSCLE_CELL_DIFFERENTIATION		26	0.599007	1.02243	0.477752	1	1	102	tags=15%, list=11%, signal=17%
GO_SENSORY_SYSTEM_DEVELOPMENT	GO_SENSORY_SYSTEM_DEVELOPMENT		36	0.572342	1.022	0.500559	1	1	114	tags=22%, list=12%, signal=24%
GO_ESTABLISHMENT_OF_PROTEIN_LOCALIZATION_TO_MEMBRANE	GO_ESTABLISHMENT_OF_PROTEIN_LOCALIZATION_TO_MEMBRANE		24	0.597312	1.02054	0.493612	1	1	24	tags=8%, list=3%, signal=8%
GO_STRESS_ACTIVATED_PROTEIN_KINASE_SIGNALING_CASCADE	GO_STRESS_ACTIVATED_PROTEIN_KINASE_SIGNALING_CASCADE		18	0.621246	1.02051	0.488861	1	1	53	tags=11%, list=6%, signal=12%
GO_REGULATION_OF_OSSIFICATION	GO_REGULATION_OF_OSSIFICATION		33	0.580622	1.01983	0.502247	1	1	40	tags=6%, list=4%, signal=6%
GO_EXTRINSIC_COMPONENT_OF_MEMBRANE	GO_EXTRINSIC_COMPONENT_OF_MEMBRANE		21	0.605095	1.01907	0.507656	1	1	142	tags=14%, list=15%, signal=16%
GO_LIPID_BIOSYNTHETIC_PROCESS	GO_LIPID_BIOSYNTHETIC_PROCESS		37	0.572521	1.01861	0.498343	1	1	179	tags=24%, list=19%, signal=29%
GO_ESTABLISHMENT_OR_MAINTENANCE_OF_CELL_POLARITY	GO_ESTABLISHMENT_OR_MAINTENANCE_OF_CELL_POLARITY		27	0.590116	1.01843	0.480925	1	1	136	tags=22%, list=15%, signal=25%
GO_REGULATION_OF_VESICLE_MEDIATED_TRANSPORT	GO_REGULATION_OF_VESICLE_MEDIATED_TRANSPORT		36	0.570509	1.01839	0.489663	1	1	104	tags=17%, list=11%, signal=18%
GO_NEGATIVE_REGULATION_OF_SUPRAMOLECULAR_FIBER_ORGANIZATION	GO_NEGATIVE_REGULATION_OF_SUPRAMOLECULAR_FIBER_ORGANIZATION		20	0.608382	1.01808	0.500608	1	1	104	tags=15%, list=11%, signal=17%
GO_REGULATION_OF_ANATOMICAL_STRUCTURE_SIZE	GO_REGULATION_OF_ANATOMICAL_STRUCTURE_SIZE		49	0.559436	1.01744	0.5	1	1	110	tags=12%, list=12%, signal=13%
GO_RESPONSE_TO_OXYGEN_LEVELS	GO_RESPONSE_TO_OXYGEN_LEVELS		46	0.557541	1.01664	0.505482	1	1	27	tags=9%, list=3%, signal=9%
GO_EPITHELIUM_DEVELOPMENT	GO_EPITHELIUM_DEVELOPMENT		116	0.541571	1.0164	0.480847	1	1	193	tags=24%, list=21%, signal=27%
GO_MICROTUBULE_CYTOSKELETON	GO_MICROTUBULE_CYTOSKELETON		76	0.545619	1.01612	0.490722	1	1	202	tags=22%, list=22%, signal=26%
GO_BIOMINERALIZATION	GO_BIOMINERALIZATION		27	0.579469	1.01576	0.494798	1	1	40	tags=11%, list=4%, signal=11%
GO_CANONICAL_WNT_SIGNALING_PATHWAY	GO_CANONICAL_WNT_SIGNALING_PATHWAY		37	0.568116	1.01492	0.482301	1	1	69	tags=14%, list=7%, signal=14%
GO_PROTEIN_HOMOOLIGOMERIZATION	GO_PROTEIN_HOMOOLIGOMERIZATION		18	0.617101	1.01451	0.504172	1	1	146	tags=28%, list=16%, signal=32%
GO_GLAND_DEVELOPMENT	GO_GLAND_DEVELOPMENT		51	0.552486	1.01437	0.498419	1	1	155	tags=24%, list=17%, signal=27%
GO_CATION_TRANSMEMBRANE_TRANSPORT	GO_CATION_TRANSMEMBRANE_TRANSPORT		57	0.545524	1.01189	0.498413	1	1	206	tags=35%, list=22%, signal=42%
GO_RIBONUCLEOTIDE_BINDING	GO_RIBONUCLEOTIDE_BINDING		94	0.535418	1.01185	0.494888	1	1	130	tags=16%, list=14%, signal=17%
GO_NEGATIVE_REGULATION_OF_PROTEIN_CONTAINING_COMPLEX_ASSEMBLY	GO_NEGATIVE_REGULATION_OF_PROTEIN_CONTAINING_COMPLEX_ASSEMBLY		15	0.619558	1.00834	0.528678	1	1	159	tags=20%, list=17%, signal=24%
GO_MEMBRANE_ORGANIZATION	GO_MEMBRANE_ORGANIZATION		65	0.54074	1.00817	0.513513	1	1	200	tags=32%, list=21%, signal=38%
GO_RESPONSE_TO_STEROID_HORMONE	GO_RESPONSE_TO_STEROID_HORMONE		41	0.556536	1.00774	0.517699	1	1	73	tags=10%, list=8%, signal=10%
GO_INTRINSIC_COMPONENT_OF_ORGANELLE_MEMBRANE	GO_INTRINSIC_COMPONENT_OF_ORGANELLE_MEMBRANE		32	0.572021	1.00768	0.502237	1	1	187	tags=28%, list=20%, signal=34%
GO_PROTEIN_LOCALIZATION_TO_MEMBRANE	GO_PROTEIN_LOCALIZATION_TO_MEMBRANE		52	0.546453	1.00499	0.506937	1	1	170	tags=27%, list=18%, signal=31%
GO_INORGANIC_ION_TRANSMEMBRANE_TRANSPORT	GO_INORGANIC_ION_TRANSMEMBRANE_TRANSPORT		51	0.555748	1.00444	0.519068	1	1	206	tags=33%, list=22%, signal=40%
GO_INTRACELLULAR_PROTEIN_TRANSPORT	GO_INTRACELLULAR_PROTEIN_TRANSPORT		65	0.53981	0.997739	0.535975	1	1	121	tags=12%, list=13%, signal=13%
GO_ESTABLISHMENT_OF_ORGANELLE_LOCALIZATION	GO_ESTABLISHMENT_OF_ORGANELLE_LOCALIZATION		27	0.575719	0.99745	0.53588	1	1	136	tags=26%, list=15%, signal=29%
GO_REGULATION_OF_SUPRAMOLECULAR_FIBER_ORGANIZATION	GO_REGULATION_OF_SUPRAMOLECULAR_FIBER_ORGANIZATION		42	0.555904	0.996236	0.531183	1	1	165	tags=14%, list=18%, signal=17%
GO_REGULATION_OF_REACTIVE_OXYGEN_SPECIES_METABOLIC_PROCESS	GO_REGULATION_OF_REACTIVE_OXYGEN_SPECIES_METABOLIC_PROCESS		16	0.616513	0.995796	0.55625	1	1	131	tags=19%, list=14%, signal=21%
GO_NEGATIVE_REGULATION_OF_CELL_CYCLE	GO_NEGATIVE_REGULATION_OF_CELL_CYCLE		40	0.558176	0.994058	0.553005	1	1	17	tags=5%, list=2%, signal=5%
GO_ENDOMEMBRANE_SYSTEM_ORGANIZATION	GO_ENDOMEMBRANE_SYSTEM_ORGANIZATION		28	0.573942	0.992607	0.542182	1	1	196	tags=32%, list=21%, signal=39%
GO_MORPHOGENESIS_OF_EMBRYONIC_EPITHELIUM	GO_MORPHOGENESIS_OF_EMBRYONIC_EPITHELIUM		18	0.59995	0.992344	0.533166	1	1	40	tags=11%, list=4%, signal=11%
GO_SECRETORY_GRANULE_MEMBRANE	GO_SECRETORY_GRANULE_MEMBRANE		21	0.583178	0.991756	0.538462	1	1	101	tags=10%, list=11%, signal=10%
GO_CELL_CORTEX	GO_CELL_CORTEX		36	0.559205	0.991338	0.527253	1	1	15	tags=6%, list=2%, signal=5%
GO_REGULATION_OF_TRANSPORTER_ACTIVITY	GO_REGULATION_OF_TRANSPORTER_ACTIVITY		29	0.562942	0.989009	0.542237	1	1	200	tags=38%, list=21%, signal=47%
GO_POSITIVE_REGULATION_OF_I_KAPPAB_KINASE_NF_KAPPAB_SIGNALING	GO_POSITIVE_REGULATION_OF_I_KAPPAB_KINASE_NF_KAPPAB_SIGNALING		16	0.602846	0.986154	0.551768	1	1	111	tags=19%, list=12%, signal=21%
GO_REGULATION_OF_PROTEIN_LOCALIZATION_TO_MEMBRANE	GO_REGULATION_OF_PROTEIN_LOCALIZATION_TO_MEMBRANE		17	0.604517	0.984503	0.558426	1	1	170	tags=35%, list=18%, signal=42%
GO_REGULATION_OF_CELL_SHAPE	GO_REGULATION_OF_CELL_SHAPE		24	0.571984	0.984474	0.540793	1	1	4	tags=4%, list=0%, signal=4%
GO_POSITIVE_REGULATION_OF_TRANSPORT	GO_POSITIVE_REGULATION_OF_TRANSPORT		89	0.526484	0.983449	0.568507	1	1	139	tags=17%, list=15%, signal=18%
GO_MUSCLE_CELL_DEVELOPMENT	GO_MUSCLE_CELL_DEVELOPMENT		16	0.594341	0.979268	0.546835	1	1	74	tags=13%, list=8%, signal=13%
GO_MUSCLE_CELL_DIFFERENTIATION	GO_MUSCLE_CELL_DIFFERENTIATION		34	0.557197	0.974794	0.582677	1	1	161	tags=24%, list=17%, signal=27%
GO_RECEPTOR_MEDIATED_ENDOCYTOSIS	GO_RECEPTOR_MEDIATED_ENDOCYTOSIS		22	0.580709	0.974516	0.568446	1	1	172	tags=27%, list=18%, signal=33%
GO_NEGATIVE_REGULATION_OF_CATALYTIC_ACTIVITY	GO_NEGATIVE_REGULATION_OF_CATALYTIC_ACTIVITY		71	0.520999	0.974011	0.568345	1	1	93	tags=10%, list=10%, signal=10%
GO_ENDOPEPTIDASE_REGULATOR_ACTIVITY	GO_ENDOPEPTIDASE_REGULATOR_ACTIVITY		19	0.584322	0.972477	0.577358	1	1	26	tags=11%, list=3%, signal=11%
GO_CELL_SURFACE	GO_CELL_SURFACE		73	0.519309	0.97219	0.590349	1	1	139	tags=21%, list=15%, signal=22%
GO_EPITHELIAL_CELL_DIFFERENTIATION	GO_EPITHELIAL_CELL_DIFFERENTIATION		64	0.525752	0.971848	0.588785	1	1	177	tags=25%, list=19%, signal=29%
GO_NUCLEAR_OUTER_MEMBRANE_ENDOPLASMIC_RETICULUM_MEMBRANE_NETWORK	GO_NUCLEAR_OUTER_MEMBRANE_ENDOPLASMIC_RETICULUM_MEMBRANE_NETWORK		75	0.520992	0.971294	0.585315	1	1	128	tags=16%, list=14%, signal=17%
GO_REGULATION_OF_ION_TRANSMEMBRANE_TRANSPORT	GO_REGULATION_OF_ION_TRANSMEMBRANE_TRANSPORT		37	0.546924	0.970427	0.588364	1	1	200	tags=38%, list=21%, signal=46%
GO_TRANSCRIPTION_COREGULATOR_ACTIVITY	GO_TRANSCRIPTION_COREGULATOR_ACTIVITY		31	0.551911	0.970193	0.579065	1	1	146	tags=23%, list=16%, signal=26%
GO_EMBRYONIC_ORGAN_DEVELOPMENT	GO_EMBRYONIC_ORGAN_DEVELOPMENT		51	0.526962	0.970075	0.57431	1	1	56	tags=10%, list=6%, signal=10%
GO_PROTEIN_DIMERIZATION_ACTIVITY	GO_PROTEIN_DIMERIZATION_ACTIVITY		109	0.508914	0.968645	0.610887	1	1	159	tags=17%, list=17%, signal=19%
GO_MONOVALENT_INORGANIC_CATION_TRANSPORT	GO_MONOVALENT_INORGANIC_CATION_TRANSPORT		38	0.541594	0.966087	0.591611	1	1	206	tags=34%, list=22%, signal=42%
GO_RESPONSE_TO_EXTRACELLULAR_STIMULUS	GO_RESPONSE_TO_EXTRACELLULAR_STIMULUS		46	0.531338	0.966064	0.574376	1	1	89	tags=13%, list=10%, signal=14%
GO_NUCLEAR_BODY	GO_NUCLEAR_BODY		22	0.568647	0.965723	0.579572	1	1	272	tags=23%, list=29%, signal=31%
GO_POSITIVE_REGULATION_OF_RNA_METABOLIC_PROCESS	GO_POSITIVE_REGULATION_OF_RNA_METABOLIC_PROCESS		108	0.515759	0.965296	0.598995	1	1	154	tags=20%, list=16%, signal=22%
GO_METAL_ION_TRANSPORT	GO_METAL_ION_TRANSPORT		57	0.52237	0.964304	0.594764	1	1	151	tags=21%, list=16%, signal=24%
GO_REGULATION_OF_TRANSMEMBRANE_TRANSPORT	GO_REGULATION_OF_TRANSMEMBRANE_TRANSPORT		47	0.531391	0.96296	0.607635	1	1	200	tags=34%, list=21%, signal=41%
GO_METAL_ION_HOMEOSTASIS	GO_METAL_ION_HOMEOSTASIS		42	0.531721	0.960217	0.587729	1	1	109	tags=17%, list=12%, signal=18%
GO_POSITIVE_REGULATION_OF_SECRETION	GO_POSITIVE_REGULATION_OF_SECRETION		35	0.539712	0.960216	0.60426	1	1	130	tags=14%, list=14%, signal=16%
GO_POSITIVE_REGULATION_OF_NUCLEOBASE_CONTAINING_COMPOUND_METABOLIC_PROCESS	GO_POSITIVE_REGULATION_OF_NUCLEOBASE_CONTAINING_COMPOUND_METABOLIC_PROCESS		113	0.507776	0.957931	0.634985	1	1	154	tags=19%, list=16%, signal=20%
GO_REGULATION_OF_RESPONSE_TO_WOUNDING	GO_REGULATION_OF_RESPONSE_TO_WOUNDING		20	0.566808	0.956696	0.606061	1	1	83	tags=20%, list=9%, signal=21%
GO_ORGANELLE_ASSEMBLY	GO_ORGANELLE_ASSEMBLY		48	0.521617	0.955677	0.602371	1	1	199	tags=23%, list=21%, signal=28%
GO_NUCLEOSIDE_TRIPHOSPHATASE_REGULATOR_ACTIVITY	GO_NUCLEOSIDE_TRIPHOSPHATASE_REGULATOR_ACTIVITY		19	0.571311	0.955207	0.580097	1	1	158	tags=21%, list=17%, signal=25%
GO_PROTEIN_DOMAIN_SPECIFIC_BINDING	GO_PROTEIN_DOMAIN_SPECIFIC_BINDING		64	0.516304	0.955201	0.609553	1	1	204	tags=31%, list=22%, signal=37%
GO_HEART_PROCESS	GO_HEART_PROCESS		25	0.551293	0.954158	0.588235	1	1	147	tags=32%, list=16%, signal=37%
GO_EPITHELIAL_CELL_PROLIFERATION	GO_EPITHELIAL_CELL_PROLIFERATION		52	0.519181	0.952606	0.611752	1	1	40	tags=6%, list=4%, signal=6%
GO_PROTEIN_POLYMERIZATION	GO_PROTEIN_POLYMERIZATION		24	0.557882	0.952305	0.615112	1	1	81	tags=13%, list=9%, signal=13%
GO_ENDOCYTIC_VESICLE	GO_ENDOCYTIC_VESICLE		19	0.561017	0.952076	0.576642	1	1	172	tags=32%, list=18%, signal=38%
GO_REGULATION_OF_ORGANELLE_ORGANIZATION	GO_REGULATION_OF_ORGANELLE_ORGANIZATION		93	0.505868	0.95162	0.640974	1	1	81	tags=8%, list=9%, signal=7%
GO_NEGATIVE_REGULATION_OF_MULTICELLULAR_ORGANISMAL_PROCESS	GO_NEGATIVE_REGULATION_OF_MULTICELLULAR_ORGANISMAL_PROCESS		123	0.503087	0.951279	0.649849	1	1	155	tags=24%, list=17%, signal=25%
GO_ALCOHOL_METABOLIC_PROCESS	GO_ALCOHOL_METABOLIC_PROCESS		15	0.586784	0.950555	0.599493	1	1	289	tags=33%, list=31%, signal=47%
GO_REGULATION_OF_EPITHELIAL_CELL_DIFFERENTIATION	GO_REGULATION_OF_EPITHELIAL_CELL_DIFFERENTIATION		15	0.580775	0.950235	0.608365	1	1	168	tags=33%, list=18%, signal=40%
GO_CELL_CYCLE	GO_CELL_CYCLE		107	0.505605	0.949659	0.65493	1	1	99	tags=9%, list=11%, signal=9%
GO_REGULATION_OF_PROTEIN_POLYMERIZATION	GO_REGULATION_OF_PROTEIN_POLYMERIZATION		24	0.557882	0.948714	0.607981	1	1	81	tags=13%, list=9%, signal=13%
GO_REGULATION_OF_MRNA_METABOLIC_PROCESS	GO_REGULATION_OF_MRNA_METABOLIC_PROCESS		15	0.582052	0.947883	0.594221	1	1	157	tags=13%, list=17%, signal=16%
GO_NEGATIVE_REGULATION_OF_CELLULAR_COMPONENT_ORGANIZATION	GO_NEGATIVE_REGULATION_OF_CELLULAR_COMPONENT_ORGANIZATION		69	0.51073	0.946956	0.636826	1	1	116	tags=17%, list=12%, signal=18%
GO_HOMEOSTATIC_PROCESS	GO_HOMEOSTATIC_PROCESS		126	0.504825	0.946932	0.651561	1	1	109	tags=12%, list=12%, signal=12%
GO_REGULATION_OF_PEPTIDYL_TYROSINE_PHOSPHORYLATION	GO_REGULATION_OF_PEPTIDYL_TYROSINE_PHOSPHORYLATION		22	0.553709	0.946581	0.60479	1	1	19	tags=5%, list=2%, signal=5%
GO_NEURAL_TUBE_DEVELOPMENT	GO_NEURAL_TUBE_DEVELOPMENT		16	0.579851	0.946037	0.602273	1	1	12	tags=6%, list=1%, signal=6%
GO_PROTEIN_C_TERMINUS_BINDING	GO_PROTEIN_C_TERMINUS_BINDING		16	0.572999	0.945017	0.608195	1	1	46	tags=13%, list=5%, signal=13%
GO_NEGATIVE_REGULATION_OF_BINDING	GO_NEGATIVE_REGULATION_OF_BINDING		21	0.559592	0.945004	0.598051	1	1	220	tags=33%, list=24%, signal=43%
GO_ENDOCYTOSIS	GO_ENDOCYTOSIS		45	0.51698	0.944786	0.609442	1	1	139	tags=20%, list=15%, signal=22%
GO_CARDIAC_MUSCLE_TISSUE_DEVELOPMENT	GO_CARDIAC_MUSCLE_TISSUE_DEVELOPMENT		21	0.566684	0.944394	0.615572	1	1	160	tags=29%, list=17%, signal=34%
GO_PHOSPHOLIPID_BINDING	GO_PHOSPHOLIPID_BINDING		30	0.539258	0.944368	0.596372	1	1	81	tags=10%, list=9%, signal=11%
GO_REGULATION_OF_CELLULAR_RESPONSE_TO_STRESS	GO_REGULATION_OF_CELLULAR_RESPONSE_TO_STRESS		57	0.511688	0.943774	0.635319	1	1	155	tags=18%, list=17%, signal=20%
GO_GOLGI_APPARATUS	GO_GOLGI_APPARATUS		112	0.500187	0.943679	0.656281	1	1	136	tags=16%, list=15%, signal=17%
GO_REGULATION_OF_PEPTIDASE_ACTIVITY	GO_REGULATION_OF_PEPTIDASE_ACTIVITY		49	0.521028	0.942237	0.6283	1	1	26	tags=8%, list=3%, signal=8%
GO_TISSUE_REMODELING	GO_TISSUE_REMODELING		18	0.556638	0.942003	0.597291	1	1	5	tags=6%, list=1%, signal=5%
GO_REGULATION_OF_HYDROLASE_ACTIVITY	GO_REGULATION_OF_HYDROLASE_ACTIVITY		113	0.499534	0.941988	0.666332	1	1	130	tags=15%, list=14%, signal=15%
GO_LOCOMOTION	GO_LOCOMOTION		194	0.49508	0.940943	0.689	1	1	159	tags=22%, list=17%, signal=21%
GO_FATTY_ACID_METABOLIC_PROCESS	GO_FATTY_ACID_METABOLIC_PROCESS		21	0.555407	0.937208	0.624852	1	1	179	tags=29%, list=19%, signal=35%
GO_PLASMA_MEMBRANE_ORGANIZATION	GO_PLASMA_MEMBRANE_ORGANIZATION		15	0.571548	0.93713	0.599237	1	1	177	tags=33%, list=19%, signal=40%
GO_I_KAPPAB_KINASE_NF_KAPPAB_SIGNALING	GO_I_KAPPAB_KINASE_NF_KAPPAB_SIGNALING		22	0.554706	0.937092	0.614251	1	1	55	tags=9%, list=6%, signal=9%
GO_REGULATION_OF_CATION_TRANSMEMBRANE_TRANSPORT	GO_REGULATION_OF_CATION_TRANSMEMBRANE_TRANSPORT		30	0.530283	0.935939	0.613048	1	1	200	tags=33%, list=21%, signal=41%
GO_RESPONSE_TO_XENOBIOTIC_STIMULUS	GO_RESPONSE_TO_XENOBIOTIC_STIMULUS		19	0.564902	0.93554	0.619347	1	1	139	tags=21%, list=15%, signal=24%
GO_PROTEIN_HOMODIMERIZATION_ACTIVITY	GO_PROTEIN_HOMODIMERIZATION_ACTIVITY		75	0.508152	0.935532	0.681159	1	1	159	tags=19%, list=17%, signal=21%
GO_NEGATIVE_REGULATION_OF_RNA_BIOSYNTHETIC_PROCESS	GO_NEGATIVE_REGULATION_OF_RNA_BIOSYNTHETIC_PROCESS		84	0.5062	0.934939	0.691132	1	1	154	tags=21%, list=16%, signal=23%
GO_NUCLEOLUS	GO_NUCLEOLUS		42	0.515412	0.933563	0.640127	1	1	225	tags=31%, list=24%, signal=39%
GO_NEGATIVE_REGULATION_OF_CELL_DEATH	GO_NEGATIVE_REGULATION_OF_CELL_DEATH		85	0.50013	0.933308	0.665988	1	1	153	tags=18%, list=16%, signal=19%
GO_VESICLE_MEMBRANE	GO_VESICLE_MEMBRANE		55	0.501934	0.933085	0.641949	1	1	177	tags=16%, list=19%, signal=19%
GO_RESPONSE_TO_ALCOHOL	GO_RESPONSE_TO_ALCOHOL		18	0.563624	0.931438	0.625767	1	1	87	tags=17%, list=9%, signal=18%
GO_MULTICELLULAR_ORGANISM_REPRODUCTION	GO_MULTICELLULAR_ORGANISM_REPRODUCTION		47	0.5107	0.930878	0.649085	1	1	185	tags=23%, list=20%, signal=28%
GO_TRANSMEMBRANE_TRANSPORT	GO_TRANSMEMBRANE_TRANSPORT		96	0.494273	0.928641	0.674747	1	1	206	tags=29%, list=22%, signal=34%
GO_OSTEOBLAST_DIFFERENTIATION	GO_OSTEOBLAST_DIFFERENTIATION		44	0.516384	0.927897	0.642391	1	1	25	tags=7%, list=3%, signal=7%
GO_CONTRACTILE_FIBER	GO_CONTRACTILE_FIBER		33	0.518656	0.925847	0.639363	1	1	21	tags=6%, list=2%, signal=6%
GO_MULTI_ORGANISM_REPRODUCTIVE_PROCESS	GO_MULTI_ORGANISM_REPRODUCTIVE_PROCESS		60	0.506248	0.925479	0.654639	1	1	189	tags=22%, list=20%, signal=25%
GO_CELL_CELL_ADHESION	GO_CELL_CELL_ADHESION		89	0.495874	0.925374	0.673387	1	1	133	tags=19%, list=14%, signal=20%
GO_REGULATION_OF_CALCIUM_ION_TRANSPORT	GO_REGULATION_OF_CALCIUM_ION_TRANSPORT		21	0.543269	0.924103	0.63494	1	1	27	tags=10%, list=3%, signal=10%
GO_REGULATION_OF_CELL_CYCLE	GO_REGULATION_OF_CELL_CYCLE		72	0.49406	0.922855	0.674923	1	1	99	tags=10%, list=11%, signal=10%
GO_REGULATION_OF_RESPONSE_TO_EXTERNAL_STIMULUS	GO_REGULATION_OF_RESPONSE_TO_EXTERNAL_STIMULUS		73	0.494165	0.922854	0.682243	1	1	130	tags=15%, list=14%, signal=16%
GO_ANION_TRANSPORT	GO_ANION_TRANSPORT		31	0.529117	0.921765	0.646857	1	1	135	tags=19%, list=14%, signal=22%
GO_RHYTHMIC_PROCESS	GO_RHYTHMIC_PROCESS		26	0.528872	0.920349	0.629543	1	1	99	tags=15%, list=11%, signal=17%
GO_POSITIVE_REGULATION_OF_CELLULAR_BIOSYNTHETIC_PROCESS	GO_POSITIVE_REGULATION_OF_CELLULAR_BIOSYNTHETIC_PROCESS		135	0.488747	0.920026	0.721163	1	1	154	tags=18%, list=16%, signal=18%
GO_REGULATION_OF_PROTEOLYSIS	GO_REGULATION_OF_PROTEOLYSIS		64	0.495626	0.919813	0.686397	1	1	26	tags=8%, list=3%, signal=7%
GO_REGULATION_OF_WNT_SIGNALING_PATHWAY	GO_REGULATION_OF_WNT_SIGNALING_PATHWAY		42	0.516529	0.919141	0.660501	1	1	131	tags=19%, list=14%, signal=21%
GO_POSITIVE_REGULATION_OF_CELLULAR_PROTEIN_LOCALIZATION	GO_POSITIVE_REGULATION_OF_CELLULAR_PROTEIN_LOCALIZATION		20	0.545358	0.916986	0.637576	1	1	225	tags=45%, list=24%, signal=58%
GO_KINASE_BINDING	GO_KINASE_BINDING		63	0.497525	0.916401	0.678089	1	1	171	tags=14%, list=18%, signal=16%
GO_REGULATION_OF_MAPK_CASCADE	GO_REGULATION_OF_MAPK_CASCADE		66	0.492364	0.916165	0.670114	1	1	73	tags=11%, list=8%, signal=11%
GO_CALCIUM_ION_TRANSMEMBRANE_TRANSPORT	GO_CALCIUM_ION_TRANSMEMBRANE_TRANSPORT		20	0.54555	0.916024	0.647413	1	1	61	tags=10%, list=7%, signal=10%
GO_EYE_MORPHOGENESIS	GO_EYE_MORPHOGENESIS		18	0.548808	0.916004	0.653012	1	1	40	tags=11%, list=4%, signal=11%
GO_RESPONSE_TO_ABIOTIC_STIMULUS	GO_RESPONSE_TO_ABIOTIC_STIMULUS		108	0.483891	0.915497	0.721212	1	1	94	tags=12%, list=10%, signal=12%
GO_ION_HOMEOSTASIS	GO_ION_HOMEOSTASIS		56	0.499271	0.915309	0.681144	1	1	109	tags=14%, list=12%, signal=15%
GO_RESPONSE_TO_ORGANIC_CYCLIC_COMPOUND	GO_RESPONSE_TO_ORGANIC_CYCLIC_COMPOUND		95	0.490307	0.91503	0.723684	1	1	104	tags=15%, list=11%, signal=15%
GO_REACTIVE_OXYGEN_SPECIES_METABOLIC_PROCESS	GO_REACTIVE_OXYGEN_SPECIES_METABOLIC_PROCESS		24	0.530836	0.914406	0.63357	1	1	131	tags=17%, list=14%, signal=19%
GO_NEGATIVE_REGULATION_OF_CELL_CYCLE_PHASE_TRANSITION	GO_NEGATIVE_REGULATION_OF_CELL_CYCLE_PHASE_TRANSITION		15	0.558927	0.913607	0.647887	1	1	234	tags=20%, list=25%, signal=26%
GO_NEGATIVE_REGULATION_OF_MOLECULAR_FUNCTION	GO_NEGATIVE_REGULATION_OF_MOLECULAR_FUNCTION		98	0.483385	0.910146	0.717172	1	1	163	tags=18%, list=17%, signal=20%
GO_REGULATION_OF_CELL_DEATH	GO_REGULATION_OF_CELL_DEATH		156	0.477973	0.909864	0.74975	1	1	155	tags=17%, list=17%, signal=17%
GO_REGULATION_OF_SYSTEM_PROCESS	GO_REGULATION_OF_SYSTEM_PROCESS		49	0.503877	0.908758	0.670563	1	1	149	tags=27%, list=16%, signal=30%
GO_CELL_CYCLE_ARREST	GO_CELL_CYCLE_ARREST		19	0.548671	0.907072	0.663855	1	1	17	tags=5%, list=2%, signal=5%
GO_POSITIVE_REGULATION_OF_INTRACELLULAR_SIGNAL_TRANSDUCTION	GO_POSITIVE_REGULATION_OF_INTRACELLULAR_SIGNAL_TRANSDUCTION		84	0.484183	0.902882	0.721095	1	1	73	tags=14%, list=8%, signal=14%
GO_BIOLOGICAL_ADHESION	GO_BIOLOGICAL_ADHESION		173	0.477148	0.902588	0.800801	1	1	137	tags=18%, list=15%, signal=18%
GO_MOLECULAR_ADAPTOR_ACTIVITY	GO_MOLECULAR_ADAPTOR_ACTIVITY		18	0.54834	0.901664	0.679268	1	1	188	tags=33%, list=20%, signal=41%
GO_CELLULAR_RESPONSE_TO_LIPID	GO_CELLULAR_RESPONSE_TO_LIPID		55	0.494246	0.900416	0.693361	1	1	131	tags=16%, list=14%, signal=18%
GO_MUSCLE_SYSTEM_PROCESS	GO_MUSCLE_SYSTEM_PROCESS		45	0.49634	0.900044	0.689989	1	1	149	tags=27%, list=16%, signal=30%
GO_RESPONSE_TO_HORMONE	GO_RESPONSE_TO_HORMONE		100	0.47717	0.898718	0.744444	1	1	195	tags=21%, list=21%, signal=24%
GO_RUFFLE_MEMBRANE	GO_RUFFLE_MEMBRANE		16	0.550704	0.898399	0.668361	1	1	123	tags=13%, list=13%, signal=14%
GO_RESPONSE_TO_NUTRIENT	GO_RESPONSE_TO_NUTRIENT		23	0.529545	0.897856	0.676575	1	1	89	tags=22%, list=10%, signal=23%
GO_ACTIVE_TRANSMEMBRANE_TRANSPORTER_ACTIVITY	GO_ACTIVE_TRANSMEMBRANE_TRANSPORTER_ACTIVITY		23	0.527701	0.897141	0.671345	1	1	109	tags=17%, list=12%, signal=19%
GO_RESPONSE_TO_VITAMIN	GO_RESPONSE_TO_VITAMIN		15	0.548069	0.893598	0.65641	1	1	89	tags=27%, list=10%, signal=29%
GO_RESPONSE_TO_BIOTIC_STIMULUS	GO_RESPONSE_TO_BIOTIC_STIMULUS		93	0.476284	0.89289	0.742625	1	1	148	tags=16%, list=16%, signal=17%
GO_RESPONSE_TO_INTERLEUKIN_1	GO_RESPONSE_TO_INTERLEUKIN_1		15	0.548266	0.891943	0.650437	1	1	40	tags=7%, list=4%, signal=7%
GO_SARCOLEMMA	GO_SARCOLEMMA		21	0.528792	0.889193	0.671875	1	1	159	tags=33%, list=17%, signal=39%
GO_MOLECULAR_FUNCTION_REGULATOR	GO_MOLECULAR_FUNCTION_REGULATOR		120	0.470614	0.888875	0.777332	1	1	139	tags=13%, list=15%, signal=13%
GO_PROTEIN_KINASE_ACTIVITY	GO_PROTEIN_KINASE_ACTIVITY		27	0.509413	0.888552	0.685815	1	1	144	tags=26%, list=15%, signal=30%
GO_NEGATIVE_REGULATION_OF_RESPONSE_TO_STIMULUS	GO_NEGATIVE_REGULATION_OF_RESPONSE_TO_STIMULUS		144	0.473321	0.887613	0.812249	1	1	133	tags=14%, list=14%, signal=14%
GO_REGULATION_OF_BMP_SIGNALING_PATHWAY	GO_REGULATION_OF_BMP_SIGNALING_PATHWAY		16	0.545234	0.886045	0.679293	1	1	153	tags=25%, list=16%, signal=29%
GO_POSITIVE_REGULATION_OF_CYTOSKELETON_ORGANIZATION	GO_POSITIVE_REGULATION_OF_CYTOSKELETON_ORGANIZATION		22	0.522407	0.885389	0.698809	1	1	165	tags=14%, list=18%, signal=16%
GO_LEADING_EDGE_MEMBRANE	GO_LEADING_EDGE_MEMBRANE		30	0.507709	0.885054	0.693002	1	1	225	tags=30%, list=24%, signal=38%
GO_INTEGRIN_BINDING	GO_INTEGRIN_BINDING		31	0.499606	0.883645	0.697622	1	1	155	tags=26%, list=17%, signal=30%
GO_NEGATIVE_REGULATION_OF_CELL_POPULATION_PROLIFERATION	GO_NEGATIVE_REGULATION_OF_CELL_POPULATION_PROLIFERATION		84	0.475863	0.883625	0.762437	1	1	155	tags=13%, list=17%, signal=14%
GO_GTPASE_ACTIVITY	GO_GTPASE_ACTIVITY		23	0.517433	0.8834	0.689367	1	1	56	tags=9%, list=6%, signal=9%
GO_REGULATION_OF_MITOTIC_CELL_CYCLE	GO_REGULATION_OF_MITOTIC_CELL_CYCLE		44	0.483179	0.881432	0.71521	1	1	176	tags=14%, list=19%, signal=16%
GO_HYDROLASE_ACTIVITY_ACTING_ON_ESTER_BONDS	GO_HYDROLASE_ACTIVITY_ACTING_ON_ESTER_BONDS		23	0.511495	0.880987	0.681979	1	1	22	tags=4%, list=2%, signal=4%
GO_REGULATION_OF_DNA_BINDING	GO_REGULATION_OF_DNA_BINDING		16	0.542299	0.880208	0.702532	1	1	220	tags=38%, list=24%, signal=48%
GO_RESPONSE_TO_RETINOIC_ACID	GO_RESPONSE_TO_RETINOIC_ACID		15	0.538004	0.879481	0.685786	1	1	89	tags=33%, list=10%, signal=36%
GO_ION_TRANSMEMBRANE_TRANSPORT	GO_ION_TRANSMEMBRANE_TRANSPORT		75	0.468283	0.879434	0.747433	1	1	206	tags=31%, list=22%, signal=36%
GO_PROTEIN_COMPLEX_OLIGOMERIZATION	GO_PROTEIN_COMPLEX_OLIGOMERIZATION		30	0.506371	0.878708	0.719318	1	1	146	tags=20%, list=16%, signal=23%
GO_REGULATION_OF_CYSTEINE_TYPE_ENDOPEPTIDASE_ACTIVITY	GO_REGULATION_OF_CYSTEINE_TYPE_ENDOPEPTIDASE_ACTIVITY		27	0.517681	0.878159	0.716937	1	1	130	tags=19%, list=14%, signal=21%
GO_TRANSPORT_VESICLE	GO_TRANSPORT_VESICLE		33	0.495864	0.87815	0.707965	1	1	200	tags=21%, list=21%, signal=26%
GO_INNATE_IMMUNE_RESPONSE	GO_INNATE_IMMUNE_RESPONSE		47	0.482308	0.877945	0.722635	1	1	130	tags=13%, list=14%, signal=14%
GO_MONOCARBOXYLIC_ACID_METABOLIC_PROCESS	GO_MONOCARBOXYLIC_ACID_METABOLIC_PROCESS		39	0.483642	0.876989	0.697572	1	1	101	tags=18%, list=11%, signal=19%
GO_RESPONSE_TO_VIRUS	GO_RESPONSE_TO_VIRUS		21	0.515219	0.874485	0.68275	1	1	148	tags=24%, list=16%, signal=28%
GO_PROTEIN_CONTAINING_COMPLEX_ASSEMBLY	GO_PROTEIN_CONTAINING_COMPLEX_ASSEMBLY		115	0.461111	0.873937	0.800809	1	1	147	tags=14%, list=16%, signal=14%
GO_ACTIN_CYTOSKELETON	GO_ACTIN_CYTOSKELETON		67	0.466386	0.873165	0.743563	1	1	90	tags=9%, list=10%, signal=9%
GO_REGULATION_OF_INTRACELLULAR_TRANSPORT	GO_REGULATION_OF_INTRACELLULAR_TRANSPORT		28	0.50775	0.872275	0.719258	1	1	159	tags=25%, list=17%, signal=29%
GO_EMBRYONIC_MORPHOGENESIS	GO_EMBRYONIC_MORPHOGENESIS		64	0.473358	0.871956	0.758081	1	1	40	tags=8%, list=4%, signal=8%
GO_MAMMARY_GLAND_DEVELOPMENT	GO_MAMMARY_GLAND_DEVELOPMENT		16	0.529824	0.871311	0.693168	1	1	91	tags=19%, list=10%, signal=20%
GO_CELLULAR_RESPONSE_TO_PEPTIDE_HORMONE_STIMULUS	GO_CELLULAR_RESPONSE_TO_PEPTIDE_HORMONE_STIMULUS		29	0.493431	0.871215	0.709195	1	1	190	tags=24%, list=20%, signal=29%
GO_REGULATION_OF_CATION_CHANNEL_ACTIVITY	GO_REGULATION_OF_CATION_CHANNEL_ACTIVITY		17	0.529759	0.869971	0.705063	1	1	200	tags=29%, list=21%, signal=37%
GO_CELLULAR_RESPONSE_TO_DRUG	GO_CELLULAR_RESPONSE_TO_DRUG		33	0.491428	0.86983	0.717127	1	1	131	tags=18%, list=14%, signal=20%
GO_NEGATIVE_REGULATION_OF_CELL_CYCLE_PROCESS	GO_NEGATIVE_REGULATION_OF_CELL_CYCLE_PROCESS		20	0.515423	0.867025	0.710234	1	1	234	tags=20%, list=25%, signal=26%
GO_ANTERIOR_POSTERIOR_PATTERN_SPECIFICATION	GO_ANTERIOR_POSTERIOR_PATTERN_SPECIFICATION		17	0.524089	0.865993	0.696671	1	1	153	tags=24%, list=16%, signal=28%
GO_CELLULAR_RESPONSE_TO_HORMONE_STIMULUS	GO_CELLULAR_RESPONSE_TO_HORMONE_STIMULUS		69	0.469613	0.863454	0.784394	1	1	195	tags=19%, list=21%, signal=22%
GO_NEGATIVE_REGULATION_OF_NUCLEOBASE_CONTAINING_COMPOUND_METABOLIC_PROCESS	GO_NEGATIVE_REGULATION_OF_NUCLEOBASE_CONTAINING_COMPOUND_METABOLIC_PROCESS		90	0.461696	0.863349	0.798985	1	1	188	tags=24%, list=20%, signal=28%
GO_DEFENSE_RESPONSE_TO_OTHER_ORGANISM	GO_DEFENSE_RESPONSE_TO_OTHER_ORGANISM		55	0.466504	0.862836	0.736126	1	1	184	tags=18%, list=20%, signal=21%
GO_ORGANIC_ANION_TRANSPORT	GO_ORGANIC_ANION_TRANSPORT		22	0.509169	0.862075	0.712753	1	1	121	tags=18%, list=13%, signal=20%
GO_RESPONSE_TO_CORTICOSTEROID	GO_RESPONSE_TO_CORTICOSTEROID		19	0.519192	0.861366	0.705596	1	1	73	tags=11%, list=8%, signal=11%
GO_PLACENTA_DEVELOPMENT	GO_PLACENTA_DEVELOPMENT		19	0.51126	0.860618	0.720787	1	1	5	tags=5%, list=1%, signal=5%
GO_POSITIVE_REGULATION_OF_SUPRAMOLECULAR_FIBER_ORGANIZATION	GO_POSITIVE_REGULATION_OF_SUPRAMOLECULAR_FIBER_ORGANIZATION		22	0.509296	0.860135	0.719194	1	1	165	tags=14%, list=18%, signal=16%
GO_NUCLEOSIDE_PHOSPHATE_BIOSYNTHETIC_PROCESS	GO_NUCLEOSIDE_PHOSPHATE_BIOSYNTHETIC_PROCESS		20	0.507938	0.859956	0.703794	1	1	214	tags=30%, list=23%, signal=38%
GO_REGULATION_OF_CELL_ADHESION	GO_REGULATION_OF_CELL_ADHESION		85	0.455798	0.858866	0.787755	1	1	165	tags=19%, list=18%, signal=21%
GO_CELLULAR_HOMEOSTASIS	GO_CELLULAR_HOMEOSTASIS		67	0.462339	0.858811	0.758048	1	1	149	tags=16%, list=16%, signal=18%
GO_ORGANOPHOSPHATE_METABOLIC_PROCESS	GO_ORGANOPHOSPHATE_METABOLIC_PROCESS		44	0.471755	0.858534	0.743534	1	1	129	tags=16%, list=14%, signal=18%
GO_CELLULAR_RESPONSE_TO_PEPTIDE	GO_CELLULAR_RESPONSE_TO_PEPTIDE		35	0.481111	0.856576	0.731461	1	1	190	tags=23%, list=20%, signal=28%
GO_REGULATION_OF_ANIMAL_ORGAN_MORPHOGENESIS	GO_REGULATION_OF_ANIMAL_ORGAN_MORPHOGENESIS		32	0.483678	0.856229	0.74	1	1	155	tags=16%, list=17%, signal=18%
GO_SKELETAL_MUSCLE_ORGAN_DEVELOPMENT	GO_SKELETAL_MUSCLE_ORGAN_DEVELOPMENT		18	0.515108	0.855529	0.706311	1	1	4	tags=6%, list=0%, signal=5%
GO_POSITIVE_REGULATION_OF_SIGNALING	GO_POSITIVE_REGULATION_OF_SIGNALING		145	0.453784	0.854696	0.850552	1	1	155	tags=19%, list=17%, signal=20%
GO_IDENTICAL_PROTEIN_BINDING	GO_IDENTICAL_PROTEIN_BINDING		148	0.452958	0.854202	0.858717	1	1	159	tags=17%, list=17%, signal=17%
GO_DNA_BINDING_TRANSCRIPTION_REPRESSOR_ACTIVITY	GO_DNA_BINDING_TRANSCRIPTION_REPRESSOR_ACTIVITY		15	0.533774	0.849972	0.730576	1	1	147	tags=20%, list=16%, signal=23%
GO_PROCESS_UTILIZING_AUTOPHAGIC_MECHANISM	GO_PROCESS_UTILIZING_AUTOPHAGIC_MECHANISM		35	0.481525	0.849085	0.734739	1	1	190	tags=29%, list=20%, signal=35%
GO_MITOCHONDRION	GO_MITOCHONDRION		83	0.455909	0.848359	0.81781	1	1	214	tags=19%, list=23%, signal=23%
GO_ORGANIC_ACID_TRANSPORT	GO_ORGANIC_ACID_TRANSPORT		20	0.509451	0.84813	0.733813	1	1	121	tags=20%, list=13%, signal=22%
GO_NEGATIVE_REGULATION_OF_PROTEIN_METABOLIC_PROCESS	GO_NEGATIVE_REGULATION_OF_PROTEIN_METABOLIC_PROCESS		93	0.453184	0.846747	0.832154	1	1	155	tags=13%, list=17%, signal=14%
GO_COATED_VESICLE_MEMBRANE	GO_COATED_VESICLE_MEMBRANE		16	0.512975	0.846324	0.72796	1	1	98	tags=13%, list=10%, signal=14%
GO_REGULATION_OF_DNA_BINDING_TRANSCRIPTION_FACTOR_ACTIVITY	GO_REGULATION_OF_DNA_BINDING_TRANSCRIPTION_FACTOR_ACTIVITY		33	0.48008	0.845358	0.747178	1	1	126	tags=15%, list=13%, signal=17%
GO_CELL_MOTILITY	GO_CELL_MOTILITY		179	0.445565	0.844288	0.895792	1	1	168	tags=21%, list=18%, signal=20%
GO_RESPONSE_TO_ENDOGENOUS_STIMULUS	GO_RESPONSE_TO_ENDOGENOUS_STIMULUS		171	0.442483	0.844188	0.873874	1	1	131	tags=13%, list=14%, signal=13%
GO_REGULATION_OF_CYTOSOLIC_CALCIUM_ION_CONCENTRATION	GO_REGULATION_OF_CYTOSOLIC_CALCIUM_ION_CONCENTRATION		23	0.495272	0.843395	0.723301	1	1	98	tags=17%, list=10%, signal=19%
GO_PROTEIN_PHOSPHORYLATION	GO_PROTEIN_PHOSPHORYLATION		135	0.441193	0.843256	0.855856	1	1	131	tags=12%, list=14%, signal=12%
GO_REGULATION_OF_BLOOD_CIRCULATION	GO_REGULATION_OF_BLOOD_CIRCULATION		23	0.491854	0.841955	0.723731	1	1	147	tags=30%, list=16%, signal=35%
GO_ACTIN_FILAMENT_ORGANIZATION	GO_ACTIN_FILAMENT_ORGANIZATION		45	0.464371	0.840386	0.773262	1	1	170	tags=13%, list=18%, signal=16%
GO_ESTABLISHMENT_OF_CELL_POLARITY	GO_ESTABLISHMENT_OF_CELL_POLARITY		16	0.509605	0.839499	0.744157	1	1	136	tags=25%, list=15%, signal=29%
GO_CELLULAR_RESPONSE_TO_INSULIN_STIMULUS	GO_CELLULAR_RESPONSE_TO_INSULIN_STIMULUS		22	0.492621	0.839445	0.7414	1	1	190	tags=23%, list=20%, signal=28%
GO_GUANYL_NUCLEOTIDE_BINDING	GO_GUANYL_NUCLEOTIDE_BINDING		25	0.485605	0.838625	0.733728	1	1	63	tags=12%, list=7%, signal=13%
GO_REGULATION_OF_PROTEIN_DEPHOSPHORYLATION	GO_REGULATION_OF_PROTEIN_DEPHOSPHORYLATION		16	0.51044	0.837844	0.740276	1	1	199	tags=31%, list=21%, signal=39%
GO_REGULATION_OF_DEPHOSPHORYLATION	GO_REGULATION_OF_DEPHOSPHORYLATION		21	0.498416	0.835273	0.750294	1	1	199	tags=29%, list=21%, signal=35%
GO_PROTEOLYSIS	GO_PROTEOLYSIS		106	0.442152	0.8352	0.846928	1	1	26	tags=5%, list=3%, signal=4%
GO_CELL	GO_CELL		73	0.440247	0.833659	0.801433	1	1	190	tags=21%, list=20%, signal=24%
GO_CELL_CYCLE_PHASE_TRANSITION	GO_CELL_CYCLE_PHASE_TRANSITION		36	0.459907	0.828714	0.772829	1	1	239	tags=25%, list=26%, signal=32%
GO_ORGAN_GROWTH	GO_ORGAN_GROWTH		26	0.474805	0.828117	0.755172	1	1	153	tags=27%, list=16%, signal=31%
GO_REGULATION_OF_PHOSPHATASE_ACTIVITY	GO_REGULATION_OF_PHOSPHATASE_ACTIVITY		17	0.498106	0.827632	0.751545	1	1	178	tags=18%, list=19%, signal=21%
GO_NEGATIVE_REGULATION_OF_BIOSYNTHETIC_PROCESS	GO_NEGATIVE_REGULATION_OF_BIOSYNTHETIC_PROCESS		107	0.441376	0.826992	0.85613	1	1	168	tags=19%, list=18%, signal=20%
GO_DIVALENT_INORGANIC_CATION_TRANSPORT	GO_DIVALENT_INORGANIC_CATION_TRANSPORT		31	0.47707	0.826625	0.775556	1	1	61	tags=10%, list=7%, signal=10%
GO_RESPONSE_TO_ANTIBIOTIC	GO_RESPONSE_TO_ANTIBIOTIC		34	0.467292	0.826605	0.793065	1	1	131	tags=21%, list=14%, signal=23%
GO_GOLGI_VESICLE_TRANSPORT	GO_GOLGI_VESICLE_TRANSPORT		23	0.484513	0.826344	0.757895	1	1	98	tags=13%, list=10%, signal=14%
GO_NEPHRON_DEVELOPMENT	GO_NEPHRON_DEVELOPMENT		21	0.486606	0.826057	0.746683	1	1	184	tags=29%, list=20%, signal=35%
GO_RESPONSE_TO_DRUG	GO_RESPONSE_TO_DRUG		97	0.442138	0.825938	0.858156	1	1	177	tags=24%, list=19%, signal=26%
GO_CELL_CYCLE_PROCESS	GO_CELL_CYCLE_PROCESS		80	0.438965	0.825854	0.842593	1	1	60	tags=5%, list=6%, signal=5%
GO_CELL_ADHESION_MOLECULE_BINDING	GO_CELL_ADHESION_MOLECULE_BINDING		68	0.442888	0.822464	0.823045	1	1	159	tags=18%, list=17%, signal=20%
GO_REGULATION_OF_FAT_CELL_DIFFERENTIATION	GO_REGULATION_OF_FAT_CELL_DIFFERENTIATION		15	0.506583	0.820812	0.738579	1	1	131	tags=13%, list=14%, signal=15%
GO_BASEMENT_MEMBRANE	GO_BASEMENT_MEMBRANE		21	0.480505	0.820744	0.751523	1	1	43	tags=10%, list=5%, signal=10%
GO_PROTEIN_CONTAINING_COMPLEX_BINDING	GO_PROTEIN_CONTAINING_COMPLEX_BINDING		110	0.437509	0.820486	0.869478	1	1	146	tags=17%, list=16%, signal=18%
GO_CIRCULATORY_SYSTEM_PROCESS	GO_CIRCULATORY_SYSTEM_PROCESS		48	0.453368	0.820175	0.801743	1	1	149	tags=25%, list=16%, signal=28%
GO_REGULATION_OF_PHOSPHATIDYLINOSITOL_3_KINASE_SIGNALING	GO_REGULATION_OF_PHOSPHATIDYLINOSITOL_3_KINASE_SIGNALING		16	0.496646	0.820114	0.766833	1	1	73	tags=19%, list=8%, signal=20%
GO_POSITIVE_REGULATION_OF_PHOSPHORUS_METABOLIC_PROCESS	GO_POSITIVE_REGULATION_OF_PHOSPHORUS_METABOLIC_PROCESS		91	0.438121	0.819335	0.847095	1	1	134	tags=14%, list=14%, signal=15%
GO_RAS_PROTEIN_SIGNAL_TRANSDUCTION	GO_RAS_PROTEIN_SIGNAL_TRANSDUCTION		37	0.452343	0.816967	0.782755	1	1	113	tags=14%, list=12%, signal=15%
GO_SULFUR_COMPOUND_BINDING	GO_SULFUR_COMPOUND_BINDING		37	0.453464	0.813862	0.779006	1	1	160	tags=22%, list=17%, signal=25%
GO_ATP_METABOLIC_PROCESS	GO_ATP_METABOLIC_PROCESS		27	0.465371	0.812931	0.788863	1	1	210	tags=26%, list=22%, signal=32%
GO_NEGATIVE_REGULATION_OF_EPITHELIAL_CELL_PROLIFERATION	GO_NEGATIVE_REGULATION_OF_EPITHELIAL_CELL_PROLIFERATION		26	0.474282	0.812684	0.776224	1	1	108	tags=15%, list=12%, signal=17%
GO_SEXUAL_REPRODUCTION	GO_SEXUAL_REPRODUCTION		40	0.456347	0.812621	0.81153	1	1	189	tags=25%, list=20%, signal=30%
GO_TUBE_MORPHOGENESIS	GO_TUBE_MORPHOGENESIS		99	0.432175	0.811947	0.869654	1	1	57	tags=9%, list=6%, signal=9%
GO_INOSITOL_LIPID_MEDIATED_SIGNALING	GO_INOSITOL_LIPID_MEDIATED_SIGNALING		19	0.484016	0.811917	0.739342	1	1	73	tags=16%, list=8%, signal=17%
GO_REGULATION_OF_METAL_ION_TRANSPORT	GO_REGULATION_OF_METAL_ION_TRANSPORT		33	0.459425	0.811355	0.786277	1	1	151	tags=15%, list=16%, signal=17%
GO_CELL_MATRIX_ADHESION	GO_CELL_MATRIX_ADHESION		28	0.46471	0.811116	0.779056	1	1	41	tags=7%, list=4%, signal=7%
GO_ANION_TRANSMEMBRANE_TRANSPORTER_ACTIVITY	GO_ANION_TRANSMEMBRANE_TRANSPORTER_ACTIVITY		17	0.490303	0.809166	0.765356	1	1	66	tags=18%, list=7%, signal=19%
GO_NEGATIVE_REGULATION_OF_SIGNALING	GO_NEGATIVE_REGULATION_OF_SIGNALING		121	0.427511	0.808383	0.884189	1	1	153	tags=15%, list=16%, signal=15%
GO_PHOSPHATIDYLINOSITOL_3_KINASE_SIGNALING	GO_PHOSPHATIDYLINOSITOL_3_KINASE_SIGNALING		16	0.496646	0.808157	0.780735	1	1	73	tags=19%, list=8%, signal=20%
GO_REGULATION_OF_INTRACELLULAR_SIGNAL_TRANSDUCTION	GO_REGULATION_OF_INTRACELLULAR_SIGNAL_TRANSDUCTION		146	0.426305	0.806153	0.915832	1	1	132	tags=14%, list=14%, signal=14%
GO_POSITIVE_REGULATION_OF_PROTEIN_MODIFICATION_PROCESS	GO_POSITIVE_REGULATION_OF_PROTEIN_MODIFICATION_PROCESS		92	0.428786	0.804436	0.862805	1	1	132	tags=13%, list=14%, signal=14%
GO_GAMETE_GENERATION	GO_GAMETE_GENERATION		34	0.453637	0.802126	0.797802	1	1	185	tags=26%, list=20%, signal=32%
GO_ACTIVATION_OF_PROTEIN_KINASE_ACTIVITY	GO_ACTIVATION_OF_PROTEIN_KINASE_ACTIVITY		21	0.470528	0.798397	0.774272	1	1	73	tags=14%, list=8%, signal=15%
GO_PEPTIDYL_TYROSINE_MODIFICATION	GO_PEPTIDYL_TYROSINE_MODIFICATION		32	0.454925	0.795729	0.811659	1	1	144	tags=16%, list=15%, signal=18%
GO_DEFENSE_RESPONSE	GO_DEFENSE_RESPONSE		96	0.422484	0.793855	0.880612	1	1	130	tags=13%, list=14%, signal=13%
GO_PHOSPHOLIPID_METABOLIC_PROCESS	GO_PHOSPHOLIPID_METABOLIC_PROCESS		16	0.484528	0.793215	0.781707	1	1	129	tags=25%, list=14%, signal=29%
GO_REGULATION_OF_PHOSPHORYLATION	GO_REGULATION_OF_PHOSPHORYLATION		119	0.418296	0.791832	0.906155	1	1	134	tags=13%, list=14%, signal=13%
GO_SENSORY_PERCEPTION	GO_SENSORY_PERCEPTION		25	0.457881	0.789777	0.801663	1	1	101	tags=28%, list=11%, signal=31%
GO_CELLULAR_RESPONSE_TO_INORGANIC_SUBSTANCE	GO_CELLULAR_RESPONSE_TO_INORGANIC_SUBSTANCE		22	0.465168	0.786256	0.795967	1	1	172	tags=14%, list=18%, signal=16%
GO_HEPARIN_BINDING	GO_HEPARIN_BINDING		29	0.453874	0.786103	0.823799	1	1	160	tags=24%, list=17%, signal=28%
GO_CELL_SUBSTRATE_JUNCTION	GO_CELL_SUBSTRATE_JUNCTION		81	0.421195	0.785331	0.88049	1	1	137	tags=10%, list=15%, signal=11%
GO_CELL_CYCLE_G1_S_PHASE_TRANSITION	GO_CELL_CYCLE_G1_S_PHASE_TRANSITION		18	0.466826	0.783256	0.778319	1	1	159	tags=17%, list=17%, signal=20%
GO_HEMATOPOIETIC_PROGENITOR_CELL_DIFFERENTIATION	GO_HEMATOPOIETIC_PROGENITOR_CELL_DIFFERENTIATION		16	0.475603	0.78069	0.797992	1	1	22	tags=6%, list=2%, signal=6%
GO_FAT_CELL_DIFFERENTIATION	GO_FAT_CELL_DIFFERENTIATION		16	0.473459	0.780689	0.798758	1	1	25	tags=6%, list=3%, signal=6%
GO_SMALL_GTPASE_MEDIATED_SIGNAL_TRANSDUCTION	GO_SMALL_GTPASE_MEDIATED_SIGNAL_TRANSDUCTION		43	0.431822	0.779052	0.827511	1	1	159	tags=16%, list=17%, signal=19%
GO_REGULATION_OF_CELL_CYCLE_PHASE_TRANSITION	GO_REGULATION_OF_CELL_CYCLE_PHASE_TRANSITION		25	0.452245	0.777635	0.819444	1	1	234	tags=24%, list=25%, signal=31%
GO_G_PROTEIN_COUPLED_RECEPTOR_BINDING	GO_G_PROTEIN_COUPLED_RECEPTOR_BINDING		17	0.463645	0.777436	0.797531	1	1	234	tags=41%, list=25%, signal=54%
GO_POSITIVE_REGULATION_OF_CELL_ADHESION	GO_POSITIVE_REGULATION_OF_CELL_ADHESION		47	0.421978	0.77365	0.839228	1	1	113	tags=15%, list=12%, signal=16%
GO_RESPONSE_TO_ESTRADIOL	GO_RESPONSE_TO_ESTRADIOL		16	0.465006	0.77041	0.787546	1	1	91	tags=19%, list=10%, signal=20%
GO_RNA_BINDING	GO_RNA_BINDING		93	0.408319	0.769972	0.901323	1	1	161	tags=13%, list=17%, signal=14%
GO_MONOCARBOXYLIC_ACID_BIOSYNTHETIC_PROCESS	GO_MONOCARBOXYLIC_ACID_BIOSYNTHETIC_PROCESS		19	0.459165	0.76978	0.812576	1	1	179	tags=42%, list=19%, signal=51%
GO_REGULATION_OF_RESPONSE_TO_STRESS	GO_REGULATION_OF_RESPONSE_TO_STRESS		106	0.407976	0.765926	0.91692	1	1	184	tags=21%, list=20%, signal=23%
GO_TUBE_DEVELOPMENT	GO_TUBE_DEVELOPMENT		124	0.405951	0.76452	0.930373	1	1	161	tags=18%, list=17%, signal=19%
GO_CHEMICAL_HOMEOSTASIS	GO_CHEMICAL_HOMEOSTASIS		76	0.409645	0.762996	0.893552	1	1	190	tags=22%, list=20%, signal=26%
GO_POSITIVE_REGULATION_OF_CHEMOTAXIS	GO_POSITIVE_REGULATION_OF_CHEMOTAXIS		18	0.45167	0.758406	0.82933	1	1	73	tags=17%, list=8%, signal=18%
GO_RESPONSE_TO_OXYGEN_CONTAINING_COMPOUND	GO_RESPONSE_TO_OXYGEN_CONTAINING_COMPOUND		152	0.396886	0.757088	0.955868	1	1	131	tags=16%, list=14%, signal=15%
GO_ENZYME_REGULATOR_ACTIVITY	GO_ENZYME_REGULATOR_ACTIVITY		76	0.405496	0.757011	0.896516	1	1	109	tags=11%, list=12%, signal=11%
GO_FORMATION_OF_PRIMARY_GERM_LAYER	GO_FORMATION_OF_PRIMARY_GERM_LAYER		23	0.441875	0.755522	0.825	1	1	160	tags=30%, list=17%, signal=36%
GO_PROTEIN_KINASE_B_SIGNALING	GO_PROTEIN_KINASE_B_SIGNALING		28	0.433477	0.755471	0.84083	1	1	73	tags=11%, list=8%, signal=11%
GO_POSITIVE_REGULATION_OF_TRANSMEMBRANE_RECEPTOR_PROTEIN_SERINE_THREONINE_KINASE_SIGNALING_PATHWAY	GO_POSITIVE_REGULATION_OF_TRANSMEMBRANE_RECEPTOR_PROTEIN_SERINE_THREONINE_KINASE_SIGNALING_PATHWAY		17	0.456593	0.754764	0.832704	1	1	26	tags=6%, list=3%, signal=6%
GO_TISSUE_MORPHOGENESIS	GO_TISSUE_MORPHOGENESIS		87	0.405627	0.75349	0.908629	1	1	44	tags=8%, list=5%, signal=8%
GO_PEPTIDASE_REGULATOR_ACTIVITY	GO_PEPTIDASE_REGULATOR_ACTIVITY		26	0.439426	0.752855	0.844291	1	1	26	tags=8%, list=3%, signal=8%
GO_POSITIVE_REGULATION_OF_CELL_DEATH	GO_POSITIVE_REGULATION_OF_CELL_DEATH		74	0.402018	0.750281	0.903826	1	1	155	tags=19%, list=17%, signal=21%
GO_REPRODUCTION	GO_REPRODUCTION		102	0.396043	0.749941	0.905337	1	1	189	tags=21%, list=20%, signal=23%
GO_POSITIVE_REGULATION_OF_MAP_KINASE_ACTIVITY	GO_POSITIVE_REGULATION_OF_MAP_KINASE_ACTIVITY		21	0.441049	0.748685	0.837545	1	1	73	tags=14%, list=8%, signal=15%
GO_GASTRULATION	GO_GASTRULATION		26	0.436175	0.748169	0.859791	1	1	160	tags=27%, list=17%, signal=32%
GO_CYTOKINE_MEDIATED_SIGNALING_PATHWAY	GO_CYTOKINE_MEDIATED_SIGNALING_PATHWAY		61	0.403962	0.747742	0.891192	1	1	131	tags=11%, list=14%, signal=12%
GO_DEVELOPMENTAL_PROCESS_INVOLVED_IN_REPRODUCTION	GO_DEVELOPMENTAL_PROCESS_INVOLVED_IN_REPRODUCTION		70	0.402455	0.746229	0.896158	1	1	185	tags=23%, list=20%, signal=26%
GO_MUSCLE_STRUCTURE_DEVELOPMENT	GO_MUSCLE_STRUCTURE_DEVELOPMENT		73	0.398176	0.743684	0.912371	1	1	40	tags=7%, list=4%, signal=7%
GO_STEM_CELL_DIFFERENTIATION	GO_STEM_CELL_DIFFERENTIATION		26	0.431069	0.740817	0.846154	1	1	155	tags=23%, list=17%, signal=27%
GO_LEUKOCYTE_CHEMOTAXIS	GO_LEUKOCYTE_CHEMOTAXIS		20	0.438064	0.739041	0.845777	1	1	79	tags=15%, list=8%, signal=16%
GO_CADHERIN_BINDING	GO_CADHERIN_BINDING		31	0.425047	0.737769	0.854402	1	1	69	tags=6%, list=7%, signal=7%
GO_REGULATION_OF_PHOSPHORUS_METABOLIC_PROCESS	GO_REGULATION_OF_PHOSPHORUS_METABOLIC_PROCESS		141	0.391159	0.736221	0.965966	1	1	134	tags=11%, list=14%, signal=11%
GO_CELLULAR_RESPONSE_TO_ABIOTIC_STIMULUS	GO_CELLULAR_RESPONSE_TO_ABIOTIC_STIMULUS		24	0.428216	0.736036	0.835088	1	1	89	tags=17%, list=10%, signal=18%
GO_CELLULAR_RESPONSE_TO_OXYGEN_CONTAINING_COMPOUND	GO_CELLULAR_RESPONSE_TO_OXYGEN_CONTAINING_COMPOUND		107	0.391247	0.735826	0.932392	1	1	131	tags=16%, list=14%, signal=16%
GO_REPRODUCTIVE_SYSTEM_DEVELOPMENT	GO_REPRODUCTIVE_SYSTEM_DEVELOPMENT		55	0.400774	0.73462	0.893843	1	1	185	tags=22%, list=20%, signal=26%
GO_POSITIVE_REGULATION_OF_HYDROLASE_ACTIVITY	GO_POSITIVE_REGULATION_OF_HYDROLASE_ACTIVITY		62	0.397566	0.734236	0.887593	1	1	130	tags=15%, list=14%, signal=16%
GO_POSITIVE_REGULATION_OF_MOLECULAR_FUNCTION	GO_POSITIVE_REGULATION_OF_MOLECULAR_FUNCTION		131	0.390745	0.734031	0.9499	1	1	139	tags=12%, list=15%, signal=12%
GO_RIBONUCLEOPROTEIN_COMPLEX	GO_RIBONUCLEOPROTEIN_COMPLEX		26	0.422233	0.732582	0.855518	1	1	188	tags=19%, list=20%, signal=23%
GO_RESPONSE_TO_INSULIN	GO_RESPONSE_TO_INSULIN		27	0.422531	0.732092	0.857143	1	1	190	tags=19%, list=20%, signal=23%
GO_REGULATION_OF_PROTEIN_CATABOLIC_PROCESS	GO_REGULATION_OF_PROTEIN_CATABOLIC_PROCESS		35	0.413112	0.73198	0.873333	1	1	202	tags=26%, list=22%, signal=32%
GO_REGULATION_OF_SECRETION	GO_REGULATION_OF_SECRETION		54	0.400311	0.731976	0.897382	1	1	193	tags=20%, list=21%, signal=24%
GO_POSITIVE_REGULATION_OF_ION_TRANSPORT	GO_POSITIVE_REGULATION_OF_ION_TRANSPORT		25	0.418243	0.729364	0.862903	1	1	139	tags=16%, list=15%, signal=18%
GO_REGULATION_OF_AUTOPHAGY	GO_REGULATION_OF_AUTOPHAGY		22	0.426976	0.727609	0.875	1	1	136	tags=18%, list=15%, signal=21%
GO_POSITIVE_REGULATION_OF_CELL_CELL_ADHESION	GO_POSITIVE_REGULATION_OF_CELL_CELL_ADHESION		22	0.429007	0.725129	0.866189	1	1	102	tags=14%, list=11%, signal=15%
GO_ACTIN_FILAMENT_BUNDLE_ORGANIZATION	GO_ACTIN_FILAMENT_BUNDLE_ORGANIZATION		22	0.42479	0.7247	0.84838	1	1	228	tags=27%, list=24%, signal=35%
GO_RESPONSE_TO_WOUNDING	GO_RESPONSE_TO_WOUNDING		74	0.391147	0.723899	0.930824	1	1	99	tags=16%, list=11%, signal=17%
GO_EMBRYO_DEVELOPMENT	GO_EMBRYO_DEVELOPMENT		100	0.384219	0.72106	0.941236	1	1	113	tags=10%, list=12%, signal=10%
GO_MUSCLE_TISSUE_DEVELOPMENT	GO_MUSCLE_TISSUE_DEVELOPMENT		43	0.397899	0.71963	0.882353	1	1	40	tags=7%, list=4%, signal=7%
GO_REGULATION_OF_RESPONSE_TO_BIOTIC_STIMULUS	GO_REGULATION_OF_RESPONSE_TO_BIOTIC_STIMULUS		18	0.436211	0.719467	0.859849	1	1	184	tags=28%, list=20%, signal=34%
GO_REGULATION_OF_PROTEIN_MODIFICATION_PROCESS	GO_REGULATION_OF_PROTEIN_MODIFICATION_PROCESS		140	0.381165	0.718336	0.964789	1	1	73	tags=6%, list=8%, signal=6%
GO_PHAGOCYTOSIS	GO_PHAGOCYTOSIS		22	0.424178	0.71736	0.863258	1	1	24	tags=5%, list=3%, signal=5%
GO_VACUOLE	GO_VACUOLE		57	0.390872	0.716464	0.918172	1	1	101	tags=11%, list=11%, signal=11%
GO_PEPTIDE_METABOLIC_PROCESS	GO_PEPTIDE_METABOLIC_PROCESS		51	0.392217	0.714747	0.904711	1	1	7	tags=2%, list=1%, signal=2%
GO_REGULATION_OF_MAP_KINASE_ACTIVITY	GO_REGULATION_OF_MAP_KINASE_ACTIVITY		28	0.407747	0.714479	0.882554	1	1	73	tags=11%, list=8%, signal=11%
GO_CELLULAR_RESPONSE_TO_ENDOGENOUS_STIMULUS	GO_CELLULAR_RESPONSE_TO_ENDOGENOUS_STIMULUS		150	0.374506	0.711247	0.977934	1	1	163	tags=15%, list=17%, signal=16%
GO_INTERACTION_WITH_HOST	GO_INTERACTION_WITH_HOST		19	0.421528	0.705919	0.882784	1	1	135	tags=32%, list=14%, signal=36%
GO_REGULATION_OF_MUSCLE_CONTRACTION	GO_REGULATION_OF_MUSCLE_CONTRACTION		15	0.427146	0.704723	0.868726	1	1	23	tags=7%, list=2%, signal=7%
GO_HEART_DEVELOPMENT	GO_HEART_DEVELOPMENT		71	0.377178	0.703103	0.933194	1	1	160	tags=18%, list=17%, signal=20%
GO_ESTABLISHMENT_OF_LOCALIZATION_IN_CELL	GO_ESTABLISHMENT_OF_LOCALIZATION_IN_CELL		33	0.392537	0.703101	0.892168	1	1	118	tags=12%, list=13%, signal=13%
GO_RHO_PROTEIN_SIGNAL_TRANSDUCTION	GO_RHO_PROTEIN_SIGNAL_TRANSDUCTION		22	0.414182	0.702551	0.882904	1	1	113	tags=18%, list=12%, signal=20%
GO_ESTABLISHMENT_OF_PROTEIN_LOCALIZATION_TO_ORGANELLE	GO_ESTABLISHMENT_OF_PROTEIN_LOCALIZATION_TO_ORGANELLE		29	0.402645	0.702048	0.892202	1	1	199	tags=17%, list=21%, signal=21%
GO_EMBRYO_DEVELOPMENT_ENDING_IN_BIRTH_OR_EGG_HATCHING	GO_EMBRYO_DEVELOPMENT_ENDING_IN_BIRTH_OR_EGG_HATCHING		56	0.376423	0.701527	0.917708	1	1	40	tags=5%, list=4%, signal=5%
GO_PEPTIDYL_SERINE_MODIFICATION	GO_PEPTIDYL_SERINE_MODIFICATION		22	0.406693	0.699324	0.878472	1	1	97	tags=14%, list=10%, signal=15%
GO_SECRETION	GO_SECRETION		118	0.371583	0.699167	0.962626	1	1	194	tags=18%, list=21%, signal=20%
GO_PROTEIN_CATABOLIC_PROCESS	GO_PROTEIN_CATABOLIC_PROCESS		52	0.386476	0.697874	0.930233	1	1	203	tags=19%, list=22%, signal=23%
GO_POSITIVE_REGULATION_OF_KINASE_ACTIVITY	GO_POSITIVE_REGULATION_OF_KINASE_ACTIVITY		46	0.386244	0.697007	0.909483	1	1	134	tags=15%, list=14%, signal=17%
GO_RESPONSE_TO_GROWTH_FACTOR	GO_RESPONSE_TO_GROWTH_FACTOR		95	0.370192	0.696955	0.954453	1	1	159	tags=21%, list=17%, signal=23%
GO_ANION_TRANSMEMBRANE_TRANSPORT	GO_ANION_TRANSMEMBRANE_TRANSPORT		18	0.412906	0.696568	0.860241	1	1	135	tags=22%, list=14%, signal=25%
GO_CHROMATIN_BINDING	GO_CHROMATIN_BINDING		23	0.410373	0.694294	0.872641	1	1	213	tags=30%, list=23%, signal=38%
GO_REGULATION_OF_CELL_SUBSTRATE_ADHESION	GO_REGULATION_OF_CELL_SUBSTRATE_ADHESION		35	0.394204	0.694012	0.9098	1	1	79	tags=9%, list=8%, signal=9%
GO_SECRETORY_VESICLE	GO_SECRETORY_VESICLE		79	0.371595	0.693619	0.946083	1	1	118	tags=10%, list=13%, signal=11%
GO_POSITIVE_REGULATION_OF_TRANSFERASE_ACTIVITY	GO_POSITIVE_REGULATION_OF_TRANSFERASE_ACTIVITY		48	0.38448	0.693349	0.903434	1	1	134	tags=15%, list=14%, signal=16%
GO_EXTERNAL_SIDE_OF_PLASMA_MEMBRANE	GO_EXTERNAL_SIDE_OF_PLASMA_MEMBRANE		24	0.402292	0.692383	0.895294	1	1	113	tags=17%, list=12%, signal=18%
GO_POSITIVE_REGULATION_OF_PROTEIN_METABOLIC_PROCESS	GO_POSITIVE_REGULATION_OF_PROTEIN_METABOLIC_PROCESS		130	0.36735	0.691694	0.966867	1	1	132	tags=12%, list=14%, signal=12%
GO_CIRCULATORY_SYSTEM_DEVELOPMENT	GO_CIRCULATORY_SYSTEM_DEVELOPMENT		132	0.363743	0.689797	0.970707	1	1	161	tags=17%, list=17%, signal=17%
GO_EPITHELIAL_TO_MESENCHYMAL_TRANSITION	GO_EPITHELIAL_TO_MESENCHYMAL_TRANSITION		28	0.394743	0.684501	0.909194	1	1	41	tags=11%, list=4%, signal=11%
GO_REGULATION_OF_CELLULAR_RESPONSE_TO_GROWTH_FACTOR_STIMULUS	GO_REGULATION_OF_CELLULAR_RESPONSE_TO_GROWTH_FACTOR_STIMULUS		43	0.381318	0.680414	0.932755	1	1	153	tags=19%, list=16%, signal=21%
GO_REGULATION_OF_CELL_CYCLE_PROCESS	GO_REGULATION_OF_CELL_CYCLE_PROCESS		39	0.379675	0.680085	0.911504	1	1	234	tags=21%, list=25%, signal=26%
GO_POSITIVE_REGULATION_OF_PROTEIN_SERINE_THREONINE_KINASE_ACTIVITY	GO_POSITIVE_REGULATION_OF_PROTEIN_SERINE_THREONINE_KINASE_ACTIVITY		29	0.388953	0.67754	0.909502	1	1	73	tags=10%, list=8%, signal=11%
GO_REGULATION_OF_KINASE_ACTIVITY	GO_REGULATION_OF_KINASE_ACTIVITY		66	0.365549	0.677057	0.936458	1	1	134	tags=12%, list=14%, signal=13%
GO_REGULATION_OF_TRANSFERASE_ACTIVITY	GO_REGULATION_OF_TRANSFERASE_ACTIVITY		69	0.364312	0.676093	0.942946	1	1	134	tags=12%, list=14%, signal=13%
GO_INFLAMMATORY_RESPONSE	GO_INFLAMMATORY_RESPONSE		53	0.372714	0.675907	0.942797	1	1	130	tags=13%, list=14%, signal=14%
GO_POSITIVE_REGULATION_OF_EPITHELIAL_CELL_MIGRATION	GO_POSITIVE_REGULATION_OF_EPITHELIAL_CELL_MIGRATION		18	0.407693	0.674031	0.91052	1	1	193	tags=22%, list=21%, signal=27%
GO_IMMUNE_SYSTEM_DEVELOPMENT	GO_IMMUNE_SYSTEM_DEVELOPMENT		65	0.360301	0.673706	0.949064	1	1	94	tags=8%, list=10%, signal=8%
GO_MYELOID_LEUKOCYTE_ACTIVATION	GO_MYELOID_LEUKOCYTE_ACTIVATION		43	0.376258	0.673565	0.944385	1	1	104	tags=12%, list=11%, signal=12%
GO_ORGANIC_ACID_BIOSYNTHETIC_PROCESS	GO_ORGANIC_ACID_BIOSYNTHETIC_PROCESS		30	0.386311	0.672881	0.902027	1	1	179	tags=27%, list=19%, signal=32%
GO_RESPONSE_TO_NITROGEN_COMPOUND	GO_RESPONSE_TO_NITROGEN_COMPOUND		96	0.356607	0.672136	0.965691	1	1	175	tags=20%, list=19%, signal=22%
GO_ANATOMICAL_STRUCTURE_FORMATION_INVOLVED_IN_MORPHOGENESIS	GO_ANATOMICAL_STRUCTURE_FORMATION_INVOLVED_IN_MORPHOGENESIS		123	0.354541	0.670523	0.977889	1	1	162	tags=18%, list=17%, signal=19%
GO_UROGENITAL_SYSTEM_DEVELOPMENT	GO_UROGENITAL_SYSTEM_DEVELOPMENT		47	0.369043	0.668066	0.944026	1	1	184	tags=23%, list=20%, signal=28%
GO_TRANSCRIPTION_COACTIVATOR_ACTIVITY	GO_TRANSCRIPTION_COACTIVATOR_ACTIVITY		21	0.393176	0.667624	0.894161	1	1	123	tags=14%, list=13%, signal=16%
GO_MUSCLE_CONTRACTION	GO_MUSCLE_CONTRACTION		36	0.378782	0.662955	0.933628	1	1	149	tags=22%, list=16%, signal=25%
GO_TRANSFERASE_COMPLEX	GO_TRANSFERASE_COMPLEX		21	0.396782	0.660749	0.903188	1	1	220	tags=24%, list=24%, signal=30%
GO_POSITIVE_REGULATION_OF_GTPASE_ACTIVITY	GO_POSITIVE_REGULATION_OF_GTPASE_ACTIVITY		21	0.387331	0.65867	0.910152	1	1	158	tags=19%, list=17%, signal=22%
GO_REGULATION_OF_CATABOLIC_PROCESS	GO_REGULATION_OF_CATABOLIC_PROCESS		68	0.353614	0.657	0.949795	1	1	209	tags=25%, list=22%, signal=30%
GO_REGULATION_OF_STRESS_ACTIVATED_PROTEIN_KINASE_SIGNALING_CASCADE	GO_REGULATION_OF_STRESS_ACTIVATED_PROTEIN_KINASE_SIGNALING_CASCADE		15	0.40093	0.65481	0.921995	1	1	131	tags=13%, list=14%, signal=15%
GO_RESPIRATORY_SYSTEM_DEVELOPMENT	GO_RESPIRATORY_SYSTEM_DEVELOPMENT		32	0.367369	0.65414	0.940516	1	1	155	tags=22%, list=17%, signal=25%
GO_REGULATION_OF_BINDING	GO_REGULATION_OF_BINDING		43	0.357983	0.653339	0.939196	1	1	233	tags=21%, list=25%, signal=27%
GO_ORGANONITROGEN_COMPOUND_BIOSYNTHETIC_PROCESS	GO_ORGANONITROGEN_COMPOUND_BIOSYNTHETIC_PROCESS		112	0.344024	0.650956	0.98288	1	1	126	tags=10%, list=13%, signal=10%
GO_REGULATION_OF_CELLULAR_CATABOLIC_PROCESS	GO_REGULATION_OF_CELLULAR_CATABOLIC_PROCESS		56	0.353868	0.650268	0.945777	1	1	193	tags=23%, list=21%, signal=27%
GO_ENERGY_DERIVATION_BY_OXIDATION_OF_ORGANIC_COMPOUNDS	GO_ENERGY_DERIVATION_BY_OXIDATION_OF_ORGANIC_COMPOUNDS		23	0.377908	0.650105	0.922799	1	1	318	tags=43%, list=34%, signal=64%
GO_REGULATION_OF_EPITHELIAL_TO_MESENCHYMAL_TRANSITION	GO_REGULATION_OF_EPITHELIAL_TO_MESENCHYMAL_TRANSITION		15	0.398534	0.647986	0.907478	1	1	41	tags=13%, list=4%, signal=14%
GO_REGULATION_OF_CHEMOTAXIS	GO_REGULATION_OF_CHEMOTAXIS		25	0.374025	0.644596	0.944891	1	1	102	tags=16%, list=11%, signal=17%
GO_ANIMAL_ORGAN_MORPHOGENESIS	GO_ANIMAL_ORGAN_MORPHOGENESIS		130	0.341662	0.641846	0.983903	1	1	43	tags=6%, list=5%, signal=6%
GO_RESPONSE_TO_METAL_ION	GO_RESPONSE_TO_METAL_ION		37	0.359794	0.641349	0.94098	1	1	193	tags=19%, list=21%, signal=23%
GO_NEGATIVE_REGULATION_OF_PROTEIN_MODIFICATION_PROCESS	GO_NEGATIVE_REGULATION_OF_PROTEIN_MODIFICATION_PROCESS		51	0.349836	0.639685	0.960512	1	1	155	tags=10%, list=17%, signal=11%
GO_SIDE_OF_MEMBRANE	GO_SIDE_OF_MEMBRANE		38	0.357237	0.639653	0.96044	1	1	142	tags=13%, list=15%, signal=15%
GO_MICROTUBULE_ORGANIZING_CENTER	GO_MICROTUBULE_ORGANIZING_CENTER		30	0.360943	0.63864	0.935447	1	1	181	tags=17%, list=19%, signal=20%
GO_MYELOID_LEUKOCYTE_DIFFERENTIATION	GO_MYELOID_LEUKOCYTE_DIFFERENTIATION		18	0.383978	0.638495	0.920538	1	1	51	tags=6%, list=5%, signal=6%
GO_NEGATIVE_REGULATION_OF_CELL_CELL_ADHESION	GO_NEGATIVE_REGULATION_OF_CELL_CELL_ADHESION		18	0.382556	0.637762	0.930403	1	1	180	tags=22%, list=19%, signal=27%
GO_INTERSPECIES_INTERACTION_BETWEEN_ORGANISMS	GO_INTERSPECIES_INTERACTION_BETWEEN_ORGANISMS		58	0.345941	0.633162	0.962065	1	1	135	tags=17%, list=14%, signal=19%
GO_ENDODERM_DEVELOPMENT	GO_ENDODERM_DEVELOPMENT		15	0.391561	0.63162	0.912237	1	1	17	tags=7%, list=2%, signal=7%
GO_GLOMERULUS_DEVELOPMENT	GO_GLOMERULUS_DEVELOPMENT		15	0.389432	0.631187	0.913486	1	1	184	tags=27%, list=20%, signal=33%
GO_CELL_SUBSTRATE_ADHESION	GO_CELL_SUBSTRATE_ADHESION		56	0.342282	0.631151	0.972133	1	1	41	tags=5%, list=4%, signal=5%
GO_GTPASE_BINDING	GO_GTPASE_BINDING		22	0.375215	0.630352	0.934446	1	1	182	tags=18%, list=19%, signal=22%
GO_ACTIN_FILAMENT_BUNDLE	GO_ACTIN_FILAMENT_BUNDLE		23	0.371702	0.627374	0.944771	1	1	21	tags=4%, list=2%, signal=4%
GO_POSITIVE_REGULATION_OF_CATALYTIC_ACTIVITY	GO_POSITIVE_REGULATION_OF_CATALYTIC_ACTIVITY		103	0.330533	0.62661	0.982741	1	1	134	tags=13%, list=14%, signal=13%
GO_MESENCHYMAL_CELL_DIFFERENTIATION	GO_MESENCHYMAL_CELL_DIFFERENTIATION		39	0.347808	0.626322	0.943894	1	1	41	tags=8%, list=4%, signal=8%
GO_REGULATION_OF_MUSCLE_SYSTEM_PROCESS	GO_REGULATION_OF_MUSCLE_SYSTEM_PROCESS		20	0.369825	0.623751	0.925532	1	1	149	tags=15%, list=16%, signal=17%
GO_CELLULAR_RESPONSE_TO_NITROGEN_COMPOUND	GO_CELLULAR_RESPONSE_TO_NITROGEN_COMPOUND		62	0.336973	0.623038	0.972888	1	1	131	tags=16%, list=14%, signal=18%
GO_SMALL_GTPASE_BINDING	GO_SMALL_GTPASE_BINDING		19	0.379236	0.621859	0.941975	1	1	182	tags=21%, list=19%, signal=26%
GO_CELLULAR_RESPONSE_TO_ORGANIC_CYCLIC_COMPOUND	GO_CELLULAR_RESPONSE_TO_ORGANIC_CYCLIC_COMPOUND		52	0.339456	0.620739	0.970588	1	1	104	tags=10%, list=11%, signal=10%
GO_REGULATION_OF_LIPID_BIOSYNTHETIC_PROCESS	GO_REGULATION_OF_LIPID_BIOSYNTHETIC_PROCESS		20	0.367692	0.619746	0.941736	1	1	179	tags=20%, list=19%, signal=24%
GO_VACUOLAR_MEMBRANE	GO_VACUOLAR_MEMBRANE		23	0.364571	0.619532	0.95397	1	1	190	tags=17%, list=20%, signal=21%
GO_REGULATION_OF_TRANSMEMBRANE_RECEPTOR_PROTEIN_SERINE_THREONINE_KINASE_SIGNALING_PATHWAY	GO_REGULATION_OF_TRANSMEMBRANE_RECEPTOR_PROTEIN_SERINE_THREONINE_KINASE_SIGNALING_PATHWAY		37	0.347175	0.61745	0.944323	1	1	153	tags=14%, list=16%, signal=16%
GO_RESPONSE_TO_INORGANIC_SUBSTANCE	GO_RESPONSE_TO_INORGANIC_SUBSTANCE		59	0.331176	0.614431	0.975104	1	1	177	tags=17%, list=19%, signal=20%
GO_GOLGI_ASSOCIATED_VESICLE	GO_GOLGI_ASSOCIATED_VESICLE		17	0.373441	0.613891	0.936068	1	1	98	tags=12%, list=10%, signal=13%
GO_RESPONSE_TO_HYDROGEN_PEROXIDE	GO_RESPONSE_TO_HYDROGEN_PEROXIDE		18	0.371678	0.613762	0.941542	1	1	21	tags=6%, list=2%, signal=6%
GO_METANEPHROS_DEVELOPMENT	GO_METANEPHROS_DEVELOPMENT		19	0.365265	0.609819	0.941818	1	1	126	tags=16%, list=13%, signal=18%
GO_RESPONSE_TO_TOXIC_SUBSTANCE	GO_RESPONSE_TO_TOXIC_SUBSTANCE		56	0.333632	0.609443	0.972574	1	1	87	tags=11%, list=9%, signal=11%
GO_CELL_CHEMOTAXIS	GO_CELL_CHEMOTAXIS		27	0.347555	0.60832	0.965948	1	1	79	tags=11%, list=8%, signal=12%
GO_LEUKOCYTE_MEDIATED_IMMUNITY	GO_LEUKOCYTE_MEDIATED_IMMUNITY		45	0.329544	0.597477	0.974386	1	1	126	tags=11%, list=13%, signal=12%
GO_PROTEIN_LOCALIZATION_TO_ORGANELLE	GO_PROTEIN_LOCALIZATION_TO_ORGANELLE		55	0.324235	0.597402	0.975661	1	1	199	tags=20%, list=21%, signal=24%
GO_PEPTIDE_SECRETION	GO_PEPTIDE_SECRETION		45	0.3275	0.594045	0.975054	1	1	194	tags=27%, list=21%, signal=32%
GO_CELLULAR_AMIDE_METABOLIC_PROCESS	GO_CELLULAR_AMIDE_METABOLIC_PROCESS		65	0.324685	0.593012	0.990702	1	1	114	tags=6%, list=12%, signal=7%
GO_CATALYTIC_COMPLEX	GO_CATALYTIC_COMPLEX		51	0.323838	0.592606	0.975661	1	1	220	tags=16%, list=24%, signal=19%
GO_MYELOID_LEUKOCYTE_MIGRATION	GO_MYELOID_LEUKOCYTE_MIGRATION		17	0.351332	0.590642	0.956098	1	1	79	tags=12%, list=8%, signal=13%
GO_COFACTOR_BINDING	GO_COFACTOR_BINDING		25	0.338935	0.587769	0.95935	1	1	119	tags=8%, list=13%, signal=9%
GO_REGULATION_OF_ACTIN_FILAMENT_ORGANIZATION	GO_REGULATION_OF_ACTIN_FILAMENT_ORGANIZATION		27	0.340216	0.587277	0.966216	1	1	165	tags=11%, list=18%, signal=13%
GO_CILIUM	GO_CILIUM		26	0.339251	0.585209	0.968037	1	1	134	tags=12%, list=14%, signal=13%
GO_FIBROBLAST_GROWTH_FACTOR_RECEPTOR_SIGNALING_PATHWAY	GO_FIBROBLAST_GROWTH_FACTOR_RECEPTOR_SIGNALING_PATHWAY		15	0.359497	0.583674	0.956853	1	1	153	tags=20%, list=16%, signal=24%
GO_REGULATION_OF_IMMUNE_EFFECTOR_PROCESS	GO_REGULATION_OF_IMMUNE_EFFECTOR_PROCESS		21	0.340121	0.58365	0.956005	1	1	201	tags=29%, list=21%, signal=36%
GO_POSITIVE_REGULATION_OF_EPITHELIAL_CELL_PROLIFERATION	GO_POSITIVE_REGULATION_OF_EPITHELIAL_CELL_PROLIFERATION		22	0.341168	0.581025	0.968974	1	1	194	tags=27%, list=21%, signal=34%
GO_CENTROSOME	GO_CENTROSOME		23	0.34405	0.579653	0.975962	1	1	181	tags=17%, list=19%, signal=21%
GO_REGULATION_OF_CELL_CELL_ADHESION	GO_REGULATION_OF_CELL_CELL_ADHESION		38	0.323688	0.579237	0.978118	1	1	126	tags=11%, list=13%, signal=12%
GO_RESPONSE_TO_LIGHT_STIMULUS	GO_RESPONSE_TO_LIGHT_STIMULUS		19	0.342352	0.579054	0.957764	1	1	155	tags=16%, list=17%, signal=19%
GO_RESPONSE_TO_BACTERIUM	GO_RESPONSE_TO_BACTERIUM		44	0.319593	0.575205	0.98259	1	1	172	tags=18%, list=18%, signal=21%
GO_NEGATIVE_REGULATION_OF_CYTOSKELETON_ORGANIZATION	GO_NEGATIVE_REGULATION_OF_CYTOSKELETON_ORGANIZATION		16	0.351973	0.574183	0.962169	0.999782	1	202	tags=19%, list=22%, signal=24%
GO_ACTIN_BINDING	GO_ACTIN_BINDING		55	0.313195	0.573762	0.991579	0.998584	1	182	tags=18%, list=19%, signal=21%
GO_ACTIN_FILAMENT_POLYMERIZATION	GO_ACTIN_FILAMENT_POLYMERIZATION		17	0.345079	0.571281	0.95599	0.998143	1	159	tags=12%, list=17%, signal=14%
GO_NEGATIVE_REGULATION_OF_INTRACELLULAR_SIGNAL_TRANSDUCTION	GO_NEGATIVE_REGULATION_OF_INTRACELLULAR_SIGNAL_TRANSDUCTION		49	0.30742	0.560645	0.986006	1	1	131	tags=10%, list=14%, signal=11%
GO_ACTIN_POLYMERIZATION_OR_DEPOLYMERIZATION	GO_ACTIN_POLYMERIZATION_OR_DEPOLYMERIZATION		18	0.335686	0.55553	0.966543	1	1	159	tags=11%, list=17%, signal=13%
GO_PIGMENT_GRANULE	GO_PIGMENT_GRANULE		19	0.329392	0.549591	0.975816	1	1	49	tags=5%, list=5%, signal=5%
GO_MONOSACCHARIDE_METABOLIC_PROCESS	GO_MONOSACCHARIDE_METABOLIC_PROCESS		16	0.328138	0.53346	0.978723	1	1	170	tags=19%, list=18%, signal=23%
GO_CELL_DIVISION	GO_CELL_DIVISION		37	0.296381	0.526259	0.994481	1	1	38	tags=3%, list=4%, signal=3%
GO_BRANCHING_MORPHOGENESIS_OF_AN_EPITHELIAL_TUBE	GO_BRANCHING_MORPHOGENESIS_OF_AN_EPITHELIAL_TUBE		20	0.309927	0.52242	0.99061	1	1	191	tags=25%, list=20%, signal=31%
GO_NEGATIVE_REGULATION_OF_TRANSMEMBRANE_RECEPTOR_PROTEIN_SERINE_THREONINE_KINASE_SIGNALING_PATHWAY	GO_NEGATIVE_REGULATION_OF_TRANSMEMBRANE_RECEPTOR_PROTEIN_SERINE_THREONINE_KINASE_SIGNALING_PATHWAY		16	0.311493	0.516058	0.975547	1	1	153	tags=19%, list=16%, signal=22%
GO_CARDIAC_SEPTUM_DEVELOPMENT	GO_CARDIAC_SEPTUM_DEVELOPMENT		22	0.297498	0.509725	0.993983	1	1	216	tags=18%, list=23%, signal=23%
GO_PROTEIN_TARGETING	GO_PROTEIN_TARGETING		28	0.283342	0.494161	0.996579	1	1	199	tags=14%, list=21%, signal=18%
GO_POSITIVE_REGULATION_OF_CELL_CYCLE	GO_POSITIVE_REGULATION_OF_CELL_CYCLE		25	0.286618	0.485283	0.992941	1	1	159	tags=12%, list=17%, signal=14%
GO_MRNA_METABOLIC_PROCESS	GO_MRNA_METABOLIC_PROCESS		29	0.254821	0.445981	1	1	1	161	tags=10%, list=17%, signal=12%
GO_PROTEIN_MODIFICATION_BY_SMALL_PROTEIN_CONJUGATION	GO_PROTEIN_MODIFICATION_BY_SMALL_PROTEIN_CONJUGATION		35	0.225901	0.403648	1	1	1	203	tags=11%, list=22%, signal=14%
GO_PROTEIN_MODIFICATION_BY_SMALL_PROTEIN_CONJUGATION_OR_REMOVAL	GO_PROTEIN_MODIFICATION_BY_SMALL_PROTEIN_CONJUGATION_OR_REMOVAL		39	0.212197	0.378968	1	1	1	203	tags=10%, list=22%, signal=13%
GO_RNA_PROCESSING	GO_RNA_PROCESSING		23	0.211124	0.360249	1	0.999952	1	353	tags=39%, list=38%, signal=61%

## Sheet: OPC5 down
NAME	GS<br> follow link to MSigDB	GS DETAILS	SIZE	ES	NES	NOM p-val	FDR q-val	FWER p-val	RANK AT MAX	LEADING EDGE
GO_COAGULATION	GO_COAGULATION	Details ...	27	-0.817596	-1.95438	0	0.0128532	0.005	57	tags=41%, list=6%, signal=42%
GO_EXTRACELLULAR_MATRIX_STRUCTURAL_CONSTITUENT	GO_EXTRACELLULAR_MATRIX_STRUCTURAL_CONSTITUENT	Details ...	47	-0.725917	-1.93069	0	0.010902	0.009	47	tags=32%, list=5%, signal=32%
GO_COLLAGEN_FIBRIL_ORGANIZATION	GO_COLLAGEN_FIBRIL_ORGANIZATION	Details ...	17	-0.90494	-1.92468	0	0.00890707	0.011	56	tags=59%, list=6%, signal=61%
GO_SKELETAL_SYSTEM_DEVELOPMENT	GO_SKELETAL_SYSTEM_DEVELOPMENT	Details ...	60	-0.676638	-1.80544	0	0.088765	0.141	138	tags=45%, list=15%, signal=49%
GO_RESPONSE_TO_TUMOR_NECROSIS_FACTOR	GO_RESPONSE_TO_TUMOR_NECROSIS_FACTOR	Details ...	27	-0.762334	-1.80397	0	0.0714317	0.142	118	tags=33%, list=13%, signal=37%
GO_REGULATION_OF_BODY_FLUID_LEVELS	GO_REGULATION_OF_BODY_FLUID_LEVELS	Details ...	37	-0.7075	-1.72935	0.0192308	0.181803	0.364	64	tags=32%, list=7%, signal=33%
GO_VESICLE_LUMEN	GO_VESICLE_LUMEN	Details ...	31	-0.687646	-1.71821	0.0169492	0.183296	0.418	117	tags=35%, list=13%, signal=39%
GO_REGULATION_OF_CELL_ACTIVATION	GO_REGULATION_OF_CELL_ACTIVATION	Details ...	46	-0.632636	-1.71219	0	0.17143	0.442	95	tags=30%, list=10%, signal=32%
GO_VACUOLAR_LUMEN	GO_VACUOLAR_LUMEN	Details ...	19	-0.764446	-1.67593	0.0118343	0.238027	0.593	66	tags=32%, list=7%, signal=33%
GO_POSITIVE_REGULATION_OF_CELL_ACTIVATION	GO_POSITIVE_REGULATION_OF_CELL_ACTIVATION	Details ...	27	-0.724404	-1.67223	0.015748	0.223339	0.604	95	tags=37%, list=10%, signal=40%
GO_EXTRACELLULAR_MATRIX_STRUCTURAL_CONSTITUENT_CONFERRING_TENSILE_STRENGTH	GO_EXTRACELLULAR_MATRIX_STRUCTURAL_CONSTITUENT_CONFERRING_TENSILE_STRENGTH	Details ...	15	-0.816435	-1.6722	0.005	0.203036	0.604	33	tags=47%, list=4%, signal=48%
GO_SMOOTH_MUSCLE_CELL_PROLIFERATION	GO_SMOOTH_MUSCLE_CELL_PROLIFERATION	Details ...	15	-0.796503	-1.66711	0.00966184	0.195807	0.627	163	tags=47%, list=17%, signal=56%
GO_SULFUR_COMPOUND_METABOLIC_PROCESS	GO_SULFUR_COMPOUND_METABOLIC_PROCESS	Details ...	23	-0.707888	-1.65211	0.0326797	0.214223	0.68	41	tags=22%, list=4%, signal=22%
GO_SIGNAL_TRANSDUCTION_BY_P53_CLASS_MEDIATOR	GO_SIGNAL_TRANSDUCTION_BY_P53_CLASS_MEDIATOR	Details ...	15	-0.794674	-1.63112	0.0157895	0.246765	0.754	29	tags=13%, list=3%, signal=14%
GO_CELL_ACTIVATION	GO_CELL_ACTIVATION	Details ...	100	-0.547333	-1.63058	0	0.230314	0.754	95	tags=23%, list=10%, signal=23%
GO_POSITIVE_REGULATION_OF_OSTEOBLAST_DIFFERENTIATION	GO_POSITIVE_REGULATION_OF_OSTEOBLAST_DIFFERENTIATION	Details ...	15	-0.776966	-1.61148	0.0192308	0.255455	0.814	162	tags=47%, list=17%, signal=56%
GO_POSITIVE_REGULATION_OF_CELLULAR_CATABOLIC_PROCESS	GO_POSITIVE_REGULATION_OF_CELLULAR_CATABOLIC_PROCESS	Details ...	26	-0.667515	-1.6087	0.0241935	0.246856	0.822	73	tags=23%, list=8%, signal=24%
GO_POSITIVE_REGULATION_OF_PROTEIN_KINASE_B_SIGNALING	GO_POSITIVE_REGULATION_OF_PROTEIN_KINASE_B_SIGNALING	Details ...	20	-0.68326	-1.56576	0.0114943	0.341885	0.917	82	tags=35%, list=9%, signal=38%
GO_POSITIVE_REGULATION_OF_PROTEOLYSIS	GO_POSITIVE_REGULATION_OF_PROTEOLYSIS	Details ...	34	-0.635615	-1.55607	0.0194175	0.348675	0.938	118	tags=38%, list=13%, signal=42%
GO_BONE_DEVELOPMENT	GO_BONE_DEVELOPMENT	Details ...	25	-0.667419	-1.54894	0.0153846	0.348361	0.947	29	tags=24%, list=3%, signal=24%
GO_SULFUR_COMPOUND_BIOSYNTHETIC_PROCESS	GO_SULFUR_COMPOUND_BIOSYNTHETIC_PROCESS		17	-0.736872	-1.54371	0.0430108	0.344885	0.955	41	tags=29%, list=4%, signal=30%
GO_COLLAGEN_METABOLIC_PROCESS	GO_COLLAGEN_METABOLIC_PROCESS		20	-0.712905	-1.54317	0.0404624	0.329752	0.955	143	tags=50%, list=15%, signal=58%
GO_EMBRYONIC_SKELETAL_SYSTEM_DEVELOPMENT	GO_EMBRYONIC_SKELETAL_SYSTEM_DEVELOPMENT		15	-0.720803	-1.5342	0.0490196	0.337614	0.959	68	tags=27%, list=7%, signal=28%
GO_ALPHA_AMINO_ACID_METABOLIC_PROCESS	GO_ALPHA_AMINO_ACID_METABOLIC_PROCESS		16	-0.714768	-1.53346	0.0333333	0.325868	0.96	160	tags=31%, list=17%, signal=37%
GO_POSITIVE_REGULATION_OF_MULTI_ORGANISM_PROCESS	GO_POSITIVE_REGULATION_OF_MULTI_ORGANISM_PROCESS		21	-0.699495	-1.5293	0.030303	0.322953	0.965	84	tags=29%, list=9%, signal=31%
GO_SKELETAL_SYSTEM_MORPHOGENESIS	GO_SKELETAL_SYSTEM_MORPHOGENESIS		30	-0.637678	-1.52245	0	0.325863	0.972	29	tags=20%, list=3%, signal=20%
GO_ENDOTHELIAL_CELL_PROLIFERATION	GO_ENDOTHELIAL_CELL_PROLIFERATION		20	-0.683624	-1.52056	0.0240964	0.318276	0.975	105	tags=40%, list=11%, signal=44%
GO_POSITIVE_REGULATION_OF_APOPTOTIC_SIGNALING_PATHWAY	GO_POSITIVE_REGULATION_OF_APOPTOTIC_SIGNALING_PATHWAY		17	-0.711233	-1.50995	0.0388889	0.329633	0.98	57	tags=29%, list=6%, signal=31%
GO_REGULATION_OF_LYMPHOCYTE_ACTIVATION	GO_REGULATION_OF_LYMPHOCYTE_ACTIVATION		33	-0.615774	-1.49261	0.0319149	0.359014	0.988	95	tags=27%, list=10%, signal=29%
GO_REGULATION_OF_IMMUNE_RESPONSE	GO_REGULATION_OF_IMMUNE_RESPONSE		55	-0.523341	-1.48178	0	0.374322	0.991	97	tags=22%, list=10%, signal=23%
GO_POSITIVE_REGULATION_OF_PEPTIDASE_ACTIVITY	GO_POSITIVE_REGULATION_OF_PEPTIDASE_ACTIVITY		24	-0.623327	-1.47805	0.028169	0.373432	0.994	118	tags=42%, list=13%, signal=46%
GO_POSITIVE_REGULATION_OF_WNT_SIGNALING_PATHWAY	GO_POSITIVE_REGULATION_OF_WNT_SIGNALING_PATHWAY		17	-0.704965	-1.47753	0.0776699	0.363415	0.994	73	tags=24%, list=8%, signal=25%
GO_BONE_MORPHOGENESIS	GO_BONE_MORPHOGENESIS		17	-0.694018	-1.47641	0.0574713	0.35511	0.994	29	tags=29%, list=3%, signal=30%
GO_CARTILAGE_DEVELOPMENT	GO_CARTILAGE_DEVELOPMENT		32	-0.607485	-1.47534	0.0508475	0.34813	0.994	115	tags=41%, list=12%, signal=45%
GO_POSITIVE_REGULATION_OF_LEUKOCYTE_MIGRATION	GO_POSITIVE_REGULATION_OF_LEUKOCYTE_MIGRATION		15	-0.704958	-1.47378	0.0518868	0.341573	0.994	93	tags=40%, list=10%, signal=44%
GO_POSITIVE_REGULATION_OF_IMMUNE_SYSTEM_PROCESS	GO_POSITIVE_REGULATION_OF_IMMUNE_SYSTEM_PROCESS		75	-0.517652	-1.4623	0	0.357865	0.995	97	tags=23%, list=10%, signal=23%
GO_EXTRACELLULAR_STRUCTURE_ORGANIZATION	GO_EXTRACELLULAR_STRUCTURE_ORGANIZATION		80	-0.486326	-1.45089	0	0.375901	0.996	67	tags=33%, list=7%, signal=32%
GO_REGULATION_OF_ENDOTHELIAL_CELL_MIGRATION	GO_REGULATION_OF_ENDOTHELIAL_CELL_MIGRATION		16	-0.699925	-1.44743	0.0288462	0.37333	0.996	68	tags=19%, list=7%, signal=20%
GO_REGULATION_OF_IMMUNE_SYSTEM_PROCESS	GO_REGULATION_OF_IMMUNE_SYSTEM_PROCESS		108	-0.504091	-1.43078	0	0.402746	0.998	102	tags=23%, list=11%, signal=23%
GO_COLLAGEN_CONTAINING_EXTRACELLULAR_MATRIX	GO_COLLAGEN_CONTAINING_EXTRACELLULAR_MATRIX		90	-0.467305	-1.42083	0	0.416859	0.999	68	tags=28%, list=7%, signal=27%
GO_POSITIVE_REGULATION_OF_CYTOKINE_PRODUCTION	GO_POSITIVE_REGULATION_OF_CYTOKINE_PRODUCTION		31	-0.565557	-1.41769	0.0672269	0.415314	0.999	159	tags=48%, list=17%, signal=56%
GO_POSITIVE_REGULATION_OF_BINDING	GO_POSITIVE_REGULATION_OF_BINDING		21	-0.640634	-1.41438	0.0987654	0.413492	0.999	68	tags=19%, list=7%, signal=20%
GO_NEGATIVE_REGULATION_OF_CELL_ADHESION	GO_NEGATIVE_REGULATION_OF_CELL_ADHESION		32	-0.565384	-1.40672	0.0614035	0.423393	0.999	97	tags=25%, list=10%, signal=27%
GO_CARBOHYDRATE_DERIVATIVE_METABOLIC_PROCESS	GO_CARBOHYDRATE_DERIVATIVE_METABOLIC_PROCESS		49	-0.511745	-1.4058	0.0322581	0.415979	0.999	41	tags=12%, list=4%, signal=12%
GO_MAINTENANCE_OF_LOCATION	GO_MAINTENANCE_OF_LOCATION		23	-0.60076	-1.40307	0.0566038	0.413033	0.999	111	tags=30%, list=12%, signal=34%
GO_ACTOMYOSIN	GO_ACTOMYOSIN		20	-0.626595	-1.39414	0.0918367	0.426819	0.999	113	tags=35%, list=12%, signal=39%
GO_PLATELET_DEGRANULATION	GO_PLATELET_DEGRANULATION		18	-0.640936	-1.39383	0.0756757	0.418296	0.999	72	tags=33%, list=8%, signal=35%
GO_REGULATION_OF_T_CELL_ACTIVATION	GO_REGULATION_OF_T_CELL_ACTIVATION		25	-0.585846	-1.38849	0.0675676	0.420295	0.999	95	tags=28%, list=10%, signal=30%
GO_PLATELET_ALPHA_GRANULE	GO_PLATELET_ALPHA_GRANULE		15	-0.666373	-1.38547	0.11399	0.418131	1	72	tags=33%, list=8%, signal=36%
GO_PEPTIDE_BIOSYNTHETIC_PROCESS	GO_PEPTIDE_BIOSYNTHETIC_PROCESS		41	-0.550181	-1.38134	0.038961	0.418345	1	181	tags=44%, list=19%, signal=52%
GO_REGULATION_OF_LEUKOCYTE_MIGRATION	GO_REGULATION_OF_LEUKOCYTE_MIGRATION		20	-0.627463	-1.37206	0.0890052	0.431383	1	93	tags=30%, list=10%, signal=33%
GO_RESPONSE_TO_TRANSFORMING_GROWTH_FACTOR_BETA	GO_RESPONSE_TO_TRANSFORMING_GROWTH_FACTOR_BETA		39	-0.535422	-1.36978	0.043956	0.428747	1	105	tags=28%, list=11%, signal=30%
GO_EXTRACELLULAR_MATRIX	GO_EXTRACELLULAR_MATRIX		99	-0.440832	-1.36868	0	0.423267	1	71	tags=26%, list=8%, signal=25%
GO_ODONTOGENESIS	GO_ODONTOGENESIS		19	-0.632379	-1.36504	0.0942408	0.424341	1	64	tags=32%, list=7%, signal=33%
GO_COLLAGEN_TRIMER	GO_COLLAGEN_TRIMER		22	-0.612849	-1.36423	0.101695	0.418401	1	33	tags=41%, list=4%, signal=41%
GO_CELLULAR_RESPONSE_TO_AMINO_ACID_STIMULUS	GO_CELLULAR_RESPONSE_TO_AMINO_ACID_STIMULUS		17	-0.646025	-1.36396	0.0952381	0.411661	1	33	tags=35%, list=4%, signal=36%
GO_RESPONSE_TO_AMINO_ACID	GO_RESPONSE_TO_AMINO_ACID		19	-0.620376	-1.35845	0.105263	0.417635	1	33	tags=32%, list=4%, signal=32%
GO_TRANSFORMING_GROWTH_FACTOR_BETA_RECEPTOR_SIGNALING_PATHWAY	GO_TRANSFORMING_GROWTH_FACTOR_BETA_RECEPTOR_SIGNALING_PATHWAY		30	-0.553801	-1.35725	0.045045	0.412678	1	102	tags=23%, list=11%, signal=25%
GO_LEUKOCYTE_CELL_CELL_ADHESION	GO_LEUKOCYTE_CELL_CELL_ADHESION		30	-0.538631	-1.35553	0.0956522	0.409466	1	95	tags=23%, list=10%, signal=25%
GO_IN_UTERO_EMBRYONIC_DEVELOPMENT	GO_IN_UTERO_EMBRYONIC_DEVELOPMENT		33	-0.559647	-1.34707	0.0727273	0.42229	1	107	tags=27%, list=11%, signal=30%
GO_ORGANIC_HYDROXY_COMPOUND_BIOSYNTHETIC_PROCESS	GO_ORGANIC_HYDROXY_COMPOUND_BIOSYNTHETIC_PROCESS		15	-0.636002	-1.34106	0.143498	0.428531	1	115	tags=27%, list=12%, signal=30%
GO_POSITIVE_REGULATION_OF_LEUKOCYTE_CELL_CELL_ADHESION	GO_POSITIVE_REGULATION_OF_LEUKOCYTE_CELL_CELL_ADHESION		18	-0.640039	-1.33591	0.100559	0.433002	1	95	tags=33%, list=10%, signal=36%
GO_POSITIVE_REGULATION_OF_CATABOLIC_PROCESS	GO_POSITIVE_REGULATION_OF_CATABOLIC_PROCESS		34	-0.527274	-1.32735	0.0631579	0.444242	1	73	tags=21%, list=8%, signal=22%
GO_POSITIVE_REGULATION_OF_CELLULAR_PROTEIN_CATABOLIC_PROCESS	GO_POSITIVE_REGULATION_OF_CELLULAR_PROTEIN_CATABOLIC_PROCESS		15	-0.660616	-1.32094	0.114155	0.45357	1	73	tags=27%, list=8%, signal=28%
GO_REGULATION_OF_CELLULAR_PROTEIN_CATABOLIC_PROCESS	GO_REGULATION_OF_CELLULAR_PROTEIN_CATABOLIC_PROCESS		20	-0.595716	-1.31386	0.154321	0.464317	1	73	tags=20%, list=8%, signal=21%
GO_ACTIN_FILAMENT_BINDING	GO_ACTIN_FILAMENT_BINDING		18	-0.629372	-1.30844	0.113772	0.470609	1	87	tags=17%, list=9%, signal=18%
GO_CONNECTIVE_TISSUE_DEVELOPMENT	GO_CONNECTIVE_TISSUE_DEVELOPMENT		41	-0.511738	-1.30311	0.106383	0.477425	1	77	tags=27%, list=8%, signal=28%
GO_IMMUNE_EFFECTOR_PROCESS	GO_IMMUNE_EFFECTOR_PROCESS		69	-0.434918	-1.29648	0.0645161	0.485646	1	117	tags=23%, list=13%, signal=25%
GO_COFACTOR_METABOLIC_PROCESS	GO_COFACTOR_METABOLIC_PROCESS		26	-0.559453	-1.29213	0.119048	0.488575	1	58	tags=19%, list=6%, signal=20%
GO_RESPONSE_TO_ENDOPLASMIC_RETICULUM_STRESS	GO_RESPONSE_TO_ENDOPLASMIC_RETICULUM_STRESS		27	-0.552934	-1.28111	0.088	0.510113	1	160	tags=33%, list=17%, signal=39%
GO_PEPTIDASE_ACTIVITY	GO_PEPTIDASE_ACTIVITY		33	-0.504589	-1.27883	0.0660377	0.508601	1	76	tags=15%, list=8%, signal=16%
GO_ARTERY_DEVELOPMENT	GO_ARTERY_DEVELOPMENT		18	-0.594397	-1.27388	0.137566	0.514655	1	35	tags=17%, list=4%, signal=17%
GO_TUMOR_NECROSIS_FACTOR_SUPERFAMILY_CYTOKINE_PRODUCTION	GO_TUMOR_NECROSIS_FACTOR_SUPERFAMILY_CYTOKINE_PRODUCTION		16	-0.609555	-1.27121	0.153488	0.513812	1	71	tags=31%, list=8%, signal=33%
GO_REGULATION_OF_APOPTOTIC_SIGNALING_PATHWAY	GO_REGULATION_OF_APOPTOTIC_SIGNALING_PATHWAY		36	-0.500568	-1.26612	0.0865385	0.519991	1	167	tags=33%, list=18%, signal=39%
GO_ENDOPEPTIDASE_ACTIVITY	GO_ENDOPEPTIDASE_ACTIVITY		26	-0.542611	-1.26067	0.17037	0.527183	1	76	tags=19%, list=8%, signal=20%
GO_CELL_ACTIVATION_INVOLVED_IN_IMMUNE_RESPONSE	GO_CELL_ACTIVATION_INVOLVED_IN_IMMUNE_RESPONSE		40	-0.484874	-1.26012	0.0810811	0.521263	1	117	tags=23%, list=13%, signal=25%
GO_NEGATIVE_REGULATION_OF_LOCOMOTION	GO_NEGATIVE_REGULATION_OF_LOCOMOTION		38	-0.490688	-1.25778	0.145833	0.520101	1	86	tags=21%, list=9%, signal=22%
GO_APOPTOTIC_SIGNALING_PATHWAY	GO_APOPTOTIC_SIGNALING_PATHWAY		49	-0.478791	-1.24897	0.0967742	0.534718	1	167	tags=33%, list=18%, signal=38%
GO_INTRINSIC_APOPTOTIC_SIGNALING_PATHWAY	GO_INTRINSIC_APOPTOTIC_SIGNALING_PATHWAY		27	-0.52441	-1.24828	0.173228	0.529787	1	155	tags=37%, list=17%, signal=43%
GO_NEGATIVE_REGULATION_OF_VASCULATURE_DEVELOPMENT	GO_NEGATIVE_REGULATION_OF_VASCULATURE_DEVELOPMENT		15	-0.612609	-1.2301	0.188406	0.569748	1	135	tags=40%, list=14%, signal=46%
GO_DIGESTIVE_SYSTEM_DEVELOPMENT	GO_DIGESTIVE_SYSTEM_DEVELOPMENT		26	-0.516943	-1.22656	0.113636	0.571449	1	72	tags=23%, list=8%, signal=24%
GO_LYMPHOCYTE_ACTIVATION	GO_LYMPHOCYTE_ACTIVATION		44	-0.464313	-1.22654	0.084507	0.564509	1	95	tags=20%, list=10%, signal=22%
GO_CELLULAR_RESPONSE_TO_EXTRACELLULAR_STIMULUS	GO_CELLULAR_RESPONSE_TO_EXTRACELLULAR_STIMULUS		23	-0.558467	-1.2246	0.150327	0.563215	1	115	tags=26%, list=12%, signal=29%
GO_NEGATIVE_REGULATION_OF_TRANSFERASE_ACTIVITY	GO_NEGATIVE_REGULATION_OF_TRANSFERASE_ACTIVITY		22	-0.535074	-1.22267	0.178344	0.561714	1	172	tags=23%, list=18%, signal=27%
GO_RESPONSE_TO_FIBROBLAST_GROWTH_FACTOR	GO_RESPONSE_TO_FIBROBLAST_GROWTH_FACTOR		22	-0.547277	-1.21962	0.201183	0.56328	1	68	tags=18%, list=7%, signal=19%
GO_POSITIVE_REGULATION_OF_ERK1_AND_ERK2_CASCADE	GO_POSITIVE_REGULATION_OF_ERK1_AND_ERK2_CASCADE		15	-0.585873	-1.21664	0.198068	0.565625	1	36	tags=13%, list=4%, signal=14%
GO_CYTOKINE_PRODUCTION	GO_CYTOKINE_PRODUCTION		58	-0.44897	-1.21392	0.145833	0.566285	1	159	tags=38%, list=17%, signal=43%
GO_CELLULAR_PROTEIN_CATABOLIC_PROCESS	GO_CELLULAR_PROTEIN_CATABOLIC_PROCESS		39	-0.476351	-1.20821	0.188235	0.574438	1	73	tags=10%, list=8%, signal=11%
GO_NEGATIVE_REGULATION_OF_KINASE_ACTIVITY	GO_NEGATIVE_REGULATION_OF_KINASE_ACTIVITY		20	-0.549414	-1.20806	0.206897	0.56815	1	172	tags=25%, list=18%, signal=30%
GO_NEGATIVE_REGULATION_OF_CELL_MOTILITY	GO_NEGATIVE_REGULATION_OF_CELL_MOTILITY		35	-0.483649	-1.20784	0.173469	0.562457	1	86	tags=20%, list=9%, signal=21%
GO_AMIDE_BIOSYNTHETIC_PROCESS	GO_AMIDE_BIOSYNTHETIC_PROCESS		49	-0.454856	-1.20287	0.166667	0.568622	1	181	tags=43%, list=19%, signal=50%
GO_ENDOTHELIAL_CELL_MIGRATION	GO_ENDOTHELIAL_CELL_MIGRATION		23	-0.534513	-1.20178	0.176101	0.565102	1	68	tags=17%, list=7%, signal=18%
GO_POSITIVE_REGULATION_OF_DEFENSE_RESPONSE	GO_POSITIVE_REGULATION_OF_DEFENSE_RESPONSE		25	-0.520995	-1.20112	0.228188	0.561009	1	93	tags=20%, list=10%, signal=22%
GO_WOUND_HEALING	GO_WOUND_HEALING		60	-0.442358	-1.20036	0.097561	0.556791	1	68	tags=28%, list=7%, signal=29%
GO_ENDOPLASMIC_RETICULUM_LUMEN	GO_ENDOPLASMIC_RETICULUM_LUMEN		57	-0.438756	-1.19783	0.159091	0.557048	1	68	tags=30%, list=7%, signal=30%
GO_NEGATIVE_REGULATION_OF_CYTOKINE_PRODUCTION	GO_NEGATIVE_REGULATION_OF_CYTOKINE_PRODUCTION		26	-0.515057	-1.19712	0.229008	0.553037	1	49	tags=19%, list=5%, signal=20%
GO_ORGANELLE_FISSION	GO_ORGANELLE_FISSION		17	-0.561279	-1.19482	0.192308	0.552728	1	72	tags=18%, list=8%, signal=19%
GO_REGULATION_OF_OSTEOBLAST_DIFFERENTIATION	GO_REGULATION_OF_OSTEOBLAST_DIFFERENTIATION		23	-0.526968	-1.19395	0.209581	0.549006	1	162	tags=43%, list=17%, signal=51%
GO_GENERATION_OF_PRECURSOR_METABOLITES_AND_ENERGY	GO_GENERATION_OF_PRECURSOR_METABOLITES_AND_ENERGY		42	-0.435713	-1.18461	0.107692	0.567524	1	170	tags=24%, list=18%, signal=28%
GO_GROWTH_FACTOR_BINDING	GO_GROWTH_FACTOR_BINDING		31	-0.486166	-1.17626	0.218182	0.582415	1	51	tags=26%, list=5%, signal=26%
GO_PROTEASOMAL_PROTEIN_CATABOLIC_PROCESS	GO_PROTEASOMAL_PROTEIN_CATABOLIC_PROCESS		24	-0.519703	-1.17603	0.251852	0.577238	1	73	tags=13%, list=8%, signal=13%
GO_NEGATIVE_REGULATION_OF_CELLULAR_RESPONSE_TO_GROWTH_FACTOR_STIMULUS	GO_NEGATIVE_REGULATION_OF_CELLULAR_RESPONSE_TO_GROWTH_FACTOR_STIMULUS		21	-0.522022	-1.176	0.248555	0.571666	1	133	tags=33%, list=14%, signal=38%
GO_CELLULAR_RESPONSE_TO_CHEMICAL_STRESS	GO_CELLULAR_RESPONSE_TO_CHEMICAL_STRESS		29	-0.490082	-1.1728	0.21875	0.574519	1	121	tags=34%, list=13%, signal=38%
GO_PEPTIDYL_AMINO_ACID_MODIFICATION	GO_PEPTIDYL_AMINO_ACID_MODIFICATION		66	-0.412866	-1.172	0.0769231	0.570469	1	72	tags=20%, list=8%, signal=20%
GO_MACROAUTOPHAGY	GO_MACROAUTOPHAGY		18	-0.538409	-1.16523	0.256281	0.581714	1	9	tags=11%, list=1%, signal=11%
GO_RESPONSE_TO_OXIDATIVE_STRESS	GO_RESPONSE_TO_OXIDATIVE_STRESS		48	-0.419073	-1.16498	0.151515	0.576962	1	143	tags=31%, list=15%, signal=35%
GO_CARBOHYDRATE_DERIVATIVE_BIOSYNTHETIC_PROCESS	GO_CARBOHYDRATE_DERIVATIVE_BIOSYNTHETIC_PROCESS		35	-0.459245	-1.16351	0.142857	0.575339	1	41	tags=11%, list=4%, signal=12%
GO_EXOCYTOSIS	GO_EXOCYTOSIS		61	-0.428456	-1.1616	0.166667	0.574457	1	84	tags=18%, list=9%, signal=19%
GO_REGULATION_OF_INFLAMMATORY_RESPONSE	GO_REGULATION_OF_INFLAMMATORY_RESPONSE		24	-0.50772	-1.16079	0.21831	0.571308	1	118	tags=33%, list=13%, signal=37%
GO_GLYCOPROTEIN_METABOLIC_PROCESS	GO_GLYCOPROTEIN_METABOLIC_PROCESS		15	-0.570323	-1.15572	0.276382	0.578675	1	41	tags=20%, list=4%, signal=21%
GO_OXIDOREDUCTASE_ACTIVITY	GO_OXIDOREDUCTASE_ACTIVITY		54	-0.428574	-1.15291	0.152174	0.580516	1	121	tags=19%, list=13%, signal=20%
GO_REGULATION_OF_MULTI_ORGANISM_PROCESS	GO_REGULATION_OF_MULTI_ORGANISM_PROCESS		36	-0.443826	-1.14985	0.191011	0.583051	1	108	tags=28%, list=12%, signal=30%
GO_AGING	GO_AGING		33	-0.44985	-1.14675	0.210526	0.585891	1	82	tags=21%, list=9%, signal=22%
GO_REGULATION_OF_SMALL_MOLECULE_METABOLIC_PROCESS	GO_REGULATION_OF_SMALL_MOLECULE_METABOLIC_PROCESS		37	-0.444487	-1.14492	0.209302	0.584928	1	72	tags=19%, list=8%, signal=20%
GO_ORGANONITROGEN_COMPOUND_CATABOLIC_PROCESS	GO_ORGANONITROGEN_COMPOUND_CATABOLIC_PROCESS		72	-0.390204	-1.14066	0.185185	0.590641	1	73	tags=15%, list=8%, signal=15%
GO_CELLULAR_MACROMOLECULE_CATABOLIC_PROCESS	GO_CELLULAR_MACROMOLECULE_CATABOLIC_PROCESS		55	-0.404337	-1.13314	0.166667	0.604825	1	95	tags=13%, list=10%, signal=13%
GO_POSITIVE_REGULATION_OF_CYSTEINE_TYPE_ENDOPEPTIDASE_ACTIVITY	GO_POSITIVE_REGULATION_OF_CYSTEINE_TYPE_ENDOPEPTIDASE_ACTIVITY		17	-0.528078	-1.13253	0.286458	0.601017	1	118	tags=41%, list=13%, signal=46%
GO_CYTOKINE_SECRETION	GO_CYTOKINE_SECRETION		21	-0.510375	-1.13198	0.264865	0.597445	1	118	tags=38%, list=13%, signal=43%
GO_CELLULAR_CARBOHYDRATE_METABOLIC_PROCESS	GO_CELLULAR_CARBOHYDRATE_METABOLIC_PROCESS		15	-0.551842	-1.12862	0.319048	0.600934	1	72	tags=20%, list=8%, signal=21%
GO_NEGATIVE_REGULATION_OF_CELL_ACTIVATION	GO_NEGATIVE_REGULATION_OF_CELL_ACTIVATION		20	-0.516554	-1.12763	0.238636	0.598287	1	49	tags=20%, list=5%, signal=21%
GO_CELLULAR_NITROGEN_COMPOUND_CATABOLIC_PROCESS	GO_CELLULAR_NITROGEN_COMPOUND_CATABOLIC_PROCESS		23	-0.494504	-1.12631	0.251613	0.596351	1	175	tags=35%, list=19%, signal=42%
GO_STRUCTURAL_MOLECULE_ACTIVITY	GO_STRUCTURAL_MOLECULE_ACTIVITY		89	-0.391835	-1.12595	0.142857	0.592367	1	55	tags=21%, list=6%, signal=21%
GO_REGULATION_OF_DEFENSE_RESPONSE	GO_REGULATION_OF_DEFENSE_RESPONSE		41	-0.427306	-1.12459	0.231707	0.590982	1	101	tags=22%, list=11%, signal=24%
GO_LYMPHOCYTE_DIFFERENTIATION	GO_LYMPHOCYTE_DIFFERENTIATION		20	-0.513327	-1.11694	0.279762	0.605479	1	49	tags=15%, list=5%, signal=15%
GO_RESPONSE_TO_MOLECULE_OF_BACTERIAL_ORIGIN	GO_RESPONSE_TO_MOLECULE_OF_BACTERIAL_ORIGIN		29	-0.475722	-1.11389	0.277311	0.608472	1	71	tags=14%, list=8%, signal=14%
GO_REGULATION_OF_INTRINSIC_APOPTOTIC_SIGNALING_PATHWAY	GO_REGULATION_OF_INTRINSIC_APOPTOTIC_SIGNALING_PATHWAY		19	-0.512269	-1.11197	0.26776	0.608726	1	153	tags=37%, list=16%, signal=43%
GO_CELLULAR_RESPONSE_TO_TOXIC_SUBSTANCE	GO_CELLULAR_RESPONSE_TO_TOXIC_SUBSTANCE		23	-0.493105	-1.11169	0.27673	0.604518	1	170	tags=39%, list=18%, signal=47%
GO_SUPRAMOLECULAR_POLYMER	GO_SUPRAMOLECULAR_POLYMER		94	-0.364289	-1.10907	0	0.605702	1	34	tags=14%, list=4%, signal=13%
GO_RESPONSE_TO_CYTOKINE	GO_RESPONSE_TO_CYTOKINE		95	-0.361374	-1.10767	0	0.604934	1	118	tags=26%, list=13%, signal=27%
GO_NEGATIVE_REGULATION_OF_PHOSPHORYLATION	GO_NEGATIVE_REGULATION_OF_PHOSPHORYLATION		38	-0.427421	-1.10758	0.207792	0.60052	1	97	tags=16%, list=10%, signal=17%
GO_ELECTRON_TRANSFER_ACTIVITY	GO_ELECTRON_TRANSFER_ACTIVITY		17	-0.527657	-1.10155	0.335	0.610497	1	170	tags=35%, list=18%, signal=42%
GO_ENZYME_ACTIVATOR_ACTIVITY	GO_ENZYME_ACTIVATOR_ACTIVITY		37	-0.42389	-1.10046	0.252427	0.608484	1	86	tags=24%, list=9%, signal=26%
GO_MUSCLE_CELL_PROLIFERATION	GO_MUSCLE_CELL_PROLIFERATION		22	-0.484667	-1.09882	0.313253	0.607739	1	167	tags=41%, list=18%, signal=49%
GO_SUPRAMOLECULAR_COMPLEX	GO_SUPRAMOLECULAR_COMPLEX		100	-0.360184	-1.09532	0.133333	0.611829	1	34	tags=13%, list=4%, signal=12%
GO_ENDOPLASMIC_RETICULUM	GO_ENDOPLASMIC_RETICULUM		135	-0.361409	-1.09379	0	0.611127	1	117	tags=27%, list=13%, signal=26%
GO_REGULATION_OF_CELLULAR_COMPONENT_MOVEMENT	GO_REGULATION_OF_CELLULAR_COMPONENT_MOVEMENT		125	-0.357424	-1.08911	0.166667	0.618355	1	93	tags=19%, list=10%, signal=18%
GO_SUPRAMOLECULAR_FIBER_ORGANIZATION	GO_SUPRAMOLECULAR_FIBER_ORGANIZATION		88	-0.347606	-1.08877	0.111111	0.614759	1	56	tags=17%, list=6%, signal=16%
GO_OXIDATION_REDUCTION_PROCESS	GO_OXIDATION_REDUCTION_PROCESS		71	-0.382934	-1.08645	0.153846	0.616017	1	180	tags=28%, list=19%, signal=32%
GO_DNA_METABOLIC_PROCESS	GO_DNA_METABOLIC_PROCESS		23	-0.469214	-1.08601	0.297143	0.612631	1	154	tags=17%, list=16%, signal=20%
GO_POSITIVE_REGULATION_OF_CELL_CYCLE_PROCESS	GO_POSITIVE_REGULATION_OF_CELL_CYCLE_PROCESS		16	-0.50899	-1.08559	0.34	0.609064	1	197	tags=44%, list=21%, signal=54%
GO_TISSUE_MIGRATION	GO_TISSUE_MIGRATION		37	-0.436932	-1.07727	0.305263	0.624479	1	68	tags=16%, list=7%, signal=17%
GO_APPENDAGE_DEVELOPMENT	GO_APPENDAGE_DEVELOPMENT		22	-0.47595	-1.07644	0.326531	0.62223	1	77	tags=27%, list=8%, signal=29%
GO_IMMUNE_RESPONSE_REGULATING_CELL_SURFACE_RECEPTOR_SIGNALING_PATHWAY	GO_IMMUNE_RESPONSE_REGULATING_CELL_SURFACE_RECEPTOR_SIGNALING_PATHWAY		21	-0.474794	-1.07478	0.296512	0.622104	1	244	tags=38%, list=26%, signal=50%
GO_CELLULAR_AMINO_ACID_METABOLIC_PROCESS	GO_CELLULAR_AMINO_ACID_METABOLIC_PROCESS		26	-0.448686	-1.06999	0.333333	0.630515	1	181	tags=38%, list=19%, signal=46%
GO_CARDIOVASCULAR_SYSTEM_DEVELOPMENT	GO_CARDIOVASCULAR_SYSTEM_DEVELOPMENT		94	-0.360041	-1.06599	0.25	0.636438	1	69	tags=18%, list=7%, signal=18%
GO_RESPONSE_TO_TOPOLOGICALLY_INCORRECT_PROTEIN	GO_RESPONSE_TO_TOPOLOGICALLY_INCORRECT_PROTEIN		23	-0.467443	-1.05733	0.322148	0.654981	1	179	tags=35%, list=19%, signal=42%
GO_REGULATION_OF_CELLULAR_AMIDE_METABOLIC_PROCESS	GO_REGULATION_OF_CELLULAR_AMIDE_METABOLIC_PROCESS		31	-0.428636	-1.05731	0.342342	0.650629	1	107	tags=26%, list=11%, signal=28%
GO_POSITIVE_REGULATION_OF_LOCOMOTION	GO_POSITIVE_REGULATION_OF_LOCOMOTION		73	-0.352885	-1.05717	0.257143	0.646604	1	82	tags=23%, list=9%, signal=24%
GO_MACROMOLECULE_CATABOLIC_PROCESS	GO_MACROMOLECULE_CATABOLIC_PROCESS		77	-0.367569	-1.05609	0.242424	0.645291	1	95	tags=17%, list=10%, signal=17%
GO_CELLULAR_RESPONSE_TO_ACID_CHEMICAL	GO_CELLULAR_RESPONSE_TO_ACID_CHEMICAL		26	-0.443018	-1.05453	0.328125	0.644957	1	33	tags=23%, list=4%, signal=23%
GO_MUSCLE_ORGAN_DEVELOPMENT	GO_MUSCLE_ORGAN_DEVELOPMENT		44	-0.381365	-1.05235	0.333333	0.646238	1	29	tags=14%, list=3%, signal=13%
GO_CELLULAR_RESPONSE_TO_EXTERNAL_STIMULUS	GO_CELLULAR_RESPONSE_TO_EXTERNAL_STIMULUS		28	-0.434962	-1.05068	0.357724	0.646433	1	118	tags=29%, list=13%, signal=32%
GO_EXTRINSIC_APOPTOTIC_SIGNALING_PATHWAY	GO_EXTRINSIC_APOPTOTIC_SIGNALING_PATHWAY		16	-0.49624	-1.0476	0.386047	0.649868	1	167	tags=38%, list=18%, signal=45%
GO_T_CELL_ACTIVATION	GO_T_CELL_ACTIVATION		34	-0.424575	-1.04545	0.377358	0.651276	1	95	tags=21%, list=10%, signal=22%
GO_COLLAGEN_BINDING	GO_COLLAGEN_BINDING		21	-0.477906	-1.04496	0.382199	0.648291	1	52	tags=33%, list=6%, signal=35%
GO_REGULATION_OF_VASCULATURE_DEVELOPMENT	GO_REGULATION_OF_VASCULATURE_DEVELOPMENT		36	-0.400789	-1.04352	0.320513	0.648105	1	162	tags=39%, list=17%, signal=45%
GO_REGULATION_OF_REPRODUCTIVE_PROCESS	GO_REGULATION_OF_REPRODUCTIVE_PROCESS		15	-0.505106	-1.03801	0.409283	0.657883	1	68	tags=33%, list=7%, signal=35%
GO_POSTTRANSCRIPTIONAL_REGULATION_OF_GENE_EXPRESSION	GO_POSTTRANSCRIPTIONAL_REGULATION_OF_GENE_EXPRESSION		39	-0.395236	-1.03598	0.340206	0.658631	1	175	tags=28%, list=19%, signal=33%
GO_SMALL_MOLECULE_METABOLIC_PROCESS	GO_SMALL_MOLECULE_METABOLIC_PROCESS		118	-0.335559	-1.03156	0.25	0.665226	1	72	tags=14%, list=8%, signal=14%
GO_TRANSMEMBRANE_RECEPTOR_PROTEIN_SERINE_THREONINE_KINASE_SIGNALING_PATHWAY	GO_TRANSMEMBRANE_RECEPTOR_PROTEIN_SERINE_THREONINE_KINASE_SIGNALING_PATHWAY		48	-0.377207	-1.03082	0.355556	0.662992	1	107	tags=25%, list=11%, signal=27%
GO_REGULATION_OF_LEUKOCYTE_PROLIFERATION	GO_REGULATION_OF_LEUKOCYTE_PROLIFERATION		16	-0.490591	-1.02663	0.371287	0.670445	1	162	tags=38%, list=17%, signal=45%
GO_AMEBOIDAL_TYPE_CELL_MIGRATION	GO_AMEBOIDAL_TYPE_CELL_MIGRATION		47	-0.376722	-1.02545	0.417722	0.669081	1	68	tags=17%, list=7%, signal=17%
GO_SECRETORY_GRANULE	GO_SECRETORY_GRANULE		69	-0.360493	-1.02426	0.34375	0.668199	1	84	tags=19%, list=9%, signal=19%
GO_APPENDAGE_MORPHOGENESIS	GO_APPENDAGE_MORPHOGENESIS		18	-0.474531	-1.01948	0.407609	0.676758	1	77	tags=28%, list=8%, signal=30%
GO_ORGANIC_ACID_METABOLIC_PROCESS	GO_ORGANIC_ACID_METABOLIC_PROCESS		75	-0.350965	-1.01273	0.375	0.691124	1	58	tags=15%, list=6%, signal=14%
GO_LEUKOCYTE_DIFFERENTIATION	GO_LEUKOCYTE_DIFFERENTIATION		33	-0.393759	-1.00831	0.409836	0.699064	1	102	tags=18%, list=11%, signal=20%
GO_T_CELL_PROLIFERATION	GO_T_CELL_PROLIFERATION		15	-0.493538	-0.999443	0.427928	0.719198	1	162	tags=40%, list=17%, signal=48%
GO_MYELOID_LEUKOCYTE_MEDIATED_IMMUNITY	GO_MYELOID_LEUKOCYTE_MEDIATED_IMMUNITY		35	-0.407228	-0.999263	0.397959	0.715316	1	117	tags=23%, list=13%, signal=25%
GO_OXIDATIVE_PHOSPHORYLATION	GO_OXIDATIVE_PHOSPHORYLATION		16	-0.483537	-0.998801	0.429293	0.712326	1	9	tags=6%, list=1%, signal=6%
GO_COENZYME_METABOLIC_PROCESS	GO_COENZYME_METABOLIC_PROCESS		15	-0.472254	-0.997986	0.446154	0.710392	1	46	tags=13%, list=5%, signal=14%
GO_REGULATION_OF_BLOOD_PRESSURE	GO_REGULATION_OF_BLOOD_PRESSURE		19	-0.460583	-0.997877	0.405882	0.706528	1	67	tags=21%, list=7%, signal=22%
GO_RIBOSE_PHOSPHATE_METABOLIC_PROCESS	GO_RIBOSE_PHOSPHATE_METABOLIC_PROCESS		19	-0.457687	-0.993171	0.491979	0.714752	1	15	tags=11%, list=2%, signal=10%
GO_BLOOD_VESSEL_MORPHOGENESIS	GO_BLOOD_VESSEL_MORPHOGENESIS		75	-0.34984	-0.991556	0.52	0.715009	1	69	tags=20%, list=7%, signal=20%
GO_MESENCHYME_DEVELOPMENT	GO_MESENCHYME_DEVELOPMENT		45	-0.376371	-0.987747	0.470588	0.721029	1	124	tags=29%, list=13%, signal=32%
GO_ERK1_AND_ERK2_CASCADE	GO_ERK1_AND_ERK2_CASCADE		25	-0.41356	-0.987642	0.429688	0.717237	1	169	tags=36%, list=18%, signal=43%
GO_LEUKOCYTE_MIGRATION	GO_LEUKOCYTE_MIGRATION		46	-0.37487	-0.986728	0.450704	0.715573	1	69	tags=24%, list=7%, signal=25%
GO_NEGATIVE_REGULATION_OF_ESTABLISHMENT_OF_PROTEIN_LOCALIZATION	GO_NEGATIVE_REGULATION_OF_ESTABLISHMENT_OF_PROTEIN_LOCALIZATION		15	-0.476421	-0.981121	0.481132	0.72673	1	97	tags=27%, list=10%, signal=29%
GO_ENZYME_LINKED_RECEPTOR_PROTEIN_SIGNALING_PATHWAY	GO_ENZYME_LINKED_RECEPTOR_PROTEIN_SIGNALING_PATHWAY		122	-0.336402	-0.979784	0.333333	0.725952	1	75	tags=16%, list=8%, signal=15%
GO_DRUG_METABOLIC_PROCESS	GO_DRUG_METABOLIC_PROCESS		40	-0.39205	-0.978648	0.481928	0.724761	1	64	tags=23%, list=7%, signal=23%
GO_CHONDROCYTE_DIFFERENTIATION	GO_CHONDROCYTE_DIFFERENTIATION		20	-0.452294	-0.976487	0.465839	0.726616	1	56	tags=20%, list=6%, signal=21%
GO_NEGATIVE_REGULATION_OF_SECRETION	GO_NEGATIVE_REGULATION_OF_SECRETION		16	-0.478146	-0.975919	0.463303	0.724272	1	49	tags=25%, list=5%, signal=26%
GO_CARDIAC_CHAMBER_MORPHOGENESIS	GO_CARDIAC_CHAMBER_MORPHOGENESIS		24	-0.419937	-0.97303	0.429487	0.727906	1	166	tags=38%, list=18%, signal=44%
GO_NEGATIVE_REGULATION_OF_IMMUNE_SYSTEM_PROCESS	GO_NEGATIVE_REGULATION_OF_IMMUNE_SYSTEM_PROCESS		41	-0.383518	-0.970837	0.510417	0.729689	1	102	tags=24%, list=11%, signal=26%
GO_RESPONSE_TO_MECHANICAL_STIMULUS	GO_RESPONSE_TO_MECHANICAL_STIMULUS		27	-0.425616	-0.969416	0.481818	0.729422	1	94	tags=30%, list=10%, signal=32%
GO_RESPONSE_TO_STARVATION	GO_RESPONSE_TO_STARVATION		17	-0.453964	-0.968766	0.485	0.727314	1	106	tags=29%, list=11%, signal=33%
GO_PURINE_CONTAINING_COMPOUND_METABOLIC_PROCESS	GO_PURINE_CONTAINING_COMPOUND_METABOLIC_PROCESS		20	-0.44114	-0.966902	0.441176	0.728093	1	15	tags=10%, list=2%, signal=10%
GO_TRANSMEMBRANE_RECEPTOR_PROTEIN_TYROSINE_KINASE_SIGNALING_PATHWAY	GO_TRANSMEMBRANE_RECEPTOR_PROTEIN_TYROSINE_KINASE_SIGNALING_PATHWAY		79	-0.328803	-0.966252	0.607143	0.725772	1	82	tags=18%, list=9%, signal=18%
GO_CARBOHYDRATE_BINDING	GO_CARBOHYDRATE_BINDING		17	-0.446478	-0.965959	0.470588	0.722684	1	56	tags=18%, list=6%, signal=18%
GO_ENDOPLASMIC_RETICULUM_UNFOLDED_PROTEIN_RESPONSE	GO_ENDOPLASMIC_RETICULUM_UNFOLDED_PROTEIN_RESPONSE		15	-0.471191	-0.965696	0.491071	0.719495	1	220	tags=47%, list=24%, signal=60%
GO_REGULATION_OF_PROTEIN_MODIFICATION_BY_SMALL_PROTEIN_CONJUGATION_OR_REMOVAL	GO_REGULATION_OF_PROTEIN_MODIFICATION_BY_SMALL_PROTEIN_CONJUGATION_OR_REMOVAL		15	-0.465572	-0.963803	0.464789	0.720557	1	295	tags=73%, list=32%, signal=105%
GO_SPINDLE	GO_SPINDLE		17	-0.455931	-0.962003	0.505319	0.721779	1	256	tags=29%, list=27%, signal=40%
GO_CELLULAR_RESPONSE_TO_TOPOLOGICALLY_INCORRECT_PROTEIN	GO_CELLULAR_RESPONSE_TO_TOPOLOGICALLY_INCORRECT_PROTEIN		16	-0.452787	-0.957117	0.502392	0.730645	1	220	tags=44%, list=24%, signal=56%
GO_IMMUNE_RESPONSE_REGULATING_SIGNALING_PATHWAY	GO_IMMUNE_RESPONSE_REGULATING_SIGNALING_PATHWAY		26	-0.407448	-0.957014	0.473282	0.727135	1	97	tags=15%, list=10%, signal=17%
GO_RESPONSE_TO_CARBOHYDRATE	GO_RESPONSE_TO_CARBOHYDRATE		16	-0.461778	-0.955498	0.521531	0.727361	1	39	tags=19%, list=4%, signal=19%
GO_POSITIVE_REGULATION_OF_ORGANELLE_ORGANIZATION	GO_POSITIVE_REGULATION_OF_ORGANELLE_ORGANIZATION		40	-0.364424	-0.953197	0.480519	0.729719	1	143	tags=20%, list=15%, signal=23%
GO_SUBSTRATE_ADHESION_DEPENDENT_CELL_SPREADING	GO_SUBSTRATE_ADHESION_DEPENDENT_CELL_SPREADING		21	-0.433475	-0.95129	0.494186	0.731136	1	97	tags=19%, list=10%, signal=21%
GO_POSITIVE_REGULATION_OF_PROTEIN_CATABOLIC_PROCESS	GO_POSITIVE_REGULATION_OF_PROTEIN_CATABOLIC_PROCESS		25	-0.408306	-0.947348	0.471831	0.737713	1	73	tags=20%, list=8%, signal=21%
GO_CARBOHYDRATE_METABOLIC_PROCESS	GO_CARBOHYDRATE_METABOLIC_PROCESS		27	-0.402761	-0.942609	0.54918	0.746141	1	106	tags=15%, list=11%, signal=16%
GO_NUCLEOBASE_CONTAINING_SMALL_MOLECULE_METABOLIC_PROCESS	GO_NUCLEOBASE_CONTAINING_SMALL_MOLECULE_METABOLIC_PROCESS		30	-0.388762	-0.937322	0.551724	0.756482	1	46	tags=10%, list=5%, signal=10%
GO_GLYCOSAMINOGLYCAN_BINDING	GO_GLYCOSAMINOGLYCAN_BINDING		36	-0.36535	-0.926326	0.589474	0.782727	1	109	tags=28%, list=12%, signal=30%
GO_POSITIVE_REGULATION_OF_ESTABLISHMENT_OF_PROTEIN_LOCALIZATION	GO_POSITIVE_REGULATION_OF_ESTABLISHMENT_OF_PROTEIN_LOCALIZATION		30	-0.372814	-0.925753	0.585938	0.780477	1	127	tags=27%, list=14%, signal=30%
GO_RESPONSE_TO_ACID_CHEMICAL	GO_RESPONSE_TO_ACID_CHEMICAL		40	-0.361371	-0.925263	0.633803	0.777779	1	33	tags=15%, list=4%, signal=15%
GO_HORMONE_MEDIATED_SIGNALING_PATHWAY	GO_HORMONE_MEDIATED_SIGNALING_PATHWAY		15	-0.459772	-0.924365	0.537736	0.776234	1	228	tags=47%, list=24%, signal=61%
GO_POSITIVE_REGULATION_OF_RESPONSE_TO_EXTERNAL_STIMULUS	GO_POSITIVE_REGULATION_OF_RESPONSE_TO_EXTERNAL_STIMULUS		39	-0.357108	-0.922053	0.62069	0.778784	1	68	tags=21%, list=7%, signal=21%
GO_ELECTRON_TRANSPORT_CHAIN	GO_ELECTRON_TRANSPORT_CHAIN		23	-0.396393	-0.918706	0.516129	0.784099	1	170	tags=26%, list=18%, signal=31%
GO_REGULATION_OF_PROTEIN_SERINE_THREONINE_KINASE_ACTIVITY	GO_REGULATION_OF_PROTEIN_SERINE_THREONINE_KINASE_ACTIVITY		43	-0.349727	-0.917232	0.676056	0.784368	1	95	tags=23%, list=10%, signal=25%
GO_REGULATION_OF_CELLULAR_KETONE_METABOLIC_PROCESS	GO_REGULATION_OF_CELLULAR_KETONE_METABOLIC_PROCESS		18	-0.429524	-0.910031	0.608696	0.798431	1	64	tags=22%, list=7%, signal=23%
GO_RESPONSE_TO_REACTIVE_OXYGEN_SPECIES	GO_RESPONSE_TO_REACTIVE_OXYGEN_SPECIES		24	-0.399489	-0.909952	0.591195	0.79477	1	95	tags=25%, list=10%, signal=27%
GO_REGULATION_OF_HEMOPOIESIS	GO_REGULATION_OF_HEMOPOIESIS		36	-0.363409	-0.908586	0.617647	0.794372	1	102	tags=22%, list=11%, signal=24%
GO_CELLULAR_KETONE_METABOLIC_PROCESS	GO_CELLULAR_KETONE_METABOLIC_PROCESS		18	-0.429524	-0.905101	0.591133	0.800132	1	64	tags=22%, list=7%, signal=23%
GO_REGULATION_OF_RAS_PROTEIN_SIGNAL_TRANSDUCTION	GO_REGULATION_OF_RAS_PROTEIN_SIGNAL_TRANSDUCTION		19	-0.408802	-0.899169	0.587629	0.811732	1	2	tags=5%, list=0%, signal=5%
GO_INTEGRIN_MEDIATED_SIGNALING_PATHWAY	GO_INTEGRIN_MEDIATED_SIGNALING_PATHWAY		18	-0.406419	-0.899075	0.549223	0.808099	1	69	tags=22%, list=7%, signal=24%
GO_CELLULAR_RESPONSE_TO_DNA_DAMAGE_STIMULUS	GO_CELLULAR_RESPONSE_TO_DNA_DAMAGE_STIMULUS		33	-0.367091	-0.895005	0.633027	0.814666	1	44	tags=9%, list=5%, signal=9%
GO_SKIN_DEVELOPMENT	GO_SKIN_DEVELOPMENT		24	-0.392695	-0.89131	0.610738	0.819878	1	92	tags=33%, list=10%, signal=36%
GO_ADAPTIVE_IMMUNE_RESPONSE	GO_ADAPTIVE_IMMUNE_RESPONSE		19	-0.407038	-0.889278	0.578313	0.821455	1	65	tags=11%, list=7%, signal=11%
GO_REGULATION_OF_EPITHELIAL_CELL_MIGRATION	GO_REGULATION_OF_EPITHELIAL_CELL_MIGRATION		26	-0.37597	-0.88593	0.666667	0.826293	1	68	tags=12%, list=7%, signal=12%
GO_REGULATION_OF_LIPID_METABOLIC_PROCESS	GO_REGULATION_OF_LIPID_METABOLIC_PROCESS		38	-0.345419	-0.88566	0.647727	0.823145	1	115	tags=24%, list=12%, signal=26%
GO_CELLULAR_RESPONSE_TO_STEROID_HORMONE_STIMULUS	GO_CELLULAR_RESPONSE_TO_STEROID_HORMONE_STIMULUS		23	-0.392203	-0.884208	0.63354	0.823321	1	176	tags=30%, list=19%, signal=37%
GO_CARDIAC_CHAMBER_DEVELOPMENT	GO_CARDIAC_CHAMBER_DEVELOPMENT		31	-0.369701	-0.883843	0.650794	0.820526	1	166	tags=29%, list=18%, signal=34%
GO_RESPONSE_TO_RADIATION	GO_RESPONSE_TO_RADIATION		26	-0.369026	-0.881837	0.646667	0.821779	1	63	tags=19%, list=7%, signal=20%
GO_REGULATION_OF_SMALL_GTPASE_MEDIATED_SIGNAL_TRANSDUCTION	GO_REGULATION_OF_SMALL_GTPASE_MEDIATED_SIGNAL_TRANSDUCTION		26	-0.379684	-0.880537	0.676923	0.821471	1	2	tags=4%, list=0%, signal=4%
GO_VIRAL_LIFE_CYCLE	GO_VIRAL_LIFE_CYCLE		25	-0.368903	-0.872147	0.627273	0.83843	1	57	tags=20%, list=6%, signal=21%
GO_NEGATIVE_REGULATION_OF_ORGANELLE_ORGANIZATION	GO_NEGATIVE_REGULATION_OF_ORGANELLE_ORGANIZATION		32	-0.33908	-0.871716	0.721154	0.835671	1	45	tags=9%, list=5%, signal=10%
GO_RESPONSE_TO_PEPTIDE_HORMONE	GO_RESPONSE_TO_PEPTIDE_HORMONE		41	-0.341669	-0.870508	0.759036	0.834988	1	102	tags=24%, list=11%, signal=26%
GO_ADAPTIVE_IMMUNE_RESPONSE_BASED_ON_SOMATIC_RECOMBINATION_OF_IMMUNE_RECEPTORS_BUILT_FROM_IMMUNOGLOBULIN_SUPERFAMILY_DOMAINS	GO_ADAPTIVE_IMMUNE_RESPONSE_BASED_ON_SOMATIC_RECOMBINATION_OF_IMMUNE_RECEPTORS_BUILT_FROM_IMMUNOGLOBULIN_SUPERFAMILY_DOMAINS		15	-0.427338	-0.866386	0.626866	0.841848	1	65	tags=13%, list=7%, signal=14%
GO_ENTRY_INTO_HOST	GO_ENTRY_INTO_HOST		18	-0.399323	-0.865725	0.664865	0.83972	1	57	tags=28%, list=6%, signal=29%
GO_ORGANIC_HYDROXY_COMPOUND_METABOLIC_PROCESS	GO_ORGANIC_HYDROXY_COMPOUND_METABOLIC_PROCESS		22	-0.383085	-0.864616	0.694611	0.83854	1	115	tags=18%, list=12%, signal=20%
GO_MYELOID_CELL_DIFFERENTIATION	GO_MYELOID_CELL_DIFFERENTIATION		27	-0.363397	-0.862748	0.666667	0.839447	1	102	tags=22%, list=11%, signal=24%
GO_SMALL_MOLECULE_BIOSYNTHETIC_PROCESS	GO_SMALL_MOLECULE_BIOSYNTHETIC_PROCESS		49	-0.328458	-0.857392	0.807692	0.848269	1	64	tags=14%, list=7%, signal=15%
GO_RESPONSE_TO_INTERFERON_GAMMA	GO_RESPONSE_TO_INTERFERON_GAMMA		15	-0.401396	-0.85458	0.626943	0.850886	1	118	tags=47%, list=13%, signal=53%
GO_SEX_DIFFERENTIATION	GO_SEX_DIFFERENTIATION		28	-0.354613	-0.852837	0.748201	0.851149	1	166	tags=46%, list=18%, signal=55%
GO_PROTEIN_HETERODIMERIZATION_ACTIVITY	GO_PROTEIN_HETERODIMERIZATION_ACTIVITY		38	-0.336344	-0.850897	0.747475	0.851923	1	106	tags=18%, list=11%, signal=20%
GO_MITOCHONDRION_ORGANIZATION	GO_MITOCHONDRION_ORGANIZATION		33	-0.323293	-0.847131	0.77907	0.857473	1	5	tags=3%, list=1%, signal=3%
GO_KINASE_REGULATOR_ACTIVITY	GO_KINASE_REGULATOR_ACTIVITY		15	-0.419188	-0.845912	0.678049	0.856523	1	81	tags=20%, list=9%, signal=22%
GO_PROTEIN_LOCALIZATION_TO_NUCLEUS	GO_PROTEIN_LOCALIZATION_TO_NUCLEUS		15	-0.415481	-0.844062	0.692308	0.857206	1	63	tags=13%, list=7%, signal=14%
GO_DEVELOPMENT_OF_PRIMARY_SEXUAL_CHARACTERISTICS	GO_DEVELOPMENT_OF_PRIMARY_SEXUAL_CHARACTERISTICS		25	-0.362988	-0.843416	0.751634	0.85494	1	166	tags=48%, list=18%, signal=57%
GO_POSITIVE_REGULATION_OF_CELL_SUBSTRATE_ADHESION	GO_POSITIVE_REGULATION_OF_CELL_SUBSTRATE_ADHESION		21	-0.386309	-0.838586	0.656627	0.861906	1	146	tags=33%, list=16%, signal=39%
GO_REGULATION_OF_MYELOID_CELL_DIFFERENTIATION	GO_REGULATION_OF_MYELOID_CELL_DIFFERENTIATION		20	-0.379255	-0.83632	0.712644	0.863209	1	102	tags=30%, list=11%, signal=33%
GO_RESPONSE_TO_PEPTIDE	GO_RESPONSE_TO_PEPTIDE		48	-0.313428	-0.823824	0.855072	0.887291	1	102	tags=23%, list=11%, signal=24%
GO_LEUKOCYTE_PROLIFERATION	GO_LEUKOCYTE_PROLIFERATION		20	-0.362525	-0.82028	0.733728	0.891056	1	162	tags=30%, list=17%, signal=36%
GO_REGULATION_OF_ESTABLISHMENT_OF_PROTEIN_LOCALIZATION	GO_REGULATION_OF_ESTABLISHMENT_OF_PROTEIN_LOCALIZATION		53	-0.305967	-0.819136	0.907407	0.889845	1	97	tags=19%, list=10%, signal=20%
GO_CYTOKINE_RECEPTOR_BINDING	GO_CYTOKINE_RECEPTOR_BINDING		18	-0.372749	-0.81844	0.735135	0.887645	1	162	tags=28%, list=17%, signal=33%
GO_CELLULAR_COMPONENT_DISASSEMBLY	GO_CELLULAR_COMPONENT_DISASSEMBLY		39	-0.305924	-0.809476	0.852273	0.901843	1	75	tags=13%, list=8%, signal=13%
GO_REGULATION_OF_PROTEIN_BINDING	GO_REGULATION_OF_PROTEIN_BINDING		24	-0.353196	-0.809172	0.776978	0.898756	1	162	tags=21%, list=17%, signal=25%
GO_MALE_SEX_DIFFERENTIATION	GO_MALE_SEX_DIFFERENTIATION		18	-0.362987	-0.8069	0.798851	0.899529	1	90	tags=28%, list=10%, signal=30%
GO_HEART_MORPHOGENESIS	GO_HEART_MORPHOGENESIS		35	-0.31979	-0.801441	0.868687	0.90663	1	166	tags=37%, list=18%, signal=43%
GO_ACTIVATION_OF_IMMUNE_RESPONSE	GO_ACTIVATION_OF_IMMUNE_RESPONSE		30	-0.323192	-0.79425	0.85906	0.916187	1	97	tags=17%, list=10%, signal=18%
GO_POSITIVE_REGULATION_OF_VASCULATURE_DEVELOPMENT	GO_POSITIVE_REGULATION_OF_VASCULATURE_DEVELOPMENT		17	-0.371751	-0.792617	0.780374	0.915349	1	93	tags=35%, list=10%, signal=38%
GO_COATED_VESICLE	GO_COATED_VESICLE		24	-0.344294	-0.781985	0.804688	0.930342	1	114	tags=21%, list=12%, signal=23%
GO_RENAL_SYSTEM_DEVELOPMENT	GO_RENAL_SYSTEM_DEVELOPMENT		44	-0.303814	-0.779762	0.930233	0.930423	1	35	tags=9%, list=4%, signal=9%
GO_OUTFLOW_TRACT_MORPHOGENESIS	GO_OUTFLOW_TRACT_MORPHOGENESIS		15	-0.386728	-0.768385	0.787037	0.946282	1	166	tags=33%, list=18%, signal=40%
GO_CARDIAC_VENTRICLE_DEVELOPMENT	GO_CARDIAC_VENTRICLE_DEVELOPMENT		23	-0.327529	-0.766232	0.863309	0.945862	1	166	tags=26%, list=18%, signal=31%
GO_CELLULAR_RESPONSE_TO_BIOTIC_STIMULUS	GO_CELLULAR_RESPONSE_TO_BIOTIC_STIMULUS		18	-0.336696	-0.757832	0.858407	0.95505	1	155	tags=28%, list=17%, signal=33%
GO_GTPASE_REGULATOR_ACTIVITY	GO_GTPASE_REGULATOR_ACTIVITY		15	-0.364303	-0.754335	0.831579	0.956087	1	86	tags=20%, list=9%, signal=22%
GO_DETOXIFICATION	GO_DETOXIFICATION		17	-0.352566	-0.752163	0.811111	0.955591	1	131	tags=29%, list=14%, signal=34%
GO_VESICLE_ORGANIZATION	GO_VESICLE_ORGANIZATION		22	-0.327571	-0.750098	0.911243	0.955127	1	70	tags=14%, list=7%, signal=14%
GO_POSITIVE_REGULATION_OF_IMMUNE_RESPONSE	GO_POSITIVE_REGULATION_OF_IMMUNE_RESPONSE		41	-0.28307	-0.746253	0.975309	0.957049	1	97	tags=17%, list=10%, signal=18%
GO_ENDOPLASMIC_RETICULUM_TO_GOLGI_VESICLE_MEDIATED_TRANSPORT	GO_ENDOPLASMIC_RETICULUM_TO_GOLGI_VESICLE_MEDIATED_TRANSPORT		17	-0.357872	-0.745095	0.852814	0.954889	1	36	tags=12%, list=4%, signal=12%
GO_REGULATION_OF_PEPTIDE_SECRETION	GO_REGULATION_OF_PEPTIDE_SECRETION		36	-0.291992	-0.735922	0.962617	0.96259	1	97	tags=19%, list=10%, signal=21%
GO_ACTOMYOSIN_STRUCTURE_ORGANIZATION	GO_ACTOMYOSIN_STRUCTURE_ORGANIZATION		22	-0.332549	-0.735496	0.896774	0.959465	1	113	tags=18%, list=12%, signal=20%
GO_MORPHOGENESIS_OF_A_BRANCHING_STRUCTURE	GO_MORPHOGENESIS_OF_A_BRANCHING_STRUCTURE		26	-0.313052	-0.73538	0.923611	0.955932	1	115	tags=27%, list=12%, signal=30%
GO_NEGATIVE_REGULATION_OF_CATABOLIC_PROCESS	GO_NEGATIVE_REGULATION_OF_CATABOLIC_PROCESS		15	-0.346219	-0.727712	0.859297	0.961536	1	61	tags=13%, list=7%, signal=14%
GO_SMALL_MOLECULE_CATABOLIC_PROCESS	GO_SMALL_MOLECULE_CATABOLIC_PROCESS		15	-0.361782	-0.725504	0.862559	0.960367	1	29	tags=7%, list=3%, signal=7%
GO_NEGATIVE_REGULATION_OF_PHOSPHORUS_METABOLIC_PROCESS	GO_NEGATIVE_REGULATION_OF_PHOSPHORUS_METABOLIC_PROCESS		52	-0.266057	-0.71428	0.985075	0.968366	1	69	tags=10%, list=7%, signal=10%
GO_RNA_CATABOLIC_PROCESS	GO_RNA_CATABOLIC_PROCESS		17	-0.337776	-0.712309	0.905556	0.966432	1	175	tags=35%, list=19%, signal=43%
GO_POSITIVE_REGULATION_OF_MITOTIC_CELL_CYCLE	GO_POSITIVE_REGULATION_OF_MITOTIC_CELL_CYCLE		17	-0.33893	-0.69821	0.87234	0.975459	1	167	tags=41%, list=18%, signal=49%
GO_PROTEIN_CONTAINING_COMPLEX_DISASSEMBLY	GO_PROTEIN_CONTAINING_COMPLEX_DISASSEMBLY		18	-0.32633	-0.697453	0.917098	0.972519	1	57	tags=11%, list=6%, signal=12%
GO_INTRACELLULAR_RECEPTOR_SIGNALING_PATHWAY	GO_INTRACELLULAR_RECEPTOR_SIGNALING_PATHWAY		21	-0.319548	-0.69325	0.943182	0.972552	1	148	tags=29%, list=16%, signal=33%
GO_POSITIVE_REGULATION_OF_PEPTIDE_SECRETION	GO_POSITIVE_REGULATION_OF_PEPTIDE_SECRETION		23	-0.292846	-0.690568	0.964072	0.971044	1	118	tags=22%, list=13%, signal=24%
GO_RESPONSE_TO_CALCIUM_ION	GO_RESPONSE_TO_CALCIUM_ION		19	-0.310318	-0.681407	0.924419	0.974732	1	68	tags=16%, list=7%, signal=17%
GO_POSITIVE_REGULATION_OF_INTRACELLULAR_TRANSPORT	GO_POSITIVE_REGULATION_OF_INTRACELLULAR_TRANSPORT		16	-0.319588	-0.661727	0.935185	0.983394	1	84	tags=25%, list=9%, signal=27%
GO_REGULATION_OF_CELLULAR_RESPONSE_TO_TRANSFORMING_GROWTH_FACTOR_BETA_STIMULUS	GO_REGULATION_OF_CELLULAR_RESPONSE_TO_TRANSFORMING_GROWTH_FACTOR_BETA_STIMULUS		20	-0.303483	-0.65402	0.968153	0.984117	1	148	tags=30%, list=16%, signal=35%
GO_NEGATIVE_REGULATION_OF_MAPK_CASCADE	GO_NEGATIVE_REGULATION_OF_MAPK_CASCADE		15	-0.321125	-0.653256	0.939252	0.980906	1	162	tags=27%, list=17%, signal=32%
GO_MODIFICATION_DEPENDENT_MACROMOLECULE_CATABOLIC_PROCESS	GO_MODIFICATION_DEPENDENT_MACROMOLECULE_CATABOLIC_PROCESS		25	-0.274942	-0.651094	0.986207	0.978442	1	252	tags=40%, list=27%, signal=53%
GO_REGULATION_OF_LEUKOCYTE_DIFFERENTIATION	GO_REGULATION_OF_LEUKOCYTE_DIFFERENTIATION		22	-0.293469	-0.650168	0.96319	0.97532	1	102	tags=23%, list=11%, signal=25%
GO_NEGATIVE_REGULATION_OF_APOPTOTIC_SIGNALING_PATHWAY	GO_NEGATIVE_REGULATION_OF_APOPTOTIC_SIGNALING_PATHWAY		19	-0.278498	-0.607543	1	0.987961	1	162	tags=32%, list=17%, signal=37%
GO_VENTRICULAR_SEPTUM_DEVELOPMENT	GO_VENTRICULAR_SEPTUM_DEVELOPMENT		17	-0.277442	-0.595864	0.985437	0.987387	1	166	tags=29%, list=18%, signal=35%

## Sheet: CyP1 up
NAME	GS<br> follow link to MSigDB	GS DETAILS	SIZE	ES	NES	NOM p-val	FDR q-val	FWER p-val	RANK AT MAX	LEADING EDGE
GO_PERINUCLEAR_REGION_OF_CYTOPLASM	GO_PERINUCLEAR_REGION_OF_CYTOPLASM	Details ...	18	0.750395	1.52054	0.00404449	0.261513	0.243	35	tags=39%, list=12%, signal=42%
GO_CHROMATIN_ORGANIZATION	GO_CHROMATIN_ORGANIZATION	Details ...	37	0.713322	1.50799	0	0.174648	0.306	71	tags=70%, list=25%, signal=82%
GO_ORGANELLE_FISSION	GO_ORGANELLE_FISSION	Details ...	44	0.699234	1.49879	0	0.139295	0.356	60	tags=61%, list=21%, signal=66%
GO_REGULATION_OF_IMMUNE_SYSTEM_PROCESS	GO_REGULATION_OF_IMMUNE_SYSTEM_PROCESS	Details ...	16	0.752466	1.49661	0.0030303	0.109781	0.37	21	tags=19%, list=7%, signal=19%
GO_CELL_CYCLE	GO_CELL_CYCLE	Details ...	106	0.678429	1.49226	0	0.0963154	0.389	111	tags=67%, list=39%, signal=69%
GO_MITOTIC_CELL_CYCLE	GO_MITOTIC_CELL_CYCLE	Details ...	84	0.670312	1.47129	0	0.127708	0.538	78	tags=55%, list=28%, signal=53%
GO_CELL_DIVISION	GO_CELL_DIVISION	Details ...	60	0.676048	1.46669	0	0.119662	0.57	74	tags=60%, list=26%, signal=64%
GO_IMMUNE_SYSTEM_DEVELOPMENT	GO_IMMUNE_SYSTEM_DEVELOPMENT	Details ...	20	0.71087	1.46353	0.00201005	0.111217	0.593	28	tags=25%, list=10%, signal=26%
GO_PROTEIN_HETERODIMERIZATION_ACTIVITY	GO_PROTEIN_HETERODIMERIZATION_ACTIVITY	Details ...	17	0.707864	1.44461	0.0110887	0.140886	0.721	47	tags=47%, list=17%, signal=53%
GO_CELL_CYCLE_PROCESS	GO_CELL_CYCLE_PROCESS	Details ...	93	0.655806	1.44172	0	0.132781	0.732	124	tags=75%, list=44%, signal=90%
GO_DNA_PACKAGING	GO_DNA_PACKAGING	Details ...	24	0.695421	1.43877	0.00501002	0.126238	0.75	71	tags=71%, list=25%, signal=87%
GO_PROTEIN_HOMODIMERIZATION_ACTIVITY	GO_PROTEIN_HOMODIMERIZATION_ACTIVITY	Details ...	17	0.707329	1.43293	0.0150905	0.127695	0.782	24	tags=29%, list=8%, signal=30%
GO_MITOTIC_NUCLEAR_DIVISION	GO_MITOTIC_NUCLEAR_DIVISION	Details ...	39	0.670692	1.43143	0	0.121512	0.791	74	tags=67%, list=26%, signal=78%
GO_NUCLEOSOME_ORGANIZATION	GO_NUCLEOSOME_ORGANIZATION	Details ...	18	0.697859	1.42923	0.0110553	0.117727	0.808	71	tags=72%, list=25%, signal=90%
GO_CELL	GO_CELL	Details ...	29	0.678821	1.42024	0.001001	0.128924	0.862	60	tags=52%, list=21%, signal=59%
GO_CONDENSED_CHROMOSOME	GO_CONDENSED_CHROMOSOME	Details ...	33	0.665666	1.41297	0.001	0.136842	0.896	99	tags=82%, list=35%, signal=111%
GO_CHROMOSOME_ORGANIZATION	GO_CHROMOSOME_ORGANIZATION	Details ...	74	0.647947	1.41143	0	0.132254	0.904	75	tags=54%, list=27%, signal=54%
GO_PROTEASOMAL_PROTEIN_CATABOLIC_PROCESS	GO_PROTEASOMAL_PROTEIN_CATABOLIC_PROCESS	Details ...	23	0.676832	1.40902	0.011	0.130161	0.909	48	tags=39%, list=17%, signal=43%
GO_MICROTUBULE_ORGANIZING_CENTER	GO_MICROTUBULE_ORGANIZING_CENTER	Details ...	27	0.668559	1.4053	0.00701403	0.131179	0.926	75	tags=74%, list=27%, signal=91%
GO_CENTROSOME	GO_CENTROSOME	Details ...	24	0.672303	1.38842	0.012024	0.162347	0.963	94	tags=88%, list=33%, signal=120%
GO_CELL_CYCLE_CHECKPOINT	GO_CELL_CYCLE_CHECKPOINT		21	0.679545	1.38841	0.00902708	0.154662	0.963	77	tags=71%, list=27%, signal=91%
GO_MITOTIC_CELL_CYCLE_CHECKPOINT	GO_MITOTIC_CELL_CYCLE_CHECKPOINT		20	0.672567	1.37887	0.0250752	0.174518	0.981	77	tags=70%, list=27%, signal=89%
GO_MICROTUBULE_BASED_PROCESS	GO_MICROTUBULE_BASED_PROCESS		40	0.640922	1.37457	0.007	0.177797	0.983	74	tags=60%, list=26%, signal=70%
GO_MODIFICATION_DEPENDENT_MACROMOLECULE_CATABOLIC_PROCESS	GO_MODIFICATION_DEPENDENT_MACROMOLECULE_CATABOLIC_PROCESS		23	0.659647	1.37189	0.0170341	0.178108	0.988	79	tags=52%, list=28%, signal=66%
GO_ORGANELLE_ASSEMBLY	GO_ORGANELLE_ASSEMBLY		30	0.649319	1.36917	0.01	0.178629	0.992	74	tags=63%, list=26%, signal=77%
GO_PROTEIN_DIMERIZATION_ACTIVITY	GO_PROTEIN_DIMERIZATION_ACTIVITY		34	0.648818	1.36437	0.00601202	0.184044	0.995	36	tags=32%, list=13%, signal=33%
GO_REGULATION_OF_MITOTIC_CELL_CYCLE	GO_REGULATION_OF_MITOTIC_CELL_CYCLE		44	0.63416	1.36304	0.008	0.181481	0.996	77	tags=55%, list=27%, signal=63%
GO_CELLULAR_COMPONENT_DISASSEMBLY	GO_CELLULAR_COMPONENT_DISASSEMBLY		17	0.681841	1.36299	0.0273003	0.175103	0.996	74	tags=53%, list=26%, signal=67%
GO_MICROTUBULE_CYTOSKELETON_ORGANIZATION	GO_MICROTUBULE_CYTOSKELETON_ORGANIZATION		36	0.644151	1.36251	0.009	0.170329	0.997	74	tags=61%, list=26%, signal=72%
GO_DRUG_BINDING	GO_DRUG_BINDING		36	0.636261	1.36094	0.009	0.168383	0.998	74	tags=53%, list=26%, signal=62%
GO_REGULATION_OF_CELL_CYCLE	GO_REGULATION_OF_CELL_CYCLE		68	0.61958	1.36047	0	0.163977	0.998	78	tags=51%, list=28%, signal=54%
GO_MICROTUBULE_CYTOSKELETON_ORGANIZATION_INVOLVED_IN_MITOSIS	GO_MICROTUBULE_CYTOSKELETON_ORGANIZATION_INVOLVED_IN_MITOSIS		23	0.656557	1.36018	0.021021	0.159698	0.998	74	tags=70%, list=26%, signal=87%
GO_MICROTUBULE_CYTOSKELETON	GO_MICROTUBULE_CYTOSKELETON		53	0.625567	1.35139	0.002	0.175443	0.999	121	tags=83%, list=43%, signal=118%
GO_DNA_CONFORMATION_CHANGE	GO_DNA_CONFORMATION_CHANGE		30	0.641658	1.34024	0.012	0.20054	1	71	tags=60%, list=25%, signal=72%
GO_CELLULAR_PROTEIN_CATABOLIC_PROCESS	GO_CELLULAR_PROTEIN_CATABOLIC_PROCESS		27	0.641683	1.33993	0.011022	0.195747	1	79	tags=44%, list=28%, signal=56%
GO_CHROMATIN_ASSEMBLY	GO_CHROMATIN_ASSEMBLY		18	0.66318	1.33796	0.0294118	0.195939	1	71	tags=67%, list=25%, signal=83%
GO_ADENYL_NUCLEOTIDE_BINDING	GO_ADENYL_NUCLEOTIDE_BINDING		32	0.637059	1.33796	0.014	0.190669	1	74	tags=53%, list=26%, signal=64%
GO_DEVELOPMENTAL_GROWTH	GO_DEVELOPMENTAL_GROWTH		16	0.668919	1.33629	0.0504032	0.189816	1	53	tags=31%, list=19%, signal=36%
GO_MEIOTIC_CELL_CYCLE	GO_MEIOTIC_CELL_CYCLE		15	0.675028	1.3358	0.0455927	0.186211	1	53	tags=60%, list=19%, signal=70%
GO_REGULATION_OF_NUCLEAR_DIVISION	GO_REGULATION_OF_NUCLEAR_DIVISION		23	0.647803	1.33412	0.029029	0.186551	1	74	tags=65%, list=26%, signal=81%
GO_CHROMOSOME	GO_CHROMOSOME		78	0.607376	1.33332	0	0.183861	1	116	tags=68%, list=41%, signal=83%
GO_CHROMATIN_ASSEMBLY_OR_DISASSEMBLY	GO_CHROMATIN_ASSEMBLY_OR_DISASSEMBLY		18	0.66318	1.33329	0.0464646	0.179736	1	71	tags=67%, list=25%, signal=83%
GO_PROTEIN_DNA_COMPLEX_SUBUNIT_ORGANIZATION	GO_PROTEIN_DNA_COMPLEX_SUBUNIT_ORGANIZATION		27	0.636151	1.33249	0.018	0.177575	1	71	tags=59%, list=25%, signal=72%
GO_CYTOSKELETON_ORGANIZATION	GO_CYTOSKELETON_ORGANIZATION		42	0.620075	1.32665	0.009	0.188168	1	68	tags=52%, list=24%, signal=59%
GO_NEURON_PROJECTION	GO_NEURON_PROJECTION		16	0.656284	1.32428	0.0375634	0.190271	1	72	tags=38%, list=25%, signal=47%
GO_KINETOCHORE	GO_KINETOCHORE		24	0.643131	1.32108	0.029029	0.194653	1	101	tags=83%, list=36%, signal=119%
GO_MULTI_ORGANISM_REPRODUCTIVE_PROCESS	GO_MULTI_ORGANISM_REPRODUCTIVE_PROCESS		22	0.638217	1.32012	0.0382294	0.192873	1	92	tags=59%, list=33%, signal=81%
GO_SEXUAL_REPRODUCTION	GO_SEXUAL_REPRODUCTION		18	0.653624	1.31865	0.0473313	0.192595	1	92	tags=72%, list=33%, signal=100%
GO_MIDBODY	GO_MIDBODY		21	0.642032	1.31841	0.0343088	0.189078	1	85	tags=71%, list=30%, signal=95%
GO_CONDENSED_CHROMOSOME_CENTROMERIC_REGION	GO_CONDENSED_CHROMOSOME_CENTROMERIC_REGION		24	0.640038	1.31815	0.0320641	0.185953	1	99	tags=83%, list=35%, signal=117%
GO_MULTICELLULAR_ORGANISM_REPRODUCTION	GO_MULTICELLULAR_ORGANISM_REPRODUCTION		19	0.648509	1.31753	0.041206	0.183953	1	92	tags=68%, list=33%, signal=95%
GO_CYTOKINESIS	GO_CYTOKINESIS		15	0.660479	1.31712	0.0567951	0.18138	1	83	tags=80%, list=29%, signal=107%
GO_POLYMERIC_CYTOSKELETAL_FIBER	GO_POLYMERIC_CYTOSKELETAL_FIBER		25	0.633108	1.31202	0.0330661	0.192322	1	74	tags=60%, list=26%, signal=74%
GO_CELL_PROJECTION_ORGANIZATION	GO_CELL_PROJECTION_ORGANIZATION		22	0.639794	1.3098	0.0400802	0.194514	1	35	tags=32%, list=12%, signal=33%
GO_GAMETE_GENERATION	GO_GAMETE_GENERATION		16	0.648925	1.30875	0.0585859	0.193451	1	92	tags=75%, list=33%, signal=105%
GO_NEGATIVE_REGULATION_OF_MITOTIC_CELL_CYCLE	GO_NEGATIVE_REGULATION_OF_MITOTIC_CELL_CYCLE		25	0.634044	1.30869	0.0401606	0.190169	1	77	tags=60%, list=27%, signal=75%
GO_PROTEIN_MODIFICATION_BY_SMALL_PROTEIN_CONJUGATION_OR_REMOVAL	GO_PROTEIN_MODIFICATION_BY_SMALL_PROTEIN_CONJUGATION_OR_REMOVAL		23	0.628947	1.30791	0.0400802	0.18883	1	79	tags=52%, list=28%, signal=66%
GO_INTERSPECIES_INTERACTION_BETWEEN_ORGANISMS	GO_INTERSPECIES_INTERACTION_BETWEEN_ORGANISMS		33	0.622431	1.30696	0.026	0.188286	1	47	tags=33%, list=17%, signal=35%
GO_TRANSFERASE_ACTIVITY_TRANSFERRING_PHOSPHORUS_CONTAINING_GROUPS	GO_TRANSFERASE_ACTIVITY_TRANSFERRING_PHOSPHORUS_CONTAINING_GROUPS		16	0.652703	1.30256	0.0626263	0.196299	1	74	tags=63%, list=26%, signal=80%
GO_CHROMOSOME_SEGREGATION	GO_CHROMOSOME_SEGREGATION		38	0.61327	1.30114	0.021	0.196372	1	99	tags=71%, list=35%, signal=95%
GO_NEGATIVE_REGULATION_OF_CELL_DEATH	GO_NEGATIVE_REGULATION_OF_CELL_DEATH		26	0.627807	1.30026	0.034034	0.195446	1	30	tags=23%, list=11%, signal=23%
GO_CHROMATIN_REMODELING	GO_CHROMATIN_REMODELING		16	0.650486	1.29708	0.0563948	0.200449	1	70	tags=69%, list=25%, signal=86%
GO_NEGATIVE_REGULATION_OF_CELL_CYCLE	GO_NEGATIVE_REGULATION_OF_CELL_CYCLE		38	0.603364	1.29513	0.029	0.201817	1	91	tags=61%, list=32%, signal=77%
GO_DNA_REPAIR	GO_DNA_REPAIR		26	0.624634	1.29418	0.0290873	0.200851	1	79	tags=58%, list=28%, signal=73%
GO_HOMEOSTATIC_PROCESS	GO_HOMEOSTATIC_PROCESS		34	0.606989	1.2907	0.03	0.207084	1	34	tags=21%, list=12%, signal=21%
GO_REGULATION_OF_PROTEIN_SERINE_THREONINE_KINASE_ACTIVITY	GO_REGULATION_OF_PROTEIN_SERINE_THREONINE_KINASE_ACTIVITY		16	0.645647	1.29069	0.0625	0.20399	1	74	tags=56%, list=26%, signal=72%
GO_PROTEIN_CONTAINING_COMPLEX_ASSEMBLY	GO_PROTEIN_CONTAINING_COMPLEX_ASSEMBLY		56	0.590955	1.28854	0.012	0.206577	1	71	tags=43%, list=25%, signal=46%
GO_MICROTUBULE	GO_MICROTUBULE		23	0.628082	1.2871	0.0480481	0.207057	1	83	tags=65%, list=29%, signal=85%
GO_SPINDLE_ASSEMBLY	GO_SPINDLE_ASSEMBLY		16	0.644821	1.28348	0.0808081	0.212893	1	83	tags=75%, list=29%, signal=100%
GO_CHROMOSOME_CENTROMERIC_REGION	GO_CHROMOSOME_CENTROMERIC_REGION		31	0.60969	1.27881	0.029029	0.221637	1	119	tags=87%, list=42%, signal=134%
GO_SPINDLE	GO_SPINDLE		34	0.601004	1.27629	0.028028	0.225474	1	121	tags=88%, list=43%, signal=136%
GO_ESTABLISHMENT_OF_LOCALIZATION_IN_CELL	GO_ESTABLISHMENT_OF_LOCALIZATION_IN_CELL		15	0.640872	1.2753	0.0895219	0.224862	1	74	tags=67%, list=26%, signal=85%
GO_ENZYME_REGULATOR_ACTIVITY	GO_ENZYME_REGULATOR_ACTIVITY		32	0.604202	1.27284	0.0370742	0.228524	1	83	tags=44%, list=29%, signal=55%
GO_PROTEOLYSIS	GO_PROTEOLYSIS		47	0.593256	1.27266	0.022	0.225892	1	79	tags=36%, list=28%, signal=42%
GO_ORGANELLE_LOCALIZATION	GO_ORGANELLE_LOCALIZATION		22	0.612256	1.27252	0.0792377	0.223318	1	60	tags=50%, list=21%, signal=59%
GO_NEGATIVE_REGULATION_OF_CHROMOSOME_ORGANIZATION	GO_NEGATIVE_REGULATION_OF_CHROMOSOME_ORGANIZATION		20	0.622554	1.27247	0.0653924	0.220545	1	74	tags=55%, list=26%, signal=69%
GO_MITOTIC_SISTER_CHROMATID_SEGREGATION	GO_MITOTIC_SISTER_CHROMATID_SEGREGATION		27	0.609483	1.26655	0.0591182	0.234673	1	110	tags=81%, list=39%, signal=121%
GO_CHROMOSOMAL_REGION	GO_CHROMOSOMAL_REGION		39	0.591404	1.26572	0.032	0.233966	1	105	tags=72%, list=37%, signal=98%
GO_MITOTIC_SPINDLE_ORGANIZATION	GO_MITOTIC_SPINDLE_ORGANIZATION		18	0.624689	1.26458	0.0896274	0.234327	1	106	tags=89%, list=37%, signal=133%
GO_CHROMATIN_BINDING	GO_CHROMATIN_BINDING		27	0.605787	1.26416	0.0531062	0.232423	1	75	tags=52%, list=27%, signal=64%
GO_REGULATION_OF_PROTEOLYSIS	GO_REGULATION_OF_PROTEOLYSIS		23	0.612486	1.26329	0.0712136	0.23196	1	32	tags=22%, list=11%, signal=23%
GO_REGULATION_OF_TRANSFERASE_ACTIVITY	GO_REGULATION_OF_TRANSFERASE_ACTIVITY		33	0.593497	1.25758	0.065	0.24585	1	77	tags=48%, list=27%, signal=59%
GO_SISTER_CHROMATID_SEGREGATION	GO_SISTER_CHROMATID_SEGREGATION		29	0.602695	1.25745	0.048	0.243271	1	99	tags=72%, list=35%, signal=100%
GO_RIBONUCLEOTIDE_BINDING	GO_RIBONUCLEOTIDE_BINDING		40	0.585753	1.25402	0.041	0.249874	1	74	tags=45%, list=26%, signal=52%
GO_MOLECULAR_FUNCTION_REGULATOR	GO_MOLECULAR_FUNCTION_REGULATOR		41	0.590828	1.25334	0.045	0.248932	1	50	tags=29%, list=18%, signal=30%
GO_PROTEIN_CATABOLIC_PROCESS	GO_PROTEIN_CATABOLIC_PROCESS		34	0.594764	1.25007	0.046	0.255396	1	48	tags=26%, list=17%, signal=28%
GO_REGULATION_OF_KINASE_ACTIVITY	GO_REGULATION_OF_KINASE_ACTIVITY		21	0.618257	1.24942	0.0912738	0.254624	1	77	tags=52%, list=27%, signal=67%
GO_SUPRAMOLECULAR_POLYMER	GO_SUPRAMOLECULAR_POLYMER		36	0.584252	1.24932	0.046	0.252059	1	74	tags=44%, list=26%, signal=53%
GO_PROTEIN_PHOSPHORYLATION	GO_PROTEIN_PHOSPHORYLATION		42	0.583313	1.24626	0.039	0.258323	1	78	tags=40%, list=28%, signal=48%
GO_SPINDLE_ORGANIZATION	GO_SPINDLE_ORGANIZATION		22	0.607116	1.24547	0.0791583	0.257576	1	110	tags=86%, list=39%, signal=130%
GO_POSITIVE_REGULATION_OF_PROTEIN_MODIFICATION_PROCESS	GO_POSITIVE_REGULATION_OF_PROTEIN_MODIFICATION_PROCESS		32	0.586132	1.24489	0.0590591	0.25659	1	77	tags=41%, list=27%, signal=49%
GO_POSITIVE_REGULATION_OF_CATALYTIC_ACTIVITY	GO_POSITIVE_REGULATION_OF_CATALYTIC_ACTIVITY		45	0.58223	1.24005	0.04	0.267522	1	83	tags=47%, list=29%, signal=56%
GO_SUPRAMOLECULAR_COMPLEX	GO_SUPRAMOLECULAR_COMPLEX		63	0.573258	1.23969	0.022	0.266005	1	101	tags=56%, list=36%, signal=67%
GO_REPRODUCTION	GO_REPRODUCTION		42	0.577665	1.23864	0.051	0.266121	1	95	tags=48%, list=34%, signal=61%
GO_NUCLEAR_CHROMOSOME_SEGREGATION	GO_NUCLEAR_CHROMOSOME_SEGREGATION		31	0.592746	1.23862	0.05	0.263381	1	99	tags=71%, list=35%, signal=97%
GO_CELL_CYCLE_PHASE_TRANSITION	GO_CELL_CYCLE_PHASE_TRANSITION		52	0.571785	1.23765	0.04	0.263431	1	78	tags=48%, list=28%, signal=54%
GO_DNA_BIOSYNTHETIC_PROCESS	GO_DNA_BIOSYNTHETIC_PROCESS		19	0.608143	1.23564	0.1167	0.266854	1	20	tags=21%, list=7%, signal=21%
GO_IDENTICAL_PROTEIN_BINDING	GO_IDENTICAL_PROTEIN_BINDING		36	0.583852	1.23528	0.059	0.265116	1	24	tags=19%, list=8%, signal=19%
GO_CELL_CYCLE_G2_M_PHASE_TRANSITION	GO_CELL_CYCLE_G2_M_PHASE_TRANSITION		21	0.600955	1.22954	0.09375	0.279592	1	78	tags=57%, list=28%, signal=73%
GO_PROTEIN_MODIFICATION_BY_SMALL_PROTEIN_CONJUGATION	GO_PROTEIN_MODIFICATION_BY_SMALL_PROTEIN_CONJUGATION		18	0.602994	1.22558	0.127895	0.28881	1	75	tags=44%, list=27%, signal=57%
GO_CELLULAR_MACROMOLECULE_CATABOLIC_PROCESS	GO_CELLULAR_MACROMOLECULE_CATABOLIC_PROCESS		43	0.573402	1.22324	0.064	0.293356	1	35	tags=23%, list=12%, signal=23%
GO_POSITIVE_REGULATION_OF_TRANSFERASE_ACTIVITY	GO_POSITIVE_REGULATION_OF_TRANSFERASE_ACTIVITY		25	0.588539	1.22306	0.109218	0.291029	1	77	tags=48%, list=27%, signal=60%
GO_SPINDLE_POLE	GO_SPINDLE_POLE		19	0.59854	1.22006	0.129909	0.297403	1	94	tags=74%, list=33%, signal=103%
GO_REGULATION_OF_PROTEIN_MODIFICATION_PROCESS	GO_REGULATION_OF_PROTEIN_MODIFICATION_PROCESS		50	0.571512	1.21776	0.055	0.301466	1	78	tags=38%, list=28%, signal=43%
GO_DNA_METABOLIC_PROCESS	GO_DNA_METABOLIC_PROCESS		53	0.560951	1.21607	0.044	0.303859	1	79	tags=42%, list=28%, signal=47%
GO_CELL_CYCLE_ARREST	GO_CELL_CYCLE_ARREST		16	0.606198	1.21524	0.144444	0.303504	1	91	tags=63%, list=32%, signal=87%
GO_CELLULAR_RESPONSE_TO_DNA_DAMAGE_STIMULUS	GO_CELLULAR_RESPONSE_TO_DNA_DAMAGE_STIMULUS		42	0.57089	1.2152	0.065	0.300812	1	79	tags=48%, list=28%, signal=56%
GO_POSITIVE_REGULATION_OF_KINASE_ACTIVITY	GO_POSITIVE_REGULATION_OF_KINASE_ACTIVITY		15	0.607737	1.21332	0.167513	0.303905	1	54	tags=40%, list=19%, signal=47%
GO_MUSCLE_STRUCTURE_DEVELOPMENT	GO_MUSCLE_STRUCTURE_DEVELOPMENT		16	0.611989	1.21257	0.146317	0.303587	1	49	tags=25%, list=17%, signal=29%
GO_DNA_RECOMBINATION	GO_DNA_RECOMBINATION		17	0.600656	1.21022	0.158266	0.308091	1	51	tags=35%, list=18%, signal=40%
GO_ORGANONITROGEN_COMPOUND_CATABOLIC_PROCESS	GO_ORGANONITROGEN_COMPOUND_CATABOLIC_PROCESS		41	0.567985	1.20885	0.091	0.309644	1	35	tags=22%, list=12%, signal=21%
GO_TRANSFERASE_COMPLEX	GO_TRANSFERASE_COMPLEX		23	0.581328	1.2073	0.117234	0.311721	1	82	tags=52%, list=29%, signal=67%
GO_NEGATIVE_REGULATION_OF_ORGANELLE_ORGANIZATION	GO_NEGATIVE_REGULATION_OF_ORGANELLE_ORGANIZATION		25	0.58665	1.20608	0.115115	0.312985	1	74	tags=48%, list=26%, signal=59%
GO_RESPONSE_TO_BIOTIC_STIMULUS	GO_RESPONSE_TO_BIOTIC_STIMULUS		28	0.583719	1.20566	0.106212	0.311569	1	21	tags=14%, list=7%, signal=14%
GO_CHROMOSOME_SEPARATION	GO_CHROMOSOME_SEPARATION		16	0.598338	1.20467	0.168844	0.311973	1	74	tags=56%, list=26%, signal=72%
GO_REGULATION_OF_CELL_CYCLE_G2_M_PHASE_TRANSITION	GO_REGULATION_OF_CELL_CYCLE_G2_M_PHASE_TRANSITION		17	0.587097	1.20429	0.169184	0.310491	1	77	tags=53%, list=27%, signal=68%
GO_POSITIVE_REGULATION_OF_HYDROLASE_ACTIVITY	GO_POSITIVE_REGULATION_OF_HYDROLASE_ACTIVITY		18	0.595371	1.20323	0.15005	0.311045	1	83	tags=50%, list=29%, signal=66%
GO_NEGATIVE_REGULATION_OF_CELL_CYCLE_PROCESS	GO_NEGATIVE_REGULATION_OF_CELL_CYCLE_PROCESS		26	0.574826	1.20234	0.118	0.311009	1	77	tags=54%, list=27%, signal=67%
GO_KINASE_BINDING	GO_KINASE_BINDING		28	0.572717	1.19909	0.127255	0.318492	1	91	tags=57%, list=32%, signal=76%
GO_NUCLEAR_CHROMOSOME	GO_NUCLEAR_CHROMOSOME		42	0.559819	1.19695	0.095	0.322634	1	116	tags=69%, list=41%, signal=100%
GO_NEGATIVE_REGULATION_OF_CELLULAR_COMPONENT_ORGANIZATION	GO_NEGATIVE_REGULATION_OF_CELLULAR_COMPONENT_ORGANIZATION		30	0.567501	1.19518	0.126	0.325105	1	74	tags=43%, list=26%, signal=52%
GO_NEURON_DEVELOPMENT	GO_NEURON_DEVELOPMENT		17	0.596494	1.19275	0.178427	0.33012	1	35	tags=24%, list=12%, signal=25%
GO_POSITIVE_REGULATION_OF_PROTEIN_METABOLIC_PROCESS	GO_POSITIVE_REGULATION_OF_PROTEIN_METABOLIC_PROCESS		45	0.556038	1.19125	0.079	0.332512	1	77	tags=33%, list=27%, signal=39%
GO_POSITIVE_REGULATION_OF_CELL_POPULATION_PROLIFERATION	GO_POSITIVE_REGULATION_OF_CELL_POPULATION_PROLIFERATION		33	0.568946	1.19093	0.112	0.33099	1	54	tags=30%, list=19%, signal=33%
GO_CELLULAR_PROTEIN_CONTAINING_COMPLEX_ASSEMBLY	GO_CELLULAR_PROTEIN_CONTAINING_COMPLEX_ASSEMBLY		45	0.55768	1.19023	0.077	0.330397	1	71	tags=42%, list=25%, signal=47%
GO_POSITIVE_REGULATION_OF_MOLECULAR_FUNCTION	GO_POSITIVE_REGULATION_OF_MOLECULAR_FUNCTION		53	0.550082	1.18548	0.079	0.342723	1	87	tags=43%, list=31%, signal=51%
GO_REGULATION_OF_CELL_DEVELOPMENT	GO_REGULATION_OF_CELL_DEVELOPMENT		20	0.581495	1.18446	0.175879	0.343117	1	93	tags=40%, list=33%, signal=55%
GO_NEGATIVE_REGULATION_OF_CELL_CYCLE_PHASE_TRANSITION	GO_NEGATIVE_REGULATION_OF_CELL_CYCLE_PHASE_TRANSITION		22	0.57828	1.18159	0.167839	0.349988	1	77	tags=55%, list=27%, signal=69%
GO_REGULATION_OF_ORGANELLE_ORGANIZATION	GO_REGULATION_OF_ORGANELLE_ORGANIZATION		49	0.550906	1.18109	0.1	0.348966	1	74	tags=43%, list=26%, signal=48%
GO_REGULATION_OF_CELL_DEATH	GO_REGULATION_OF_CELL_DEATH		44	0.548209	1.17173	0.102	0.376788	1	30	tags=18%, list=11%, signal=17%
GO_REGULATION_OF_PHOSPHORYLATION	GO_REGULATION_OF_PHOSPHORYLATION		38	0.551798	1.17088	0.123	0.376681	1	78	tags=37%, list=28%, signal=44%
GO_ESTABLISHMENT_OF_ORGANELLE_LOCALIZATION	GO_ESTABLISHMENT_OF_ORGANELLE_LOCALIZATION		16	0.592942	1.16904	0.202621	0.379925	1	106	tags=75%, list=37%, signal=113%
GO_POSITIVE_REGULATION_OF_CELL_CYCLE	GO_POSITIVE_REGULATION_OF_CELL_CYCLE		30	0.559555	1.16849	0.135135	0.378955	1	94	tags=57%, list=33%, signal=76%
GO_REGULATION_OF_CELL_CYCLE_PROCESS	GO_REGULATION_OF_CELL_CYCLE_PROCESS		51	0.540963	1.1621	0.116	0.397715	1	124	tags=71%, list=44%, signal=103%
GO_TRANSITION_METAL_ION_BINDING	GO_TRANSITION_METAL_ION_BINDING		18	0.578947	1.16067	0.221106	0.399709	1	20	tags=17%, list=7%, signal=17%
GO_NEUROGENESIS	GO_NEUROGENESIS		29	0.552325	1.1581	0.19019	0.40558	1	93	tags=38%, list=33%, signal=51%
GO_CELLULAR_RESPONSE_TO_OXYGEN_CONTAINING_COMPOUND	GO_CELLULAR_RESPONSE_TO_OXYGEN_CONTAINING_COMPOUND		31	0.550991	1.15576	0.196	0.41084	1	48	tags=23%, list=17%, signal=24%
GO_REGULATION_OF_NERVOUS_SYSTEM_DEVELOPMENT	GO_REGULATION_OF_NERVOUS_SYSTEM_DEVELOPMENT		17	0.573592	1.15135	0.215509	0.423218	1	93	tags=41%, list=33%, signal=58%
GO_TRANSCRIPTION_REGULATOR_ACTIVITY	GO_TRANSCRIPTION_REGULATOR_ACTIVITY		25	0.550581	1.14726	0.211635	0.434183	1	91	tags=48%, list=32%, signal=65%
GO_CHROMATIN	GO_CHROMATIN		38	0.541025	1.14702	0.163	0.432006	1	119	tags=66%, list=42%, signal=98%
GO_REGULATION_OF_BINDING	GO_REGULATION_OF_BINDING		19	0.565811	1.14644	0.21831	0.431044	1	34	tags=26%, list=12%, signal=28%
GO_RESPONSE_TO_RADIATION	GO_RESPONSE_TO_RADIATION		16	0.568577	1.14039	0.255319	0.449407	1	79	tags=44%, list=28%, signal=57%
GO_RESPONSE_TO_OXYGEN_CONTAINING_COMPOUND	GO_RESPONSE_TO_OXYGEN_CONTAINING_COMPOUND		39	0.534163	1.13972	0.183	0.448761	1	34	tags=18%, list=12%, signal=18%
GO_RESPONSE_TO_DRUG	GO_RESPONSE_TO_DRUG		27	0.547663	1.13736	0.20662	0.453687	1	26	tags=19%, list=9%, signal=18%
GO_NEURON_DIFFERENTIATION	GO_NEURON_DIFFERENTIATION		19	0.556358	1.13392	0.240685	0.462911	1	72	tags=32%, list=25%, signal=40%
GO_POSITIVE_REGULATION_OF_ORGANELLE_ORGANIZATION	GO_POSITIVE_REGULATION_OF_ORGANELLE_ORGANIZATION		18	0.559831	1.12936	0.277946	0.476553	1	94	tags=56%, list=33%, signal=78%
GO_EMBRYO_DEVELOPMENT	GO_EMBRYO_DEVELOPMENT		22	0.54969	1.12814	0.238238	0.477559	1	83	tags=32%, list=29%, signal=42%
GO_CELLULAR_RESPONSE_TO_LIPID	GO_CELLULAR_RESPONSE_TO_LIPID		19	0.555306	1.12814	0.273461	0.474339	1	48	tags=26%, list=17%, signal=30%
GO_REGULATION_OF_CHROMOSOME_SEGREGATION	GO_REGULATION_OF_CHROMOSOME_SEGREGATION		18	0.55265	1.1281	0.282981	0.471317	1	99	tags=67%, list=35%, signal=96%
GO_MACROMOLECULE_CATABOLIC_PROCESS	GO_MACROMOLECULE_CATABOLIC_PROCESS		53	0.52087	1.12661	0.177	0.473283	1	35	tags=19%, list=12%, signal=17%
GO_REGULATION_OF_HYDROLASE_ACTIVITY	GO_REGULATION_OF_HYDROLASE_ACTIVITY		30	0.535829	1.12611	0.236	0.471913	1	83	tags=40%, list=29%, signal=51%
GO_REGULATION_OF_CHROMOSOME_ORGANIZATION	GO_REGULATION_OF_CHROMOSOME_ORGANIZATION		28	0.536759	1.122	0.238238	0.483937	1	74	tags=46%, list=26%, signal=57%
GO_CYTOSKELETAL_PROTEIN_BINDING	GO_CYTOSKELETAL_PROTEIN_BINDING		28	0.531215	1.11833	0.25025	0.493963	1	99	tags=46%, list=35%, signal=64%
GO_REGULATION_OF_PROTEIN_CATABOLIC_PROCESS	GO_REGULATION_OF_PROTEIN_CATABOLIC_PROCESS		18	0.550816	1.11273	0.290452	0.511693	1	32	tags=17%, list=11%, signal=18%
GO_POSITIVE_REGULATION_OF_DEVELOPMENTAL_PROCESS	GO_POSITIVE_REGULATION_OF_DEVELOPMENTAL_PROCESS		34	0.527982	1.11196	0.24	0.511373	1	72	tags=29%, list=25%, signal=35%
GO_DEFENSE_RESPONSE_TO_OTHER_ORGANISM	GO_DEFENSE_RESPONSE_TO_OTHER_ORGANISM		17	0.55043	1.1108	0.306452	0.512386	1	21	tags=12%, list=7%, signal=12%
GO_POSITIVE_REGULATION_OF_PHOSPHORUS_METABOLIC_PROCESS	GO_POSITIVE_REGULATION_OF_PHOSPHORUS_METABOLIC_PROCESS		25	0.535514	1.11073	0.278557	0.509363	1	77	tags=36%, list=27%, signal=45%
GO_REGULATION_OF_CHROMOSOME_SEPARATION	GO_REGULATION_OF_CHROMOSOME_SEPARATION		15	0.559124	1.11013	0.301426	0.50835	1	110	tags=73%, list=39%, signal=114%
GO_AGING	GO_AGING		15	0.558272	1.10795	0.32457	0.513249	1	78	tags=40%, list=28%, signal=52%
GO_RESPONSE_TO_HORMONE	GO_RESPONSE_TO_HORMONE		31	0.529022	1.10784	0.267267	0.510536	1	34	tags=16%, list=12%, signal=16%
GO_GROWTH	GO_GROWTH		24	0.535189	1.10275	0.298597	0.525958	1	62	tags=25%, list=22%, signal=29%
GO_PROTEIN_DOMAIN_SPECIFIC_BINDING	GO_PROTEIN_DOMAIN_SPECIFIC_BINDING		24	0.534434	1.10246	0.297297	0.523891	1	26	tags=17%, list=9%, signal=17%
GO_POSITIVE_REGULATION_OF_CELL_CYCLE_PROCESS	GO_POSITIVE_REGULATION_OF_CELL_CYCLE_PROCESS		28	0.525765	1.09935	0.272272	0.531859	1	94	tags=54%, list=33%, signal=72%
GO_CATALYTIC_COMPLEX	GO_CATALYTIC_COMPLEX		35	0.518467	1.09868	0.279	0.530915	1	50	tags=29%, list=18%, signal=30%
GO_REGULATION_OF_CELL_CYCLE_PHASE_TRANSITION	GO_REGULATION_OF_CELL_CYCLE_PHASE_TRANSITION		35	0.513911	1.09578	0.286	0.538053	1	77	tags=43%, list=27%, signal=52%
GO_REGULATION_OF_PHOSPHORUS_METABOLIC_PROCESS	GO_REGULATION_OF_PHOSPHORUS_METABOLIC_PROCESS		41	0.509016	1.09372	0.256	0.542112	1	78	tags=34%, list=28%, signal=40%
GO_TRANSCRIPTION_FACTOR_BINDING	GO_TRANSCRIPTION_FACTOR_BINDING		22	0.532258	1.08971	0.315948	0.553485	1	106	tags=59%, list=37%, signal=87%
GO_NEGATIVE_REGULATION_OF_SIGNALING	GO_NEGATIVE_REGULATION_OF_SIGNALING		28	0.513278	1.07726	0.333	0.596639	1	32	tags=11%, list=11%, signal=11%
GO_RESPONSE_TO_ORGANIC_CYCLIC_COMPOUND	GO_RESPONSE_TO_ORGANIC_CYCLIC_COMPOUND		29	0.51169	1.07592	0.337	0.598276	1	26	tags=17%, list=9%, signal=17%
GO_POSITIVE_REGULATION_OF_TRANSCRIPTION_BY_RNA_POLYMERASE_II	GO_POSITIVE_REGULATION_OF_TRANSCRIPTION_BY_RNA_POLYMERASE_II		25	0.518754	1.07517	0.351703	0.597675	1	98	tags=48%, list=35%, signal=67%
GO_POSITIVE_REGULATION_OF_MULTICELLULAR_ORGANISMAL_PROCESS	GO_POSITIVE_REGULATION_OF_MULTICELLULAR_ORGANISMAL_PROCESS		35	0.50743	1.07301	0.327	0.602577	1	54	tags=23%, list=19%, signal=25%
GO_DEFENSE_RESPONSE	GO_DEFENSE_RESPONSE		24	0.524105	1.07127	0.342026	0.605232	1	32	tags=13%, list=11%, signal=13%
GO_ANCHORING_JUNCTION	GO_ANCHORING_JUNCTION		15	0.534345	1.07119	0.383673	0.602108	1	93	tags=33%, list=33%, signal=47%
GO_NUCLEOLUS	GO_NUCLEOLUS		34	0.508953	1.06957	0.355	0.604593	1	72	tags=35%, list=25%, signal=42%
GO_RNA_BINDING	GO_RNA_BINDING		66	0.492385	1.06806	0.287	0.607012	1	38	tags=17%, list=13%, signal=15%
GO_NEGATIVE_REGULATION_OF_RNA_BIOSYNTHETIC_PROCESS	GO_NEGATIVE_REGULATION_OF_RNA_BIOSYNTHETIC_PROCESS		37	0.499304	1.06758	0.347	0.605312	1	91	tags=43%, list=32%, signal=55%
GO_REGULATION_OF_SISTER_CHROMATID_SEGREGATION	GO_REGULATION_OF_SISTER_CHROMATID_SEGREGATION		16	0.529847	1.06621	0.396169	0.606956	1	99	tags=63%, list=35%, signal=91%
GO_RESPONSE_TO_LIPID	GO_RESPONSE_TO_LIPID		31	0.504616	1.06378	0.35	0.612275	1	26	tags=16%, list=9%, signal=16%
GO_CELL_ADHESION_MOLECULE_BINDING	GO_CELL_ADHESION_MOLECULE_BINDING		25	0.508457	1.06368	0.369	0.609167	1	37	tags=16%, list=13%, signal=17%
GO_POSITIVE_REGULATION_OF_CELLULAR_COMPONENT_ORGANIZATION	GO_POSITIVE_REGULATION_OF_CELLULAR_COMPONENT_ORGANIZATION		30	0.503161	1.06166	0.38	0.613015	1	94	tags=40%, list=33%, signal=54%
GO_SIGNAL_TRANSDUCTION_BY_P53_CLASS_MEDIATOR	GO_SIGNAL_TRANSDUCTION_BY_P53_CLASS_MEDIATOR		16	0.531312	1.05898	0.39939	0.619017	1	91	tags=56%, list=32%, signal=78%
GO_CARBOHYDRATE_DERIVATIVE_METABOLIC_PROCESS	GO_CARBOHYDRATE_DERIVATIVE_METABOLIC_PROCESS		19	0.525097	1.05777	0.37976	0.619841	1	49	tags=26%, list=17%, signal=30%
GO_REGULATION_OF_CELL_POPULATION_PROLIFERATION	GO_REGULATION_OF_CELL_POPULATION_PROLIFERATION		49	0.488568	1.05144	0.357	0.639285	1	54	tags=22%, list=19%, signal=23%
GO_DEVELOPMENTAL_PROCESS_INVOLVED_IN_REPRODUCTION	GO_DEVELOPMENTAL_PROCESS_INVOLVED_IN_REPRODUCTION		26	0.504514	1.05096	0.403403	0.637646	1	110	tags=46%, list=39%, signal=69%
GO_NEGATIVE_REGULATION_OF_MOLECULAR_FUNCTION	GO_NEGATIVE_REGULATION_OF_MOLECULAR_FUNCTION		29	0.498794	1.04897	0.407	0.641346	1	100	tags=41%, list=35%, signal=57%
GO_SIGNAL_TRANSDUCTION_BY_PROTEIN_PHOSPHORYLATION	GO_SIGNAL_TRANSDUCTION_BY_PROTEIN_PHOSPHORYLATION		15	0.527443	1.04418	0.427851	0.6556	1	78	tags=33%, list=28%, signal=44%
GO_REGULATION_OF_CELL_DIFFERENTIATION	GO_REGULATION_OF_CELL_DIFFERENTIATION		41	0.485656	1.04393	0.39	0.652992	1	35	tags=15%, list=12%, signal=14%
GO_MEMBRANE_ORGANIZATION	GO_MEMBRANE_ORGANIZATION		19	0.512289	1.04391	0.409457	0.649585	1	100	tags=47%, list=35%, signal=68%
GO_CELL_JUNCTION	GO_CELL_JUNCTION		16	0.516138	1.04361	0.421479	0.647164	1	93	tags=31%, list=33%, signal=44%
GO_EPITHELIUM_DEVELOPMENT	GO_EPITHELIUM_DEVELOPMENT		23	0.510563	1.04298	0.416834	0.64586	1	75	tags=22%, list=27%, signal=27%
GO_CELL_CYCLE_G1_S_PHASE_TRANSITION	GO_CELL_CYCLE_G1_S_PHASE_TRANSITION		27	0.49726	1.03869	0.421421	0.657624	1	54	tags=33%, list=19%, signal=37%
GO_CELL_MOTILITY	GO_CELL_MOTILITY		29	0.494969	1.03632	0.432432	0.662431	1	53	tags=21%, list=19%, signal=23%
GO_POSITIVE_REGULATION_OF_TRANSPORT	GO_POSITIVE_REGULATION_OF_TRANSPORT		16	0.504134	1.02753	0.45935	0.690041	1	106	tags=50%, list=37%, signal=75%
GO_DNA_REPLICATION	GO_DNA_REPLICATION		24	0.491865	1.02629	0.473	0.690757	1	147	tags=92%, list=52%, signal=175%
GO_LOCOMOTION	GO_LOCOMOTION		31	0.488812	1.02526	0.452	0.690515	1	53	tags=19%, list=19%, signal=21%
GO_RESPONSE_TO_NITROGEN_COMPOUND	GO_RESPONSE_TO_NITROGEN_COMPOUND		28	0.486452	1.01974	0.471	0.706779	1	34	tags=14%, list=12%, signal=15%
GO_CELLULAR_RESPONSE_TO_HORMONE_STIMULUS	GO_CELLULAR_RESPONSE_TO_HORMONE_STIMULUS		19	0.505161	1.01494	0.455734	0.720125	1	34	tags=16%, list=12%, signal=17%
GO_REGULATION_OF_PROTEIN_LOCALIZATION	GO_REGULATION_OF_PROTEIN_LOCALIZATION		19	0.498983	1.01307	0.492432	0.723395	1	106	tags=47%, list=37%, signal=71%
GO_CADHERIN_BINDING	GO_CADHERIN_BINDING		16	0.509388	1.00929	0.517172	0.732518	1	62	tags=25%, list=22%, signal=30%
GO_POSITIVE_REGULATION_OF_INTRACELLULAR_SIGNAL_TRANSDUCTION	GO_POSITIVE_REGULATION_OF_INTRACELLULAR_SIGNAL_TRANSDUCTION		16	0.498607	0.994098	0.529234	0.779838	1	54	tags=19%, list=19%, signal=22%
GO_CELLULAR_COMPONENT_MORPHOGENESIS	GO_CELLULAR_COMPONENT_MORPHOGENESIS		17	0.491938	0.989956	0.545272	0.789738	1	93	tags=29%, list=33%, signal=41%
GO_ZINC_ION_BINDING	GO_ZINC_ION_BINDING		15	0.491236	0.988072	0.525355	0.792209	1	20	tags=13%, list=7%, signal=14%
GO_DOUBLE_STRANDED_DNA_BINDING	GO_DOUBLE_STRANDED_DNA_BINDING		23	0.477031	0.985582	0.562124	0.796454	1	98	tags=48%, list=35%, signal=67%
GO_RESPONSE_TO_STEROID_HORMONE	GO_RESPONSE_TO_STEROID_HORMONE		15	0.491563	0.985424	0.553061	0.793122	1	19	tags=13%, list=7%, signal=14%
GO_POSITIVE_REGULATION_OF_CATABOLIC_PROCESS	GO_POSITIVE_REGULATION_OF_CATABOLIC_PROCESS		15	0.499127	0.983626	0.532928	0.795328	1	30	tags=13%, list=11%, signal=14%
GO_PROTEIN_LOCALIZATION_TO_ORGANELLE	GO_PROTEIN_LOCALIZATION_TO_ORGANELLE		30	0.468067	0.979912	0.559	0.803229	1	93	tags=40%, list=33%, signal=53%
GO_CELLULAR_NITROGEN_COMPOUND_CATABOLIC_PROCESS	GO_CELLULAR_NITROGEN_COMPOUND_CATABOLIC_PROCESS		19	0.479621	0.975231	0.549296	0.814889	1	33	tags=16%, list=12%, signal=17%
GO_REPRODUCTIVE_SYSTEM_DEVELOPMENT	GO_REPRODUCTIVE_SYSTEM_DEVELOPMENT		16	0.485559	0.971996	0.574318	0.821501	1	3	tags=6%, list=1%, signal=6%
GO_REGULATION_OF_CELLULAR_COMPONENT_MOVEMENT	GO_REGULATION_OF_CELLULAR_COMPONENT_MOVEMENT		19	0.4819	0.970867	0.578579	0.821117	1	40	tags=16%, list=14%, signal=17%
GO_NEGATIVE_REGULATION_OF_CATALYTIC_ACTIVITY	GO_NEGATIVE_REGULATION_OF_CATALYTIC_ACTIVITY		18	0.484779	0.970747	0.570565	0.817588	1	110	tags=44%, list=39%, signal=68%
GO_NEGATIVE_REGULATION_OF_CELL_DIFFERENTIATION	GO_NEGATIVE_REGULATION_OF_CELL_DIFFERENTIATION		19	0.473558	0.968956	0.576459	0.819128	1	98	tags=37%, list=35%, signal=53%
GO_NEGATIVE_REGULATION_OF_MULTICELLULAR_ORGANISMAL_PROCESS	GO_NEGATIVE_REGULATION_OF_MULTICELLULAR_ORGANISMAL_PROCESS		26	0.469015	0.968814	0.589537	0.815751	1	21	tags=8%, list=7%, signal=8%
GO_TRANSMEMBRANE_RECEPTOR_PROTEIN_TYROSINE_KINASE_SIGNALING_PATHWAY	GO_TRANSMEMBRANE_RECEPTOR_PROTEIN_TYROSINE_KINASE_SIGNALING_PATHWAY		20	0.478019	0.967804	0.602603	0.815052	1	34	tags=10%, list=12%, signal=11%
GO_ENVELOPE	GO_ENVELOPE		30	0.46423	0.966785	0.612613	0.814432	1	57	tags=23%, list=20%, signal=26%
GO_REGULATION_OF_DNA_METABOLIC_PROCESS	GO_REGULATION_OF_DNA_METABOLIC_PROCESS		21	0.47166	0.963213	0.598995	0.82172	1	79	tags=38%, list=28%, signal=49%
GO_POSTTRANSCRIPTIONAL_REGULATION_OF_GENE_EXPRESSION	GO_POSTTRANSCRIPTIONAL_REGULATION_OF_GENE_EXPRESSION		21	0.46701	0.962624	0.593	0.819712	1	19	tags=10%, list=7%, signal=9%
GO_POSITIVE_REGULATION_OF_RNA_METABOLIC_PROCESS	GO_POSITIVE_REGULATION_OF_RNA_METABOLIC_PROCESS		43	0.448382	0.959214	0.612	0.826016	1	98	tags=40%, list=35%, signal=51%
GO_POSITIVE_REGULATION_OF_NUCLEOBASE_CONTAINING_COMPOUND_METABOLIC_PROCESS	GO_POSITIVE_REGULATION_OF_NUCLEOBASE_CONTAINING_COMPOUND_METABOLIC_PROCESS		50	0.444386	0.95577	0.638	0.832585	1	98	tags=40%, list=35%, signal=50%
GO_NEGATIVE_REGULATION_OF_PROTEIN_METABOLIC_PROCESS	GO_NEGATIVE_REGULATION_OF_PROTEIN_METABOLIC_PROCESS		32	0.455109	0.955221	0.631632	0.830427	1	48	tags=19%, list=17%, signal=20%
GO_HEAD_DEVELOPMENT	GO_HEAD_DEVELOPMENT		23	0.456881	0.946795	0.625251	0.851225	1	112	tags=43%, list=40%, signal=66%
GO_HYDROLASE_ACTIVITY_ACTING_ON_ACID_ANHYDRIDES	GO_HYDROLASE_ACTIVITY_ACTING_ON_ACID_ANHYDRIDES		23	0.456482	0.946167	0.617	0.849001	1	118	tags=52%, list=42%, signal=82%
GO_REGULATION_OF_CELLULAR_LOCALIZATION	GO_REGULATION_OF_CELLULAR_LOCALIZATION		17	0.471266	0.946158	0.608476	0.84519	1	106	tags=47%, list=37%, signal=71%
GO_NEGATIVE_REGULATION_OF_NUCLEOBASE_CONTAINING_COMPOUND_METABOLIC_PROCESS	GO_NEGATIVE_REGULATION_OF_NUCLEOBASE_CONTAINING_COMPOUND_METABOLIC_PROCESS		45	0.439341	0.943161	0.679	0.850058	1	91	tags=36%, list=32%, signal=44%
GO_RESPONSE_TO_WOUNDING	GO_RESPONSE_TO_WOUNDING		18	0.465435	0.942907	0.636821	0.846918	1	48	tags=17%, list=17%, signal=19%
GO_POSITIVE_REGULATION_OF_CELL_DIFFERENTIATION	GO_POSITIVE_REGULATION_OF_CELL_DIFFERENTIATION		24	0.457395	0.941205	0.657631	0.848095	1	72	tags=21%, list=25%, signal=26%
GO_REGULATION_OF_CELLULAR_PROTEIN_LOCALIZATION	GO_REGULATION_OF_CELLULAR_PROTEIN_LOCALIZATION		16	0.473688	0.939357	0.624371	0.849283	1	106	tags=50%, list=37%, signal=75%
GO_SMALL_MOLECULE_METABOLIC_PROCESS	GO_SMALL_MOLECULE_METABOLIC_PROCESS		23	0.454749	0.938452	0.656657	0.848023	1	49	tags=22%, list=17%, signal=24%
GO_POSITIVE_REGULATION_OF_CELL_DEATH	GO_POSITIVE_REGULATION_OF_CELL_DEATH		20	0.46023	0.936535	0.647236	0.84937	1	93	tags=30%, list=33%, signal=42%
GO_PROTEIN_CONTAINING_COMPLEX_BINDING	GO_PROTEIN_CONTAINING_COMPLEX_BINDING		42	0.439315	0.936053	0.687	0.847009	1	35	tags=14%, list=12%, signal=14%
GO_RESPONSE_TO_ABIOTIC_STIMULUS	GO_RESPONSE_TO_ABIOTIC_STIMULUS		35	0.436485	0.935694	0.661	0.844229	1	79	tags=26%, list=28%, signal=31%
GO_SEQUENCE_SPECIFIC_DOUBLE_STRANDED_DNA_BINDING	GO_SEQUENCE_SPECIFIC_DOUBLE_STRANDED_DNA_BINDING		17	0.461902	0.931288	0.644153	0.852438	1	150	tags=82%, list=53%, signal=165%
GO_REGULATION_OF_INTRACELLULAR_SIGNAL_TRANSDUCTION	GO_REGULATION_OF_INTRACELLULAR_SIGNAL_TRANSDUCTION		42	0.437665	0.930984	0.69	0.849588	1	83	tags=29%, list=29%, signal=34%
GO_MITOCHONDRION	GO_MITOCHONDRION		23	0.448185	0.930874	0.650301	0.846243	1	49	tags=22%, list=17%, signal=24%
GO_DNA_BINDING_TRANSCRIPTION_FACTOR_ACTIVITY	GO_DNA_BINDING_TRANSCRIPTION_FACTOR_ACTIVITY		18	0.459732	0.926627	0.644578	0.853526	1	91	tags=39%, list=32%, signal=54%
GO_NEGATIVE_REGULATION_OF_RESPONSE_TO_STIMULUS	GO_NEGATIVE_REGULATION_OF_RESPONSE_TO_STIMULUS		35	0.437328	0.923277	0.695696	0.858227	1	32	tags=9%, list=11%, signal=8%
GO_NEGATIVE_REGULATION_OF_BIOSYNTHETIC_PROCESS	GO_NEGATIVE_REGULATION_OF_BIOSYNTHETIC_PROCESS		51	0.42732	0.922089	0.725	0.857337	1	91	tags=33%, list=32%, signal=40%
GO_REGULATION_OF_CATABOLIC_PROCESS	GO_REGULATION_OF_CATABOLIC_PROCESS		34	0.436459	0.917869	0.715	0.864245	1	32	tags=12%, list=11%, signal=12%
GO_REGULATION_OF_GROWTH	GO_REGULATION_OF_GROWTH		15	0.460915	0.917146	0.66531	0.862532	1	62	tags=20%, list=22%, signal=24%
GO_CELLULAR_RESPONSE_TO_NITROGEN_COMPOUND	GO_CELLULAR_RESPONSE_TO_NITROGEN_COMPOUND		16	0.458657	0.913997	0.671039	0.866472	1	34	tags=13%, list=12%, signal=13%
GO_REGULATION_OF_TRANSPORT	GO_REGULATION_OF_TRANSPORT		21	0.442412	0.912718	0.673695	0.866064	1	106	tags=38%, list=37%, signal=56%
GO_CENTRAL_NERVOUS_SYSTEM_DEVELOPMENT	GO_CENTRAL_NERVOUS_SYSTEM_DEVELOPMENT		25	0.440896	0.911567	0.687751	0.865165	1	112	tags=40%, list=40%, signal=60%
GO_REGULATION_OF_CELLULAR_RESPONSE_TO_STRESS	GO_REGULATION_OF_CELLULAR_RESPONSE_TO_STRESS		25	0.438188	0.909978	0.709127	0.865191	1	79	tags=32%, list=28%, signal=40%
GO_ORGANIC_CYCLIC_COMPOUND_CATABOLIC_PROCESS	GO_ORGANIC_CYCLIC_COMPOUND_CATABOLIC_PROCESS		20	0.445988	0.906933	0.704819	0.869103	1	33	tags=15%, list=12%, signal=16%
GO_RESPONSE_TO_CYTOKINE	GO_RESPONSE_TO_CYTOKINE		28	0.437544	0.906457	0.722	0.866518	1	65	tags=18%, list=23%, signal=21%
GO_SEQUENCE_SPECIFIC_DNA_BINDING	GO_SEQUENCE_SPECIFIC_DNA_BINDING		22	0.433692	0.89258	0.729188	0.893145	1	129	tags=59%, list=46%, signal=100%
GO_NUCLEAR_ENVELOPE	GO_NUCLEAR_ENVELOPE		22	0.434622	0.88993	0.742227	0.895115	1	57	tags=23%, list=20%, signal=26%
GO_RESPONSE_TO_ENDOGENOUS_STIMULUS	GO_RESPONSE_TO_ENDOGENOUS_STIMULUS		49	0.411071	0.87936	0.817	0.913361	1	34	tags=10%, list=12%, signal=10%
GO_REGULATION_OF_CELLULAR_CATABOLIC_PROCESS	GO_REGULATION_OF_CELLULAR_CATABOLIC_PROCESS		27	0.419945	0.879099	0.772545	0.910203	1	32	tags=11%, list=11%, signal=11%
GO_CELLULAR_RESPONSE_TO_ORGANIC_CYCLIC_COMPOUND	GO_CELLULAR_RESPONSE_TO_ORGANIC_CYCLIC_COMPOUND		15	0.442041	0.877684	0.736097	0.909528	1	48	tags=20%, list=17%, signal=23%
GO_REGULATION_OF_RESPONSE_TO_STRESS	GO_REGULATION_OF_RESPONSE_TO_STRESS		35	0.414657	0.873646	0.7998	0.91398	1	79	tags=26%, list=28%, signal=31%
GO_TUBE_DEVELOPMENT	GO_TUBE_DEVELOPMENT		21	0.426885	0.871377	0.74323	0.914687	1	72	tags=14%, list=25%, signal=18%
GO_POSITIVE_REGULATION_OF_SIGNALING	GO_POSITIVE_REGULATION_OF_SIGNALING		30	0.410627	0.860739	0.797	0.930921	1	54	tags=17%, list=19%, signal=18%
GO_POSITIVE_REGULATION_OF_CELLULAR_BIOSYNTHETIC_PROCESS	GO_POSITIVE_REGULATION_OF_CELLULAR_BIOSYNTHETIC_PROCESS		58	0.397559	0.860419	0.865	0.927859	1	98	tags=33%, list=35%, signal=40%
GO_CELL_SURFACE	GO_CELL_SURFACE		15	0.43243	0.85693	0.756073	0.930703	1	21	tags=7%, list=7%, signal=7%
GO_CELLULAR_MACROMOLECULE_LOCALIZATION	GO_CELLULAR_MACROMOLECULE_LOCALIZATION		48	0.396433	0.85277	0.843	0.934451	1	106	tags=38%, list=37%, signal=50%
GO_BIOLOGICAL_ADHESION	GO_BIOLOGICAL_ADHESION		17	0.415124	0.833407	0.811245	0.963066	1	21	tags=6%, list=7%, signal=6%
GO_PEPTIDYL_AMINO_ACID_MODIFICATION	GO_PEPTIDYL_AMINO_ACID_MODIFICATION		23	0.395527	0.817203	0.842	0.98303	1	77	tags=30%, list=27%, signal=38%
GO_NEGATIVE_REGULATION_OF_DEVELOPMENTAL_PROCESS	GO_NEGATIVE_REGULATION_OF_DEVELOPMENTAL_PROCESS		29	0.385909	0.81443	0.875876	0.983307	1	98	tags=28%, list=35%, signal=38%
GO_STRUCTURAL_MOLECULE_ACTIVITY	GO_STRUCTURAL_MOLECULE_ACTIVITY		23	0.392452	0.809397	0.846231	0.986324	1	73	tags=22%, list=26%, signal=27%
GO_NUCLEAR_BODY	GO_NUCLEAR_BODY		23	0.39089	0.804691	0.869	0.988753	1	137	tags=57%, list=48%, signal=101%
GO_CIRCULATORY_SYSTEM_DEVELOPMENT	GO_CIRCULATORY_SYSTEM_DEVELOPMENT		25	0.380818	0.791754	0.870741	1	1	75	tags=16%, list=27%, signal=20%
GO_NEGATIVE_REGULATION_OF_TRANSCRIPTION_BY_RNA_POLYMERASE_II	GO_NEGATIVE_REGULATION_OF_TRANSCRIPTION_BY_RNA_POLYMERASE_II		17	0.393493	0.787442	0.859879	1	1	135	tags=59%, list=48%, signal=106%
GO_RESPONSE_TO_INORGANIC_SUBSTANCE	GO_RESPONSE_TO_INORGANIC_SUBSTANCE		22	0.37759	0.782238	0.876133	1	1	49	tags=18%, list=17%, signal=20%
GO_LEUKOCYTE_MEDIATED_IMMUNITY	GO_LEUKOCYTE_MEDIATED_IMMUNITY		16	0.390588	0.779321	0.862903	1	1	21	tags=6%, list=7%, signal=6%
GO_RESPONSE_TO_TOXIC_SUBSTANCE	GO_RESPONSE_TO_TOXIC_SUBSTANCE		17	0.387469	0.778501	0.875126	1	1	48	tags=18%, list=17%, signal=20%
GO_ENZYME_LINKED_RECEPTOR_PROTEIN_SIGNALING_PATHWAY	GO_ENZYME_LINKED_RECEPTOR_PROTEIN_SIGNALING_PATHWAY		32	0.359632	0.757412	0.927	1	1	34	tags=6%, list=12%, signal=6%
GO_IMMUNE_EFFECTOR_PROCESS	GO_IMMUNE_EFFECTOR_PROCESS		18	0.368096	0.749891	0.899295	1	1	21	tags=6%, list=7%, signal=6%
GO_SIGNALING_RECEPTOR_BINDING	GO_SIGNALING_RECEPTOR_BINDING		32	0.350722	0.742605	0.935743	1	1	106	tags=25%, list=37%, signal=35%
GO_NUCLEAR_TRANSPORT	GO_NUCLEAR_TRANSPORT		18	0.366828	0.739729	0.91221	1	1	137	tags=56%, list=48%, signal=101%
GO_CELL_CELL_SIGNALING	GO_CELL_CELL_SIGNALING		16	0.369797	0.732555	0.906977	1	1	53	tags=13%, list=19%, signal=15%
GO_EXOCYTOSIS	GO_EXOCYTOSIS		19	0.354791	0.727843	0.915493	1	1	21	tags=5%, list=7%, signal=5%
GO_RESPONSE_TO_OXIDATIVE_STRESS	GO_RESPONSE_TO_OXIDATIVE_STRESS		18	0.362983	0.726548	0.921212	1	1	26	tags=11%, list=9%, signal=11%
GO_ORGANONITROGEN_COMPOUND_BIOSYNTHETIC_PROCESS	GO_ORGANONITROGEN_COMPOUND_BIOSYNTHETIC_PROCESS		30	0.340716	0.717861	0.946894	1	1	49	tags=13%, list=17%, signal=14%
GO_SKELETAL_SYSTEM_DEVELOPMENT	GO_SKELETAL_SYSTEM_DEVELOPMENT		17	0.336207	0.673412	0.940344	1	1	19	tags=6%, list=7%, signal=6%
GO_MRNA_PROCESSING	GO_MRNA_PROCESSING		23	0.324841	0.668894	0.957789	1	1	181	tags=83%, list=64%, signal=211%
GO_RESPONSE_TO_ACID_CHEMICAL	GO_RESPONSE_TO_ACID_CHEMICAL		17	0.329092	0.661332	0.955734	1	1	123	tags=35%, list=43%, signal=59%
GO_INTRACELLULAR_TRANSPORT	GO_INTRACELLULAR_TRANSPORT		38	0.303904	0.648584	0.988	1	1	106	tags=32%, list=37%, signal=44%
GO_CELLULAR_RESPONSE_TO_ENDOGENOUS_STIMULUS	GO_CELLULAR_RESPONSE_TO_ENDOGENOUS_STIMULUS		41	0.301814	0.648047	0.979	1	1	34	tags=7%, list=12%, signal=7%
GO_RNA_PROCESSING	GO_RNA_PROCESSING		25	0.311673	0.644847	0.96994	1	1	181	tags=80%, list=64%, signal=202%
GO_RNA_SPLICING_VIA_TRANSESTERIFICATION_REACTIONS	GO_RNA_SPLICING_VIA_TRANSESTERIFICATION_REACTIONS		21	0.312642	0.639942	0.965657	1	1	181	tags=81%, list=64%, signal=208%
GO_RNA_SPLICING	GO_RNA_SPLICING		21	0.312642	0.638527	0.965932	1	1	181	tags=81%, list=64%, signal=208%
GO_RIBONUCLEOPROTEIN_COMPLEX	GO_RIBONUCLEOPROTEIN_COMPLEX		27	0.303901	0.630365	0.982966	1	1	1	tags=4%, list=0%, signal=3%
GO_SUPRAMOLECULAR_FIBER_ORGANIZATION	GO_SUPRAMOLECULAR_FIBER_ORGANIZATION		17	0.306898	0.62195	0.977823	1	1	44	tags=12%, list=16%, signal=13%
GO_SPLICEOSOMAL_COMPLEX	GO_SPLICEOSOMAL_COMPLEX		15	0.30907	0.614174	0.962475	1	1	181	tags=80%, list=64%, signal=210%
GO_INTRACELLULAR_PROTEIN_TRANSPORT	GO_INTRACELLULAR_PROTEIN_TRANSPORT		24	0.283041	0.586586	0.980962	1	1	106	tags=29%, list=37%, signal=43%
GO_REGULATION_OF_MRNA_METABOLIC_PROCESS	GO_REGULATION_OF_MRNA_METABOLIC_PROCESS		15	0.292566	0.586525	0.969419	1	1	177	tags=73%, list=63%, signal=185%
GO_MRNA_METABOLIC_PROCESS	GO_MRNA_METABOLIC_PROCESS		30	0.279833	0.584088	0.993	1	1	185	tags=77%, list=65%, signal=198%
GO_NUCLEAR_OUTER_MEMBRANE_ENDOPLASMIC_RETICULUM_MEMBRANE_NETWORK	GO_NUCLEAR_OUTER_MEMBRANE_ENDOPLASMIC_RETICULUM_MEMBRANE_NETWORK		18	0.286358	0.573461	0.980789	1	1	17	tags=6%, list=6%, signal=6%
GO_PEPTIDE_BIOSYNTHETIC_PROCESS	GO_PEPTIDE_BIOSYNTHETIC_PROCESS		15	0.282805	0.565384	0.979818	1	1	19	tags=7%, list=7%, signal=7%
GO_AMIDE_BIOSYNTHETIC_PROCESS	GO_AMIDE_BIOSYNTHETIC_PROCESS		15	0.282805	0.561078	0.972589	1	1	19	tags=7%, list=7%, signal=7%
GO_PEPTIDE_METABOLIC_PROCESS	GO_PEPTIDE_METABOLIC_PROCESS		18	0.271145	0.543516	0.986869	1	1	19	tags=6%, list=7%, signal=6%
GO_SECRETION	GO_SECRETION		27	0.258092	0.541547	0.992986	1	1	21	tags=4%, list=7%, signal=4%
GO_SENSORY_ORGAN_DEVELOPMENT	GO_SENSORY_ORGAN_DEVELOPMENT		15	0.26896	0.538699	0.982759	1	1	71	tags=13%, list=25%, signal=17%
GO_CELLULAR_AMIDE_METABOLIC_PROCESS	GO_CELLULAR_AMIDE_METABOLIC_PROCESS		19	0.261653	0.534714	0.989899	1	1	19	tags=5%, list=7%, signal=5%
GO_CELL_ACTIVATION	GO_CELL_ACTIVATION		23	0.240631	0.497417	0.996991	1	1	59	tags=9%, list=21%, signal=10%
GO_SECRETORY_GRANULE	GO_SECRETORY_GRANULE		24	0.235414	0.484891	0.995996	1	1	21	tags=4%, list=7%, signal=4%
GO_SECRETORY_VESICLE	GO_SECRETORY_VESICLE		24	0.235414	0.483133	0.997998	0.996929	1	21	tags=4%, list=7%, signal=4%

## Sheet: CyP1 down
NAME	GS<br> follow link to MSigDB	GS DETAILS	SIZE	ES	NES	NOM p-val	FDR q-val	FWER p-val	RANK AT MAX	LEADING EDGE
GO_COLLAGEN_CONTAINING_EXTRACELLULAR_MATRIX	GO_COLLAGEN_CONTAINING_EXTRACELLULAR_MATRIX	Details ...	25	-0.740438	-3.6044	0	0	0	53	tags=56%, list=19%, signal=63%
GO_EXTRACELLULAR_MATRIX	GO_EXTRACELLULAR_MATRIX	Details ...	26	-0.745443	-3.19298	0	0	0	53	tags=58%, list=19%, signal=64%
GO_EXTRACELLULAR_STRUCTURE_ORGANIZATION	GO_EXTRACELLULAR_STRUCTURE_ORGANIZATION	Details ...	17	-0.838047	-3.15322	0	0	0	53	tags=71%, list=19%, signal=82%
GO_WHOLE_MEMBRANE	GO_WHOLE_MEMBRANE	Details ...	22	-0.426389	-2.36782	0	0	0	28	tags=45%, list=10%, signal=47%
GO_VACUOLE	GO_VACUOLE	Details ...	15	-0.563433	-2.03554	0	0	0	133	tags=100%, list=47%, signal=179%
GO_ENDOPLASMIC_RETICULUM	GO_ENDOPLASMIC_RETICULUM	Details ...	24	-0.3861	-1.7094	0	0.00714286	0.003	184	tags=100%, list=65%, signal=262%
GO_GOLGI_APPARATUS	GO_GOLGI_APPARATUS	Details ...	15	-0.496904	-1.65258	0	0.00857143	0.005	28	tags=53%, list=10%, signal=56%
GO_TUBE_MORPHOGENESIS	GO_TUBE_MORPHOGENESIS	Details ...	16	-0.407883	-1.63459	0	0.0075	0.005	52	tags=63%, list=18%, signal=72%
GO_ANIMAL_ORGAN_MORPHOGENESIS	GO_ANIMAL_ORGAN_MORPHOGENESIS	Details ...	21	-0.394206	-1.39948	0.2	0.0366667	0.033	54	tags=62%, list=19%, signal=71%
GO_ANATOMICAL_STRUCTURE_FORMATION_INVOLVED_IN_MORPHOGENESIS	GO_ANATOMICAL_STRUCTURE_FORMATION_INVOLVED_IN_MORPHOGENESIS	Details ...	17	-0.334934	-1.08649	0.25	0.3636	0.305	39	tags=47%, list=14%, signal=51%
GO_CARDIOVASCULAR_SYSTEM_DEVELOPMENT	GO_CARDIOVASCULAR_SYSTEM_DEVELOPMENT	Details ...	16	-0.288002	-1.0154	0.5	0.467325	0.404	41	tags=44%, list=14%, signal=48%
GO_RESPONSE_TO_GROWTH_FACTOR	GO_RESPONSE_TO_GROWTH_FACTOR	Details ...	27	-0.222585	-0.785956	1	0.870357	0.652	30	tags=37%, list=11%, signal=37%

## Sheet: OPC3 up
NAME	GS<br> follow link to MSigDB	GS DETAILS	SIZE	ES	NES	NOM p-val	FDR q-val	FWER p-val	RANK AT MAX	LEADING EDGE
GO_NUCLEAR_TRANSCRIBED_MRNA_CATABOLIC_PROCESS	GO_NUCLEAR_TRANSCRIBED_MRNA_CATABOLIC_PROCESS	Details ...	20	0.949965	3.33559	0	0	0	31	tags=95%, list=11%, signal=99%
GO_PROTEIN_LOCALIZATION_TO_ENDOPLASMIC_RETICULUM	GO_PROTEIN_LOCALIZATION_TO_ENDOPLASMIC_RETICULUM	Details ...	20	0.934898	3.23078	0	0	0	26	tags=90%, list=9%, signal=92%
GO_STRUCTURAL_CONSTITUENT_OF_RIBOSOME	GO_STRUCTURAL_CONSTITUENT_OF_RIBOSOME	Details ...	19	0.949095	3.22152	0	0	0	26	tags=95%, list=9%, signal=97%
GO_VIRAL_GENE_EXPRESSION	GO_VIRAL_GENE_EXPRESSION	Details ...	20	0.939326	3.21811	0	0	0	26	tags=90%, list=9%, signal=92%
GO_RIBOSOME	GO_RIBOSOME	Details ...	20	0.938324	3.209	0	0	0	30	tags=95%, list=10%, signal=99%
GO_ESTABLISHMENT_OF_PROTEIN_LOCALIZATION_TO_ENDOPLASMIC_RETICULUM	GO_ESTABLISHMENT_OF_PROTEIN_LOCALIZATION_TO_ENDOPLASMIC_RETICULUM	Details ...	19	0.963309	3.2069	0	0	0	26	tags=95%, list=9%, signal=97%
GO_PROTEIN_TARGETING_TO_MEMBRANE	GO_PROTEIN_TARGETING_TO_MEMBRANE	Details ...	20	0.942209	3.20012	0	0	0	26	tags=90%, list=9%, signal=92%
GO_CYTOSOLIC_RIBOSOME	GO_CYTOSOLIC_RIBOSOME	Details ...	18	0.967153	3.187	0	0	0	26	tags=100%, list=9%, signal=103%
GO_NUCLEAR_TRANSCRIBED_MRNA_CATABOLIC_PROCESS_NONSENSE_MEDIATED_DECAY	GO_NUCLEAR_TRANSCRIBED_MRNA_CATABOLIC_PROCESS_NONSENSE_MEDIATED_DECAY	Details ...	19	0.952381	3.16026	0	0	0	31	tags=100%, list=11%, signal=105%
GO_RIBOSOMAL_SUBUNIT	GO_RIBOSOMAL_SUBUNIT	Details ...	19	0.949095	3.16019	0	0	0	26	tags=95%, list=9%, signal=97%
GO_COTRANSLATIONAL_PROTEIN_TARGETING_TO_MEMBRANE	GO_COTRANSLATIONAL_PROTEIN_TARGETING_TO_MEMBRANE	Details ...	19	0.945899	3.1227	0	0	0	26	tags=95%, list=9%, signal=97%
GO_AMIDE_BIOSYNTHETIC_PROCESS	GO_AMIDE_BIOSYNTHETIC_PROCESS	Details ...	36	0.772202	3.10629	0	0	0	31	tags=58%, list=11%, signal=57%
GO_PEPTIDE_METABOLIC_PROCESS	GO_PEPTIDE_METABOLIC_PROCESS	Details ...	38	0.751813	3.09559	0	0	0	31	tags=55%, list=11%, signal=54%
GO_PEPTIDE_BIOSYNTHETIC_PROCESS	GO_PEPTIDE_BIOSYNTHETIC_PROCESS	Details ...	34	0.782137	3.04788	0	0	0	31	tags=62%, list=11%, signal=61%
GO_TRANSLATIONAL_INITIATION	GO_TRANSLATIONAL_INITIATION	Details ...	22	0.882967	3.00098	0	0	0	31	tags=86%, list=11%, signal=89%
GO_ESTABLISHMENT_OF_PROTEIN_LOCALIZATION_TO_MEMBRANE	GO_ESTABLISHMENT_OF_PROTEIN_LOCALIZATION_TO_MEMBRANE	Details ...	25	0.820416	2.95446	0	0	0	26	tags=72%, list=9%, signal=72%
GO_PROTEIN_TARGETING	GO_PROTEIN_TARGETING	Details ...	27	0.795607	2.88336	0	0	0	26	tags=67%, list=9%, signal=66%
GO_RIBONUCLEOPROTEIN_COMPLEX	GO_RIBONUCLEOPROTEIN_COMPLEX	Details ...	38	0.69871	2.75822	0	0	0	31	tags=53%, list=11%, signal=51%
GO_CELLULAR_AMIDE_METABOLIC_PROCESS	GO_CELLULAR_AMIDE_METABOLIC_PROCESS	Details ...	45	0.669316	2.74758	0	0	0	31	tags=47%, list=11%, signal=44%
GO_ESTABLISHMENT_OF_PROTEIN_LOCALIZATION_TO_ORGANELLE	GO_ESTABLISHMENT_OF_PROTEIN_LOCALIZATION_TO_ORGANELLE	Details ...	31	0.714405	2.72607	0	0	0	26	tags=58%, list=9%, signal=57%
GO_RNA_CATABOLIC_PROCESS	GO_RNA_CATABOLIC_PROCESS		37	0.677002	2.72348	0	0	0	26	tags=49%, list=9%, signal=47%
GO_PROTEIN_LOCALIZATION_TO_MEMBRANE	GO_PROTEIN_LOCALIZATION_TO_MEMBRANE		31	0.715765	2.71889	0	0	0	26	tags=58%, list=9%, signal=57%
GO_ORGANIC_CYCLIC_COMPOUND_CATABOLIC_PROCESS	GO_ORGANIC_CYCLIC_COMPOUND_CATABOLIC_PROCESS		40	0.645539	2.62629	0	0	0	26	tags=45%, list=9%, signal=43%
GO_CELLULAR_NITROGEN_COMPOUND_CATABOLIC_PROCESS	GO_CELLULAR_NITROGEN_COMPOUND_CATABOLIC_PROCESS		40	0.645539	2.54932	0	0	0	26	tags=45%, list=9%, signal=43%
GO_PROTEIN_LOCALIZATION_TO_ORGANELLE	GO_PROTEIN_LOCALIZATION_TO_ORGANELLE		34	0.682392	2.54444	0	0	0	26	tags=53%, list=9%, signal=51%
GO_INTRACELLULAR_PROTEIN_TRANSPORT	GO_INTRACELLULAR_PROTEIN_TRANSPORT		44	0.613004	2.48854	0	0	0	26	tags=41%, list=9%, signal=38%
GO_MRNA_METABOLIC_PROCESS	GO_MRNA_METABOLIC_PROCESS		46	0.604787	2.4644	0	0	0	26	tags=39%, list=9%, signal=36%
GO_STRUCTURAL_MOLECULE_ACTIVITY	GO_STRUCTURAL_MOLECULE_ACTIVITY		48	0.561731	2.32435	0	0.000101725	0.004	28	tags=42%, list=10%, signal=39%
GO_ORGANONITROGEN_COMPOUND_BIOSYNTHETIC_PROCESS	GO_ORGANONITROGEN_COMPOUND_BIOSYNTHETIC_PROCESS		65	0.517464	2.29016	0	0.000146411	0.006	31	tags=34%, list=11%, signal=29%
GO_CELLULAR_MACROMOLECULE_CATABOLIC_PROCESS	GO_CELLULAR_MACROMOLECULE_CATABOLIC_PROCESS		60	0.484729	2.1306	0	0.000719425	0.032	33	tags=35%, list=11%, signal=31%
GO_MACROMOLECULE_CATABOLIC_PROCESS	GO_MACROMOLECULE_CATABOLIC_PROCESS		68	0.476362	2.10642	0	0.000798593	0.037	33	tags=32%, list=11%, signal=28%
GO_CELLULAR_MACROMOLECULE_LOCALIZATION	GO_CELLULAR_MACROMOLECULE_LOCALIZATION		57	0.487277	2.0987	0	0.00081233	0.038	26	tags=32%, list=9%, signal=28%
GO_INTERSPECIES_INTERACTION_BETWEEN_ORGANISMS	GO_INTERSPECIES_INTERACTION_BETWEEN_ORGANISMS		60	0.443406	1.91487	0	0.00424738	0.194	22	tags=28%, list=8%, signal=24%
GO_INTRACELLULAR_TRANSPORT	GO_INTRACELLULAR_TRANSPORT		68	0.385257	1.74111	0	0.0172188	0.586	22	tags=25%, list=8%, signal=21%
GO_CELL_SUBSTRATE_JUNCTION	GO_CELL_SUBSTRATE_JUNCTION		29	0.452773	1.68589	0.00377358	0.0246334	0.726	32	tags=34%, list=11%, signal=35%
GO_ANCHORING_JUNCTION	GO_ANCHORING_JUNCTION		35	0.421862	1.68362	0.00840336	0.0246834	0.737	32	tags=29%, list=11%, signal=28%
GO_RNA_BINDING	GO_RNA_BINDING		80	0.354809	1.66398	0	0.0276368	0.784	22	tags=23%, list=8%, signal=18%
GO_CELL_JUNCTION	GO_CELL_JUNCTION		38	0.404898	1.6216	0.0164609	0.0354901	0.861	32	tags=26%, list=11%, signal=26%
GO_RESPONSE_TO_TRANSFORMING_GROWTH_FACTOR_BETA	GO_RESPONSE_TO_TRANSFORMING_GROWTH_FACTOR_BETA		16	0.493023	1.57991	0.0409556	0.0455362	0.922	40	tags=38%, list=14%, signal=41%
GO_NUCLEOLUS	GO_NUCLEOLUS		29	0.423587	1.51615	0.0454545	0.0662522	0.979	36	tags=38%, list=12%, signal=39%
GO_SYNAPSE	GO_SYNAPSE		30	0.412094	1.5072	0.0565217	0.0684049	0.984	19	tags=27%, list=7%, signal=26%
GO_RESPONSE_TO_GROWTH_FACTOR	GO_RESPONSE_TO_GROWTH_FACTOR		27	0.388044	1.4217	0.0666667	0.111284	0.998	40	tags=30%, list=14%, signal=31%
GO_REGULATION_OF_CELLULAR_AMIDE_METABOLIC_PROCESS	GO_REGULATION_OF_CELLULAR_AMIDE_METABOLIC_PROCESS		16	0.446025	1.4034	0.0839161	0.120634	0.999	31	tags=31%, list=11%, signal=33%
GO_TRANSMEMBRANE_RECEPTOR_PROTEIN_SERINE_THREONINE_KINASE_SIGNALING_PATHWAY	GO_TRANSMEMBRANE_RECEPTOR_PROTEIN_SERINE_THREONINE_KINASE_SIGNALING_PATHWAY		17	0.430015	1.35936	0.116667	0.147816	1	40	tags=29%, list=14%, signal=32%
GO_RIBONUCLEOPROTEIN_COMPLEX_BIOGENESIS	GO_RIBONUCLEOPROTEIN_COMPLEX_BIOGENESIS		18	0.398898	1.29849	0.135037	0.198513	1	19	tags=39%, list=7%, signal=39%
GO_NEGATIVE_REGULATION_OF_CELL_DIFFERENTIATION	GO_NEGATIVE_REGULATION_OF_CELL_DIFFERENTIATION		18	0.353713	1.16846	0.241611	0.36146	1	49	tags=33%, list=17%, signal=38%
GO_CELLULAR_RESPONSE_TO_NITROGEN_COMPOUND	GO_CELLULAR_RESPONSE_TO_NITROGEN_COMPOUND		20	0.346932	1.15145	0.268852	0.38093	1	41	tags=35%, list=14%, signal=38%
GO_ENDOPLASMIC_RETICULUM	GO_ENDOPLASMIC_RETICULUM		49	0.272228	1.14829	0.202899	0.37805	1	22	tags=14%, list=8%, signal=13%
GO_CELLULAR_RESPONSE_TO_ENDOGENOUS_STIMULUS	GO_CELLULAR_RESPONSE_TO_ENDOGENOUS_STIMULUS		44	0.267615	1.12552	0.246073	0.407618	1	42	tags=27%, list=14%, signal=27%
GO_POSITIVE_REGULATION_OF_CELL_POPULATION_PROLIFERATION	GO_POSITIVE_REGULATION_OF_CELL_POPULATION_PROLIFERATION		26	0.301528	1.07717	0.31457	0.48728	1	23	tags=15%, list=8%, signal=15%
GO_RNA_PROCESSING	GO_RNA_PROCESSING		20	0.315792	1.05912	0.40613	0.512636	1	19	tags=20%, list=7%, signal=20%
GO_NEGATIVE_REGULATION_OF_IMMUNE_SYSTEM_PROCESS	GO_NEGATIVE_REGULATION_OF_IMMUNE_SYSTEM_PROCESS		15	0.305247	0.941955	0.551948	0.752722	1	19	tags=13%, list=7%, signal=14%
GO_HEAD_DEVELOPMENT	GO_HEAD_DEVELOPMENT		24	0.263628	0.915826	0.583333	0.797055	1	7	tags=8%, list=2%, signal=8%
GO_REGULATION_OF_CELL_POPULATION_PROLIFERATION	GO_REGULATION_OF_CELL_POPULATION_PROLIFERATION		48	0.208181	0.876276	0.705069	0.865895	1	24	tags=10%, list=8%, signal=9%
GO_REGULATION_OF_CELL_DEVELOPMENT	GO_REGULATION_OF_CELL_DEVELOPMENT		19	0.263187	0.869278	0.659574	0.86538	1	49	tags=37%, list=17%, signal=41%
GO_MUSCLE_STRUCTURE_DEVELOPMENT	GO_MUSCLE_STRUCTURE_DEVELOPMENT		21	0.237429	0.829907	0.703448	0.927001	1	3	tags=5%, list=1%, signal=4%
GO_POSITIVE_REGULATION_OF_CELL_CYCLE	GO_POSITIVE_REGULATION_OF_CELL_CYCLE		16	0.257794	0.80112	0.740385	0.963697	1	15	tags=13%, list=5%, signal=12%
GO_TRANSITION_METAL_ION_BINDING	GO_TRANSITION_METAL_ION_BINDING		17	0.242949	0.788235	0.791391	0.969863	1	27	tags=24%, list=9%, signal=24%
GO_EXTRACELLULAR_MATRIX	GO_EXTRACELLULAR_MATRIX		23	0.220157	0.780121	0.780731	0.966322	1	54	tags=35%, list=18%, signal=39%
GO_RESPONSE_TO_ACID_CHEMICAL	GO_RESPONSE_TO_ACID_CHEMICAL		19	0.229743	0.775545	0.781457	0.95748	1	38	tags=26%, list=13%, signal=28%
GO_COLLAGEN_CONTAINING_EXTRACELLULAR_MATRIX	GO_COLLAGEN_CONTAINING_EXTRACELLULAR_MATRIX		22	0.221487	0.764943	0.803571	0.957295	1	54	tags=36%, list=18%, signal=41%
GO_BLOOD_VESSEL_MORPHOGENESIS	GO_BLOOD_VESSEL_MORPHOGENESIS		15	0.245402	0.76293	0.7875	0.944834	1	3	tags=7%, list=1%, signal=6%
GO_EMBRYO_DEVELOPMENT	GO_EMBRYO_DEVELOPMENT		27	0.185364	0.702685	0.894161	1	1	56	tags=37%, list=19%, signal=42%
GO_CARDIOVASCULAR_SYSTEM_DEVELOPMENT	GO_CARDIOVASCULAR_SYSTEM_DEVELOPMENT		19	0.216481	0.702401	0.849315	0.989759	1	34	tags=16%, list=12%, signal=17%
GO_RESPONSE_TO_METAL_ION	GO_RESPONSE_TO_METAL_ION		16	0.224638	0.698354	0.878882	0.978475	1	229	tags=100%, list=78%, signal=438%
GO_RESPONSE_TO_ALCOHOL	GO_RESPONSE_TO_ALCOHOL		15	0.220217	0.686939	0.857143	0.974334	1	230	tags=100%, list=79%, signal=447%
GO_NEGATIVE_REGULATION_OF_DEVELOPMENTAL_PROCESS	GO_NEGATIVE_REGULATION_OF_DEVELOPMENTAL_PROCESS		25	0.189998	0.672538	0.912863	0.972323	1	3	tags=4%, list=1%, signal=4%
GO_NEGATIVE_REGULATION_OF_CELL_POPULATION_PROLIFERATION	GO_NEGATIVE_REGULATION_OF_CELL_POPULATION_PROLIFERATION		21	0.190551	0.651366	0.916107	0.974849	1	209	tags=95%, list=72%, signal=311%
GO_REGULATION_OF_CELLULAR_COMPONENT_MOVEMENT	GO_REGULATION_OF_CELLULAR_COMPONENT_MOVEMENT		27	0.171709	0.636257	0.924528	0.971044	1	34	tags=15%, list=12%, signal=15%
GO_CIRCULATORY_SYSTEM_DEVELOPMENT	GO_CIRCULATORY_SYSTEM_DEVELOPMENT		27	0.166166	0.605732	0.949275	0.973838	1	3	tags=4%, list=1%, signal=3%
GO_AGING	GO_AGING		18	0.168619	0.548741	0.9699	0.982342	1	7	tags=6%, list=2%, signal=5%

## Sheet: OPC3 down
NAME	GS<br> follow link to MSigDB	GS DETAILS	SIZE	ES	NES	NOM p-val	FDR q-val	FWER p-val	RANK AT MAX	LEADING EDGE
GO_STEROL_METABOLIC_PROCESS	GO_STEROL_METABOLIC_PROCESS	Details ...	19	-0.676268	-1.92854	0	0.0931447	0.08	25	tags=37%, list=9%, signal=38%
GO_STEROL_BIOSYNTHETIC_PROCESS	GO_STEROL_BIOSYNTHETIC_PROCESS	Details ...	18	-0.686566	-1.92135	0	0.0550255	0.093	25	tags=39%, list=9%, signal=40%
GO_CYTOSKELETON_ORGANIZATION	GO_CYTOSKELETON_ORGANIZATION	Details ...	36	-0.583817	-1.90878	0	0.0467625	0.117	46	tags=36%, list=16%, signal=38%
GO_ALCOHOL_METABOLIC_PROCESS	GO_ALCOHOL_METABOLIC_PROCESS	Details ...	23	-0.63756	-1.90215	0	0.0384696	0.127	25	tags=35%, list=9%, signal=35%
GO_ORGANIC_HYDROXY_COMPOUND_METABOLIC_PROCESS	GO_ORGANIC_HYDROXY_COMPOUND_METABOLIC_PROCESS	Details ...	24	-0.630169	-1.88777	0	0.0390807	0.157	25	tags=33%, list=9%, signal=33%
GO_STEROID_BIOSYNTHETIC_PROCESS	GO_STEROID_BIOSYNTHETIC_PROCESS	Details ...	20	-0.650319	-1.87608	0.00134771	0.0385281	0.185	25	tags=35%, list=9%, signal=36%
GO_ORGANOPHOSPHATE_METABOLIC_PROCESS	GO_ORGANOPHOSPHATE_METABOLIC_PROCESS	Details ...	40	-0.562413	-1.87315	0.00263158	0.0338215	0.189	88	tags=55%, list=30%, signal=68%
GO_SMALL_MOLECULE_METABOLIC_PROCESS	GO_SMALL_MOLECULE_METABOLIC_PROCESS	Details ...	79	-0.501367	-1.86239	0	0.0342234	0.214	98	tags=49%, list=34%, signal=54%
GO_ORGANIC_HYDROXY_COMPOUND_BIOSYNTHETIC_PROCESS	GO_ORGANIC_HYDROXY_COMPOUND_BIOSYNTHETIC_PROCESS	Details ...	20	-0.652378	-1.86018	0	0.0309257	0.218	25	tags=35%, list=9%, signal=36%
GO_SMALL_MOLECULE_BIOSYNTHETIC_PROCESS	GO_SMALL_MOLECULE_BIOSYNTHETIC_PROCESS	Details ...	44	-0.549678	-1.85881	0	0.0285109	0.223	89	tags=50%, list=30%, signal=61%
GO_STEROID_METABOLIC_PROCESS	GO_STEROID_METABOLIC_PROCESS	Details ...	21	-0.640952	-1.84507	0.00138889	0.0316082	0.264	25	tags=33%, list=9%, signal=34%
GO_ALCOHOL_BIOSYNTHETIC_PROCESS	GO_ALCOHOL_BIOSYNTHETIC_PROCESS	Details ...	20	-0.652378	-1.83887	0.00285307	0.0317673	0.283	25	tags=35%, list=9%, signal=36%
GO_PIGMENT_GRANULE	GO_PIGMENT_GRANULE	Details ...	15	-0.680431	-1.80715	0.00295858	0.0430947	0.386	81	tags=73%, list=28%, signal=96%
GO_DRUG_METABOLIC_PROCESS	GO_DRUG_METABOLIC_PROCESS	Details ...	25	-0.582282	-1.75799	0.0107962	0.075134	0.605	69	tags=48%, list=24%, signal=57%
GO_LIPID_METABOLIC_PROCESS	GO_LIPID_METABOLIC_PROCESS	Details ...	37	-0.530581	-1.75671	0.00653595	0.0714765	0.615	89	tags=46%, list=30%, signal=58%
GO_PROTEIN_DOMAIN_SPECIFIC_BINDING	GO_PROTEIN_DOMAIN_SPECIFIC_BINDING	Details ...	17	-0.631298	-1.74871	0.00699301	0.0744149	0.647	72	tags=53%, list=25%, signal=66%
GO_CYTOSKELETAL_PROTEIN_BINDING	GO_CYTOSKELETAL_PROTEIN_BINDING	Details ...	25	-0.580277	-1.7461	0.0055788	0.0726159	0.662	86	tags=60%, list=29%, signal=78%
GO_REGULATION_OF_CELLULAR_RESPONSE_TO_STRESS	GO_REGULATION_OF_CELLULAR_RESPONSE_TO_STRESS	Details ...	19	-0.603573	-1.74587	0.00848656	0.0689541	0.664	21	tags=26%, list=7%, signal=27%
GO_CELL_PROJECTION_ORGANIZATION	GO_CELL_PROJECTION_ORGANIZATION	Details ...	29	-0.560158	-1.74273	0.00685871	0.067509	0.679	93	tags=59%, list=32%, signal=77%
GO_MICROTUBULE_CYTOSKELETON_ORGANIZATION	GO_MICROTUBULE_CYTOSKELETON_ORGANIZATION	Details ...	21	-0.607113	-1.7334	0.00277778	0.0718801	0.717	46	tags=43%, list=16%, signal=47%
GO_RIBONUCLEOTIDE_BINDING	GO_RIBONUCLEOTIDE_BINDING		44	-0.520098	-1.73227	0.00383632	0.0697344	0.722	85	tags=50%, list=29%, signal=60%
GO_MONOSACCHARIDE_METABOLIC_PROCESS	GO_MONOSACCHARIDE_METABOLIC_PROCESS		15	-0.649279	-1.72325	0.0115607	0.0742315	0.757	82	tags=67%, list=28%, signal=88%
GO_CELL_DIVISION	GO_CELL_DIVISION		27	-0.565112	-1.71962	0.00264201	0.0737616	0.768	90	tags=59%, list=31%, signal=78%
GO_MUSCLE_CONTRACTION	GO_MUSCLE_CONTRACTION		18	-0.614245	-1.71544	0.00704225	0.073431	0.78	89	tags=61%, list=30%, signal=82%
GO_REGULATION_OF_CELLULAR_LOCALIZATION	GO_REGULATION_OF_CELLULAR_LOCALIZATION		19	-0.61242	-1.71139	0.00710227	0.0731933	0.788	77	tags=58%, list=26%, signal=74%
GO_DRUG_BINDING	GO_DRUG_BINDING		37	-0.522881	-1.7096	0.00394218	0.0719262	0.793	88	tags=51%, list=30%, signal=64%
GO_PURINE_CONTAINING_COMPOUND_METABOLIC_PROCESS	GO_PURINE_CONTAINING_COMPOUND_METABOLIC_PROCESS		23	-0.573908	-1.70135	0.00397351	0.0758614	0.824	88	tags=61%, list=30%, signal=80%
GO_RIBOSE_PHOSPHATE_METABOLIC_PROCESS	GO_RIBOSE_PHOSPHATE_METABOLIC_PROCESS		23	-0.573908	-1.69803	0.00847458	0.0755241	0.837	88	tags=61%, list=30%, signal=80%
GO_MICROTUBULE_BASED_PROCESS	GO_MICROTUBULE_BASED_PROCESS		25	-0.552963	-1.69216	0.00556328	0.0777177	0.854	62	tags=44%, list=21%, signal=51%
GO_HYDROLASE_ACTIVITY_ACTING_ON_ACID_ANHYDRIDES	GO_HYDROLASE_ACTIVITY_ACTING_ON_ACID_ANHYDRIDES		27	-0.558799	-1.6898	0.00951087	0.0770719	0.863	32	tags=33%, list=11%, signal=34%
GO_LIPID_BIOSYNTHETIC_PROCESS	GO_LIPID_BIOSYNTHETIC_PROCESS		28	-0.545746	-1.68768	0.00952381	0.0763945	0.866	25	tags=25%, list=9%, signal=25%
GO_ORGANIC_ACID_METABOLIC_PROCESS	GO_ORGANIC_ACID_METABOLIC_PROCESS		45	-0.488742	-1.65898	0.00262812	0.0981955	0.929	97	tags=51%, list=33%, signal=65%
GO_CARBOHYDRATE_METABOLIC_PROCESS	GO_CARBOHYDRATE_METABOLIC_PROCESS		19	-0.590885	-1.65433	0.00965517	0.0992027	0.937	82	tags=58%, list=28%, signal=75%
GO_REGULATION_OF_HYDROLASE_ACTIVITY	GO_REGULATION_OF_HYDROLASE_ACTIVITY		33	-0.514561	-1.65211	0.0174731	0.0990226	0.942	114	tags=67%, list=39%, signal=97%
GO_REGULATION_OF_PROTEIN_LOCALIZATION	GO_REGULATION_OF_PROTEIN_LOCALIZATION		23	-0.565963	-1.6506	0.00808625	0.0974153	0.943	43	tags=35%, list=15%, signal=38%
GO_ADENYL_NUCLEOTIDE_BINDING	GO_ADENYL_NUCLEOTIDE_BINDING		32	-0.518039	-1.65005	0.00391134	0.0951133	0.944	83	tags=47%, list=28%, signal=58%
GO_MUSCLE_SYSTEM_PROCESS	GO_MUSCLE_SYSTEM_PROCESS		20	-0.571692	-1.64787	0.00820793	0.0943613	0.948	89	tags=55%, list=30%, signal=74%
GO_REGULATION_OF_CELL_CYCLE_G2_M_PHASE_TRANSITION	GO_REGULATION_OF_CELL_CYCLE_G2_M_PHASE_TRANSITION		19	-0.576185	-1.64682	0.0114613	0.0928241	0.949	28	tags=32%, list=10%, signal=33%
GO_FC_RECEPTOR_SIGNALING_PATHWAY	GO_FC_RECEPTOR_SIGNALING_PATHWAY		16	-0.600874	-1.64456	0.015919	0.0925319	0.951	105	tags=75%, list=36%, signal=111%
GO_PROTEIN_PHOSPHORYLATION	GO_PROTEIN_PHOSPHORYLATION		45	-0.478092	-1.64382	0.0127551	0.0908564	0.951	95	tags=47%, list=33%, signal=59%
GO_IMMUNE_RESPONSE_REGULATING_CELL_SURFACE_RECEPTOR_SIGNALING_PATHWAY	GO_IMMUNE_RESPONSE_REGULATING_CELL_SURFACE_RECEPTOR_SIGNALING_PATHWAY		16	-0.600874	-1.64244	0.0108108	0.0898378	0.952	105	tags=75%, list=36%, signal=111%
GO_REGULATION_OF_TRANSPORT	GO_REGULATION_OF_TRANSPORT		33	-0.504012	-1.63797	0.00968188	0.0910898	0.961	77	tags=42%, list=26%, signal=51%
GO_CELL_CYCLE_G2_M_PHASE_TRANSITION	GO_CELL_CYCLE_G2_M_PHASE_TRANSITION		20	-0.56966	-1.63161	0.0139665	0.0949504	0.97	28	tags=30%, list=10%, signal=31%
GO_MITOTIC_CELL_CYCLE	GO_MITOTIC_CELL_CYCLE		52	-0.464696	-1.62939	0.0078637	0.09492	0.97	95	tags=46%, list=33%, signal=56%
GO_MICROTUBULE_CYTOSKELETON	GO_MICROTUBULE_CYTOSKELETON		32	-0.51371	-1.6247	0.0130039	0.0966817	0.976	86	tags=50%, list=29%, signal=63%
GO_MONOCARBOXYLIC_ACID_METABOLIC_PROCESS	GO_MONOCARBOXYLIC_ACID_METABOLIC_PROCESS		23	-0.552837	-1.62401	0.0141844	0.0952886	0.976	82	tags=48%, list=28%, signal=61%
GO_ORGANELLE_LOCALIZATION	GO_ORGANELLE_LOCALIZATION		16	-0.59245	-1.61491	0.017094	0.101672	0.984	39	tags=38%, list=13%, signal=41%
GO_CELLULAR_HOMEOSTASIS	GO_CELLULAR_HOMEOSTASIS		28	-0.514388	-1.61341	0.0163043	0.100811	0.985	93	tags=61%, list=32%, signal=81%
GO_ENZYME_REGULATOR_ACTIVITY	GO_ENZYME_REGULATOR_ACTIVITY		28	-0.520508	-1.61341	0.0136612	0.0987534	0.985	77	tags=50%, list=26%, signal=61%
GO_CELL_ACTIVATION	GO_CELL_ACTIVATION		55	-0.453557	-1.60092	0.00621891	0.108561	0.994	47	tags=33%, list=16%, signal=32%
GO_CYTOKINE_MEDIATED_SIGNALING_PATHWAY	GO_CYTOKINE_MEDIATED_SIGNALING_PATHWAY		40	-0.478194	-1.59409	0.0206452	0.113537	0.994	95	tags=50%, list=33%, signal=64%
GO_NUCLEOBASE_CONTAINING_SMALL_MOLECULE_METABOLIC_PROCESS	GO_NUCLEOBASE_CONTAINING_SMALL_MOLECULE_METABOLIC_PROCESS		30	-0.502006	-1.59176	0.014885	0.113654	0.996	88	tags=50%, list=30%, signal=64%
GO_REGULATION_OF_SMALL_MOLECULE_METABOLIC_PROCESS	GO_REGULATION_OF_SMALL_MOLECULE_METABOLIC_PROCESS		34	-0.494998	-1.58737	0.017038	0.116159	0.996	95	tags=50%, list=33%, signal=65%
GO_IMMUNE_RESPONSE_REGULATING_SIGNALING_PATHWAY	GO_IMMUNE_RESPONSE_REGULATING_SIGNALING_PATHWAY		22	-0.543161	-1.58708	0.0216509	0.114321	0.996	112	tags=68%, list=38%, signal=102%
GO_ORGANOPHOSPHATE_BIOSYNTHETIC_PROCESS	GO_ORGANOPHOSPHATE_BIOSYNTHETIC_PROCESS		26	-0.519315	-1.58361	0.0202156	0.115873	0.996	69	tags=42%, list=24%, signal=50%
GO_NEURON_DEVELOPMENT	GO_NEURON_DEVELOPMENT		21	-0.543716	-1.58073	0.0152566	0.116302	0.996	93	tags=57%, list=32%, signal=78%
GO_LEUKOCYTE_MEDIATED_IMMUNITY	GO_LEUKOCYTE_MEDIATED_IMMUNITY		37	-0.484403	-1.57949	0.0169713	0.115731	0.996	47	tags=38%, list=16%, signal=39%
GO_ACTIVATION_OF_IMMUNE_RESPONSE	GO_ACTIVATION_OF_IMMUNE_RESPONSE		22	-0.539964	-1.57852	0.0180305	0.114749	0.996	112	tags=68%, list=38%, signal=102%
GO_CELL_CYCLE_PROCESS	GO_CELL_CYCLE_PROCESS		57	-0.446885	-1.57776	0.00873908	0.11351	0.996	95	tags=47%, list=33%, signal=57%
GO_CELL_CYCLE	GO_CELL_CYCLE		71	-0.426113	-1.57667	0.00732601	0.112899	0.996	101	tags=46%, list=35%, signal=54%
GO_IMMUNE_EFFECTOR_PROCESS	GO_IMMUNE_EFFECTOR_PROCESS		43	-0.475735	-1.57562	0.0103359	0.111936	0.997	47	tags=37%, list=16%, signal=38%
GO_CADHERIN_BINDING	GO_CADHERIN_BINDING		26	-0.519346	-1.57304	0.0204082	0.112505	0.997	49	tags=38%, list=17%, signal=42%
GO_MOLECULAR_FUNCTION_REGULATOR	GO_MOLECULAR_FUNCTION_REGULATOR		37	-0.476172	-1.56998	0.0197889	0.113534	0.997	77	tags=43%, list=26%, signal=51%
GO_COFACTOR_METABOLIC_PROCESS	GO_COFACTOR_METABOLIC_PROCESS		22	-0.521487	-1.56421	0.0253165	0.117683	0.997	89	tags=55%, list=30%, signal=73%
GO_CELLULAR_COMPONENT_MORPHOGENESIS	GO_CELLULAR_COMPONENT_MORPHOGENESIS		24	-0.524957	-1.56399	0.0210084	0.116028	0.997	109	tags=63%, list=37%, signal=92%
GO_POSITIVE_REGULATION_OF_MOLECULAR_FUNCTION	GO_POSITIVE_REGULATION_OF_MOLECULAR_FUNCTION		42	-0.463667	-1.56292	0.0130548	0.115232	0.997	115	tags=57%, list=39%, signal=81%
GO_NUCLEAR_ENVELOPE	GO_NUCLEAR_ENVELOPE		17	-0.566562	-1.5604	0.0182584	0.115952	0.998	57	tags=41%, list=20%, signal=48%
GO_UBIQUITIN_LIKE_PROTEIN_LIGASE_BINDING	GO_UBIQUITIN_LIKE_PROTEIN_LIGASE_BINDING		22	-0.535694	-1.55776	0.0328317	0.116804	0.998	59	tags=41%, list=20%, signal=47%
GO_SECRETION	GO_SECRETION		57	-0.441025	-1.55625	0.0139417	0.116605	0.998	77	tags=42%, list=26%, signal=46%
GO_POSITIVE_REGULATION_OF_TRANSPORT	GO_POSITIVE_REGULATION_OF_TRANSPORT		24	-0.524461	-1.54436	0.0277778	0.126346	1	102	tags=58%, list=35%, signal=82%
GO_ACTIN_FILAMENT_BASED_PROCESS	GO_ACTIN_FILAMENT_BASED_PROCESS		15	-0.58526	-1.54303	0.029745	0.12597	1	44	tags=40%, list=15%, signal=45%
GO_MYELOID_LEUKOCYTE_MEDIATED_IMMUNITY	GO_MYELOID_LEUKOCYTE_MEDIATED_IMMUNITY		33	-0.478059	-1.53704	0.0319149	0.130525	1	47	tags=39%, list=16%, signal=42%
GO_POLYMERIC_CYTOSKELETAL_FIBER	GO_POLYMERIC_CYTOSKELETAL_FIBER		30	-0.490599	-1.53415	0.0235602	0.131626	1	86	tags=43%, list=29%, signal=55%
GO_EXOCYTOSIS	GO_EXOCYTOSIS		48	-0.445104	-1.53393	0.0252844	0.130029	1	77	tags=44%, list=26%, signal=50%
GO_CARBOHYDRATE_DERIVATIVE_METABOLIC_PROCESS	GO_CARBOHYDRATE_DERIVATIVE_METABOLIC_PROCESS		36	-0.467702	-1.53116	0.0131926	0.131119	1	113	tags=58%, list=39%, signal=83%
GO_NEURON_DIFFERENTIATION	GO_NEURON_DIFFERENTIATION		24	-0.519116	-1.52181	0.0342935	0.139656	1	93	tags=50%, list=32%, signal=67%
GO_REGULATION_OF_LIPID_METABOLIC_PROCESS	GO_REGULATION_OF_LIPID_METABOLIC_PROCESS		20	-0.533944	-1.52135	0.0391061	0.13838	1	89	tags=50%, list=30%, signal=67%
GO_REGULATION_OF_CELL_CYCLE_PHASE_TRANSITION	GO_REGULATION_OF_CELL_CYCLE_PHASE_TRANSITION		24	-0.511533	-1.51889	0.0370879	0.139518	1	28	tags=25%, list=10%, signal=25%
GO_ORGANELLE_FISSION	GO_ORGANELLE_FISSION		16	-0.558627	-1.5094	0.0302594	0.148591	1	101	tags=69%, list=35%, signal=99%
GO_DOUBLE_STRANDED_DNA_BINDING	GO_DOUBLE_STRANDED_DNA_BINDING		15	-0.560508	-1.50066	0.0327635	0.156998	1	51	tags=33%, list=17%, signal=38%
GO_CELLULAR_LIPID_METABOLIC_PROCESS	GO_CELLULAR_LIPID_METABOLIC_PROCESS		25	-0.502353	-1.49957	0.0457064	0.156183	1	97	tags=48%, list=33%, signal=66%
GO_REGULATION_OF_LIPID_BIOSYNTHETIC_PROCESS	GO_REGULATION_OF_LIPID_BIOSYNTHETIC_PROCESS		18	-0.540037	-1.49851	0.0435414	0.155462	1	89	tags=50%, list=30%, signal=67%
GO_ENDOSOME	GO_ENDOSOME		16	-0.544821	-1.49679	0.0562771	0.155721	1	31	tags=25%, list=11%, signal=26%
GO_REGULATION_OF_CELL_CYCLE_PROCESS	GO_REGULATION_OF_CELL_CYCLE_PROCESS		34	-0.461521	-1.49677	0.0382082	0.15388	1	105	tags=53%, list=36%, signal=73%
GO_MICROTUBULE	GO_MICROTUBULE		17	-0.541291	-1.49218	0.0393258	0.157032	1	86	tags=53%, list=29%, signal=71%
GO_GROWTH	GO_GROWTH		28	-0.481039	-1.48432	0.042328	0.164328	1	89	tags=39%, list=30%, signal=51%
GO_ANAPHASE_PROMOTING_COMPLEX_DEPENDENT_CATABOLIC_PROCESS	GO_ANAPHASE_PROMOTING_COMPLEX_DEPENDENT_CATABOLIC_PROCESS		18	-0.524888	-1.4795	0.0486787	0.168299	1	105	tags=67%, list=36%, signal=98%
GO_CELL	GO_CELL		30	-0.464614	-1.47684	0.0513513	0.169513	1	101	tags=60%, list=35%, signal=82%
GO_POSITIVE_REGULATION_OF_IMMUNE_RESPONSE	GO_POSITIVE_REGULATION_OF_IMMUNE_RESPONSE		26	-0.476196	-1.4679	0.052349	0.179325	1	95	tags=54%, list=33%, signal=73%
GO_APOPTOTIC_SIGNALING_PATHWAY	GO_APOPTOTIC_SIGNALING_PATHWAY		15	-0.553553	-1.46402	0.0515021	0.182233	1	116	tags=73%, list=40%, signal=115%
GO_POSITIVE_REGULATION_OF_PHOSPHORUS_METABOLIC_PROCESS	GO_POSITIVE_REGULATION_OF_PHOSPHORUS_METABOLIC_PROCESS		28	-0.470193	-1.45787	0.0494652	0.188271	1	93	tags=46%, list=32%, signal=62%
GO_DEVELOPMENTAL_GROWTH	GO_DEVELOPMENTAL_GROWTH		19	-0.518535	-1.45684	0.0583215	0.187525	1	89	tags=47%, list=30%, signal=64%
GO_REGULATION_OF_RESPONSE_TO_STRESS	GO_REGULATION_OF_RESPONSE_TO_STRESS		51	-0.417587	-1.45637	0.0478036	0.186072	1	114	tags=51%, list=39%, signal=69%
GO_MYELOID_LEUKOCYTE_ACTIVATION	GO_MYELOID_LEUKOCYTE_ACTIVATION		37	-0.454719	-1.45408	0.0461741	0.186978	1	47	tags=35%, list=16%, signal=37%
GO_SEQUENCE_SPECIFIC_DNA_BINDING	GO_SEQUENCE_SPECIFIC_DNA_BINDING		16	-0.537244	-1.45339	0.0604317	0.18603	1	51	tags=31%, list=17%, signal=36%
GO_POSITIVE_REGULATION_OF_PROTEIN_MODIFICATION_PROCESS	GO_POSITIVE_REGULATION_OF_PROTEIN_MODIFICATION_PROCESS		28	-0.46763	-1.45268	0.0651596	0.18499	1	93	tags=46%, list=32%, signal=62%
GO_PROTEOLYSIS	GO_PROTEOLYSIS		51	-0.421515	-1.4492	0.0379747	0.187671	1	114	tags=55%, list=39%, signal=74%
GO_REGULATION_OF_MITOTIC_CELL_CYCLE	GO_REGULATION_OF_MITOTIC_CELL_CYCLE		34	-0.451536	-1.44688	0.0514208	0.18869	1	105	tags=53%, list=36%, signal=73%
GO_REGULATION_OF_PEPTIDASE_ACTIVITY	GO_REGULATION_OF_PEPTIDASE_ACTIVITY		16	-0.522177	-1.4468	0.0665722	0.186875	1	114	tags=75%, list=39%, signal=116%
GO_POSITIVE_REGULATION_OF_IMMUNE_SYSTEM_PROCESS	GO_POSITIVE_REGULATION_OF_IMMUNE_SYSTEM_PROCESS		34	-0.445462	-1.44547	0.052349	0.186742	1	114	tags=53%, list=39%, signal=77%
GO_VESICLE_LUMEN	GO_VESICLE_LUMEN		33	-0.452849	-1.44372	0.0566535	0.187005	1	47	tags=33%, list=16%, signal=35%
GO_PROTEIN_POLYUBIQUITINATION	GO_PROTEIN_POLYUBIQUITINATION		16	-0.526059	-1.44179	0.0715328	0.187481	1	105	tags=69%, list=36%, signal=101%
GO_CELL_ACTIVATION_INVOLVED_IN_IMMUNE_RESPONSE	GO_CELL_ACTIVATION_INVOLVED_IN_IMMUNE_RESPONSE		36	-0.439875	-1.43888	0.0488127	0.189467	1	47	tags=36%, list=16%, signal=38%
GO_NUCLEOSIDE_PHOSPHATE_BIOSYNTHETIC_PROCESS	GO_NUCLEOSIDE_PHOSPHATE_BIOSYNTHETIC_PROCESS		18	-0.517855	-1.43857	0.069209	0.188113	1	63	tags=39%, list=22%, signal=47%
GO_CELL_SURFACE	GO_CELL_SURFACE		24	-0.480106	-1.43544	0.0618982	0.190289	1	132	tags=63%, list=45%, signal=105%
GO_DNA_METABOLIC_PROCESS	GO_DNA_METABOLIC_PROCESS		29	-0.462138	-1.43518	0.0615183	0.188745	1	67	tags=38%, list=23%, signal=44%
GO_SUPRAMOLECULAR_POLYMER	GO_SUPRAMOLECULAR_POLYMER		44	-0.42714	-1.43145	0.0491368	0.191573	1	31	tags=20%, list=11%, signal=19%
GO_CELL_CELL_ADHESION	GO_CELL_CELL_ADHESION		16	-0.526248	-1.42983	0.0697013	0.192095	1	31	tags=25%, list=11%, signal=26%
GO_ATP_METABOLIC_PROCESS	GO_ATP_METABOLIC_PROCESS		26	-0.466882	-1.42671	0.0752688	0.194293	1	53	tags=38%, list=18%, signal=43%
GO_PERINUCLEAR_REGION_OF_CYTOPLASM	GO_PERINUCLEAR_REGION_OF_CYTOPLASM		21	-0.48806	-1.42655	0.072122	0.192709	1	62	tags=43%, list=21%, signal=50%
GO_OXIDATION_REDUCTION_PROCESS	GO_OXIDATION_REDUCTION_PROCESS		50	-0.418046	-1.42388	0.0522959	0.194537	1	91	tags=46%, list=31%, signal=55%
GO_ENVELOPE	GO_ENVELOPE		44	-0.423878	-1.42219	0.0588235	0.195169	1	63	tags=36%, list=22%, signal=39%
GO_ENDOCYTOSIS	GO_ENDOCYTOSIS		15	-0.521267	-1.4172	0.0921248	0.199763	1	31	tags=27%, list=11%, signal=28%
GO_POSITIVE_REGULATION_OF_CATALYTIC_ACTIVITY	GO_POSITIVE_REGULATION_OF_CATALYTIC_ACTIVITY		35	-0.434364	-1.41701	0.0588235	0.198247	1	115	tags=54%, list=39%, signal=79%
GO_HOMEOSTATIC_PROCESS	GO_HOMEOSTATIC_PROCESS		53	-0.409404	-1.41072	0.0570012	0.205345	1	93	tags=45%, list=32%, signal=54%
GO_REGULATION_OF_PROTEOLYSIS	GO_REGULATION_OF_PROTEOLYSIS		26	-0.466317	-1.40777	0.072973	0.207474	1	114	tags=65%, list=39%, signal=98%
GO_PROTEIN_MODIFICATION_BY_SMALL_PROTEIN_CONJUGATION	GO_PROTEIN_MODIFICATION_BY_SMALL_PROTEIN_CONJUGATION		23	-0.470295	-1.40502	0.0776699	0.209331	1	105	tags=61%, list=36%, signal=88%
GO_GENERATION_OF_PRECURSOR_METABOLITES_AND_ENERGY	GO_GENERATION_OF_PRECURSOR_METABOLITES_AND_ENERGY		33	-0.437237	-1.40149	0.0944149	0.21218	1	64	tags=39%, list=22%, signal=45%
GO_REGULATION_OF_MULTI_ORGANISM_PROCESS	GO_REGULATION_OF_MULTI_ORGANISM_PROCESS		32	-0.441275	-1.40099	0.0696379	0.211029	1	95	tags=53%, list=33%, signal=70%
GO_ACTIN_CYTOSKELETON	GO_ACTIN_CYTOSKELETON		17	-0.502388	-1.38883	0.0953058	0.225952	1	44	tags=41%, list=15%, signal=46%
GO_IDENTICAL_PROTEIN_BINDING	GO_IDENTICAL_PROTEIN_BINDING		59	-0.392066	-1.38361	0.0536398	0.231553	1	51	tags=25%, list=17%, signal=25%
GO_CELL_CYCLE_PHASE_TRANSITION	GO_CELL_CYCLE_PHASE_TRANSITION		33	-0.433654	-1.37756	0.0706806	0.238071	1	115	tags=55%, list=39%, signal=80%
GO_TRANSMEMBRANE_TRANSPORT	GO_TRANSMEMBRANE_TRANSPORT		41	-0.416023	-1.37563	0.0772251	0.238848	1	127	tags=63%, list=43%, signal=96%
GO_PLATELET_DEGRANULATION	GO_PLATELET_DEGRANULATION		16	-0.510828	-1.36988	0.103356	0.245576	1	64	tags=38%, list=22%, signal=45%
GO_SECRETORY_GRANULE	GO_SECRETORY_GRANULE		49	-0.398664	-1.36949	0.076524	0.244156	1	47	tags=29%, list=16%, signal=28%
GO_REGULATION_OF_ANATOMICAL_STRUCTURE_MORPHOGENESIS	GO_REGULATION_OF_ANATOMICAL_STRUCTURE_MORPHOGENESIS		30	-0.441474	-1.36837	0.0878378	0.24377	1	114	tags=57%, list=39%, signal=83%
GO_REGULATION_OF_CELL_CYCLE	GO_REGULATION_OF_CELL_CYCLE		50	-0.391934	-1.36256	0.068836	0.250933	1	95	tags=44%, list=33%, signal=54%
GO_PEPTIDYL_AMINO_ACID_MODIFICATION	GO_PEPTIDYL_AMINO_ACID_MODIFICATION		16	-0.492315	-1.36102	0.104012	0.251505	1	87	tags=50%, list=30%, signal=67%
GO_REGULATION_OF_SYSTEM_PROCESS	GO_REGULATION_OF_SYSTEM_PROCESS		16	-0.498418	-1.35646	0.109705	0.256412	1	107	tags=56%, list=37%, signal=84%
GO_SECRETORY_VESICLE	GO_SECRETORY_VESICLE		50	-0.39221	-1.3528	0.0757576	0.26011	1	47	tags=28%, list=16%, signal=28%
GO_CATALYTIC_COMPLEX	GO_CATALYTIC_COMPLEX		44	-0.39553	-1.33759	0.0864516	0.282164	1	121	tags=61%, list=41%, signal=89%
GO_PROTEIN_MODIFICATION_BY_SMALL_PROTEIN_CONJUGATION_OR_REMOVAL	GO_PROTEIN_MODIFICATION_BY_SMALL_PROTEIN_CONJUGATION_OR_REMOVAL		27	-0.442179	-1.3371	0.119342	0.280713	1	105	tags=56%, list=36%, signal=79%
GO_CELLULAR_RESPONSE_TO_OXYGEN_LEVELS	GO_CELLULAR_RESPONSE_TO_OXYGEN_LEVELS		19	-0.477493	-1.33641	0.130919	0.279719	1	105	tags=58%, list=36%, signal=85%
GO_PROTEIN_CONTAINING_COMPLEX_BINDING	GO_PROTEIN_CONTAINING_COMPLEX_BINDING		45	-0.396848	-1.33587	0.0952986	0.278576	1	51	tags=27%, list=17%, signal=27%
GO_VACUOLAR_LUMEN	GO_VACUOLAR_LUMEN		16	-0.489888	-1.33111	0.137881	0.28488	1	77	tags=44%, list=26%, signal=56%
GO_CARBOHYDRATE_DERIVATIVE_BIOSYNTHETIC_PROCESS	GO_CARBOHYDRATE_DERIVATIVE_BIOSYNTHETIC_PROCESS		24	-0.440647	-1.32885	0.130258	0.286233	1	63	tags=33%, list=22%, signal=39%
GO_RESPONSE_TO_CYTOKINE	GO_RESPONSE_TO_CYTOKINE		54	-0.379646	-1.32678	0.0962963	0.287727	1	95	tags=44%, list=33%, signal=54%
GO_CELL_ADHESION_MOLECULE_BINDING	GO_CELL_ADHESION_MOLECULE_BINDING		34	-0.413222	-1.32571	0.107672	0.287188	1	21	tags=21%, list=7%, signal=20%
GO_POSITIVE_REGULATION_OF_KINASE_ACTIVITY	GO_POSITIVE_REGULATION_OF_KINASE_ACTIVITY		16	-0.487627	-1.32117	0.13	0.292743	1	90	tags=44%, list=31%, signal=60%
GO_POSITIVE_REGULATION_OF_MULTI_ORGANISM_PROCESS	GO_POSITIVE_REGULATION_OF_MULTI_ORGANISM_PROCESS		26	-0.435438	-1.31351	0.130435	0.303532	1	112	tags=62%, list=38%, signal=91%
GO_RESPONSE_TO_OXYGEN_LEVELS	GO_RESPONSE_TO_OXYGEN_LEVELS		26	-0.423953	-1.30674	0.135208	0.313123	1	22	tags=19%, list=8%, signal=19%
GO_CHROMOSOME_ORGANIZATION	GO_CHROMOSOME_ORGANIZATION		30	-0.418363	-1.30026	0.151239	0.322167	1	67	tags=30%, list=23%, signal=35%
GO_MITOCHONDRION_ORGANIZATION	GO_MITOCHONDRION_ORGANIZATION		18	-0.466365	-1.29944	0.140056	0.321347	1	138	tags=78%, list=47%, signal=138%
GO_PROTEIN_DIMERIZATION_ACTIVITY	GO_PROTEIN_DIMERIZATION_ACTIVITY		39	-0.395026	-1.29865	0.127771	0.320396	1	37	tags=21%, list=13%, signal=20%
GO_DNA_BIOSYNTHETIC_PROCESS	GO_DNA_BIOSYNTHETIC_PROCESS		15	-0.490529	-1.29622	0.173021	0.322299	1	63	tags=40%, list=22%, signal=48%
GO_ENZYME_LINKED_RECEPTOR_PROTEIN_SIGNALING_PATHWAY	GO_ENZYME_LINKED_RECEPTOR_PROTEIN_SIGNALING_PATHWAY		29	-0.413931	-1.29577	0.134034	0.320976	1	31	tags=17%, list=11%, signal=17%
GO_POSITIVE_REGULATION_OF_HYDROLASE_ACTIVITY	GO_POSITIVE_REGULATION_OF_HYDROLASE_ACTIVITY		17	-0.481002	-1.29505	0.141643	0.320182	1	112	tags=65%, list=38%, signal=99%
GO_MITOCHONDRION	GO_MITOCHONDRION		40	-0.385226	-1.29117	0.121212	0.32445	1	120	tags=58%, list=41%, signal=84%
GO_WHOLE_MEMBRANE	GO_WHOLE_MEMBRANE		40	-0.386122	-1.28962	0.128947	0.324839	1	34	tags=20%, list=12%, signal=20%
GO_SIGNAL_TRANSDUCTION_BY_PROTEIN_PHOSPHORYLATION	GO_SIGNAL_TRANSDUCTION_BY_PROTEIN_PHOSPHORYLATION		28	-0.415564	-1.28284	0.149545	0.334525	1	105	tags=46%, list=36%, signal=66%
GO_REGULATION_OF_ESTABLISHMENT_OF_PROTEIN_LOCALIZATION	GO_REGULATION_OF_ESTABLISHMENT_OF_PROTEIN_LOCALIZATION		17	-0.476369	-1.28089	0.152717	0.335593	1	43	tags=29%, list=15%, signal=32%
GO_FICOLIN_1_RICH_GRANULE	GO_FICOLIN_1_RICH_GRANULE		16	-0.468162	-1.27755	0.167353	0.339088	1	22	tags=31%, list=8%, signal=32%
GO_REGULATION_OF_PROTEIN_MODIFICATION_PROCESS	GO_REGULATION_OF_PROTEIN_MODIFICATION_PROCESS		39	-0.380225	-1.27679	0.144168	0.338125	1	93	tags=38%, list=32%, signal=49%
GO_POSITIVE_REGULATION_OF_TRANSFERASE_ACTIVITY	GO_POSITIVE_REGULATION_OF_TRANSFERASE_ACTIVITY		21	-0.438354	-1.26977	0.168937	0.348236	1	90	tags=43%, list=31%, signal=57%
GO_POSITIVE_REGULATION_OF_SIGNALING	GO_POSITIVE_REGULATION_OF_SIGNALING		43	-0.376064	-1.26382	0.156566	0.356377	1	95	tags=47%, list=33%, signal=59%
GO_POSITIVE_REGULATION_OF_NUCLEOBASE_CONTAINING_COMPOUND_METABOLIC_PROCESS	GO_POSITIVE_REGULATION_OF_NUCLEOBASE_CONTAINING_COMPOUND_METABOLIC_PROCESS		40	-0.377592	-1.25769	0.158771	0.365468	1	65	tags=23%, list=22%, signal=25%
GO_NEGATIVE_REGULATION_OF_TRANSPORT	GO_NEGATIVE_REGULATION_OF_TRANSPORT		15	-0.467502	-1.25504	0.184325	0.368082	1	93	tags=47%, list=32%, signal=65%
GO_EPITHELIUM_DEVELOPMENT	GO_EPITHELIUM_DEVELOPMENT		39	-0.379479	-1.25354	0.173177	0.368374	1	95	tags=38%, list=33%, signal=49%
GO_NEGATIVE_REGULATION_OF_SIGNALING	GO_NEGATIVE_REGULATION_OF_SIGNALING		44	-0.368976	-1.25139	0.15544	0.370113	1	116	tags=45%, list=40%, signal=64%
GO_PROTEIN_MODIFICATION_BY_SMALL_PROTEIN_REMOVAL	GO_PROTEIN_MODIFICATION_BY_SMALL_PROTEIN_REMOVAL		16	-0.462637	-1.24908	0.202586	0.372147	1	129	tags=69%, list=44%, signal=116%
GO_PEPTIDASE_ACTIVITY	GO_PEPTIDASE_ACTIVITY		15	-0.475046	-1.24776	0.206553	0.372241	1	132	tags=73%, list=45%, signal=127%
GO_TUMOR_NECROSIS_FACTOR_MEDIATED_SIGNALING_PATHWAY	GO_TUMOR_NECROSIS_FACTOR_MEDIATED_SIGNALING_PATHWAY		15	-0.462584	-1.24077	0.217266	0.382852	1	105	tags=60%, list=36%, signal=89%
GO_REGULATION_OF_HEMOPOIESIS	GO_REGULATION_OF_HEMOPOIESIS		23	-0.425673	-1.2383	0.17623	0.385196	1	105	tags=48%, list=36%, signal=69%
GO_CELLULAR_RESPONSE_TO_ORGANIC_CYCLIC_COMPOUND	GO_CELLULAR_RESPONSE_TO_ORGANIC_CYCLIC_COMPOUND		23	-0.421604	-1.23785	0.188011	0.383809	1	29	tags=17%, list=10%, signal=18%
GO_MORPHOGENESIS_OF_AN_EPITHELIUM	GO_MORPHOGENESIS_OF_AN_EPITHELIUM		19	-0.444178	-1.23602	0.203488	0.38493	1	105	tags=53%, list=36%, signal=77%
GO_MEMBRANE_ORGANIZATION	GO_MEMBRANE_ORGANIZATION		33	-0.38526	-1.23473	0.200782	0.384932	1	116	tags=48%, list=40%, signal=71%
GO_ACTIVATION_OF_INNATE_IMMUNE_RESPONSE	GO_ACTIVATION_OF_INNATE_IMMUNE_RESPONSE		16	-0.45551	-1.2331	0.205966	0.38559	1	112	tags=63%, list=38%, signal=96%
GO_REGULATION_OF_DEFENSE_RESPONSE	GO_REGULATION_OF_DEFENSE_RESPONSE		27	-0.403779	-1.22463	0.209459	0.398828	1	114	tags=59%, list=39%, signal=88%
GO_IMPORT_INTO_CELL	GO_IMPORT_INTO_CELL		20	-0.429778	-1.22052	0.210526	0.404132	1	31	tags=20%, list=11%, signal=21%
GO_REGULATION_OF_PHOSPHORUS_METABOLIC_PROCESS	GO_REGULATION_OF_PHOSPHORUS_METABOLIC_PROCESS		41	-0.36429	-1.22012	0.185567	0.402446	1	93	tags=39%, list=32%, signal=49%
GO_REGULATION_OF_PHOSPHORYLATION	GO_REGULATION_OF_PHOSPHORYLATION		35	-0.376057	-1.21899	0.18099	0.401992	1	93	tags=43%, list=32%, signal=55%
GO_REGULATION_OF_MRNA_CATABOLIC_PROCESS	GO_REGULATION_OF_MRNA_CATABOLIC_PROCESS		17	-0.448569	-1.215	0.205421	0.407082	1	111	tags=53%, list=38%, signal=80%
GO_POSITIVE_REGULATION_OF_PROTEIN_METABOLIC_PROCESS	GO_POSITIVE_REGULATION_OF_PROTEIN_METABOLIC_PROCESS		42	-0.362223	-1.21491	0.203608	0.404897	1	93	tags=40%, list=32%, signal=51%
GO_REGULATION_OF_IMMUNE_RESPONSE	GO_REGULATION_OF_IMMUNE_RESPONSE		31	-0.382461	-1.21195	0.218709	0.408339	1	70	tags=39%, list=24%, signal=46%
GO_NUCLEAR_OUTER_MEMBRANE_ENDOPLASMIC_RETICULUM_MEMBRANE_NETWORK	GO_NUCLEAR_OUTER_MEMBRANE_ENDOPLASMIC_RETICULUM_MEMBRANE_NETWORK		33	-0.373938	-1.2078	0.203145	0.413622	1	108	tags=45%, list=37%, signal=64%
GO_AMIDE_BINDING	GO_AMIDE_BINDING		15	-0.460142	-1.20777	0.225251	0.411342	1	63	tags=33%, list=22%, signal=40%
GO_REGULATION_OF_ORGANELLE_ORGANIZATION	GO_REGULATION_OF_ORGANELLE_ORGANIZATION		28	-0.387678	-1.20504	0.233333	0.414178	1	168	tags=79%, list=58%, signal=167%
GO_CELLULAR_RESPONSE_TO_HORMONE_STIMULUS	GO_CELLULAR_RESPONSE_TO_HORMONE_STIMULUS		19	-0.426099	-1.20314	0.233952	0.41547	1	29	tags=16%, list=10%, signal=16%
GO_POSITIVE_REGULATION_OF_MULTICELLULAR_ORGANISMAL_PROCESS	GO_POSITIVE_REGULATION_OF_MULTICELLULAR_ORGANISMAL_PROCESS		43	-0.360364	-1.20314	0.202806	0.413162	1	58	tags=23%, list=20%, signal=25%
GO_SUPRAMOLECULAR_COMPLEX	GO_SUPRAMOLECULAR_COMPLEX		56	-0.339026	-1.20304	0.187261	0.411052	1	31	tags=16%, list=11%, signal=15%
GO_PROTEASOMAL_PROTEIN_CATABOLIC_PROCESS	GO_PROTEASOMAL_PROTEIN_CATABOLIC_PROCESS		27	-0.39173	-1.20256	0.208447	0.409701	1	105	tags=48%, list=36%, signal=68%
GO_CELLULAR_PROTEIN_CATABOLIC_PROCESS	GO_CELLULAR_PROTEIN_CATABOLIC_PROCESS		34	-0.368884	-1.20197	0.220452	0.408536	1	105	tags=47%, list=36%, signal=65%
GO_NEURON_PROJECTION	GO_NEURON_PROJECTION		19	-0.422653	-1.20092	0.232624	0.407986	1	89	tags=42%, list=30%, signal=57%
GO_NEUROGENESIS	GO_NEUROGENESIS		36	-0.373918	-1.19785	0.219124	0.411266	1	59	tags=28%, list=20%, signal=31%
GO_SIGNALING_RECEPTOR_BINDING	GO_SIGNALING_RECEPTOR_BINDING		40	-0.358159	-1.19651	0.216216	0.411513	1	54	tags=25%, list=18%, signal=26%
GO_CALCIUM_ION_BINDING	GO_CALCIUM_ION_BINDING		19	-0.435326	-1.19272	0.25	0.416376	1	77	tags=32%, list=26%, signal=40%
GO_REGULATION_OF_IMMUNE_SYSTEM_PROCESS	GO_REGULATION_OF_IMMUNE_SYSTEM_PROCESS		47	-0.348358	-1.1908	0.218274	0.417933	1	70	tags=32%, list=24%, signal=35%
GO_METAL_ION_TRANSPORT	GO_METAL_ION_TRANSPORT		15	-0.44611	-1.19078	0.255319	0.415728	1	77	tags=47%, list=26%, signal=60%
GO_POST_TRANSLATIONAL_PROTEIN_MODIFICATION	GO_POST_TRANSLATIONAL_PROTEIN_MODIFICATION		20	-0.414552	-1.19067	0.239377	0.413759	1	105	tags=50%, list=36%, signal=73%
GO_NEGATIVE_REGULATION_OF_MOLECULAR_FUNCTION	GO_NEGATIVE_REGULATION_OF_MOLECULAR_FUNCTION		28	-0.385955	-1.18156	0.268817	0.428614	1	102	tags=50%, list=35%, signal=69%
GO_POSITIVE_REGULATION_OF_DEFENSE_RESPONSE	GO_POSITIVE_REGULATION_OF_DEFENSE_RESPONSE		21	-0.406307	-1.1756	0.270345	0.437522	1	114	tags=62%, list=39%, signal=94%
GO_REGULATION_OF_RESPONSE_TO_EXTERNAL_STIMULUS	GO_REGULATION_OF_RESPONSE_TO_EXTERNAL_STIMULUS		40	-0.354231	-1.17184	0.254569	0.441842	1	114	tags=50%, list=39%, signal=71%
GO_INORGANIC_ION_TRANSMEMBRANE_TRANSPORT	GO_INORGANIC_ION_TRANSMEMBRANE_TRANSPORT		19	-0.41477	-1.16753	0.259414	0.447619	1	77	tags=47%, list=26%, signal=60%
GO_VACUOLE	GO_VACUOLE		31	-0.368007	-1.16386	0.266312	0.452361	1	47	tags=26%, list=16%, signal=27%
GO_BIOLOGICAL_ADHESION	GO_BIOLOGICAL_ADHESION		33	-0.364828	-1.16044	0.265857	0.456353	1	31	tags=18%, list=11%, signal=18%
GO_DEFENSE_RESPONSE	GO_DEFENSE_RESPONSE		45	-0.340944	-1.15978	0.271919	0.455463	1	97	tags=44%, list=33%, signal=56%
GO_REGULATION_OF_RESPONSE_TO_BIOTIC_STIMULUS	GO_REGULATION_OF_RESPONSE_TO_BIOTIC_STIMULUS		20	-0.400678	-1.15539	0.283124	0.461189	1	112	tags=60%, list=38%, signal=91%
GO_POSITIVE_REGULATION_OF_CELLULAR_COMPONENT_ORGANIZATION	GO_POSITIVE_REGULATION_OF_CELLULAR_COMPONENT_ORGANIZATION		28	-0.375355	-1.15418	0.2875	0.460998	1	58	tags=25%, list=20%, signal=28%
GO_POSITIVE_REGULATION_OF_CELL_DIFFERENTIATION	GO_POSITIVE_REGULATION_OF_CELL_DIFFERENTIATION		23	-0.381886	-1.15387	0.276455	0.459198	1	58	tags=26%, list=20%, signal=30%
GO_REGULATION_OF_INTRACELLULAR_SIGNAL_TRANSDUCTION	GO_REGULATION_OF_INTRACELLULAR_SIGNAL_TRANSDUCTION		35	-0.349547	-1.14742	0.273794	0.469365	1	93	tags=40%, list=32%, signal=52%
GO_ORGANELLE_ASSEMBLY	GO_ORGANELLE_ASSEMBLY		16	-0.422515	-1.14145	0.309249	0.478644	1	28	tags=25%, list=10%, signal=26%
GO_PROTEIN_HOMODIMERIZATION_ACTIVITY	GO_PROTEIN_HOMODIMERIZATION_ACTIVITY		30	-0.363543	-1.13367	0.285344	0.491203	1	113	tags=50%, list=39%, signal=73%
GO_RESPONSE_TO_BIOTIC_STIMULUS	GO_RESPONSE_TO_BIOTIC_STIMULUS		44	-0.329994	-1.1332	0.294654	0.489738	1	50	tags=25%, list=17%, signal=26%
GO_REGULATION_OF_PROTEIN_SERINE_THREONINE_KINASE_ACTIVITY	GO_REGULATION_OF_PROTEIN_SERINE_THREONINE_KINASE_ACTIVITY		18	-0.409006	-1.13214	0.335244	0.489278	1	90	tags=39%, list=31%, signal=53%
GO_POSITIVE_REGULATION_OF_CELLULAR_BIOSYNTHETIC_PROCESS	GO_POSITIVE_REGULATION_OF_CELLULAR_BIOSYNTHETIC_PROCESS		48	-0.32429	-1.13164	0.294564	0.488053	1	31	tags=13%, list=11%, signal=12%
GO_WOUND_HEALING	GO_WOUND_HEALING		26	-0.373456	-1.12552	0.320548	0.497453	1	33	tags=23%, list=11%, signal=24%
GO_INTRINSIC_COMPONENT_OF_PLASMA_MEMBRANE	GO_INTRINSIC_COMPONENT_OF_PLASMA_MEMBRANE		18	-0.409501	-1.1237	0.344681	0.498448	1	132	tags=61%, list=45%, signal=105%
GO_CYTOKINE_PRODUCTION	GO_CYTOKINE_PRODUCTION		16	-0.413471	-1.1178	0.336232	0.507466	1	114	tags=50%, list=39%, signal=78%
GO_REGULATION_OF_CELLULAR_CATABOLIC_PROCESS	GO_REGULATION_OF_CELLULAR_CATABOLIC_PROCESS		35	-0.342247	-1.1163	0.302264	0.507833	1	111	tags=51%, list=38%, signal=73%
GO_CELLULAR_KETONE_METABOLIC_PROCESS	GO_CELLULAR_KETONE_METABOLIC_PROCESS		19	-0.395796	-1.11452	0.315789	0.508553	1	105	tags=47%, list=36%, signal=69%
GO_CELLULAR_ION_HOMEOSTASIS	GO_CELLULAR_ION_HOMEOSTASIS		16	-0.40748	-1.11221	0.326676	0.510402	1	93	tags=56%, list=32%, signal=78%
GO_SUPRAMOLECULAR_FIBER_ORGANIZATION	GO_SUPRAMOLECULAR_FIBER_ORGANIZATION		21	-0.379331	-1.11215	0.322493	0.508148	1	31	tags=24%, list=11%, signal=25%
GO_POSITIVE_REGULATION_OF_DEVELOPMENTAL_PROCESS	GO_POSITIVE_REGULATION_OF_DEVELOPMENTAL_PROCESS		38	-0.338184	-1.11201	0.308707	0.506047	1	58	tags=21%, list=20%, signal=23%
GO_RESPONSE_TO_TUMOR_NECROSIS_FACTOR	GO_RESPONSE_TO_TUMOR_NECROSIS_FACTOR		18	-0.393406	-1.11101	0.323864	0.505661	1	105	tags=50%, list=36%, signal=73%
GO_REGULATION_OF_GROWTH	GO_REGULATION_OF_GROWTH		19	-0.39244	-1.10793	0.313475	0.509505	1	89	tags=32%, list=30%, signal=42%
GO_INNATE_IMMUNE_RESPONSE	GO_INNATE_IMMUNE_RESPONSE		31	-0.34974	-1.10653	0.315033	0.509888	1	95	tags=48%, list=33%, signal=64%
GO_POSITIVE_REGULATION_OF_RESPONSE_TO_BIOTIC_STIMULUS	GO_POSITIVE_REGULATION_OF_RESPONSE_TO_BIOTIC_STIMULUS		18	-0.396995	-1.10304	0.34153	0.514369	1	112	tags=61%, list=38%, signal=93%
GO_REGULATION_OF_CELLULAR_KETONE_METABOLIC_PROCESS	GO_REGULATION_OF_CELLULAR_KETONE_METABOLIC_PROCESS		16	-0.406685	-1.09805	0.349138	0.521357	1	105	tags=50%, list=36%, signal=74%
GO_POSITIVE_REGULATION_OF_RESPONSE_TO_EXTERNAL_STIMULUS	GO_POSITIVE_REGULATION_OF_RESPONSE_TO_EXTERNAL_STIMULUS		26	-0.355006	-1.08697	0.352617	0.539967	1	114	tags=54%, list=39%, signal=80%
GO_RESPONSE_TO_WOUNDING	GO_RESPONSE_TO_WOUNDING		30	-0.340527	-1.08564	0.37037	0.539992	1	33	tags=20%, list=11%, signal=20%
GO_TRANSFERASE_COMPLEX	GO_TRANSFERASE_COMPLEX		17	-0.391	-1.08528	0.368999	0.538258	1	121	tags=59%, list=41%, signal=95%
GO_REGULATION_OF_CATABOLIC_PROCESS	GO_REGULATION_OF_CATABOLIC_PROCESS		38	-0.332432	-1.08422	0.337679	0.537828	1	111	tags=50%, list=38%, signal=70%
GO_ION_TRANSMEMBRANE_TRANSPORT	GO_ION_TRANSMEMBRANE_TRANSPORT		22	-0.364983	-1.07933	0.360724	0.544962	1	103	tags=55%, list=35%, signal=78%
GO_ION_HOMEOSTASIS	GO_ION_HOMEOSTASIS		17	-0.386303	-1.07617	0.364138	0.548371	1	93	tags=53%, list=32%, signal=73%
GO_MEMBRANE_PROTEIN_COMPLEX	GO_MEMBRANE_PROTEIN_COMPLEX		32	-0.331037	-1.07428	0.358008	0.549409	1	152	tags=78%, list=52%, signal=145%
GO_RESPONSE_TO_ABIOTIC_STIMULUS	GO_RESPONSE_TO_ABIOTIC_STIMULUS		51	-0.305598	-1.07338	0.359453	0.548728	1	112	tags=45%, list=38%, signal=60%
GO_CHROMOSOME	GO_CHROMOSOME		22	-0.372937	-1.06363	0.403292	0.564807	1	101	tags=41%, list=35%, signal=58%
GO_POSITIVE_REGULATION_OF_ORGANELLE_ORGANIZATION	GO_POSITIVE_REGULATION_OF_ORGANELLE_ORGANIZATION		16	-0.395119	-1.06361	0.414388	0.562374	1	168	tags=81%, list=58%, signal=181%
GO_REPRODUCTION	GO_REPRODUCTION		38	-0.323025	-1.06229	0.393742	0.562336	1	100	tags=37%, list=34%, signal=49%
GO_NEGATIVE_REGULATION_OF_CELL_CYCLE_PHASE_TRANSITION	GO_NEGATIVE_REGULATION_OF_CELL_CYCLE_PHASE_TRANSITION		17	-0.390156	-1.06062	0.387955	0.563059	1	105	tags=47%, list=36%, signal=69%
GO_RESPONSE_TO_HORMONE	GO_RESPONSE_TO_HORMONE		35	-0.327907	-1.06045	0.388964	0.560995	1	88	tags=31%, list=30%, signal=40%
GO_NEGATIVE_REGULATION_OF_MITOTIC_CELL_CYCLE	GO_NEGATIVE_REGULATION_OF_MITOTIC_CELL_CYCLE		21	-0.367259	-1.05853	0.418768	0.562231	1	105	tags=52%, list=36%, signal=76%
GO_CELL_CELL_SIGNALING_BY_WNT	GO_CELL_CELL_SIGNALING_BY_WNT		23	-0.349248	-1.0508	0.395095	0.574368	1	105	tags=43%, list=36%, signal=63%
GO_CELL_BODY	GO_CELL_BODY		15	-0.395221	-1.04806	0.420373	0.577105	1	28	tags=20%, list=10%, signal=21%
GO_REGULATION_OF_CELL_DEATH	GO_REGULATION_OF_CELL_DEATH		52	-0.295988	-1.04284	0.404609	0.584842	1	118	tags=48%, list=40%, signal=66%
GO_MITOCHONDRIAL_ENVELOPE	GO_MITOCHONDRIAL_ENVELOPE		28	-0.340716	-1.04215	0.406045	0.583573	1	120	tags=61%, list=41%, signal=93%
GO_RESPONSE_TO_ORGANIC_CYCLIC_COMPOUND	GO_RESPONSE_TO_ORGANIC_CYCLIC_COMPOUND		36	-0.323533	-1.04138	0.417092	0.582608	1	89	tags=31%, list=30%, signal=39%
GO_COAGULATION	GO_COAGULATION		17	-0.376847	-1.04016	0.406295	0.582442	1	31	tags=24%, list=11%, signal=25%
GO_CELL_SURFACE_RECEPTOR_SIGNALING_PATHWAY_INVOLVED_IN_CELL_CELL_SIGNALING	GO_CELL_SURFACE_RECEPTOR_SIGNALING_PATHWAY_INVOLVED_IN_CELL_CELL_SIGNALING		23	-0.349248	-1.03196	0.421348	0.595893	1	105	tags=43%, list=36%, signal=63%
GO_DEFENSE_RESPONSE_TO_OTHER_ORGANISM	GO_DEFENSE_RESPONSE_TO_OTHER_ORGANISM		33	-0.324812	-1.0263	0.421053	0.603977	1	114	tags=55%, list=39%, signal=79%
GO_NEGATIVE_REGULATION_OF_CELL_CYCLE_PROCESS	GO_NEGATIVE_REGULATION_OF_CELL_CYCLE_PROCESS		21	-0.352811	-1.02538	0.438375	0.603198	1	113	tags=52%, list=39%, signal=79%
GO_SOMATODENDRITIC_COMPARTMENT	GO_SOMATODENDRITIC_COMPARTMENT		17	-0.371596	-1.02455	0.449153	0.602227	1	66	tags=29%, list=23%, signal=36%
GO_CHEMICAL_HOMEOSTASIS	GO_CHEMICAL_HOMEOSTASIS		29	-0.331592	-1.02389	0.42973	0.601145	1	93	tags=45%, list=32%, signal=59%
GO_NEGATIVE_REGULATION_OF_TRANSCRIPTION_BY_RNA_POLYMERASE_II	GO_NEGATIVE_REGULATION_OF_TRANSCRIPTION_BY_RNA_POLYMERASE_II		16	-0.377261	-1.02048	0.460251	0.604835	1	20	tags=13%, list=7%, signal=13%
GO_CELLULAR_RESPONSE_TO_LIPID	GO_CELLULAR_RESPONSE_TO_LIPID		23	-0.342696	-1.02042	0.443672	0.60245	1	114	tags=39%, list=39%, signal=59%
GO_METAL_ION_HOMEOSTASIS	GO_METAL_ION_HOMEOSTASIS		15	-0.379129	-1.01242	0.467811	0.615148	1	93	tags=53%, list=32%, signal=74%
GO_CATION_TRANSMEMBRANE_TRANSPORT	GO_CATION_TRANSMEMBRANE_TRANSPORT		18	-0.360007	-1.00872	0.461646	0.619895	1	77	tags=44%, list=26%, signal=57%
GO_SKELETAL_SYSTEM_DEVELOPMENT	GO_SKELETAL_SYSTEM_DEVELOPMENT		20	-0.343797	-1.0084	0.467225	0.617938	1	87	tags=40%, list=30%, signal=53%
GO_TRANSPORTER_ACTIVITY	GO_TRANSPORTER_ACTIVITY		21	-0.34395	-1.00738	0.46648	0.617176	1	30	tags=19%, list=10%, signal=20%
GO_MULTI_ORGANISM_REPRODUCTIVE_PROCESS	GO_MULTI_ORGANISM_REPRODUCTIVE_PROCESS		23	-0.345489	-1.0065	0.478142	0.616471	1	109	tags=48%, list=37%, signal=70%
GO_MODIFICATION_DEPENDENT_MACROMOLECULE_CATABOLIC_PROCESS	GO_MODIFICATION_DEPENDENT_MACROMOLECULE_CATABOLIC_PROCESS		29	-0.31819	-1.00185	0.472656	0.622585	1	105	tags=45%, list=36%, signal=63%
GO_NEGATIVE_REGULATION_OF_RESPONSE_TO_STIMULUS	GO_NEGATIVE_REGULATION_OF_RESPONSE_TO_STIMULUS		55	-0.281111	-0.997641	0.49059	0.627961	1	116	tags=44%, list=40%, signal=59%
GO_REGULATION_OF_MRNA_METABOLIC_PROCESS	GO_REGULATION_OF_MRNA_METABOLIC_PROCESS		23	-0.337717	-0.987648	0.472496	0.644258	1	111	tags=43%, list=38%, signal=65%
GO_PROTEIN_CATABOLIC_PROCESS	GO_PROTEIN_CATABOLIC_PROCESS		39	-0.299227	-0.983517	0.48183	0.649216	1	105	tags=44%, list=36%, signal=59%
GO_CELLULAR_AMINO_ACID_METABOLIC_PROCESS	GO_CELLULAR_AMINO_ACID_METABOLIC_PROCESS		15	-0.36198	-0.976793	0.511013	0.659698	1	177	tags=87%, list=61%, signal=209%
GO_ORGANONITROGEN_COMPOUND_CATABOLIC_PROCESS	GO_ORGANONITROGEN_COMPOUND_CATABOLIC_PROCESS		43	-0.288373	-0.972398	0.509652	0.665427	1	105	tags=42%, list=36%, signal=56%
GO_TRANSCRIPTION_REGULATOR_ACTIVITY	GO_TRANSCRIPTION_REGULATOR_ACTIVITY		18	-0.350086	-0.970282	0.495702	0.666618	1	3	tags=6%, list=1%, signal=5%
GO_CELLULAR_RESPONSE_TO_DNA_DAMAGE_STIMULUS	GO_CELLULAR_RESPONSE_TO_DNA_DAMAGE_STIMULUS		21	-0.341649	-0.968392	0.517241	0.667442	1	93	tags=38%, list=32%, signal=52%
GO_INFLAMMATORY_RESPONSE	GO_INFLAMMATORY_RESPONSE		18	-0.346184	-0.965124	0.511173	0.670858	1	97	tags=44%, list=33%, signal=62%
GO_TISSUE_MORPHOGENESIS	GO_TISSUE_MORPHOGENESIS		25	-0.314965	-0.948261	0.546196	0.699411	1	107	tags=48%, list=37%, signal=69%
GO_CATION_TRANSPORT	GO_CATION_TRANSPORT		22	-0.32282	-0.947694	0.53406	0.697778	1	77	tags=41%, list=26%, signal=51%
GO_REGULATION_OF_CELL_ADHESION	GO_REGULATION_OF_CELL_ADHESION		16	-0.35245	-0.945271	0.53125	0.699503	1	139	tags=63%, list=48%, signal=113%
GO_POSITIVE_REGULATION_OF_TRANSCRIPTION_BY_RNA_POLYMERASE_II	GO_POSITIVE_REGULATION_OF_TRANSCRIPTION_BY_RNA_POLYMERASE_II		20	-0.331027	-0.9435	0.534266	0.700138	1	93	tags=30%, list=32%, signal=41%
GO_REGULATION_OF_KINASE_ACTIVITY	GO_REGULATION_OF_KINASE_ACTIVITY		22	-0.324909	-0.942022	0.550139	0.700086	1	90	tags=36%, list=31%, signal=49%
GO_REGULATION_OF_PROTEIN_CATABOLIC_PROCESS	GO_REGULATION_OF_PROTEIN_CATABOLIC_PROCESS		16	-0.347277	-0.940167	0.571429	0.701045	1	77	tags=44%, list=26%, signal=56%
GO_REGULATION_OF_CELL_DIFFERENTIATION	GO_REGULATION_OF_CELL_DIFFERENTIATION		55	-0.262294	-0.932924	0.56787	0.711639	1	95	tags=33%, list=33%, signal=39%
GO_REPRODUCTIVE_SYSTEM_DEVELOPMENT	GO_REPRODUCTIVE_SYSTEM_DEVELOPMENT		19	-0.32827	-0.920793	0.587302	0.73141	1	89	tags=32%, list=30%, signal=42%
GO_VESICLE_MEMBRANE	GO_VESICLE_MEMBRANE		19	-0.326656	-0.919308	0.585831	0.731351	1	68	tags=26%, list=23%, signal=32%
GO_NEGATIVE_REGULATION_OF_CELL_DEATH	GO_NEGATIVE_REGULATION_OF_CELL_DEATH		36	-0.283806	-0.917458	0.588624	0.731897	1	118	tags=50%, list=40%, signal=74%
GO_RESPONSE_TO_OXYGEN_CONTAINING_COMPOUND	GO_RESPONSE_TO_OXYGEN_CONTAINING_COMPOUND		62	-0.251788	-0.913635	0.607626	0.736268	1	33	tags=15%, list=11%, signal=13%
GO_DEVELOPMENTAL_PROCESS_INVOLVED_IN_REPRODUCTION	GO_DEVELOPMENTAL_PROCESS_INVOLVED_IN_REPRODUCTION		23	-0.311116	-0.90565	0.609986	0.747702	1	99	tags=35%, list=34%, signal=48%
GO_RESPONSE_TO_TOXIC_SUBSTANCE	GO_RESPONSE_TO_TOXIC_SUBSTANCE		25	-0.303003	-0.904428	0.605156	0.747038	1	91	tags=36%, list=31%, signal=48%
GO_REGULATION_OF_BODY_FLUID_LEVELS	GO_REGULATION_OF_BODY_FLUID_LEVELS		21	-0.309375	-0.889299	0.622535	0.770958	1	31	tags=19%, list=11%, signal=20%
GO_POSITIVE_REGULATION_OF_INTRACELLULAR_SIGNAL_TRANSDUCTION	GO_POSITIVE_REGULATION_OF_INTRACELLULAR_SIGNAL_TRANSDUCTION		23	-0.303052	-0.887228	0.61039	0.771848	1	93	tags=43%, list=32%, signal=59%
GO_ION_TRANSPORT	GO_ION_TRANSPORT		30	-0.284919	-0.88704	0.635374	0.769383	1	77	tags=33%, list=26%, signal=41%
GO_NEGATIVE_REGULATION_OF_CATALYTIC_ACTIVITY	GO_NEGATIVE_REGULATION_OF_CATALYTIC_ACTIVITY		21	-0.303916	-0.886934	0.628922	0.76679	1	114	tags=48%, list=39%, signal=72%
GO_ANIMAL_ORGAN_MORPHOGENESIS	GO_ANIMAL_ORGAN_MORPHOGENESIS		33	-0.274116	-0.885148	0.631926	0.767208	1	114	tags=45%, list=39%, signal=66%
GO_CELL_MOTILITY	GO_CELL_MOTILITY		41	-0.261331	-0.883115	0.664975	0.767789	1	58	tags=24%, list=20%, signal=26%
GO_CELLULAR_RESPONSE_TO_DRUG	GO_CELLULAR_RESPONSE_TO_DRUG		16	-0.32282	-0.882988	0.634807	0.765263	1	190	tags=81%, list=65%, signal=220%
GO_IMMUNE_SYSTEM_DEVELOPMENT	GO_IMMUNE_SYSTEM_DEVELOPMENT		32	-0.271689	-0.876186	0.654762	0.774106	1	112	tags=44%, list=38%, signal=63%
GO_SEXUAL_REPRODUCTION	GO_SEXUAL_REPRODUCTION		19	-0.314056	-0.874241	0.645251	0.774726	1	109	tags=47%, list=37%, signal=71%
GO_NEGATIVE_REGULATION_OF_RNA_BIOSYNTHETIC_PROCESS	GO_NEGATIVE_REGULATION_OF_RNA_BIOSYNTHETIC_PROCESS		26	-0.281334	-0.872307	0.672779	0.775046	1	59	tags=19%, list=20%, signal=22%
GO_ANATOMICAL_STRUCTURE_FORMATION_INVOLVED_IN_MORPHOGENESIS	GO_ANATOMICAL_STRUCTURE_FORMATION_INVOLVED_IN_MORPHOGENESIS		22	-0.298786	-0.872172	0.65309	0.772502	1	147	tags=55%, list=50%, signal=102%
GO_LOCOMOTION	GO_LOCOMOTION		42	-0.254773	-0.859614	0.684825	0.791421	1	58	tags=24%, list=20%, signal=25%
GO_REGULATION_OF_MAPK_CASCADE	GO_REGULATION_OF_MAPK_CASCADE		16	-0.317113	-0.855151	0.663435	0.796072	1	93	tags=31%, list=32%, signal=43%
GO_POSITIVE_REGULATION_OF_WNT_SIGNALING_PATHWAY	GO_POSITIVE_REGULATION_OF_WNT_SIGNALING_PATHWAY		15	-0.321239	-0.850427	0.675635	0.801156	1	105	tags=47%, list=36%, signal=69%
GO_OXIDOREDUCTASE_ACTIVITY	GO_OXIDOREDUCTASE_ACTIVITY		37	-0.261182	-0.849656	0.694194	0.799672	1	91	tags=38%, list=31%, signal=48%
GO_REGULATION_OF_WNT_SIGNALING_PATHWAY	GO_REGULATION_OF_WNT_SIGNALING_PATHWAY		16	-0.310445	-0.845448	0.674253	0.803796	1	105	tags=44%, list=36%, signal=65%
GO_REGULATION_OF_NERVOUS_SYSTEM_DEVELOPMENT	GO_REGULATION_OF_NERVOUS_SYSTEM_DEVELOPMENT		16	-0.307321	-0.836641	0.685135	0.815361	1	58	tags=31%, list=20%, signal=37%
GO_POSITIVE_REGULATION_OF_RNA_METABOLIC_PROCESS	GO_POSITIVE_REGULATION_OF_RNA_METABOLIC_PROCESS		32	-0.266776	-0.833333	0.719794	0.817965	1	65	tags=19%, list=22%, signal=21%
GO_CANONICAL_WNT_SIGNALING_PATHWAY	GO_CANONICAL_WNT_SIGNALING_PATHWAY		17	-0.300797	-0.818753	0.708508	0.83863	1	105	tags=41%, list=36%, signal=61%
GO_REGULATION_OF_TRANSFERASE_ACTIVITY	GO_REGULATION_OF_TRANSFERASE_ACTIVITY		29	-0.260941	-0.81782	0.727273	0.837166	1	90	tags=34%, list=31%, signal=45%
GO_TUBE_DEVELOPMENT	GO_TUBE_DEVELOPMENT		24	-0.27132	-0.812801	0.738255	0.842114	1	82	tags=33%, list=28%, signal=43%
GO_EPITHELIAL_CELL_DIFFERENTIATION	GO_EPITHELIAL_CELL_DIFFERENTIATION		19	-0.290426	-0.811822	0.728276	0.840861	1	89	tags=32%, list=30%, signal=42%
GO_RESPONSE_TO_LIPID	GO_RESPONSE_TO_LIPID		33	-0.255889	-0.808792	0.760431	0.842661	1	93	tags=27%, list=32%, signal=35%
GO_ORGANELLE_INNER_MEMBRANE	GO_ORGANELLE_INNER_MEMBRANE		20	-0.27769	-0.802315	0.740113	0.849623	1	120	tags=60%, list=41%, signal=95%
GO_GLAND_DEVELOPMENT	GO_GLAND_DEVELOPMENT		15	-0.301059	-0.797967	0.763456	0.85337	1	89	tags=33%, list=30%, signal=45%
GO_KINASE_BINDING	GO_KINASE_BINDING		25	-0.266713	-0.796452	0.754362	0.852771	1	31	tags=16%, list=11%, signal=16%
GO_CELL_CELL_SIGNALING	GO_CELL_CELL_SIGNALING		36	-0.239913	-0.793121	0.782432	0.854823	1	70	tags=22%, list=24%, signal=26%
GO_PROTEIN_CONTAINING_COMPLEX_ASSEMBLY	GO_PROTEIN_CONTAINING_COMPLEX_ASSEMBLY		55	-0.222486	-0.786251	0.8	0.861846	1	41	tags=16%, list=14%, signal=15%
GO_NEGATIVE_REGULATION_OF_CELL_CYCLE	GO_NEGATIVE_REGULATION_OF_CELL_CYCLE		31	-0.246647	-0.782942	0.78836	0.863543	1	113	tags=42%, list=39%, signal=61%
GO_CENTRAL_NERVOUS_SYSTEM_DEVELOPMENT	GO_CENTRAL_NERVOUS_SYSTEM_DEVELOPMENT		30	-0.250299	-0.782761	0.78628	0.860946	1	111	tags=40%, list=38%, signal=58%
GO_POSITIVE_REGULATION_OF_CELL_DEATH	GO_POSITIVE_REGULATION_OF_CELL_DEATH		23	-0.2555	-0.767954	0.79212	0.878614	1	93	tags=35%, list=32%, signal=47%
GO_CELL_LEADING_EDGE	GO_CELL_LEADING_EDGE		15	-0.292305	-0.767093	0.799406	0.876881	1	87	tags=47%, list=30%, signal=63%
GO_MULTICELLULAR_ORGANISM_REPRODUCTION	GO_MULTICELLULAR_ORGANISM_REPRODUCTION		15	-0.288243	-0.763991	0.797704	0.878096	1	109	tags=47%, list=37%, signal=71%
GO_NEGATIVE_REGULATION_OF_CELLULAR_COMPONENT_ORGANIZATION	GO_NEGATIVE_REGULATION_OF_CELLULAR_COMPONENT_ORGANIZATION		19	-0.26302	-0.746521	0.802721	0.897825	1	116	tags=47%, list=40%, signal=73%
GO_GOLGI_APPARATUS	GO_GOLGI_APPARATUS		17	-0.266584	-0.743054	0.786111	0.899495	1	87	tags=29%, list=30%, signal=39%
GO_ENDOPLASMIC_RETICULUM_LUMEN	GO_ENDOPLASMIC_RETICULUM_LUMEN		19	-0.257587	-0.737189	0.777469	0.903844	1	84	tags=37%, list=29%, signal=48%
GO_RESPONSE_TO_NUTRIENT	GO_RESPONSE_TO_NUTRIENT		16	-0.271192	-0.733674	0.81339	0.905105	1	89	tags=31%, list=30%, signal=42%
GO_OXIDATIVE_PHOSPHORYLATION	GO_OXIDATIVE_PHOSPHORYLATION		16	-0.270742	-0.729715	0.831241	0.906801	1	53	tags=31%, list=18%, signal=36%
GO_NEGATIVE_REGULATION_OF_NUCLEOBASE_CONTAINING_COMPOUND_METABOLIC_PROCESS	GO_NEGATIVE_REGULATION_OF_NUCLEOBASE_CONTAINING_COMPOUND_METABOLIC_PROCESS		29	-0.235229	-0.721842	0.853186	0.91311	1	59	tags=17%, list=20%, signal=19%
GO_RESPONSE_TO_NITROGEN_COMPOUND	GO_RESPONSE_TO_NITROGEN_COMPOUND		48	-0.208088	-0.717909	0.892529	0.914586	1	33	tags=13%, list=11%, signal=12%
GO_TUBE_MORPHOGENESIS	GO_TUBE_MORPHOGENESIS		19	-0.247431	-0.713139	0.832402	0.917096	1	82	tags=32%, list=28%, signal=41%
GO_NEGATIVE_REGULATION_OF_BIOSYNTHETIC_PROCESS	GO_NEGATIVE_REGULATION_OF_BIOSYNTHETIC_PROCESS		40	-0.213364	-0.712262	0.890166	0.915215	1	65	tags=20%, list=22%, signal=22%
GO_CELLULAR_RESPONSE_TO_OXYGEN_CONTAINING_COMPOUND	GO_CELLULAR_RESPONSE_TO_OXYGEN_CONTAINING_COMPOUND		44	-0.210059	-0.709722	0.892308	0.915009	1	31	tags=11%, list=11%, signal=11%
GO_NEGATIVE_REGULATION_OF_PROTEIN_METABOLIC_PROCESS	GO_NEGATIVE_REGULATION_OF_PROTEIN_METABOLIC_PROCESS		35	-0.218439	-0.70323	0.893701	0.919139	1	114	tags=40%, list=39%, signal=58%
GO_RESPONSE_TO_PEPTIDE_HORMONE	GO_RESPONSE_TO_PEPTIDE_HORMONE		16	-0.257013	-0.701182	0.876259	0.918371	1	33	tags=13%, list=11%, signal=13%
GO_CELLULAR_PROTEIN_CONTAINING_COMPLEX_ASSEMBLY	GO_CELLULAR_PROTEIN_CONTAINING_COMPLEX_ASSEMBLY		37	-0.211011	-0.690526	0.911023	0.926171	1	156	tags=70%, list=53%, signal=132%
GO_ION_TRANSMEMBRANE_TRANSPORTER_ACTIVITY	GO_ION_TRANSMEMBRANE_TRANSPORTER_ACTIVITY		16	-0.248348	-0.679558	0.871642	0.933973	1	125	tags=56%, list=43%, signal=93%
GO_RESPONSE_TO_ENDOGENOUS_STIMULUS	GO_RESPONSE_TO_ENDOGENOUS_STIMULUS		59	-0.186166	-0.668933	0.938365	0.940548	1	89	tags=27%, list=30%, signal=31%
GO_POSTTRANSCRIPTIONAL_REGULATION_OF_GENE_EXPRESSION	GO_POSTTRANSCRIPTIONAL_REGULATION_OF_GENE_EXPRESSION		31	-0.211695	-0.66543	0.911023	0.940814	1	70	tags=26%, list=24%, signal=30%
GO_ENERGY_DERIVATION_BY_OXIDATION_OF_ORGANIC_COMPOUNDS	GO_ENERGY_DERIVATION_BY_OXIDATION_OF_ORGANIC_COMPOUNDS		16	-0.242421	-0.655566	0.898356	0.946124	1	64	tags=31%, list=22%, signal=38%
GO_RESPONSE_TO_ANTIBIOTIC	GO_RESPONSE_TO_ANTIBIOTIC		18	-0.237544	-0.651176	0.902439	0.946652	1	5	tags=6%, list=2%, signal=5%
GO_RESPONSE_TO_DRUG	GO_RESPONSE_TO_DRUG		40	-0.194725	-0.643142	0.927821	0.950231	1	116	tags=35%, list=40%, signal=50%
GO_LEUKOCYTE_MIGRATION	GO_LEUKOCYTE_MIGRATION		17	-0.238412	-0.639909	0.909613	0.949537	1	125	tags=53%, list=43%, signal=87%
GO_PLASMA_MEMBRANE_REGION	GO_PLASMA_MEMBRANE_REGION		23	-0.209348	-0.620842	0.928876	0.959955	1	147	tags=61%, list=50%, signal=113%
GO_COFACTOR_BINDING	GO_COFACTOR_BINDING		17	-0.219154	-0.600282	0.940845	0.969193	1	63	tags=24%, list=22%, signal=28%
GO_RESPONSE_TO_PEPTIDE	GO_RESPONSE_TO_PEPTIDE		18	-0.200403	-0.558727	0.975708	0.985527	1	33	tags=11%, list=11%, signal=12%
GO_RESPONSE_TO_EXTRACELLULAR_STIMULUS	GO_RESPONSE_TO_EXTRACELLULAR_STIMULUS		24	-0.180468	-0.535655	0.975342	0.990422	1	20	tags=8%, list=7%, signal=8%
GO_RESPONSE_TO_OXIDATIVE_STRESS	GO_RESPONSE_TO_OXIDATIVE_STRESS		21	-0.16594	-0.478231	0.992928	1	1	47	tags=14%, list=16%, signal=16%
GO_NEGATIVE_REGULATION_OF_MULTICELLULAR_ORGANISMAL_PROCESS	GO_NEGATIVE_REGULATION_OF_MULTICELLULAR_ORGANISMAL_PROCESS		36	-0.136956	-0.449224	0.992147	1	1	93	tags=25%, list=32%, signal=32%
GO_RESPONSE_TO_INORGANIC_SUBSTANCE	GO_RESPONSE_TO_INORGANIC_SUBSTANCE		24	-0.135494	-0.402642	1	1	1	111	tags=33%, list=38%, signal=49%
GO_POSITIVE_REGULATION_OF_LOCOMOTION	GO_POSITIVE_REGULATION_OF_LOCOMOTION		17	-0.118768	-0.32487	1	0.999886	1	166	tags=53%, list=57%, signal=116%

## Sheet: CyP2 up
NAME	GS<br> follow link to MSigDB	GS DETAILS	SIZE	ES	NES	NOM p-val	FDR q-val	FWER p-val	RANK AT MAX	LEADING EDGE
GO_HEART_DEVELOPMENT	GO_HEART_DEVELOPMENT	Details ...	17	0.882205	1.38527	0.002	0.191414	0.17	12	tags=12%, list=3%, signal=12%
GO_DNA_REPLICATION	GO_DNA_REPLICATION	Details ...	43	0.844713	1.37611	0	0.12612	0.217	73	tags=67%, list=16%, signal=73%
GO_MICROTUBULE_ORGANIZING_CENTER	GO_MICROTUBULE_ORGANIZING_CENTER	Details ...	33	0.839556	1.3526	0.001	0.174798	0.406	61	tags=48%, list=13%, signal=52%
GO_CATALYTIC_ACTIVITY_ACTING_ON_DNA	GO_CATALYTIC_ACTIVITY_ACTING_ON_DNA	Details ...	20	0.859656	1.35006	0.001	0.140323	0.427	63	tags=65%, list=14%, signal=72%
GO_REGULATION_OF_GROWTH	GO_REGULATION_OF_GROWTH	Details ...	19	0.856929	1.34993	0.003003	0.112657	0.429	47	tags=21%, list=10%, signal=22%
GO_CENTROSOME	GO_CENTROSOME	Details ...	30	0.836535	1.34094	0	0.120968	0.515	56	tags=43%, list=12%, signal=46%
GO_DNA_DEPENDENT_DNA_REPLICATION	GO_DNA_DEPENDENT_DNA_REPLICATION	Details ...	25	0.843783	1.3396	0.001	0.106963	0.529	62	tags=68%, list=14%, signal=74%
GO_CELL_CYCLE_DNA_REPLICATION	GO_CELL_CYCLE_DNA_REPLICATION	Details ...	18	0.857501	1.3379	0	0.0969581	0.54	62	tags=78%, list=14%, signal=86%
GO_NUCLEAR_CHROMOSOME_TELOMERIC_REGION	GO_NUCLEAR_CHROMOSOME_TELOMERIC_REGION	Details ...	18	0.849333	1.33024	0.00702106	0.106016	0.614	48	tags=56%, list=11%, signal=60%
GO_MICROTUBULE_CYTOSKELETON	GO_MICROTUBULE_CYTOSKELETON	Details ...	63	0.803933	1.32535	0	0.107479	0.671	64	tags=40%, list=14%, signal=40%
GO_DNA_METABOLIC_PROCESS	GO_DNA_METABOLIC_PROCESS	Details ...	83	0.798739	1.32254	0	0.105683	0.703	112	tags=64%, list=25%, signal=69%
GO_CHROMOSOME_ORGANIZATION	GO_CHROMOSOME_ORGANIZATION	Details ...	91	0.794331	1.31929	0	0.105185	0.735	112	tags=62%, list=25%, signal=65%
GO_CELL_CYCLE	GO_CELL_CYCLE	Details ...	129	0.77993	1.30169	0	0.152084	0.874	82	tags=40%, list=18%, signal=35%
GO_DNA_CONFORMATION_CHANGE	GO_DNA_CONFORMATION_CHANGE	Details ...	38	0.800101	1.29901	0.001	0.152116	0.892	92	tags=71%, list=20%, signal=82%
GO_CELL_CYCLE_G1_S_PHASE_TRANSITION	GO_CELL_CYCLE_G1_S_PHASE_TRANSITION	Details ...	27	0.816889	1.29851	0.002	0.143903	0.896	53	tags=56%, list=12%, signal=59%
GO_DNA_REPAIR	GO_DNA_REPAIR	Details ...	44	0.792836	1.29462	0.001	0.147995	0.913	65	tags=52%, list=14%, signal=55%
GO_CHROMOSOME_TELOMERIC_REGION	GO_CHROMOSOME_TELOMERIC_REGION	Details ...	20	0.824099	1.29343	0.00901804	0.14486	0.919	48	tags=50%, list=11%, signal=53%
GO_POSITIVE_REGULATION_OF_CELL_CYCLE_PROCESS	GO_POSITIVE_REGULATION_OF_CELL_CYCLE_PROCESS	Details ...	21	0.816273	1.29111	0.008	0.14307	0.93	56	tags=52%, list=12%, signal=57%
GO_SPINDLE	GO_SPINDLE	Details ...	19	0.813764	1.29063	0.011011	0.137272	0.932	47	tags=42%, list=10%, signal=45%
GO_TRANSFERASE_COMPLEX_TRANSFERRING_PHOSPHORUS_CONTAINING_GROUPS	GO_TRANSFERASE_COMPLEX_TRANSFERRING_PHOSPHORUS_CONTAINING_GROUPS	Details ...	15	0.826968	1.28951	0.016016	0.134944	0.935	32	tags=33%, list=7%, signal=35%
GO_POSITIVE_REGULATION_OF_CELL_CYCLE	GO_POSITIVE_REGULATION_OF_CELL_CYCLE		26	0.804957	1.28884	0.009	0.130988	0.937	56	tags=46%, list=12%, signal=50%
GO_CELL_CYCLE_PROCESS	GO_CELL_CYCLE_PROCESS		109	0.775363	1.28884	0	0.125034	0.937	82	tags=41%, list=18%, signal=38%
GO_ORGANELLE_LOCALIZATION	GO_ORGANELLE_LOCALIZATION		18	0.819446	1.28801	0.00801603	0.121895	0.94	68	tags=56%, list=15%, signal=63%
GO_PROTEIN_KINASE_ACTIVITY	GO_PROTEIN_KINASE_ACTIVITY		15	0.821917	1.28633	0.0160481	0.12122	0.95	73	tags=53%, list=16%, signal=61%
GO_CHROMOSOME	GO_CHROMOSOME		75	0.771745	1.28318	0	0.124109	0.96	112	tags=59%, list=25%, signal=65%
GO_ATPASE_ACTIVITY_COUPLED	GO_ATPASE_ACTIVITY_COUPLED		25	0.7998	1.28084	0.001	0.125471	0.965	93	tags=80%, list=20%, signal=95%
GO_HELICASE_ACTIVITY	GO_HELICASE_ACTIVITY		17	0.815268	1.27576	0.02	0.13482	0.976	93	tags=88%, list=20%, signal=107%
GO_CELL_CYCLE_PHASE_TRANSITION	GO_CELL_CYCLE_PHASE_TRANSITION		68	0.772014	1.27115	0	0.144961	0.983	73	tags=40%, list=16%, signal=40%
GO_CELLULAR_RESPONSE_TO_DNA_DAMAGE_STIMULUS	GO_CELLULAR_RESPONSE_TO_DNA_DAMAGE_STIMULUS		53	0.773783	1.26896	0.001	0.148386	0.985	65	tags=43%, list=14%, signal=45%
GO_DNA_PACKAGING	GO_DNA_PACKAGING		22	0.800659	1.26628	0.0130261	0.153377	0.989	92	tags=68%, list=20%, signal=81%
GO_DNA_INTEGRITY_CHECKPOINT	GO_DNA_INTEGRITY_CHECKPOINT		15	0.809199	1.26289	0.0320641	0.160649	0.995	28	tags=40%, list=6%, signal=41%
GO_MITOTIC_CELL_CYCLE	GO_MITOTIC_CELL_CYCLE		97	0.756427	1.25946	0	0.167251	0.996	82	tags=40%, list=18%, signal=39%
GO_GROWTH	GO_GROWTH		35	0.778681	1.25914	0.002	0.163149	0.996	54	tags=20%, list=12%, signal=21%
GO_DRUG_BINDING	GO_DRUG_BINDING		83	0.757846	1.25632	0	0.168907	0.998	111	tags=57%, list=24%, signal=61%
GO_AGING	GO_AGING		18	0.799886	1.25462	0.0260521	0.171345	0.998	47	tags=22%, list=10%, signal=24%
GO_CELL_CYCLE_CHECKPOINT	GO_CELL_CYCLE_CHECKPOINT		20	0.795738	1.25276	0.027	0.173454	0.998	53	tags=50%, list=12%, signal=54%
GO_HYDROLASE_ACTIVITY_ACTING_ON_ACID_ANHYDRIDES	GO_HYDROLASE_ACTIVITY_ACTING_ON_ACID_ANHYDRIDES		55	0.76227	1.25133	0	0.174101	0.998	93	tags=49%, list=20%, signal=54%
GO_ATPASE_ACTIVITY	GO_ATPASE_ACTIVITY		36	0.76941	1.24978	0.003	0.175031	0.998	93	tags=61%, list=20%, signal=71%
GO_OXIDOREDUCTASE_COMPLEX	GO_OXIDOREDUCTASE_COMPLEX		18	0.794911	1.24901	0.0301205	0.173431	0.998	34	tags=11%, list=7%, signal=12%
GO_DOUBLE_STRAND_BREAK_REPAIR	GO_DOUBLE_STRAND_BREAK_REPAIR		17	0.793137	1.24674	0.0321932	0.177221	0.998	63	tags=59%, list=14%, signal=66%
GO_CHROMATIN_ASSEMBLY	GO_CHROMATIN_ASSEMBLY		16	0.802261	1.24671	0.0291751	0.173045	0.998	92	tags=69%, list=20%, signal=83%
GO_NEGATIVE_REGULATION_OF_CELL_CYCLE_PROCESS	GO_NEGATIVE_REGULATION_OF_CELL_CYCLE_PROCESS		44	0.766693	1.24636	0.004	0.170183	0.998	54	tags=27%, list=12%, signal=28%
GO_CHROMATIN_ASSEMBLY_OR_DISASSEMBLY	GO_CHROMATIN_ASSEMBLY_OR_DISASSEMBLY		16	0.802261	1.2454	0.027027	0.169958	0.998	92	tags=69%, list=20%, signal=83%
GO_NEGATIVE_REGULATION_OF_CELL_CYCLE	GO_NEGATIVE_REGULATION_OF_CELL_CYCLE		57	0.757328	1.24407	0	0.170899	0.999	54	tags=26%, list=12%, signal=26%
GO_NUCLEAR_CHROMOSOME	GO_NUCLEAR_CHROMOSOME		48	0.758946	1.24363	0.001	0.168785	0.999	97	tags=52%, list=21%, signal=59%
GO_RIBONUCLEOTIDE_BINDING	GO_RIBONUCLEOTIDE_BINDING		88	0.750041	1.24361	0	0.165181	0.999	94	tags=48%, list=21%, signal=49%
GO_PROTEIN_DNA_COMPLEX_SUBUNIT_ORGANIZATION	GO_PROTEIN_DNA_COMPLEX_SUBUNIT_ORGANIZATION		34	0.766279	1.23997	0.004	0.17395	1	97	tags=62%, list=21%, signal=73%
GO_GUANYL_NUCLEOTIDE_BINDING	GO_GUANYL_NUCLEOTIDE_BINDING		15	0.795331	1.23838	0.0361809	0.175686	1	61	tags=33%, list=13%, signal=37%
GO_CELLULAR_RESPONSE_TO_TOXIC_SUBSTANCE	GO_CELLULAR_RESPONSE_TO_TOXIC_SUBSTANCE		16	0.796447	1.23695	0.0311558	0.177269	1	14	tags=19%, list=3%, signal=19%
GO_NUCLEOSOME_ORGANIZATION	GO_NUCLEOSOME_ORGANIZATION		15	0.787836	1.23448	0.044044	0.183434	1	92	tags=67%, list=20%, signal=81%
GO_ADENYL_NUCLEOTIDE_BINDING	GO_ADENYL_NUCLEOTIDE_BINDING		76	0.742568	1.22615	0	0.21569	1	111	tags=55%, list=24%, signal=61%
GO_CHROMATIN_BINDING	GO_CHROMATIN_BINDING		27	0.767473	1.22539	0.014	0.214993	1	61	tags=44%, list=13%, signal=48%
GO_RESPONSE_TO_TOXIC_SUBSTANCE	GO_RESPONSE_TO_TOXIC_SUBSTANCE		25	0.761065	1.22091	0.02	0.231047	1	15	tags=16%, list=3%, signal=16%
GO_RESPONSE_TO_LIGHT_STIMULUS	GO_RESPONSE_TO_LIGHT_STIMULUS		15	0.780739	1.21289	0.0582329	0.267502	1	70	tags=47%, list=15%, signal=53%
GO_CHROMOSOMAL_REGION	GO_CHROMOSOMAL_REGION		36	0.750079	1.21242	0.01	0.265013	1	81	tags=53%, list=18%, signal=59%
GO_MICROTUBULE_CYTOSKELETON_ORGANIZATION	GO_MICROTUBULE_CYTOSKELETON_ORGANIZATION		25	0.755175	1.21119	0.026026	0.266957	1	75	tags=48%, list=16%, signal=54%
GO_EPITHELIAL_CELL_DIFFERENTIATION	GO_EPITHELIAL_CELL_DIFFERENTIATION		17	0.776916	1.2097	0.043043	0.269831	1	15	tags=18%, list=3%, signal=18%
GO_MITOTIC_CELL_CYCLE_CHECKPOINT	GO_MITOTIC_CELL_CYCLE_CHECKPOINT		16	0.773848	1.20799	0.0531062	0.274255	1	53	tags=50%, list=12%, signal=55%
GO_RESPONSE_TO_RADIATION	GO_RESPONSE_TO_RADIATION		23	0.76344	1.20685	0.038	0.275776	1	70	tags=43%, list=15%, signal=49%
GO_DNA_GEOMETRIC_CHANGE	GO_DNA_GEOMETRIC_CHANGE		18	0.771734	1.20501	0.0570571	0.281748	1	63	tags=61%, list=14%, signal=68%
GO_HISTONE_BINDING	GO_HISTONE_BINDING		15	0.770102	1.2044	0.0752257	0.28048	1	47	tags=33%, list=10%, signal=36%
GO_KINASE_ACTIVITY	GO_KINASE_ACTIVITY		24	0.754322	1.20361	0.041	0.28025	1	78	tags=42%, list=17%, signal=48%
GO_REGULATION_OF_CELL_CYCLE_PROCESS	GO_REGULATION_OF_CELL_CYCLE_PROCESS		64	0.727334	1.20316	0	0.278223	1	58	tags=28%, list=13%, signal=28%
GO_TELOMERE_ORGANIZATION	GO_TELOMERE_ORGANIZATION		32	0.747061	1.20109	0.023	0.284673	1	64	tags=53%, list=14%, signal=57%
GO_CELLULAR_RESPONSE_TO_ABIOTIC_STIMULUS	GO_CELLULAR_RESPONSE_TO_ABIOTIC_STIMULUS		17	0.762099	1.2008	0.0762287	0.281751	1	91	tags=41%, list=20%, signal=50%
GO_REGULATION_OF_CELL_CYCLE_PHASE_TRANSITION	GO_REGULATION_OF_CELL_CYCLE_PHASE_TRANSITION		46	0.735993	1.19938	0.009	0.284794	1	58	tags=28%, list=13%, signal=29%
GO_DOUBLE_STRANDED_DNA_BINDING	GO_DOUBLE_STRANDED_DNA_BINDING		31	0.744318	1.19777	0.027	0.288802	1	103	tags=55%, list=23%, signal=66%
GO_MICROTUBULE_BASED_PROCESS	GO_MICROTUBULE_BASED_PROCESS		31	0.742407	1.19547	0.033	0.297766	1	75	tags=42%, list=16%, signal=47%
GO_CHROMOSOME_SEGREGATION	GO_CHROMOSOME_SEGREGATION		25	0.749821	1.19366	0.04004	0.303608	1	110	tags=68%, list=24%, signal=85%
GO_RESPONSE_TO_ANTIBIOTIC	GO_RESPONSE_TO_ANTIBIOTIC		16	0.770311	1.18693	0.0882648	0.338539	1	26	tags=25%, list=6%, signal=26%
GO_SEQUENCE_SPECIFIC_DOUBLE_STRANDED_DNA_BINDING	GO_SEQUENCE_SPECIFIC_DOUBLE_STRANDED_DNA_BINDING		25	0.745809	1.18601	0.047	0.339416	1	23	tags=28%, list=5%, signal=28%
GO_DEVELOPMENTAL_GROWTH	GO_DEVELOPMENTAL_GROWTH		25	0.742165	1.18417	0.058	0.346001	1	54	tags=16%, list=12%, signal=17%
GO_DNA_RECOMBINATION	GO_DNA_RECOMBINATION		23	0.742253	1.18394	0.054	0.342613	1	112	tags=70%, list=25%, signal=88%
GO_VACUOLAR_LUMEN	GO_VACUOLAR_LUMEN		20	0.750288	1.18237	0.0680681	0.3479	1	86	tags=40%, list=19%, signal=47%
GO_MUSCLE_STRUCTURE_DEVELOPMENT	GO_MUSCLE_STRUCTURE_DEVELOPMENT		17	0.758354	1.1807	0.0970971	0.353923	1	12	tags=6%, list=3%, signal=6%
GO_NUCLEAR_CHROMOSOME_SEGREGATION	GO_NUCLEAR_CHROMOSOME_SEGREGATION		21	0.749454	1.18003	0.08	0.353189	1	110	tags=71%, list=24%, signal=90%
GO_REGULATION_OF_CELL_CYCLE_G2_M_PHASE_TRANSITION	GO_REGULATION_OF_CELL_CYCLE_G2_M_PHASE_TRANSITION		34	0.731136	1.17835	0.035	0.360411	1	58	tags=26%, list=13%, signal=28%
GO_CHROMATIN_ORGANIZATION	GO_CHROMATIN_ORGANIZATION		39	0.724313	1.17796	0.023	0.358014	1	112	tags=51%, list=25%, signal=62%
GO_ANATOMICAL_STRUCTURE_HOMEOSTASIS	GO_ANATOMICAL_STRUCTURE_HOMEOSTASIS		39	0.726427	1.17489	0.023	0.373903	1	65	tags=46%, list=14%, signal=49%
GO_MITOTIC_SISTER_CHROMATID_SEGREGATION	GO_MITOTIC_SISTER_CHROMATID_SEGREGATION		15	0.757589	1.17266	0.0920921	0.383761	1	90	tags=67%, list=20%, signal=80%
GO_DNA_BIOSYNTHETIC_PROCESS	GO_DNA_BIOSYNTHETIC_PROCESS		34	0.728624	1.17157	0.043	0.386593	1	111	tags=62%, list=24%, signal=76%
GO_REGULATION_OF_TRANSFERASE_ACTIVITY	GO_REGULATION_OF_TRANSFERASE_ACTIVITY		41	0.718313	1.16702	0.035	0.413494	1	108	tags=51%, list=24%, signal=61%
GO_ORGANELLE_FISSION	GO_ORGANELLE_FISSION		31	0.728392	1.1664	0.05	0.412884	1	118	tags=58%, list=26%, signal=73%
GO_SISTER_CHROMATID_SEGREGATION	GO_SISTER_CHROMATID_SEGREGATION		18	0.742319	1.16565	0.103103	0.413499	1	110	tags=72%, list=24%, signal=91%
GO_NEGATIVE_REGULATION_OF_CELL_CYCLE_PHASE_TRANSITION	GO_NEGATIVE_REGULATION_OF_CELL_CYCLE_PHASE_TRANSITION		36	0.718445	1.16426	0.042	0.418593	1	53	tags=22%, list=12%, signal=23%
GO_POSITIVE_REGULATION_OF_KINASE_ACTIVITY	GO_POSITIVE_REGULATION_OF_KINASE_ACTIVITY		19	0.738773	1.16264	0.10521	0.425295	1	95	tags=47%, list=21%, signal=57%
GO_SINGLE_STRANDED_DNA_BINDING	GO_SINGLE_STRANDED_DNA_BINDING		18	0.745716	1.16242	0.0960961	0.421999	1	112	tags=78%, list=25%, signal=99%
GO_REGULATION_OF_KINASE_ACTIVITY	GO_REGULATION_OF_KINASE_ACTIVITY		28	0.724061	1.16156	0.058	0.422993	1	103	tags=46%, list=23%, signal=56%
GO_PROTEIN_HOMODIMERIZATION_ACTIVITY	GO_PROTEIN_HOMODIMERIZATION_ACTIVITY		31	0.714186	1.15978	0.061	0.431393	1	74	tags=26%, list=16%, signal=29%
GO_CELL_CYCLE_G2_M_PHASE_TRANSITION	GO_CELL_CYCLE_G2_M_PHASE_TRANSITION		38	0.71268	1.15755	0.038	0.444025	1	73	tags=32%, list=16%, signal=34%
GO_REGULATION_OF_CELL_CYCLE	GO_REGULATION_OF_CELL_CYCLE		85	0.694957	1.15596	0.015	0.450584	1	58	tags=26%, list=13%, signal=24%
GO_ATP_SYNTHESIS_COUPLED_ELECTRON_TRANSPORT	GO_ATP_SYNTHESIS_COUPLED_ELECTRON_TRANSPORT		17	0.739276	1.15576	0.117588	0.447182	1	12	tags=6%, list=3%, signal=6%
GO_PROTEIN_DOMAIN_SPECIFIC_BINDING	GO_PROTEIN_DOMAIN_SPECIFIC_BINDING		27	0.724182	1.15432	0.064	0.453707	1	92	tags=44%, list=20%, signal=52%
GO_TRANSFERASE_ACTIVITY_TRANSFERRING_PHOSPHORUS_CONTAINING_GROUPS	GO_TRANSFERASE_ACTIVITY_TRANSFERRING_PHOSPHORUS_CONTAINING_GROUPS		35	0.71018	1.15276	0.056	0.459773	1	88	tags=34%, list=19%, signal=39%
GO_SIGNAL_TRANSDUCTION_BY_P53_CLASS_MEDIATOR	GO_SIGNAL_TRANSDUCTION_BY_P53_CLASS_MEDIATOR		23	0.722898	1.15124	0.098	0.466352	1	106	tags=43%, list=23%, signal=54%
GO_CELL_DIVISION	GO_CELL_DIVISION		42	0.710432	1.15086	0.05	0.464236	1	90	tags=48%, list=20%, signal=54%
GO_VACUOLE	GO_VACUOLE		32	0.713176	1.15081	0.054	0.459902	1	86	tags=31%, list=19%, signal=36%
GO_UBIQUITIN_LIKE_PROTEIN_LIGASE_BINDING	GO_UBIQUITIN_LIKE_PROTEIN_LIGASE_BINDING		28	0.716209	1.14859	0.082	0.4722	1	104	tags=50%, list=23%, signal=61%
GO_NEGATIVE_REGULATION_OF_CELL_CYCLE_G2_M_PHASE_TRANSITION	GO_NEGATIVE_REGULATION_OF_CELL_CYCLE_G2_M_PHASE_TRANSITION		26	0.720413	1.14712	0.092	0.479023	1	43	tags=19%, list=9%, signal=20%
GO_PERINUCLEAR_REGION_OF_CYTOPLASM	GO_PERINUCLEAR_REGION_OF_CYTOPLASM		30	0.708373	1.14692	0.081	0.475837	1	54	tags=20%, list=12%, signal=21%
GO_RESPIRATORY_ELECTRON_TRANSPORT_CHAIN	GO_RESPIRATORY_ELECTRON_TRANSPORT_CHAIN		18	0.732244	1.14644	0.137137	0.475016	1	12	tags=6%, list=3%, signal=5%
GO_MITOTIC_NUCLEAR_DIVISION	GO_MITOTIC_NUCLEAR_DIVISION		23	0.723562	1.14581	0.108	0.475599	1	90	tags=57%, list=20%, signal=67%
GO_RESPONSE_TO_ORGANIC_CYCLIC_COMPOUND	GO_RESPONSE_TO_ORGANIC_CYCLIC_COMPOUND		40	0.706839	1.14552	0.049	0.473295	1	109	tags=43%, list=24%, signal=51%
GO_RESPONSE_TO_ACID_CHEMICAL	GO_RESPONSE_TO_ACID_CHEMICAL		19	0.723781	1.14545	0.126	0.46929	1	15	tags=11%, list=3%, signal=10%
GO_UNFOLDED_PROTEIN_BINDING	GO_UNFOLDED_PROTEIN_BINDING		25	0.720795	1.1439	0.105	0.476738	1	111	tags=68%, list=24%, signal=85%
GO_NEGATIVE_REGULATION_OF_RNA_BIOSYNTHETIC_PROCESS	GO_NEGATIVE_REGULATION_OF_RNA_BIOSYNTHETIC_PROCESS		34	0.705347	1.13948	0.074	0.508067	1	112	tags=44%, list=25%, signal=54%
GO_REGULATION_OF_PROTEIN_SERINE_THREONINE_KINASE_ACTIVITY	GO_REGULATION_OF_PROTEIN_SERINE_THREONINE_KINASE_ACTIVITY		16	0.731945	1.13878	0.157631	0.508788	1	103	tags=50%, list=23%, signal=62%
GO_RESPONSE_TO_EXTRACELLULAR_STIMULUS	GO_RESPONSE_TO_EXTRACELLULAR_STIMULUS		18	0.721626	1.13631	0.164164	0.524148	1	27	tags=22%, list=6%, signal=23%
GO_POSITIVE_REGULATION_OF_DNA_METABOLIC_PROCESS	GO_POSITIVE_REGULATION_OF_DNA_METABOLIC_PROCESS		26	0.712193	1.136	0.11011	0.521791	1	64	tags=46%, list=14%, signal=51%
GO_POSITIVE_REGULATION_OF_TRANSFERASE_ACTIVITY	GO_POSITIVE_REGULATION_OF_TRANSFERASE_ACTIVITY		31	0.70663	1.13533	0.091	0.522332	1	95	tags=48%, list=21%, signal=57%
GO_PROTEIN_COMPLEX_OLIGOMERIZATION	GO_PROTEIN_COMPLEX_OLIGOMERIZATION		21	0.718926	1.13436	0.146293	0.525449	1	39	tags=24%, list=9%, signal=25%
GO_KINASE_BINDING	GO_KINASE_BINDING		26	0.709234	1.13405	0.12	0.523357	1	103	tags=46%, list=23%, signal=56%
GO_CELLULAR_PROTEIN_CONTAINING_COMPLEX_ASSEMBLY	GO_CELLULAR_PROTEIN_CONTAINING_COMPLEX_ASSEMBLY		73	0.68762	1.13311	0.03	0.526075	1	105	tags=37%, list=23%, signal=40%
GO_REGULATION_OF_DNA_METABOLIC_PROCESS	GO_REGULATION_OF_DNA_METABOLIC_PROCESS		36	0.698798	1.13082	0.084	0.540641	1	112	tags=56%, list=25%, signal=68%
GO_CONDENSED_CHROMOSOME	GO_CONDENSED_CHROMOSOME		20	0.718457	1.12996	0.143143	0.543049	1	123	tags=70%, list=27%, signal=92%
GO_POSITIVE_REGULATION_OF_CATALYTIC_ACTIVITY	GO_POSITIVE_REGULATION_OF_CATALYTIC_ACTIVITY		56	0.689386	1.12802	0.052	0.554483	1	124	tags=45%, list=27%, signal=54%
GO_NEGATIVE_REGULATION_OF_NUCLEOBASE_CONTAINING_COMPOUND_METABOLIC_PROCESS	GO_NEGATIVE_REGULATION_OF_NUCLEOBASE_CONTAINING_COMPOUND_METABOLIC_PROCESS		43	0.693501	1.1278	0.082	0.551532	1	112	tags=42%, list=25%, signal=50%
GO_REGULATION_OF_CELLULAR_PROTEIN_LOCALIZATION	GO_REGULATION_OF_CELLULAR_PROTEIN_LOCALIZATION		25	0.70826	1.12754	0.134	0.549343	1	124	tags=68%, list=27%, signal=88%
GO_NUCLEIC_ACID_PHOSPHODIESTER_BOND_HYDROLYSIS	GO_NUCLEIC_ACID_PHOSPHODIESTER_BOND_HYDROLYSIS		20	0.711578	1.1256	0.16016	0.56062	1	116	tags=65%, list=25%, signal=83%
GO_REPRODUCTION	GO_REPRODUCTION		59	0.686207	1.1255	0.056	0.556763	1	111	tags=36%, list=24%, signal=41%
GO_CHROMATIN	GO_CHROMATIN		31	0.698546	1.12412	0.113	0.564101	1	112	tags=48%, list=25%, signal=60%
GO_DNA_BINDING_TRANSCRIPTION_FACTOR_BINDING	GO_DNA_BINDING_TRANSCRIPTION_FACTOR_BINDING		15	0.718985	1.12381	0.205231	0.562036	1	61	tags=33%, list=13%, signal=37%
GO_AZUROPHIL_GRANULE_LUMEN	GO_AZUROPHIL_GRANULE_LUMEN		15	0.718778	1.12131	0.194194	0.579215	1	86	tags=40%, list=19%, signal=48%
GO_NEGATIVE_REGULATION_OF_MITOTIC_CELL_CYCLE	GO_NEGATIVE_REGULATION_OF_MITOTIC_CELL_CYCLE		40	0.688662	1.12058	0.098	0.580823	1	53	tags=20%, list=12%, signal=21%
GO_TRANSCRIPTION_COREGULATOR_ACTIVITY	GO_TRANSCRIPTION_COREGULATOR_ACTIVITY		16	0.723069	1.12051	0.183183	0.576807	1	112	tags=31%, list=25%, signal=40%
GO_POSITIVE_REGULATION_OF_CELLULAR_PROTEIN_LOCALIZATION	GO_POSITIVE_REGULATION_OF_CELLULAR_PROTEIN_LOCALIZATION		20	0.714425	1.12016	0.172	0.57511	1	124	tags=70%, list=27%, signal=92%
GO_PROTEIN_CONTAINING_COMPLEX_ASSEMBLY	GO_PROTEIN_CONTAINING_COMPLEX_ASSEMBLY		102	0.673544	1.11967	0.03	0.574656	1	122	tags=38%, list=27%, signal=41%
GO_GOLGI_APPARATUS	GO_GOLGI_APPARATUS		16	0.723518	1.11685	0.198596	0.59531	1	95	tags=25%, list=21%, signal=30%
GO_POSITIVE_REGULATION_OF_MOLECULAR_FUNCTION	GO_POSITIVE_REGULATION_OF_MOLECULAR_FUNCTION		68	0.672533	1.11642	0.054	0.594304	1	124	tags=43%, list=27%, signal=50%
GO_POSITIVE_REGULATION_OF_NUCLEOBASE_CONTAINING_COMPOUND_METABOLIC_PROCESS	GO_POSITIVE_REGULATION_OF_NUCLEOBASE_CONTAINING_COMPOUND_METABOLIC_PROCESS		70	0.677585	1.1154	0.058	0.599066	1	112	tags=39%, list=25%, signal=43%
GO_PROTEIN_FOLDING	GO_PROTEIN_FOLDING		27	0.693951	1.11513	0.154	0.596784	1	124	tags=56%, list=27%, signal=72%
GO_MULTICELLULAR_ORGANISM_REPRODUCTION	GO_MULTICELLULAR_ORGANISM_REPRODUCTION		23	0.702468	1.11495	0.166	0.593637	1	92	tags=22%, list=20%, signal=26%
GO_REGULATION_OF_PROTEIN_LOCALIZATION	GO_REGULATION_OF_PROTEIN_LOCALIZATION		36	0.686946	1.11463	0.131	0.591933	1	124	tags=58%, list=27%, signal=74%
GO_TRANSFERASE_COMPLEX	GO_TRANSFERASE_COMPLEX		33	0.686827	1.11307	0.147	0.600589	1	32	tags=18%, list=7%, signal=18%
GO_ORGANELLE_ASSEMBLY	GO_ORGANELLE_ASSEMBLY		31	0.692613	1.11242	0.14	0.601642	1	58	tags=23%, list=13%, signal=24%
GO_AZUROPHIL_GRANULE	GO_AZUROPHIL_GRANULE		19	0.711904	1.11046	0.199	0.614513	1	86	tags=32%, list=19%, signal=37%
GO_SEQUENCE_SPECIFIC_DNA_BINDING	GO_SEQUENCE_SPECIFIC_DNA_BINDING		34	0.68783	1.11033	0.123	0.611221	1	108	tags=47%, list=24%, signal=57%
GO_POSITIVE_REGULATION_OF_CELLULAR_BIOSYNTHETIC_PROCESS	GO_POSITIVE_REGULATION_OF_CELLULAR_BIOSYNTHETIC_PROCESS		77	0.666788	1.10676	0.066	0.638683	1	112	tags=39%, list=25%, signal=43%
GO_REGULATION_OF_CHROMOSOME_ORGANIZATION	GO_REGULATION_OF_CHROMOSOME_ORGANIZATION		27	0.693126	1.10603	0.158	0.640773	1	128	tags=63%, list=28%, signal=82%
GO_SIGNALING_RECEPTOR_BINDING	GO_SIGNALING_RECEPTOR_BINDING		34	0.683711	1.10568	0.147	0.63923	1	112	tags=32%, list=25%, signal=40%
GO_RESPONSE_TO_METAL_ION	GO_RESPONSE_TO_METAL_ION		16	0.711857	1.10497	0.215647	0.641259	1	12	tags=13%, list=3%, signal=12%
GO_REGULATION_OF_PHOSPHORYLATION	GO_REGULATION_OF_PHOSPHORYLATION		48	0.674535	1.1036	0.117	0.6492	1	103	tags=38%, list=23%, signal=43%
GO_REGULATION_OF_PROTEIN_MODIFICATION_PROCESS	GO_REGULATION_OF_PROTEIN_MODIFICATION_PROCESS		52	0.674131	1.10358	0.112	0.644799	1	119	tags=42%, list=26%, signal=51%
GO_POSITIVE_REGULATION_OF_ESTABLISHMENT_OF_PROTEIN_LOCALIZATION	GO_POSITIVE_REGULATION_OF_ESTABLISHMENT_OF_PROTEIN_LOCALIZATION		18	0.703213	1.10301	0.200401	0.64588	1	135	tags=67%, list=30%, signal=91%
GO_REGULATION_OF_PHOSPHORUS_METABOLIC_PROCESS	GO_REGULATION_OF_PHOSPHORUS_METABOLIC_PROCESS		54	0.672435	1.10281	0.102	0.64296	1	112	tags=39%, list=25%, signal=45%
GO_REGULATION_OF_NUCLEAR_DIVISION	GO_REGULATION_OF_NUCLEAR_DIVISION		16	0.707004	1.10227	0.239479	0.643397	1	118	tags=56%, list=26%, signal=73%
GO_PROTEIN_MODIFICATION_BY_SMALL_PROTEIN_CONJUGATION_OR_REMOVAL	GO_PROTEIN_MODIFICATION_BY_SMALL_PROTEIN_CONJUGATION_OR_REMOVAL		50	0.671999	1.10061	0.126	0.653719	1	104	tags=30%, list=23%, signal=35%
GO_PROTEIN_LOCALIZATION_TO_CHROMOSOME	GO_PROTEIN_LOCALIZATION_TO_CHROMOSOME		17	0.704707	1.09865	0.250501	0.666655	1	124	tags=71%, list=27%, signal=93%
GO_RESPONSE_TO_DRUG	GO_RESPONSE_TO_DRUG		39	0.680148	1.09838	0.146	0.664564	1	109	tags=36%, list=24%, signal=43%
GO_NEGATIVE_REGULATION_OF_BIOSYNTHETIC_PROCESS	GO_NEGATIVE_REGULATION_OF_BIOSYNTHETIC_PROCESS		48	0.672356	1.09827	0.111	0.66113	1	112	tags=40%, list=25%, signal=47%
GO_MICROTUBULE	GO_MICROTUBULE		25	0.690787	1.09699	0.197197	0.668064	1	133	tags=64%, list=29%, signal=85%
GO_PROTEIN_STABILIZATION	GO_PROTEIN_STABILIZATION		18	0.693785	1.09547	0.242728	0.677404	1	135	tags=67%, list=30%, signal=91%
GO_REGULATION_OF_CELLULAR_LOCALIZATION	GO_REGULATION_OF_CELLULAR_LOCALIZATION		29	0.679827	1.09142	0.205	0.711496	1	147	tags=69%, list=32%, signal=95%
GO_PROTEIN_DIMERIZATION_ACTIVITY	GO_PROTEIN_DIMERIZATION_ACTIVITY		46	0.669647	1.09001	0.134	0.719669	1	79	tags=26%, list=17%, signal=28%
GO_CHROMOSOME_CENTROMERIC_REGION	GO_CHROMOSOME_CENTROMERIC_REGION		17	0.696878	1.08985	0.292879	0.71641	1	128	tags=71%, list=28%, signal=95%
GO_REGULATION_OF_MITOTIC_CELL_CYCLE	GO_REGULATION_OF_MITOTIC_CELL_CYCLE		62	0.658473	1.08943	0.116	0.71594	1	58	tags=23%, list=13%, signal=22%
GO_REGULATION_OF_DNA_BIOSYNTHETIC_PROCESS	GO_REGULATION_OF_DNA_BIOSYNTHETIC_PROCESS		21	0.689668	1.08743	0.244489	0.729892	1	111	tags=62%, list=24%, signal=78%
GO_POSITIVE_REGULATION_OF_DNA_BIOSYNTHETIC_PROCESS	GO_POSITIVE_REGULATION_OF_DNA_BIOSYNTHETIC_PROCESS		20	0.690193	1.0874	0.259259	0.725594	1	111	tags=65%, list=24%, signal=82%
GO_MEMBRANE_ORGANIZATION	GO_MEMBRANE_ORGANIZATION		29	0.676079	1.08626	0.211	0.732168	1	103	tags=38%, list=23%, signal=46%
GO_CHROMATIN_REMODELING	GO_CHROMATIN_REMODELING		17	0.690074	1.0862	0.261044	0.728047	1	103	tags=41%, list=23%, signal=51%
GO_RNA_DEPENDENT_DNA_BIOSYNTHETIC_PROCESS	GO_RNA_DEPENDENT_DNA_BIOSYNTHETIC_PROCESS		16	0.686734	1.08511	0.282	0.733886	1	124	tags=69%, list=27%, signal=91%
GO_MULTI_ORGANISM_REPRODUCTIVE_PROCESS	GO_MULTI_ORGANISM_REPRODUCTIVE_PROCESS		37	0.670193	1.08412	0.2	0.738692	1	141	tags=35%, list=31%, signal=47%
GO_REGULATION_OF_ORGANELLE_ORGANIZATION	GO_REGULATION_OF_ORGANELLE_ORGANIZATION		51	0.661922	1.08408	0.152	0.734466	1	132	tags=49%, list=29%, signal=61%
GO_SEXUAL_REPRODUCTION	GO_SEXUAL_REPRODUCTION		29	0.672408	1.08407	0.224224	0.730054	1	141	tags=41%, list=31%, signal=56%
GO_NUCLEOSIDE_PHOSPHATE_BIOSYNTHETIC_PROCESS	GO_NUCLEOSIDE_PHOSPHATE_BIOSYNTHETIC_PROCESS		29	0.674357	1.0839	0.246	0.727255	1	88	tags=31%, list=19%, signal=36%
GO_PROTEIN_LOCALIZATION_TO_NUCLEUS	GO_PROTEIN_LOCALIZATION_TO_NUCLEUS		18	0.693191	1.08388	0.272818	0.722994	1	147	tags=78%, list=32%, signal=110%
GO_CELLULAR_RESPONSE_TO_DRUG	GO_CELLULAR_RESPONSE_TO_DRUG		17	0.695338	1.08343	0.278278	0.7227	1	107	tags=47%, list=24%, signal=59%
GO_NUCLEOLUS	GO_NUCLEOLUS		49	0.6629	1.08331	0.151	0.719526	1	118	tags=43%, list=26%, signal=52%
GO_CELL_BODY	GO_CELL_BODY		20	0.684682	1.08301	0.256513	0.7178	1	124	tags=55%, list=27%, signal=72%
GO_PROTEIN_HETERODIMERIZATION_ACTIVITY	GO_PROTEIN_HETERODIMERIZATION_ACTIVITY		19	0.684368	1.07985	0.289579	0.742438	1	104	tags=37%, list=23%, signal=46%
GO_RESPONSE_TO_OXIDATIVE_STRESS	GO_RESPONSE_TO_OXIDATIVE_STRESS		24	0.674277	1.07905	0.261261	0.745817	1	35	tags=13%, list=8%, signal=13%
GO_COVALENT_CHROMATIN_MODIFICATION	GO_COVALENT_CHROMATIN_MODIFICATION		18	0.685886	1.07842	0.297297	0.747392	1	102	tags=39%, list=22%, signal=48%
GO_TRANSCRIPTION_REGULATOR_ACTIVITY	GO_TRANSCRIPTION_REGULATOR_ACTIVITY		27	0.669485	1.07706	0.242	0.755625	1	112	tags=26%, list=25%, signal=32%
GO_DEVELOPMENTAL_PROCESS_INVOLVED_IN_REPRODUCTION	GO_DEVELOPMENTAL_PROCESS_INVOLVED_IN_REPRODUCTION		27	0.672748	1.07698	0.239	0.751998	1	92	tags=26%, list=20%, signal=31%
GO_TUBE_DEVELOPMENT	GO_TUBE_DEVELOPMENT		27	0.670793	1.07637	0.271	0.75316	1	132	tags=37%, list=29%, signal=49%
GO_POSITIVE_REGULATION_OF_PHOSPHORUS_METABOLIC_PROCESS	GO_POSITIVE_REGULATION_OF_PHOSPHORUS_METABOLIC_PROCESS		33	0.666749	1.0742	0.243	0.768776	1	112	tags=39%, list=25%, signal=48%
GO_HOMEOSTATIC_PROCESS	GO_HOMEOSTATIC_PROCESS		81	0.64771	1.07312	0.148	0.774662	1	112	tags=38%, list=25%, signal=42%
GO_PEPTIDYL_AMINO_ACID_MODIFICATION	GO_PEPTIDYL_AMINO_ACID_MODIFICATION		34	0.662469	1.07262	0.258	0.775156	1	54	tags=24%, list=12%, signal=25%
GO_CELL_PROJECTION_ORGANIZATION	GO_CELL_PROJECTION_ORGANIZATION		34	0.664764	1.07221	0.238	0.774401	1	122	tags=41%, list=27%, signal=52%
GO_POLYMERIC_CYTOSKELETAL_FIBER	GO_POLYMERIC_CYTOSKELETAL_FIBER		37	0.659909	1.07094	0.23	0.782026	1	124	tags=46%, list=27%, signal=58%
GO_CELLULAR_RESPONSE_TO_CHEMICAL_STRESS	GO_CELLULAR_RESPONSE_TO_CHEMICAL_STRESS		20	0.681392	1.0707	0.306	0.780151	1	73	tags=25%, list=16%, signal=28%
GO_PROTEIN_MODIFICATION_BY_SMALL_PROTEIN_CONJUGATION	GO_PROTEIN_MODIFICATION_BY_SMALL_PROTEIN_CONJUGATION		39	0.659297	1.06798	0.236	0.801316	1	91	tags=26%, list=20%, signal=29%
GO_CELLULAR_RESPONSE_TO_ORGANIC_CYCLIC_COMPOUND	GO_CELLULAR_RESPONSE_TO_ORGANIC_CYCLIC_COMPOUND		21	0.677107	1.06795	0.332332	0.797188	1	107	tags=43%, list=24%, signal=53%
GO_SUPRAMOLECULAR_COMPLEX	GO_SUPRAMOLECULAR_COMPLEX		70	0.647932	1.06685	0.188	0.803607	1	133	tags=43%, list=29%, signal=51%
GO_TELOMERE_MAINTENANCE_VIA_TELOMERE_LENGTHENING	GO_TELOMERE_MAINTENANCE_VIA_TELOMERE_LENGTHENING		18	0.675253	1.06481	0.316316	0.818713	1	124	tags=67%, list=27%, signal=88%
GO_RESPONSE_TO_ENDOGENOUS_STIMULUS	GO_RESPONSE_TO_ENDOGENOUS_STIMULUS		60	0.646851	1.06294	0.208	0.832136	1	132	tags=38%, list=29%, signal=47%
GO_REGULATION_OF_BINDING	GO_REGULATION_OF_BINDING		21	0.673364	1.06279	0.330661	0.829029	1	144	tags=67%, list=32%, signal=93%
GO_CELL_MORPHOGENESIS_INVOLVED_IN_DIFFERENTIATION	GO_CELL_MORPHOGENESIS_INVOLVED_IN_DIFFERENTIATION		15	0.683258	1.0612	0.348089	0.839033	1	122	tags=27%, list=27%, signal=35%
GO_PIGMENT_GRANULE	GO_PIGMENT_GRANULE		23	0.667411	1.06045	0.323323	0.841779	1	143	tags=52%, list=31%, signal=72%
GO_POSITIVE_REGULATION_OF_CHROMOSOME_ORGANIZATION	GO_POSITIVE_REGULATION_OF_CHROMOSOME_ORGANIZATION		19	0.672395	1.0597	0.341	0.844222	1	128	tags=63%, list=28%, signal=84%
GO_POSITIVE_REGULATION_OF_PROTEIN_MODIFICATION_PROCESS	GO_POSITIVE_REGULATION_OF_PROTEIN_MODIFICATION_PROCESS		35	0.655183	1.05902	0.288	0.846344	1	132	tags=46%, list=29%, signal=59%
GO_NUCLEAR_ENVELOPE	GO_NUCLEAR_ENVELOPE		22	0.665516	1.05839	0.34034	0.847923	1	147	tags=64%, list=32%, signal=89%
GO_REGULATION_OF_CELLULAR_RESPONSE_TO_STRESS	GO_REGULATION_OF_CELLULAR_RESPONSE_TO_STRESS		36	0.651355	1.05798	0.299	0.847203	1	112	tags=39%, list=25%, signal=48%
GO_CYTOSKELETON_ORGANIZATION	GO_CYTOSKELETON_ORGANIZATION		45	0.647761	1.05773	0.243	0.845308	1	107	tags=33%, list=24%, signal=39%
GO_ORGANOPHOSPHATE_BIOSYNTHETIC_PROCESS	GO_ORGANOPHOSPHATE_BIOSYNTHETIC_PROCESS		37	0.647166	1.05762	0.293	0.841975	1	88	tags=24%, list=19%, signal=28%
GO_NUCLEAR_BODY	GO_NUCLEAR_BODY		35	0.656254	1.05716	0.295	0.842084	1	108	tags=31%, list=24%, signal=38%
GO_RESPONSE_TO_LIPID	GO_RESPONSE_TO_LIPID		31	0.656708	1.0543	0.306306	0.865186	1	112	tags=26%, list=25%, signal=32%
GO_POSITIVE_REGULATION_OF_INTRACELLULAR_SIGNAL_TRANSDUCTION	GO_POSITIVE_REGULATION_OF_INTRACELLULAR_SIGNAL_TRANSDUCTION		23	0.664979	1.05327	0.337	0.870425	1	112	tags=26%, list=25%, signal=33%
GO_REGULATION_OF_SIGNAL_TRANSDUCTION_BY_P53_CLASS_MEDIATOR	GO_REGULATION_OF_SIGNAL_TRANSDUCTION_BY_P53_CLASS_MEDIATOR		15	0.676526	1.05258	0.374498	0.872569	1	141	tags=60%, list=31%, signal=84%
GO_CELLULAR_COMPONENT_DISASSEMBLY	GO_CELLULAR_COMPONENT_DISASSEMBLY		16	0.67532	1.05086	0.379518	0.884672	1	125	tags=44%, list=27%, signal=58%
GO_NEGATIVE_REGULATION_OF_TRANSCRIPTION_BY_RNA_POLYMERASE_II	GO_NEGATIVE_REGULATION_OF_TRANSCRIPTION_BY_RNA_POLYMERASE_II		21	0.664638	1.05067	0.373	0.88226	1	144	tags=43%, list=32%, signal=60%
GO_MODIFICATION_DEPENDENT_MACROMOLECULE_CATABOLIC_PROCESS	GO_MODIFICATION_DEPENDENT_MACROMOLECULE_CATABOLIC_PROCESS		41	0.645542	1.04983	0.296	0.885715	1	116	tags=32%, list=25%, signal=39%
GO_CELL_SURFACE	GO_CELL_SURFACE		20	0.660425	1.04764	0.374	0.901933	1	143	tags=55%, list=31%, signal=77%
GO_POSITIVE_REGULATION_OF_CELLULAR_COMPONENT_ORGANIZATION	GO_POSITIVE_REGULATION_OF_CELLULAR_COMPONENT_ORGANIZATION		51	0.638154	1.04637	0.298	0.909358	1	154	tags=47%, list=34%, signal=63%
GO_IDENTICAL_PROTEIN_BINDING	GO_IDENTICAL_PROTEIN_BINDING		90	0.630761	1.04614	0.253	0.907431	1	144	tags=37%, list=32%, signal=43%
GO_NEUROGENESIS	GO_NEUROGENESIS		31	0.649397	1.04575	0.336	0.906632	1	122	tags=39%, list=27%, signal=49%
GO_CELLULAR_RESPONSE_TO_ENDOGENOUS_STIMULUS	GO_CELLULAR_RESPONSE_TO_ENDOGENOUS_STIMULUS		47	0.641353	1.04541	0.313	0.905349	1	154	tags=45%, list=34%, signal=61%
GO_REGULATION_OF_PROTEIN_STABILITY	GO_REGULATION_OF_PROTEIN_STABILITY		21	0.66158	1.04486	0.388	0.90613	1	135	tags=62%, list=30%, signal=84%
GO_CADHERIN_BINDING	GO_CADHERIN_BINDING		30	0.645545	1.04459	0.352	0.904361	1	91	tags=33%, list=20%, signal=39%
GO_POSITIVE_REGULATION_OF_HYDROLASE_ACTIVITY	GO_POSITIVE_REGULATION_OF_HYDROLASE_ACTIVITY		24	0.653291	1.0428	0.362	0.916696	1	112	tags=29%, list=25%, signal=37%
GO_PROTEIN_CATABOLIC_PROCESS	GO_PROTEIN_CATABOLIC_PROCESS		48	0.63721	1.04265	0.322	0.913707	1	110	tags=27%, list=24%, signal=32%
GO_PROTEIN_LOCALIZATION_TO_ORGANELLE	GO_PROTEIN_LOCALIZATION_TO_ORGANELLE		47	0.63836	1.04263	0.33	0.909571	1	124	tags=47%, list=27%, signal=58%
GO_ORGANONITROGEN_COMPOUND_CATABOLIC_PROCESS	GO_ORGANONITROGEN_COMPOUND_CATABOLIC_PROCESS		56	0.636601	1.04126	0.318	0.918165	1	110	tags=27%, list=24%, signal=31%
GO_POSITIVE_REGULATION_OF_ORGANELLE_ORGANIZATION	GO_POSITIVE_REGULATION_OF_ORGANELLE_ORGANIZATION		32	0.647	1.04101	0.371	0.916115	1	132	tags=50%, list=29%, signal=65%
GO_REGULATION_OF_ESTABLISHMENT_OF_PROTEIN_LOCALIZATION	GO_REGULATION_OF_ESTABLISHMENT_OF_PROTEIN_LOCALIZATION		24	0.651974	1.04031	0.373373	0.918287	1	135	tags=58%, list=30%, signal=79%
GO_NEURON_DIFFERENTIATION	GO_NEURON_DIFFERENTIATION		25	0.657496	1.03976	0.38	0.918707	1	141	tags=44%, list=31%, signal=60%
GO_RESPONSE_TO_NITROGEN_COMPOUND	GO_RESPONSE_TO_NITROGEN_COMPOUND		49	0.631057	1.03934	0.328	0.91847	1	129	tags=35%, list=28%, signal=43%
GO_CELLULAR_RESPONSE_TO_OXYGEN_CONTAINING_COMPOUND	GO_CELLULAR_RESPONSE_TO_OXYGEN_CONTAINING_COMPOUND		42	0.635798	1.03919	0.333	0.915762	1	128	tags=33%, list=28%, signal=42%
GO_TRANSCRIPTION_FACTOR_BINDING	GO_TRANSCRIPTION_FACTOR_BINDING		26	0.650388	1.039	0.383383	0.913401	1	112	tags=35%, list=25%, signal=43%
GO_SUPRAMOLECULAR_POLYMER	GO_SUPRAMOLECULAR_POLYMER		49	0.636414	1.03897	0.347	0.909512	1	64	tags=24%, list=14%, signal=25%
GO_NEGATIVE_REGULATION_OF_CELL_DEATH	GO_NEGATIVE_REGULATION_OF_CELL_DEATH		39	0.641609	1.03894	0.346	0.905613	1	107	tags=33%, list=24%, signal=40%
GO_NEURON_DEVELOPMENT	GO_NEURON_DEVELOPMENT		22	0.659607	1.0387	0.392392	0.903775	1	141	tags=50%, list=31%, signal=69%
GO_MITOCHONDRIAL_MATRIX	GO_MITOCHONDRIAL_MATRIX		28	0.648493	1.03793	0.375375	0.906711	1	101	tags=25%, list=22%, signal=30%
GO_WHOLE_MEMBRANE	GO_WHOLE_MEMBRANE		36	0.640523	1.03779	0.372	0.903923	1	95	tags=28%, list=21%, signal=32%
GO_RESPONSE_TO_HORMONE	GO_RESPONSE_TO_HORMONE		34	0.64616	1.03679	0.379	0.908892	1	96	tags=26%, list=21%, signal=31%
[truncated: 317 more rows]

## Sheet: CyP2 down
NAME	GS<br> follow link to MSigDB	GS DETAILS	SIZE	ES	NES	NOM p-val	FDR q-val	FWER p-val	RANK AT MAX	LEADING EDGE
[truncated: 2 more rows]

[truncated: 6 more sheets: OPC1 up, OPC1 down, OPC2 up, OPC2 down, OPC4 up, OPC4 down]
