# Supplementary material for: Single-cell transcriptomic reveals molecular diversity and developmental heterogeneity of human stem cell-derived oligodendrocyte lineage cells
Source: Nat Commun. 2021 Jan 28;12:652. doi: 10.1038/s41467-021-20892-3 (PMC7844020; doi:10.1038/s41467-021-20892-3)
Supplement: Supplementary file 13 — Source Data [file 41467_2021_20892_MOESM13_ESM.xlsx]

## Sheet: Figure S1c
Target	Sample	Relative Quantity	Relative Quantity(lg)	Relative Quantity SD	Corrected Relative Quantity SD	SD RQ(lg)	Relative Quantity SEM	Corrected Relative Quantity SEM	SEM RQ(lg)	Relative Quantity 95% CI Low	Relative Quantity 95% CI High	Unscaled Expression	Unscaled Expression(lg)	Unscaled Expression SD	Corrected Unscaled Expression SD	SD Unscaled Expression(lg)	Unscaled Expression SEM	Corrected Unscaled Expression SEM	SEM Unscaled Expression(lg)	Expression	Expression(lg)	Expression SD	Corrected Expression SD	SD Expression(lg)	SEM Expression(lg)	Expression 95% CI Low	Expression 95% CI High	Wells	Mean Cq
Chr 10p	CTRL-1	0.874483	-0.193497	0	0		0	0				1.06375	0.0891556	0	0		0	0		1.06375	0.0891556	0	0					1	26.8206
Chr 12q	CTRL-1	1	0	0	0		0	0				1.21643	0.282653	0	0		0	0		1.21643	0.282653	0	0					1	26.8196
Chr 17q	CTRL-1	0.958077	-0.061786	0	0		0	0				1.16543	0.220867	0	0		0	0		1.16543	0.220867	0	0					1	26.9737
Chr 18q	CTRL-1	0.805505	-0.312035	0	0		0	0				0.97984	-0.0293819	0	0		0	0		0.97984	-0.0293819	0	0					1	26.7842
Chr 1q	CTRL-1	0.712985	-0.488056	0	0		0	0				0.867296	-0.205403	0	0		0	0		0.867296	-0.205403	0	0					1	26.953
Chr 20q	CTRL-1	0.788355	-0.343082	0	0		0	0				0.958979	-0.0604288	0	0		0	0		0.958979	-0.0604288	0	0					1	27.445
Chr 4q	CTRL-1	0.822078	-0.282653	0	0		0	0																				1	26.9074
Chr 8q	CTRL-1	0.904951	-0.144088	0	0		0	0				1.10081	0.138565	0	0		0	0		1.10081	0.138565	0	0					1	26.3094
Chr Xp	CTRL-1	0.928247	-0.107419	0	0		0	0				1.12915	0.175234	0	0		0	0		1.12915	0.175234	0	0					1	26.0098
Chr 10p	CTRL-2	0.917214	-0.12467	0	0		0	0				0.971665	-0.0414688	0	0		0	0		0.971665	-0.0414688	0	0					1	26.7518
Chr 12q	CTRL-2	0.927084	-0.109229	0	0		0	0				0.982121	-0.0260268	0	0		0	0		0.982121	-0.0260268	0	0					1	26.9289
Chr 17q	CTRL-2	0.934036	-0.0984499	0	0		0	0				0.989486	-0.0152482	0	0		0	0		0.989486	-0.0152482	0	0					1	27.0104
Chr 18q	CTRL-2	0.831911	-0.265499	0	0		0	0				0.881298	-0.182297	0	0		0	0		0.881298	-0.182297	0	0					1	26.7377
Chr 1q	CTRL-2	1	0	0	0		0	0				1.05937	0.0832017	0	0		0	0		1.05937	0.0832017	0	0					1	26.465
Chr 20q	CTRL-2	0.908833	-0.137913	0	0		0	0				0.962787	-0.0547111	0	0		0	0		0.962787	-0.0547111	0	0					1	27.2398
Chr 4q	CTRL-2	0.94396	-0.0832017	0	0		0	0																				1	26.708
Chr 8q	CTRL-2	1	0	0	0		0	0				1.05937	0.0832017	0	0		0	0		1.05937	0.0832017	0	0					1	26.1653
Chr Xp	CTRL-2	0.749194	-0.416589	0	0		0	0				0.793671	-0.333387	0	0		0	0		0.793671	-0.333387	0	0					1	26.319
Chr 10p	CTRL-3	1	0	0	0		0	0				1	0	0	0		0	0		1	0	0	0					1	26.6271
Chr 12q	CTRL-3	0.932578	-0.100703	0	0		0	0				0.932578	-0.100703	0	0		0	0		0.932578	-0.100703	0	0					1	26.9203
Chr 17q	CTRL-3	1	0	0	0		0	0				1	0	0	0		0	0		1	0	0	0					1	26.9119
Chr 18q	CTRL-3	1	0	0	0		0	0				1	0	0	0		0	0		1	0	0	0					1	26.4722
Chr 1q	CTRL-3	0.93839	-0.0917407	0	0		0	0				0.93839	-0.0917407	0	0		0	0		0.93839	-0.0917407	0	0					1	26.5567
Chr 20q	CTRL-3	1	0	0	0		0	0				1	0	0	0		0	0		1	0	0	0					1	27.1019
Chr 4q	CTRL-3	1	0	0	0		0	0																				1	26.6248
Chr 8q	CTRL-3	0.982056	-0.0261221	0	0		0	0				0.982056	-0.0261221	0	0		0	0		0.982056	-0.0261221	0	0					1	26.1914
Chr Xp	CTRL-3	1	0	0	0		0	0				1	0	0	0		0	0		1	0	0	0					1	25.9024
Chr 10p	PDTT (P1)-1	0.188933	-2.40405	0	0		0	0				0.56832	-0.815226	0	0		0	0		0.56832	-0.815226	0	0					1	29.0311
Chr 12q	PDTT (P1)-1	0.200884	-2.31557	0	0		0	0				0.604267	-0.726741	0	0		0	0		0.604267	-0.726741	0	0					1	29.1352
Chr 17q	PDTT (P1)-1	0.250131	-1.99925	0	0		0	0				0.752403	-0.410422	0	0		0	0		0.752403	-0.410422	0	0					1	28.9112
Chr 18q	PDTT (P1)-1	0.192817	-2.3747	0	0		0	0				0.58	-0.785874	0	0		0	0		0.58	-0.785874	0	0					1	28.8469
Chr 1q	PDTT (P1)-1	0.373122	-1.42228	0	0		0	0				1.12237	0.166545	0	0		0	0		1.12237	0.166545	0	0					1	27.8872
Chr 20q	PDTT (P1)-1	0.26484	-1.91681	0	0		0	0				0.79665	-0.327982	0	0		0	0		0.79665	-0.327982	0	0					1	29.0187
Chr 4q	PDTT (P1)-1	0.332442	-1.58882	0	0		0	0																				1	28.2136
Chr 8q	PDTT (P1)-1	0.306687	-1.70516	0	0		0	0				0.922526	-0.116339	0	0		0	0		0.922526	-0.116339	0	0					1	27.8705
Chr Xp	PDTT (P1)-1	0.236921	-2.07752	0	0		0	0				0.712668	-0.488699	0	0		0	0		0.712668	-0.488699	0	0					1	27.9799
Chr 10p	PDTT (P1)-2	0.284405	-1.81398	0	0		0	0				1.06852	0.0956116	0	0		0	0		1.06852	0.0956116	0	0					1	28.4411
Chr 12q	PDTT (P1)-2	0.256412	-1.96346	0	0		0	0				0.96335	-0.053868	0	0		0	0		0.96335	-0.053868	0	0					1	28.7831
Chr 17q	PDTT (P1)-2	0.360059	-1.4737	0	0		0	0				1.35275	0.435899	0	0		0	0		1.35275	0.435899	0	0					1	28.3856
Chr 18q	PDTT (P1)-2	0.244835	-2.03012	0	0		0	0				0.919854	-0.120524	0	0		0	0		0.919854	-0.120524	0	0					1	28.5023
Chr 1q	PDTT (P1)-2	0.24001	-2.05883	0	0		0	0				0.901727	-0.149238	0	0		0	0		0.901727	-0.149238	0	0					1	28.5238
Chr 20q	PDTT (P1)-2	0.272701	-1.87461	0	0		0	0				1.02455	0.0349855	0	0		0	0		1.02455	0.0349855	0	0					1	28.9765
Chr 4q	PDTT (P1)-2	0.266167	-1.90959	0	0		0	0																				1	28.5344
Chr 8q	PDTT (P1)-2	0.279384	-1.83968	0	0		0	0				1.04965	0.069913	0	0		0	0		1.04965	0.069913	0	0					1	28.005
Chr Xp	PDTT (P1)-2	0.253124	-1.98208	0	0		0	0				0.950996	-0.0724891	0	0		0	0		0.950996	-0.0724891	0	0					1	27.8845
Chr 10p	PDTT (P1)-3	0.283297	-1.81961	0	0		0	0				1.019	0.0271586	0	0		0	0		1.019	0.0271586	0	0					1	28.4467
Chr 12q	PDTT (P1)-3	0.370864	-1.43104	0	0		0	0				1.33398	0.415732	0	0		0	0		1.33398	0.415732	0	0					1	28.2507
Chr 17q	PDTT (P1)-3	0.32936	-1.60226	0	0		0	0				1.18469	0.244509	0	0		0	0		1.18469	0.244509	0	0					1	28.5142
Chr 18q	PDTT (P1)-3	0.240835	-2.05388	0	0		0	0				0.86627	-0.207112	0	0		0	0		0.86627	-0.207112	0	0					1	28.526
Chr 1q	PDTT (P1)-3	0.224874	-2.15281	0	0		0	0				0.808859	-0.30604	0	0		0	0		0.808859	-0.30604	0	0					1	28.6178
Chr 20q	PDTT (P1)-3	0.309119	-1.69377	0	0		0	0				1.11188	0.153004	0	0		0	0		1.11188	0.153004	0	0					1	28.7957
Chr 4q	PDTT (P1)-3	0.278014	-1.84677	0	0		0	0																				1	28.4715
Chr 8q	PDTT (P1)-3	0.299742	-1.73821	0	0		0	0				1.07816	0.108565	0	0		0	0		1.07816	0.108565	0	0					1	27.9035
Chr Xp	PDTT (P1)-3	0.246284	-2.0216	0	0		0	0				0.885871	-0.174831	0	0		0	0		0.885871	-0.174831	0	0					1	27.924
Chr 10p	PDTT (P12)-1	0.274705	-1.86405	0	0		0	0				1.0189	0.0270089	0	0		0	0		1.0189	0.0270089	0	0					1	28.4911
Chr 12q	PDTT (P12)-1	0.250726	-1.99582	0	0		0	0				0.929959	-0.104761	0	0		0	0		0.929959	-0.104761	0	0					1	28.8155
Chr 17q	PDTT (P12)-1	0.247953	-2.01186	0	0		0	0				0.919672	-0.120808	0	0		0	0		0.919672	-0.120808	0	0					1	28.9238
Chr 18q	PDTT (P12)-1	0.202058	-2.30716	0	0		0	0				0.749446	-0.416104	0	0		0	0		0.749446	-0.416104	0	0					1	28.7793
Chr 1q	PDTT (P12)-1	0.375114	-1.4146	0	0		0	0				1.39132	0.476455	0	0		0	0		1.39132	0.476455	0	0					1	27.8796
Chr 20q	PDTT (P12)-1	0.249264	-2.00425	0	0		0	0				0.924537	-0.113197	0	0		0	0		0.924537	-0.113197	0	0					1	29.1062
Chr 4q	PDTT (P12)-1	0.26961	-1.89106	0	0		0	0																				1	28.5158
Chr 8q	PDTT (P12)-1	0.241322	-2.05097	0	0		0	0				0.895079	-0.159912	0	0		0	0		0.895079	-0.159912	0	0					1	28.2163
Chr Xp	PDTT (P12)-1	0.225609	-2.1481	0	0		0	0				0.836799	-0.257047	0	0		0	0		0.836799	-0.257047	0	0					1	28.0505
Chr 10p	PDTT (P12)-2	0.283084	-1.8207	0	0		0	0				1.09849	0.135523	0	0		0	0		1.09849	0.135523	0	0					1	28.4478
Chr 12q	PDTT (P12)-2	0.259596	-1.94566	0	0		0	0				1.00735	0.0105597	0	0		0	0		1.00735	0.0105597	0	0					1	28.7653
Chr 17q	PDTT (P12)-2	0.263963	-1.92159	0	0		0	0				1.02429	0.0346282	0	0		0	0		1.02429	0.0346282	0	0					1	28.8335
Chr 18q	PDTT (P12)-2	0.202066	-2.3071	0	0		0	0				0.784104	-0.350883	0	0		0	0		0.784104	-0.350883	0	0					1	28.7793
Chr 1q	PDTT (P12)-2	0.344088	-1.53915	0	0		0	0				1.33521	0.417068	0	0		0	0		1.33521	0.417068	0	0					1	28.0041
Chr 20q	PDTT (P12)-2	0.244743	-2.03066	0	0		0	0				0.94971	-0.0744412	0	0		0	0		0.94971	-0.0744412	0	0					1	29.1326
Chr 4q	PDTT (P12)-2	0.257703	-1.95622	0	0		0	0																				1	28.581
Chr 8q	PDTT (P12)-2	0.232517	-2.10459	0	0		0	0				0.902269	-0.148371	0	0		0	0		0.902269	-0.148371	0	0					1	28.2699
Chr Xp	PDTT (P12)-2	0.199956	-2.32224	0	0		0	0				0.775918	-0.366024	0	0		0	0		0.775918	-0.366024	0	0					1	28.2246
Chr 10p	PDTT (P12)-3	0.261006	-1.93785	0	0		0	0				1.11716	0.159832	0	0		0	0		1.11716	0.159832	0	0					1	28.5649
Chr 12q	PDTT (P12)-3	0.216781	-2.20569	0	0		0	0				0.927865	-0.108014	0	0		0	0		0.927865	-0.108014	0	0					1	29.0253
Chr 17q	PDTT (P12)-3	0.23635	-2.081	0	0		0	0				1.01162	0.0166728	0	0		0	0		1.01162	0.0166728	0	0					1	28.9929
Chr 18q	PDTT (P12)-3	0.204879	-2.28715	0	0		0	0				0.876925	-0.189475	0	0		0	0		0.876925	-0.189475	0	0					1	28.7593
Chr 1q	PDTT (P12)-3	0.366783	-1.447	0	0		0	0				1.5699	0.650677	0	0		0	0		1.5699	0.650677	0	0					1	27.912
Chr 20q	PDTT (P12)-3	0.234953	-2.08956	0	0		0	0				1.00564	0.00812063	0	0		0	0		1.00564	0.00812063	0	0					1	29.1915
Chr 4q	PDTT (P12)-3	0.233634	-2.09768	0	0		0	0																				1	28.7224
Chr 8q	PDTT (P12)-3	0.244284	-2.03337	0	0		0	0				1.04558	0.0643072	0	0		0	0		1.04558	0.0643072	0	0					1	28.1987
Chr Xp	PDTT (P12)-3	0.217036	-2.20399	0	0		0	0				0.928957	-0.106316	0	0		0	0		0.928957	-0.106316	0	0					1	28.1064
Chr 10p	PDTT (P20)-1	0.354215	-1.4973	0	0		0	0				1.153	0.205387	0	0		0	0		1.153	0.205387	0	0					1	28.1244
Chr 12q	PDTT (P20)-1	0.293283	-1.76964	0	0		0	0				0.954657	-0.0669463	0	0		0	0		0.954657	-0.0669463	0	0					1	28.5893
Chr 17q	PDTT (P20)-1	0.381334	-1.39087	0	0		0	0				1.24127	0.311815	0	0		0	0		1.24127	0.311815	0	0					1	28.3028
Chr 18q	PDTT (P20)-1	0.28134	-1.82961	0	0		0	0				0.915781	-0.126925	0	0		0	0		0.915781	-0.126925	0	0					1	28.3018
Chr 1q	PDTT (P20)-1	0.516607	-0.95286	0	0		0	0				1.68159	0.74983	0	0		0	0		1.68159	0.74983	0	0					1	27.4178
Chr 20q	PDTT (P20)-1	0.317205	-1.65651	0	0		0	0				1.03253	0.0461791	0	0		0	0		1.03253	0.0461791	0	0					1	28.7584
Chr 4q	PDTT (P20)-1	0.307213	-1.70269	0	0		0	0																				1	28.3274
Chr 8q	PDTT (P20)-1	0.330586	-1.5969	0	0		0	0				1.07608	0.105787	0	0		0	0		1.07608	0.105787	0	0					1	27.7622
Chr Xp	PDTT (P20)-1	0.291116	-1.78033	0	0		0	0				0.947605	-0.0776428	0	0		0	0		0.947605	-0.0776428	0	0					1	27.6827
Chr 10p	PDTT (P20)-2	0.31511	-1.66607	0	0		0	0				0.891321	-0.165983	0	0		0	0		0.891321	-0.165983	0	0					1	28.2932
Chr 12q	PDTT (P20)-2	0.318145	-1.65224	0	0		0	0				0.899907	-0.152152	0	0		0	0		0.899907	-0.152152	0	0					1	28.4719
Chr 17q	PDTT (P20)-2	0.401216	-1.31755	0	0		0	0				1.13488	0.182543	0	0		0	0		1.13488	0.182543	0	0					1	28.2295
Chr 18q	PDTT (P20)-2	0.307894	-1.6995	0	0		0	0				0.87091	-0.199404	0	0		0	0		0.87091	-0.199404	0	0					1	28.1717
Chr 1q	PDTT (P20)-2	0.558401	-0.840626	0	0		0	0				1.5795	0.659465	0	0		0	0		1.5795	0.659465	0	0					1	27.3056
Chr 20q	PDTT (P20)-2	0.356664	-1.48736	0	0		0	0				1.00886	0.0127284	0	0		0	0		1.00886	0.0127284	0	0					1	28.5893
Chr 4q	PDTT (P20)-2	0.353531	-1.50009	0	0		0	0																				1	28.1249
Chr 8q	PDTT (P20)-2	0.285464	-1.80862	0	0		0	0				0.807465	-0.308529	0	0		0	0		0.807465	-0.308529	0	0					1	27.9739
Chr Xp	PDTT (P20)-2	0.315214	-1.6656	0	0		0	0				0.891615	-0.165507	0	0		0	0		0.891615	-0.165507	0	0					1	27.568
Chr 10p	PDTT (P20)-3	0.353698	-1.49941	0	0		0	0				1.20206	0.265508	0	0		0	0		1.20206	0.265508	0	0					1	28.1265
Chr 12q	PDTT (P20)-3	0.320858	-1.63999	0	0		0	0				1.09045	0.124926	0	0		0	0		1.09045	0.124926	0	0					1	28.4596
Chr 17q	PDTT (P20)-3	0.355254	-1.49308	0	0		0	0				1.20735	0.27184	0	0		0	0		1.20735	0.27184	0	0					1	28.405
Chr 18q	PDTT (P20)-3	0.282619	-1.82307	0	0		0	0				0.960494	-0.0581519	0	0		0	0		0.960494	-0.0581519	0	0					1	28.2952
Chr 1q	PDTT (P20)-3	0.561975	-0.831422	0	0		0	0				1.9099	0.933497	0	0		0	0		1.9099	0.933497	0	0					1	27.2964
Chr 20q	PDTT (P20)-3	0.295722	-1.75768	0	0		0	0				1.00503	0.00723402	0	0		0	0		1.00503	0.00723402	0	0					1	28.8596
Chr 4q	PDTT (P20)-3	0.294243	-1.76492	0	0		0	0																				1	28.3897
Chr 8q	PDTT (P20)-3	0.303022	-1.72251	0	0		0	0				1.02983	0.0424115	0	0		0	0		1.02983	0.0424115	0	0					1	27.8878
Chr Xp	PDTT (P20)-3	0.276595	-1.85416	0	0		0	0				0.94002	-0.0892362	0	0		0	0		0.94002	-0.0892362	0	0					1	27.7565
Chr 10p	RUES1 -1	0.228334	-2.13078	0	0		0	0				1.05194	0.073056	0	0		0	0		1.05194	0.073056	0	0					1	28.7579
Chr 12q	RUES1 -1	0.294038	-1.76593	0	0		0	0				1.35464	0.437914	0	0		0	0		1.35464	0.437914	0	0					1	28.5856
Chr 17q	RUES1 -1	0.241992	-2.04697	0	0		0	0				1.11486	0.156868	0	0		0	0		1.11486	0.156868	0	0					1	28.9589
Chr 18q	RUES1 -1	0.231925	-2.10827	0	0		0	0				1.06849	0.095569	0	0		0	0		1.06849	0.095569	0	0					1	28.5804
Chr 1q	RUES1 -1	0.230752	-2.11559	0	0		0	0				1.06308	0.0882514	0	0		0	0		1.06308	0.0882514	0	0					1	28.5805
Chr 20q	RUES1 -1	0.197515	-2.33997	0	0		0	0				0.909957	-0.13613	0	0		0	0		0.909957	-0.13613	0	0					1	29.4419
Chr 4q	RUES1 -1	0.217059	-2.20384	0	0		0	0																				1	28.8286
Chr 8q	RUES1 -1	0.250254	-1.99854	0	0		0	0				1.15293	0.205303	0	0		0	0		1.15293	0.205303	0	0					1	28.1638
Chr Xp	RUES1 -1	0.12242	-3.03009	0	0		0	0				0.563993	-0.826251	0	0		0	0		0.563993	-0.826251	0	0					1	28.9325
Chr 10p	RUES1 -2	0.317088	-1.65704	0	0		0	0				1.12992	0.176226	0	0		0	0		1.12992	0.176226	0	0					1	28.2841
Chr 12q	RUES1 -2	0.278709	-1.84317	0	0		0	0				0.993161	-0.00989981	0	0		0	0		0.993161	-0.00989981	0	0					1	28.6628
Chr 17q	RUES1 -2	0.257295	-1.9585	0	0		0	0				0.916857	-0.125232	0	0		0	0		0.916857	-0.125232	0	0					1	28.8704
Chr 18q	RUES1 -2	0.233197	-2.10038	0	0		0	0				0.830984	-0.267108	0	0		0	0		0.830984	-0.267108	0	0					1	28.5725
Chr 1q	RUES1 -2	0.222803	-2.16616	0	0		0	0				0.793943	-0.332892	0	0		0	0		0.793943	-0.332892	0	0					1	28.6311
Chr 20q	RUES1 -2	0.227051	-2.13891	0	0		0	0				0.809083	-0.305641	0	0		0	0		0.809083	-0.305641	0	0					1	29.2408
Chr 4q	RUES1 -2	0.280628	-1.83327	0	0		0	0																				1	28.458
Chr 8q	RUES1 -2	0.258155	-1.95369	0	0		0	0				0.919918	-0.120422	0	0		0	0		0.919918	-0.120422	0	0					1	28.119
Chr Xp	RUES1 -2	0.134671	-2.89249	0	0		0	0				0.479891	-1.05922	0	0		0	0		0.479891	-1.05922	0	0					1	28.7949
Chr 10p	RUES1 -3	0.260239	-1.94209	0	0		0	0				1.00895	0.0128495	0	0		0	0		1.00895	0.0128495	0	0					1	28.5692
Chr 12q	RUES1 -3	0.323528	-1.62804	0	0		0	0				1.25432	0.326902	0	0		0	0		1.25432	0.326902	0	0					1	28.4477
Chr 17q	RUES1 -3	0.257698	-1.95625	0	0		0	0				0.999095	-0.00130601	0	0		0	0		0.999095	-0.00130601	0	0					1	28.8682
Chr 18q	RUES1 -3	0.218322	-2.19547	0	0		0	0				0.846436	-0.240527	0	0		0	0		0.846436	-0.240527	0	0					1	28.6676
Chr 1q	RUES1 -3	0.214872	-2.21845	0	0		0	0				0.833059	-0.263509	0	0		0	0		0.833059	-0.263509	0	0					1	28.6834
Chr 20q	RUES1 -3	0.219448	-2.18805	0	0		0	0				0.850801	-0.233106	0	0		0	0		0.850801	-0.233106	0	0					1	29.29
Chr 4q	RUES1 -3	0.257931	-1.95494	0	0		0	0																				1	28.5797
Chr 8q	RUES1 -3	0.270093	-1.88847	0	0		0	0				1.04715	0.06647	0	0		0	0		1.04715	0.06647	0	0					1	28.0538
Chr Xp	RUES1 -3	0.130437	-2.93858	0	0		0	0				0.505704	-0.983636	0	0		0	0		0.505704	-0.983636	0	0					1	28.841

## Sheet: Figure S1i
Target	Sample	Expression	Mean Cq
pdgfra	day 12-1	104.076	27.1252
pdgfra	day 12-2	75.2779	27.5114
pdgfra	day 12-3	92.0179	27.2734
pdgfra	day 2-1	1.62608	33.3681
pdgfra	day 2-2	2.70539	31.3773
pdgfra	day 2-3	1	32.5572
pdgfra	day 32-1	77.021	27.3866
pdgfra	day 32-2	91.8853	27.3105
pdgfra	day 32-3	130.24	26.6514
pdgfra	day 42-1	907.237	23.223
pdgfra	day 42-2	803.371	23.4496
pdgfra	day 42-3	958.526	23.6419
pdgfra	day 59-1	921.99	23.3961
pdgfra	day 59-2	1102.89	23.5397
pdgfra	day 59-3	1187.21	23.2922
pdgfra	day8-1	117.897	25.4864
pdgfra	day8-2	161.57	25.1886
pdgfra	day8-3	110.998	25.5769

## Sheet: Figure 2e
	Data Set	Target	Sample	Control	Relative Quantity	Relative Quantity(lg)	Relative Quantity SD	Corrected Relative Quantity SD	SD RQ(lg)	Relative Quantity SEM	Corrected Relative Quantity SEM	SEM RQ(lg)	Relative Quantity 95% CI Low	Relative Quantity 95% CI High	Unscaled Expression	Unscaled Expression(lg)	Unscaled Expression SD	Corrected Unscaled Expression SD	SD Unscaled Expression(lg)	Unscaled Expression SEM	Corrected Unscaled Expression SEM	Expression	Expression(lg)	Expression SD	Corrected Expression SD	SD Expression(lg)	SEM Expression(lg)	Expression 95% CI Low	Expression 95% CI High	Wells	Mean Cq	Cq SD	P-Value
	1-SYBR	ENPP6	H9 -CTRL	C	1	0	0.607634	0.607634		0.350817	0.350817				1	0	0.614715	0.614715		0.354906	0.354906	1	0	0.614715	0.614715					3	31.4301	0.87663
	1-SYBR	ENPP6	PURE-1-1		4.4692	2.16002	0	0		0	0				314.167	8.29539	0	0		0	0	314.167	8.29539	0	0					1	29.2701	0
	1-SYBR	ENPP6	PURE-1-2		6.37051	2.67141	0	0		0	0				478.115	8.90121	0	0		0	0	478.115	8.90121	0	0					1	28.7587	0
	1-SYBR	ENPP6	PURE-1-3		4.87154	2.28438	0	0		0	0				378.603	8.56454	0	0		0	0	378.603	8.56454	0	0					1	29.1458	0
	1-SYBR	ENPP6	PURE-2-1		55.6236	5.79762	0	0		0	0				874.05	9.77157	0	0		0	0	874.05	9.77157	0	0					1	25.6325	0
	1-SYBR	ENPP6	PURE-2-2		75.0176	6.22916	0	0		0	0				906.145	9.8236	0	0		0	0	906.145	9.8236	0	0					1	25.201	0
	1-SYBR	ENPP6	PURE-2-3		74.9087	6.22706	0	0		0	0				1026.69	10.0038	0	0		0	0	1026.69	10.0038	0	0					1	25.2031	0
	1-SYBR	ENPP6	UB-1-1		1.15834	0.212062	0	0		0	0				52.8679	5.72432	0	0		0	0	52.8679	5.72432	0	0					1	31.2181	0
	1-SYBR	ENPP6	UB-1-2		1.45056	0.536611	0	0		0	0				66.6244	6.05798	0	0		0	0	66.6244	6.05798	0	0					1	30.8935	0
	1-SYBR	ENPP6	UB-1-3		1.30958	0.3891	0	0		0	0				58.2767	5.86485	0	0		0	0	58.2767	5.86485	0	0					1	31.041	0
	1-SYBR	ENPP6	UB-2-1		0.545698	-0.873824	0	0		0	0				208.416	7.70332	0	0		0	0	208.416	7.70332	0	0					1	32.304	0
	1-SYBR	ENPP6	UB-2-3		0.256843	-1.96104	0	0		0	0				101.79	6.66946	0	0		0	0	101.79	6.66946	0	0					1	33.3912	0
	1-SYBR	GAPDH	H9 -CTRL	C	1	0	0.0930355	0.0930355		0.0537141	0.0537141																			3	17.5893	0.134222
	1-SYBR	GAPDH	PURE-1-1		0.0142255	-6.13537	0	0		0	0																			1	23.7247	0
	1-SYBR	GAPDH	PURE-1-2		0.0133242	-6.2298	0	0		0	0																			1	23.8191	0
	1-SYBR	GAPDH	PURE-1-3		0.0128671	-6.28016	0	0		0	0																			1	23.8695	0
	1-SYBR	GAPDH	PURE-2-1		0.0636389	-3.97395	0	0		0	0																			1	21.5633	0
	1-SYBR	GAPDH	PURE-2-2		0.0827876	-3.59444	0	0		0	0																			1	21.1838	0
	1-SYBR	GAPDH	PURE-2-3		0.0729617	-3.77672	0	0		0	0																			1	21.366	0
	1-SYBR	GAPDH	UB-1-1		0.0219101	-5.51226	0	0		0	0																			1	23.1016	0
	1-SYBR	GAPDH	UB-1-2		0.0217722	-5.52137	0	0		0	0																			1	23.1107	0
	1-SYBR	GAPDH	UB-1-3		0.0224717	-5.47575	0	0		0	0																			1	23.0651	0
	1-SYBR	GAPDH	UB-2-1		0.00261832	-8.57714	0	0		0	0																			1	26.1665	0
	1-SYBR	GAPDH	UB-2-2		0.00252149	-8.63151	0	0		0	0																			1	26.2208	0
	1-SYBR	GAPDH	UB-2-3		0.00252326	-8.6305	0	0		0	0																			1	26.2198	0
	1-SYBR	GFAP	H9 -CTRL	C	1	0	0.203439	0.203439		0.117455	0.117455				1	0	0.223703	0.223703		0.129155	0.129155	1	0	0.223703	0.223703					3	31.0988	0.2935
	1-SYBR	GFAP	PURE-1-1		23.3361	4.54449	0	0		0	0				1640.44	10.6799	0	0		0	0	1640.44	10.6799	0	0					1	26.5543	0
	1-SYBR	GFAP	PURE-1-2		25.1404	4.65194	0	0		0	0				1886.82	10.8817	0	0		0	0	1886.82	10.8817	0	0					1	26.4469	0
	1-SYBR	GFAP	PURE-1-3		20.3616	4.34778	0	0		0	0				1582.45	10.6279	0	0		0	0	1582.45	10.6279	0	0					1	26.751	0
	1-SYBR	GFAP	PURE-2-1		273.807	8.09701	0	0		0	0				4302.51	12.071	0	0		0	0	4302.51	12.071	0	0					1	23.0018	0
	1-SYBR	GFAP	PURE-2-2		231.379	7.85412	0	0		0	0				2794.85	11.4486	0	0		0	0	2794.85	11.4486	0	0					1	23.2447	0
	1-SYBR	GFAP	PURE-2-3		256.564	8.00317	0	0		0	0				3516.42	11.7799	0	0		0	0	3516.42	11.7799	0	0					1	23.0956	0
	1-SYBR	GFAP	UB-1-1		304.271	8.24921	0	0		0	0				13887.2	13.7615	0	0		0	0	13887.2	13.7615	0	0					1	22.8496	0
	1-SYBR	GFAP	UB-1-2		262.962	8.03871	0	0		0	0				12077.9	13.5601	0	0		0	0	12077.9	13.5601	0	0					1	23.0601	0
	1-SYBR	GFAP	UB-1-3		249.962	7.96557	0	0		0	0				11123.4	13.4413	0	0		0	0	11123.4	13.4413	0	0					1	23.1332	0
	1-SYBR	GFAP	UB-2-1		20.1968	4.33606	0	0		0	0				7713.65	12.9132	0	0		0	0	7713.65	12.9132	0	0					1	26.7627	0
	1-SYBR	GFAP	UB-2-2		22.2111	4.47321	0	0		0	0				8808.69	13.1047	0	0		0	0	8808.69	13.1047	0	0					1	26.6256	0
	1-SYBR	GFAP	UB-2-3		20.7657	4.37613	0	0		0	0				8229.73	13.0066	0	0		0	0	8229.73	13.0066	0	0					1	26.7227	0
	1-SYBR	MBP-1	H9 -CTRL	C	1	0	0.552849	0.552849		0.319188	0.319188				1	0	0.560623	0.560623		0.323676	0.323676	1	0	0.560623	0.560623					3	31.7118	0.797593
	1-SYBR	MBP-1	PURE-1-1		62.2687	5.96044	0	0		0	0				4377.25	12.0958	0	0		0	0	4377.25	12.0958	0	0					1	25.7514	0
	1-SYBR	MBP-1	PURE-1-2		73.7488	6.20455	0	0		0	0				5534.94	12.4344	0	0		0	0	5534.94	12.4344	0	0					1	25.5073	0
	1-SYBR	MBP-1	PURE-1-3		57.916	5.85589	0	0		0	0				4501.07	12.1361	0	0		0	0	4501.07	12.1361	0	0					1	25.8559	0
	1-SYBR	MBP-1	PURE-2-1		861.13	9.75009	0	0		0	0				13531.5	13.724	0	0		0	0	13531.5	13.724	0	0					1	21.9617	0
	1-SYBR	MBP-1	PURE-2-2		1055.65	10.0439	0	0		0	0				12751.3	13.6384	0	0		0	0	12751.3	13.6384	0	0					1	21.6679	0
	1-SYBR	MBP-1	PURE-2-3		986.155	9.94567	0	0		0	0				13516.1	13.7224	0	0		0	0	13516.1	13.7224	0	0					1	21.7661	0
	1-SYBR	MBP-1	UB-1-1		21.81	4.44692	0	0		0	0				995.432	9.95918	0	0		0	0	995.432	9.95918	0	0					1	27.2649	0
	1-SYBR	MBP-1	UB-1-2		18.4704	4.20714	0	0		0	0				848.347	9.72851	0	0		0	0	848.347	9.72851	0	0					1	27.5047	0
	1-SYBR	MBP-1	UB-1-3		19.6948	4.29974	0	0		0	0				876.426	9.77549	0	0		0	0	876.426	9.77549	0	0					1	27.4121	0
	1-SYBR	MBP-1	UB-2-1		10.6974	3.41918	0	0		0	0				4085.59	11.9963	0	0		0	0	4085.59	11.9963	0	0					1	28.2926	0
	1-SYBR	MBP-1	UB-2-2		9.41244	3.23457	0	0		0	0				3732.89	11.8661	0	0		0	0	3732.89	11.8661	0	0					1	28.4772	0
	1-SYBR	MBP-1	UB-2-3		9.86113	3.30175	0	0		0	0				3908.1	11.9323	0	0		0	0	3908.1	11.9323	0	0					1	28.4101	0
	1-SYBR	NG2	H9 -CTRL	C	1	0	0.189734	0.189734		0.109543	0.109543				1	0	0.211316	0.211316		0.122003	0.122003	1	0	0.211316	0.211316					3	29.0053	0.273728
	1-SYBR	NG2	PURE-1-1		0.256939	-1.9605	0	0		0	0				18.0618	4.17487	0	0		0	0	18.0618	4.17487	0	0					1	30.9658	0
	1-SYBR	NG2	PURE-1-2		0.649878	-0.621759	0	0		0	0				48.7741	5.60804	0	0		0	0	48.7741	5.60804	0	0					1	29.627	0
	1-SYBR	NG2	PURE-1-3		0.641279	-0.640977	0	0		0	0				49.8384	5.63919	0	0		0	0	49.8384	5.63919	0	0					1	29.6462	0
	1-SYBR	NG2	PURE-2-1		6.31382	2.65851	0	0		0	0				99.2133	6.63246	0	0		0	0	99.2133	6.63246	0	0					1	26.3468	0
	1-SYBR	NG2	PURE-2-2		6.90611	2.78787	0	0		0	0				83.4197	6.38232	0	0		0	0	83.4197	6.38232	0	0					1	26.2174	0
	1-SYBR	NG2	PURE-2-3		7.50188	2.90725	0	0		0	0				102.819	6.68397	0	0		0	0	102.819	6.68397	0	0					1	26.098	0
	1-SYBR	NG2	UB-1-1		0.0797507	-3.64836	0	0		0	0				3.6399	1.8639	0	0		0	0	3.6399	1.8639	0	0					1	32.6536	0
	1-SYBR	NG2	UB-1-2		0.0528447	-4.2421	0	0		0	0				2.42716	1.27927	0	0		0	0	2.42716	1.27927	0	0					1	33.2474	0
	1-SYBR	NG2	UB-1-3		0.0467907	-4.41763	0	0		0	0				2.08221	1.05811	0	0		0	0	2.08221	1.05811	0	0					1	33.4229	0
	1-SYBR	NG2	UB-2-1		0.0203759	-5.617	0	0		0	0				7.78204	2.96015	0	0		0	0	7.78204	2.96015	0	0					1	34.6223	0
	1-SYBR	NG2	UB-2-3		0.0117739	-6.40827	0	0		0	0				4.66615	2.22223	0	0		0	0	4.66615	2.22223	0	0					1	35.4135	0
	1-SYBR	NKX2.2	H9 -CTRL	C	1	0	0.593654	0.593654		0.342747	0.342747				1	0	0.6009	0.6009		0.34693	0.34693	1	0	0.6009	0.6009					3	31.2954	0.856462
	1-SYBR	NKX2.2	PURE-1-1		19.2564	4.26727	0	0		0	0				1353.65	10.4026	0	0		0	0	1353.65	10.4026	0	0					1	27.0281	0
	1-SYBR	NKX2.2	PURE-1-2		23.1038	4.53006	0	0		0	0				1733.97	10.7599	0	0		0	0	1733.97	10.7599	0	0					1	26.7654	0
	1-SYBR	NKX2.2	PURE-1-3		21.6262	4.43471	0	0		0	0				1680.73	10.7149	0	0		0	0	1680.73	10.7149	0	0					1	26.8607	0
	1-SYBR	NKX2.2	PURE-2-1		155.937	7.28482	0	0		0	0				2450.34	11.2588	0	0		0	0	2450.34	11.2588	0	0					1	24.0106	0
	1-SYBR	NKX2.2	PURE-2-2		152.106	7.24893	0	0		0	0				1837.3	10.8434	0	0		0	0	1837.3	10.8434	0	0					1	24.0465	0
	1-SYBR	NKX2.2	PURE-2-3		196.236	7.61645	0	0		0	0				2689.58	11.3932	0	0		0	0	2689.58	11.3932	0	0					1	23.679	0
	1-SYBR	NKX2.2	UB-1-1		6.34274	2.66511	0	0		0	0				289.489	8.17736	0	0		0	0	289.489	8.17736	0	0					1	28.6303	0
	1-SYBR	NKX2.2	UB-1-2		8.23904	3.04248	0	0		0	0				378.42	8.56385	0	0		0	0	378.42	8.56385	0	0					1	28.2529	0
	1-SYBR	NKX2.2	UB-1-3		5.1709	2.37042	0	0		0	0				230.108	7.84616	0	0		0	0	230.108	7.84616	0	0					1	28.925	0
	1-SYBR	NKX2.2	UB-2-1		1.13957	0.188495	0	0		0	0				435.231	8.76564	0	0		0	0	435.231	8.76564	0	0					1	31.1069	0
	1-SYBR	NKX2.2	UB-2-2		2.23764	1.16198	0	0		0	0				887.428	9.79349	0	0		0	0	887.428	9.79349	0	0					1	30.1334	0
	1-SYBR	NKX2.2	UB-2-3		0.289796	-1.78689	0	0		0	0				114.85	6.84361	0	0		0	0	114.85	6.84361	0	0					1	33.0823	0
	1-SYBR	OLIG2	H9 -CTRL	C	1	0	0.324691	0.324691		0.18746	0.18746				1	0	0.337757	0.337757		0.195004	0.195004	1	0	0.337757	0.337757					3	32.8026	0.46843
	1-SYBR	OLIG2	PURE-1-1		50.9656	5.67145	0	0		0	0				3582.68	11.8068	0	0		0	0	3582.68	11.8068	0	0					1	27.1312	0
	1-SYBR	OLIG2	PURE-1-2		48.9951	5.61457	0	0		0	0				3677.14	11.8444	0	0		0	0	3677.14	11.8444	0	0					1	27.1881	0
	1-SYBR	OLIG2	PURE-1-3		65.7104	6.03805	0	0		0	0				5106.83	12.3182	0	0		0	0	5106.83	12.3182	0	0					1	26.7646	0
	1-SYBR	OLIG2	PURE-2-1		405.636	8.66404	0	0		0	0				6374.03	12.638	0	0		0	0	6374.03	12.638	0	0					1	24.1386	0
	1-SYBR	OLIG2	PURE-2-2		580.027	9.17998	0	0		0	0				7006.21	12.7744	0	0		0	0	7006.21	12.7744	0	0					1	23.6227	0
	1-SYBR	OLIG2	PURE-2-3		572.047	9.15999	0	0		0	0				7840.37	12.9367	0	0		0	0	7840.37	12.9367	0	0					1	23.6427	0
	1-SYBR	OLIG2	UB-1-1		10.0013	3.32211	0	0		0	0				456.469	8.83437	0	0		0	0	456.469	8.83437	0	0					1	29.4805	0
	1-SYBR	OLIG2	UB-1-2		11.4804	3.5211	0	0		0	0				527.297	9.04247	0	0		0	0	527.297	9.04247	0	0					1	29.2815	0
	1-SYBR	OLIG2	UB-1-3		13.1616	3.71826	0	0		0	0				585.696	9.19401	0	0		0	0	585.696	9.19401	0	0					1	29.0844	0
	1-SYBR	OLIG2	UB-2-1		1.064	0.0895043	0	0		0	0				406.369	8.66665	0	0		0	0	406.369	8.66665	0	0					1	32.7131	0
	1-SYBR	OLIG2	UB-2-2		1.51997	0.604047	0	0		0	0				602.807	9.23555	0	0		0	0	602.807	9.23555	0	0					1	32.1986	0
	1-SYBR	OLIG2	UB-2-3		3.40524	1.76776	0	0		0	0				1349.54	10.3983	0	0		0	0	1349.54	10.3983	0	0					1	31.0349	0
	1-SYBR	PDGFRA	H9 -CTRL	C	1	0	0.177608	0.177608		0.102542	0.102542				1	0	0.2005	0.2005		0.115759	0.115759	1	0	0.2005	0.2005					3	28.3171	0.256235
	1-SYBR	PDGFRA	PURE-1-1		1.31994	0.400467	0	0		0	0				92.7863	6.53584	0	0		0	0	92.7863	6.53584	0	0					1	27.9167	0
	1-SYBR	PDGFRA	PURE-1-2		1.55959	0.641167	0	0		0	0				117.049	6.87097	0	0		0	0	117.049	6.87097	0	0					1	27.676	0
	1-SYBR	PDGFRA	PURE-1-3		1.189	0.24975	0	0		0	0				92.4059	6.52991	0	0		0	0	92.4059	6.52991	0	0					1	28.0674	0
	1-SYBR	PDGFRA	PURE-2-1		13.1491	3.71689	0	0		0	0				206.62	7.69084	0	0		0	0	206.62	7.69084	0	0					1	24.6002	0
	1-SYBR	PDGFRA	PURE-2-2		15.4606	3.95052	0	0		0	0				186.75	7.54496	0	0		0	0	186.75	7.54496	0	0					1	24.3666	0
	1-SYBR	PDGFRA	PURE-2-3		16.4217	4.03753	0	0		0	0				225.073	7.81425	0	0		0	0	225.073	7.81425	0	0					1	24.2796	0
	1-SYBR	PDGFRA	UB-1-1		0.0299227	-5.06261	0	0		0	0				1.3657	0.449646	0	0		0	0	1.3657	0.449646	0	0					1	33.3797	0
	1-SYBR	PDGFRA	UB-1-2		0.0184393	-5.76107	0	0		0	0				0.846921	-0.239702	0	0		0	0	0.846921	-0.239702	0	0					1	34.0782	0
	1-SYBR	PDGFRA	UB-1-3		0.0170446	-5.87454	0	0		0	0				0.758494	-0.398791	0	0		0	0	0.758494	-0.398791	0	0					1	34.1917	0
	1-SYBR	PDGFRA	UB-2-1		0.0178092	-5.81123	0	0		0	0				6.80177	2.76591	0	0		0	0	6.80177	2.76591	0	0					1	34.1284	0
	1-SYBR	PDGFRA	UB-2-3		0.0166792	-5.90581	0	0		0	0				6.61019	2.72469	0	0		0	0	6.61019	2.72469	0	0					1	34.2229	0
	1-SYBR	SOX10-2	H9 -CTRL	C	1	0	0.431944	0.431944		0.249383	0.249383				1	0	0.44185	0.44185		0.255102	0.255102	1	0	0.44185	0.44185					3	27.7046	0.623164
	1-SYBR	SOX10-2	PURE-1-1		5.46857	2.45116	0	0		0	0				384.419	8.58654	0	0		0	0	384.419	8.58654	0	0					1	25.2534	0
	1-SYBR	SOX10-2	PURE-1-2		6.36953	2.67119	0	0		0	0				478.041	8.90099	0	0		0	0	478.041	8.90099	0	0					1	25.0334	0
	1-SYBR	SOX10-2	PURE-1-3		5.64627	2.4973	0	0		0	0				438.812	8.77746	0	0		0	0	438.812	8.77746	0	0					1	25.2073	0
	1-SYBR	SOX10-2	PURE-2-1		29.4139	4.87843	0	0		0	0				462.2	8.85237	0	0		0	0	462.2	8.85237	0	0					1	22.8261	0
	1-SYBR	SOX10-2	PURE-2-2		35.7224	5.15876	0	0		0	0				431.494	8.7532	0	0		0	0	431.494	8.7532	0	0					1	22.5458	0
	1-SYBR	SOX10-2	PURE-2-3		35.7514	5.15993	0	0		0	0				490.003	8.93665	0	0		0	0	490.003	8.93665	0	0					1	22.5446	0
	1-SYBR	SOX10-2	UB-1-1		0.398763	-1.3264	0	0		0	0				18.1999	4.18586	0	0		0	0	18.1999	4.18586	0	0					1	29.031	0
	1-SYBR	SOX10-2	UB-1-2		0.332415	-1.58894	0	0		0	0				15.2678	3.93242	0	0		0	0	15.2678	3.93242	0	0					1	29.2935	0
	1-SYBR	SOX10-2	UB-1-3		0.488507	-1.03355	0	0		0	0				21.7388	4.4422	0	0		0	0	21.7388	4.4422	0	0					1	28.7381	0
	1-SYBR	SOX10-2	UB-2-1		0.162556	-2.62099	0	0		0	0				62.0841	5.95615	0	0		0	0	62.0841	5.95615	0	0					1	30.3256	0
	1-SYBR	SOX10-2	UB-2-2		0.107558	-3.21681	0	0		0	0				42.6565	5.41469	0	0		0	0	42.6565	5.41469	0	0					1	30.9214	0
	1-SYBR	SOX10-2	UB-2-3		0.0825216	-3.59908	0	0		0	0				32.7044	5.03141	0	0		0	0	32.7044	5.03141	0	0					1	31.3036	0
	1-SYBR	SRT72	H9 -CTRL	C	1	0	0.184429	0.184429		0.10648	0.10648				1	0	0.206566	0.206566		0.119261	0.119261	1	0	0.206566	0.206566					3	23.8951	0.266075
	1-SYBR	SRT72	PURE-1-1		0.0111688	-6.48438	0	0		0	0				0.785127	-0.349003	0	0		0	0	0.785127	-0.349003	0	0					1	30.3795	0
	1-SYBR	SRT72	PURE-1-2		0.013113	-6.25286	0	0		0	0				0.984145	-0.0230576	0	0		0	0	0.984145	-0.0230576	0	0					1	30.148	0
	1-SYBR	SRT72	PURE-1-3		0.019866	-5.65355	0	0		0	0				1.54393	0.626612	0	0		0	0	1.54393	0.626612	0	0					1	29.5486	0
	1-SYBR	SRT72	PURE-2-1		0.0884519	-3.49896	0	0		0	0				1.3899	0.474985	0	0		0	0	1.3899	0.474985	0	0					1	27.3941	0
	1-SYBR	SRT72	PURE-2-2		0.0614786	-4.02377	0	0		0	0				0.742606	-0.429331	0	0		0	0	0.742606	-0.429331	0	0					1	27.9189	0
	1-SYBR	SRT72	PURE-2-3		0.0856818	-3.54487	0	0		0	0				1.17434	0.231849	0	0		0	0	1.17434	0.231849	0	0					1	27.44	0
	1-SYBR	SRT72	UB-1-1		0.022683	-5.46224	0	0		0	0				1.03528	0.0500147	0	0		0	0	1.03528	0.0500147	0	0					1	29.3573	0
	1-SYBR	SRT72	UB-1-2		0.0144087	-6.11692	0	0		0	0				0.661791	-0.595552	0	0		0	0	0.661791	-0.595552	0	0					1	30.012	0
	1-SYBR	SRT72	UB-1-3		0.0258871	-5.27162	0	0		0	0				1.15199	0.204128	0	0		0	0	1.15199	0.204128	0	0					1	29.1667	0
	1-SYBR	SRT72	UB-2-1		0.00440158	-7.82776	0	0		0	0				1.68107	0.749381	0	0		0	0	1.68107	0.749381	0	0					1	31.7229	0
	1-SYBR	SRT72	UB-2-2		0.00188187	-9.05362	0	0		0	0				0.746332	-0.42211	0	0		0	0	0.746332	-0.42211	0	0					1	32.9487	0

## Sheet: Figure 6e
	Data Set	Target	Sample	Control	Relative Quantity	Relative Quantity(lg)	Relative Quantity SD	Corrected Relative Quantity SD	SD RQ(lg)	Relative Quantity SEM	Corrected Relative Quantity SEM	SEM RQ(lg)	Relative Quantity 95% CI Low	Relative Quantity 95% CI High	Unscaled Expression	Unscaled Expression(lg)	Unscaled Expression SD	Corrected Unscaled Expression SD	SD Unscaled Expression(lg)	Unscaled Expression SEM	Corrected Unscaled Expression SEM	Expression	Expression(lg)	Expression SD	Corrected Expression SD	SD Expression(lg)	SEM Expression(lg)	Expression 95% CI Low	Expression 95% CI High	Wells	Mean Cq	Cq SD
	1-SYBR	CREBBP	Amorolfine-1-a		1.84513	0.883722	0	0		0	0																			1	26.1624	0
	1-SYBR	CREBBP	Amorolfine-1-b		1.95824	0.969558	0	0		0	0																			1	26.0765	0
	1-SYBR	CREBBP	Amorolfine-a		1.4398	0.525867	0	0		0	0																			1	26.5202	0
	1-SYBR	CREBBP	Amorolfine-b		1.71074	0.774623	0	0		0	0																			1	26.2715	0
	1-SYBR	CREBBP	CYM5520-1-a		2.28334	1.19115	0	0		0	0																			1	25.8549	0
	1-SYBR	CREBBP	CYM5520-1-b		2.15477	1.10753	0	0		0	0																			1	25.9386	0
	1-SYBR	CREBBP	CYM5520-a		1.9903	0.992988	0	0		0	0																			1	26.0531	0
	1-SYBR	CREBBP	CYM5520-b		2.29592	1.19907	0	0		0	0																			1	25.847	0
	1-SYBR	CREBBP	DMSO-1-a		1.29943	0.377882	0	0		0	0																			1	26.6682	0
	1-SYBR	CREBBP	DMSO-1-b	C	1	0	0	0		0	0																			1	27.0461	0
	1-SYBR	CREBBP	DMSO-a		1.48496	0.570426	0	0		0	0																			1	26.4757	0
	1-SYBR	CREBBP	DMSO-b		1.59123	0.670146	0	0		0	0																			1	26.3759	0
	1-SYBR	CREBBP	Ketoconazole-a		2.01493	1.01073	0	0		0	0																			1	26.0354	0
	1-SYBR	CREBBP	Ketoconazole-b		2.12132	1.08496	0	0		0	0																			1	25.9611	0
	1-SYBR	CREBBP	Ketoconazole1-a		2.63467	1.39762	0	0		0	0																			1	25.6485	0
	1-SYBR	CREBBP	Ketoconazole1b		2.9135	1.54275	0	0		0	0																			1	25.5033	0
	1-SYBR	CREBBP	Rapamycin-1-a		1.073	0.101649	0	0		0	0																			1	26.9444	0
	1-SYBR	CREBBP	Rapamycin-1-b		1.36631	0.450286	0	0		0	0																			1	26.5958	0
	1-SYBR	CREBBP	Rapamycin-a		1.44975	0.535804	0	0		0	0																			1	26.5103	0
	1-SYBR	CREBBP	Rapamycin-b		1.41532	0.501129	0	0		0	0																			1	26.545	0
	1-SYBR	CREBBP	Tasin-1-1-a		1.55325	0.635292	0	0		0	0																			1	26.4108	0
	1-SYBR	CREBBP	Tasin-1-1-b		1.843	0.88206	0	0		0	0																			1	26.164	0
	1-SYBR	CREBBP	Tasin-1-a		1.67353	0.742897	0	0		0	0																			1	26.3032	0
	1-SYBR	CREBBP	Tasin-1-b		1.64039	0.714041	0	0		0	0																			1	26.332	0
	1-SYBR	CREBBP	WZ811-1-a		2.02165	1.01554	0	0		0	0																			1	26.0305	0
	1-SYBR	CREBBP	WZ811-1-b		2.03569	1.02552	0	0		0	0																			1	26.0206	0
	1-SYBR	CREBBP	WZ811-a		1.90076	0.92658	0	0		0	0																			1	26.1195	0
	1-SYBR	CREBBP	WZ811-b		1.62471	0.700181	0	0		0	0																			1	26.3459	0
	1-SYBR	CSPG4	Amorolfine-1-a		1.88579	0.915169	0	0		0	0				1.10332	0.141854	0	0		0	0	1.10332	0.141854	0	0					1	27.2095	0
	1-SYBR	CSPG4	Amorolfine-1-b		1.45845	0.544432	0	0		0	0				0.7667	-0.383267	0	0		0	0	0.7667	-0.383267	0	0					1	27.5802	0
	1-SYBR	CSPG4	Amorolfine-a		1.26275	0.336571	0	0		0	0				0.804602	-0.313652	0	0		0	0	0.804602	-0.313652	0	0					1	27.7881	0
	1-SYBR	CSPG4	Amorolfine-b		1.57	0.650769	0	0		0	0				0.912614	-0.131923	0	0		0	0	0.912614	-0.131923	0	0					1	27.4739	0
	1-SYBR	CSPG4	CYM5520-1-a		1.94345	0.958618	0	0		0	0				1.00977	0.01403	0	0		0	0	ç	0.01403	0	0					1	27.166	0
	1-SYBR	CSPG4	CYM5520-1-b		1.81593	0.860707	0	0		0	0				0.840142	-0.251295	0	0		0	0	0.840142	-0.251295	0	0					1	27.2639	0
	1-SYBR	CSPG4	CYM5520-a		1.71686	0.779772	0	0		0	0				0.962735	-0.0547894	0	0		0	0	0.962735	-0.0547894	0	0					1	27.3449	0
	1-SYBR	CSPG4	CYM5520-b		1.12578	0.170926	0	0		0	0				0.526971	-0.924204	0	0		0	0	0.526971	-0.924204	0	0					1	27.9537	0
	1-SYBR	CSPG4	DMSO-1-a		0.883264	-0.179083	0	0		0	0				1.05849	0.0820126	0	0		0	0	1.05849	0.0820126	0	0					1	28.3037	0
	1-SYBR	CSPG4	DMSO-1-b	C	1	0	0	0		0	0				1	0	0	0		0	0	1	0	0	0					1	28.1247	0
	1-SYBR	CSPG4	DMSO-a		0.895591	-0.159088	0	0		0	0				0.738489	-0.437351	0	0		0	0	0.738489	-0.437351	0	0					1	28.2837	0
	1-SYBR	CSPG4	DMSO-b		1.02182	0.0311391	0	0		0	0				0.705568	-0.503144	0	0		0	0	0.705568	-0.503144	0	0					1	28.0935	0
	1-SYBR	CSPG4	Ketoconazole-a		1.597	0.675363	0	0		0	0				0.843945	-0.244779	0	0		0	0	0.843945	-0.244779	0	0					1	27.4493	0
	1-SYBR	CSPG4	Ketoconazole-b		1.8155	0.860369	0	0		0	0				0.846236	-0.240868	0	0		0	0	0.846236	-0.240868	0	0					1	27.2643	0
	1-SYBR	CSPG4	Ketoconazole1-a		1.6681	0.73821	0	0		0	0				0.725306	-0.463338	0	0		0	0	0.725306	-0.463338	0	0					1	27.3864	0
	1-SYBR	CSPG4	Ketoconazole1b		1.55197	0.6341	0	0		0	0				0.539725	-0.889705	0	0		0	0	0.539725	-0.889705	0	0					1	27.4906	0
	1-SYBR	CSPG4	Rapamycin-1-a		1.14715	0.198053	0	0		0	0				1.11823	0.161219	0	0		0	0	1.11823	0.161219	0	0					1	27.9266	0
	1-SYBR	CSPG4	Rapamycin-1-b		1.72305	0.784968	0	0		0	0				1.39106	0.476187	0	0		0	0	1.39106	0.476187	0	0					1	27.3397	0
	1-SYBR	CSPG4	Rapamycin-a		1.51549	0.599784	0	0		0	0				1.25822	0.331387	0	0		0	0	1.25822	0.331387	0	0					1	27.5249	0
	1-SYBR	CSPG4	Rapamycin-b		1.86655	0.900377	0	0		0	0				1.46206	0.547999	0	0		0	0	1.46206	0.547999	0	0					1	27.2243	0
	1-SYBR	CSPG4	Tasin-1-1-a		1.05835	0.0818122	0	0		0	0				0.674633	-0.567826	0	0		0	0	0.674633	-0.567826	0	0					1	28.0428	0
	1-SYBR	CSPG4	Tasin-1-1-b		1.06763	0.0944156	0	0		0	0				0.606545	-0.721314	0	0		0	0	0.606545	-0.721314	0	0					1	28.0302	0
	1-SYBR	CSPG4	Tasin-1-a		0.983086	-0.0246104	0	0		0	0				0.616996	-0.696668	0	0		0	0	0.616996	-0.696668	0	0					1	28.1493	0
	1-SYBR	CSPG4	Tasin-1-b		1.06505	0.0909159	0	0		0	0				0.635308	-0.654471	0	0		0	0	0.635308	-0.654471	0	0					1	28.0337	0
	1-SYBR	CSPG4	WZ811-1-a		1.6219	0.697683	0	0		0	0				0.791408	-0.337507	0	0		0	0	0.791408	-0.337507	0	0					1	27.427	0
	1-SYBR	CSPG4	WZ811-1-b		1.5508	0.633013	0	0		0	0				0.639859	-0.644174	0	0		0	0	0.639859	-0.644174	0	0					1	27.4916	0
	1-SYBR	CSPG4	WZ811-a		1.44305	0.529125	0	0		0	0				0.742125	-0.430265	0	0		0	0	0.742125	-0.430265	0	0					1	27.5955	0
	1-SYBR	CSPG4	WZ811-b		1.52857	0.612184	0	0		0	0				0.796034	-0.329098	0	0		0	0	0.796034	-0.329098	0	0					1	27.5125	0
	1-SYBR	GAPDH	Amorolfine-1-a		1.58327	0.66291	0	0		0	0																			1	22.5023	0
	1-SYBR	GAPDH	Amorolfine-1-b		1.84784	0.88584	0	0		0	0																			1	22.2794	0
	1-SYBR	GAPDH	Amorolfine-a		1.71069	0.774579	0	0		0	0																			1	22.3907	0
	1-SYBR	GAPDH	Amorolfine-b		1.72999	0.79076	0	0		0	0																			1	22.3745	0
	1-SYBR	GAPDH	CYM5520-1-a		1.62229	0.698028	0	0		0	0																			1	22.4672	0
	1-SYBR	GAPDH	CYM5520-1-b		2.16816	1.11647	0	0		0	0																			1	22.0488	0
	1-SYBR	GAPDH	CYM5520-a		1.59785	0.676135	0	0		0	0																			1	22.4891	0
	1-SYBR	GAPDH	CYM5520-b		1.98782	0.991188	0	0		0	0																			1	22.174	0
	1-SYBR	GAPDH	DMSO-1-a		0.53586	-0.900073	0	0		0	0																			1	24.0653	0
	1-SYBR	GAPDH	DMSO-1-b	C	1	0	0	0		0	0																			1	23.1652	0
	1-SYBR	GAPDH	DMSO-a		0.990411	-0.0139004	0	0		0	0																			1	23.1791	0
	1-SYBR	GAPDH	DMSO-b		1.31806	0.398419	0	0		0	0																			1	22.7668	0
	1-SYBR	GAPDH	Ketoconazole-a		1.77714	0.829556	0	0		0	0																			1	22.3357	0
	1-SYBR	GAPDH	Ketoconazole-b		2.16972	1.11751	0	0		0	0																			1	22.0477	0
	1-SYBR	GAPDH	Ketoconazole1-a		2.0076	1.00548	0	0		0	0																			1	22.1598	0
	1-SYBR	GAPDH	Ketoconazole1b		2.83797	1.50486	0	0		0	0																			1	21.6604	0
	1-SYBR	GAPDH	Rapamycin-1-a		0.980792	-0.0279809	0	0		0	0																			1	23.1932	0
	1-SYBR	GAPDH	Rapamycin-1-b		1.12294	0.167277	0	0		0	0																			1	22.998	0
	1-SYBR	GAPDH	Rapamycin-a		1.00069	0.000991477	0	0		0	0																			1	23.1642	0
	1-SYBR	GAPDH	Rapamycin-b		1.15159	0.203628	0	0		0	0																			1	22.9616	0
	1-SYBR	GAPDH	Tasin-1-1-a		1.58445	0.663983	0	0		0	0																			1	22.5013	0
	1-SYBR	GAPDH	Tasin-1-1-b		1.68109	0.749399	0	0		0	0																			1	22.4158	0
	1-SYBR	GAPDH	Tasin-1-a		1.517	0.601218	0	0		0	0																			1	22.564	0
	1-SYBR	GAPDH	Tasin-1-b		1.71325	0.776733	0	0		0	0																			1	22.3885	0
	1-SYBR	GAPDH	WZ811-1-a		2.07749	1.05484	0	0		0	0																			1	22.1104	0
	1-SYBR	GAPDH	WZ811-1-b		2.88556	1.52885	0	0		0	0																			1	21.6364	0
	1-SYBR	GAPDH	WZ811-a		1.98922	0.9922	0	0		0	0																			1	22.173	0
	1-SYBR	GAPDH	WZ811-b		2.26951	1.18238	0	0		0	0																			1	21.9829	0
	1-SYBR	GFAP-2	Amorolfine-1-a		1.60035	0.678385	0	0		0	0				0.936317	-0.0949314	0	0		0	0	0.936317	-0.0949314	0	0					1	22.2985	0
	1-SYBR	GFAP-2	Amorolfine-1-b		1.7166	0.779554	0	0		0	0				0.90241	-0.148144	0	0		0	0	0.90241	-0.148144	0	0					1	22.1974	0
	1-SYBR	GFAP-2	Amorolfine-a		1.28234	0.358773	0	0		0	0				0.817081	-0.29145	0	0		0	0	0.817081	-0.29145	0	0					1	22.6182	0
	1-SYBR	GFAP-2	Amorolfine-b		1.23366	0.302948	0	0		0	0				0.717105	-0.479744	0	0		0	0	0.717105	-0.479744	0	0					1	22.674	0
	1-SYBR	GFAP-2	CYM5520-1-a		1.67896	0.747569	0	0		0	0				0.872351	-0.197019	0	0		0	0	0.872351	-0.197019	0	0					1	22.2294	0
	1-SYBR	GFAP-2	CYM5520-1-b		1.37209	0.456372	0	0		0	0				0.634798	-0.65563	0	0		0	0	0.634798	-0.65563	0	0					1	22.5206	0
	1-SYBR	GFAP-2	CYM5520-a		1.37625	0.460745	0	0		0	0				0.771738	-0.373817	0	0		0	0	0.771738	-0.373817	0	0					1	22.5162	0
	1-SYBR	GFAP-2	CYM5520-b		1.20937	0.274261	0	0		0	0				0.566101	-0.820869	0	0		0	0	0.566101	-0.820869	0	0					1	22.7027	0
	1-SYBR	GFAP-2	DMSO-1-a		0.849954	-0.234543	0	0		0	0				1.01857	0.0265519	0	0		0	0	1.01857	0.0265519	0	0					1	23.2115	0
	1-SYBR	GFAP-2	DMSO-1-b	C	1	0	0	0		0	0				1	0	0	0		0	0	1	0	0	0					1	22.9769	0
	1-SYBR	GFAP-2	DMSO-a		1.37283	0.457158	0	0		0	0				1.13202	0.178895	0	0		0	0	1.13202	0.178895	0	0					1	22.5198	0
	1-SYBR	GFAP-2	DMSO-b		1.30526	0.384335	0	0		0	0				0.901283	-0.149948	0	0		0	0	0.901283	-0.149948	0	0					1	22.5926	0
	1-SYBR	GFAP-2	Ketoconazole-a		1.7004	0.765871	0	0		0	0				0.898586	-0.154271	0	0		0	0	0.898586	-0.154271	0	0					1	22.2111	0
	1-SYBR	GFAP-2	Ketoconazole-b		1.59512	0.673668	0	0		0	0				0.743513	-0.42757	0	0		0	0	0.743513	-0.42757	0	0					1	22.3033	0
	1-SYBR	GFAP-2	Ketoconazole1-a		2.59287	1.37455	0	0		0	0				1.1274	0.173002	0	0		0	0	1.1274	0.173002	0	0					1	21.6024	0
	1-SYBR	GFAP-2	Ketoconazole1b		2.62967	1.39488	0	0		0	0				0.914513	-0.128925	0	0		0	0	0.914513	-0.128925	0	0					1	21.582	0
	1-SYBR	GFAP-2	Rapamycin-1-a		1.60538	0.682915	0	0		0	0				1.56491	0.646081	0	0		0	0	1.56491	0.646081	0	0					1	22.294	0
	1-SYBR	GFAP-2	Rapamycin-1-b		1.70216	0.767366	0	0		0	0				1.37419	0.458585	0	0		0	0	1.37419	0.458585	0	0					1	22.2096	0
	1-SYBR	GFAP-2	Rapamycin-a		1.43293	0.518964	0	0		0	0				1.18967	0.250566	0	0		0	0	1.18967	0.250566	0	0					1	22.458	0
	1-SYBR	GFAP-2	Rapamycin-b		1.27284	0.348049	0	0		0	0				0.997004	-0.00432873	0	0		0	0	0.997004	-0.00432873	0	0					1	22.6289	0
	1-SYBR	GFAP-2	Tasin-1-1-a		1.44778	0.53384	0	0		0	0				0.922872	-0.115798	0	0		0	0	0.922872	-0.115798	0	0					1	22.4431	0
	1-SYBR	GFAP-2	Tasin-1-1-b		1.61857	0.694717	0	0		0	0				0.919542	-0.121012	0	0		0	0	0.919542	-0.121012	0	0					1	22.2822	0
	1-SYBR	GFAP-2	Tasin-1-a		1.30205	0.380788	0	0		0	0				0.817183	-0.291269	0	0		0	0	0.817183	-0.291269	0	0					1	22.5961	0
	1-SYBR	GFAP-2	Tasin-1-b		1.31063	0.390255	0	0		0	0				0.781798	-0.355131	0	0		0	0	0.781798	-0.355131	0	0					1	22.5867	0
	1-SYBR	GFAP-2	WZ811-1-a		2.33956	1.22623	0	0		0	0				1.14159	0.191045	0	0		0	0	1.14159	0.191045	0	0					1	21.7507	0
	1-SYBR	GFAP-2	WZ811-1-b		2.18978	1.13079	0	0		0	0				0.903501	-0.146401	0	0		0	0	0.903501	-0.146401	0	0					1	21.8461	0
	1-SYBR	GFAP-2	WZ811-a		1.82296	0.866282	0	0		0	0				0.937501	-0.0931084	0	0		0	0	0.937501	-0.0931084	0	0					1	22.1106	0
	1-SYBR	GFAP-2	WZ811-b		1.55944	0.641024	0	0		0	0				0.812107	-0.300258	0	0		0	0	0.812107	-0.300258	0	0					1	22.3359	0
	1-SYBR	MBP-1	Amorolfine-1-a		15.1202	3.91841	0	0		0	0				8.8464	3.14509	0	0		0	0	8.8464	3.14509	0	0					1	25.7545	0
	1-SYBR	MBP-1	Amorolfine-1-b		17.0622	4.09273	0	0		0	0				8.96953	3.16503	0	0		0	0	8.96953	3.16503	0	0					1	25.5802	0
	1-SYBR	MBP-1	Amorolfine-a		9.6673	3.27311	0	0		0	0				6.15983	2.62289	0	0		0	0	6.15983	2.62289	0	0					1	26.3998	0
	1-SYBR	MBP-1	Amorolfine-b		10.6993	3.41945	0	0		0	0				6.21932	2.63676	0	0		0	0	6.21932	2.63676	0	0					1	26.2534	0
	1-SYBR	MBP-1	CYM5520-1-a		2.81213	1.49166	0	0		0	0				1.46112	0.547073	0	0		0	0	1.46112	0.547073	0	0					1	28.1812	0
	1-SYBR	MBP-1	CYM5520-1-b		2.85284	1.5124	0	0		0	0				1.31987	0.400398	0	0		0	0	1.31987	0.400398	0	0					1	28.1605	0
	1-SYBR	MBP-1	CYM5520-a		1.66385	0.734524	0	0		0	0				0.933008	-0.100038	0	0		0	0	0.933008	-0.100038	0	0					1	28.9384	0
	1-SYBR	MBP-1	CYM5520-b		1.74771	0.805468	0	0		0	0				0.818094	-0.289662	0	0		0	0	0.818094	-0.289662	0	0					1	28.8674	0
	1-SYBR	MBP-1	DMSO-1-a		1.25613	0.328991	0	0		0	0				1.50534	0.590087	0	0		0	0	1.50534	0.590087	0	0					1	29.3439	0
	1-SYBR	MBP-1	DMSO-1-b	C	1	0	0	0		0	0				1	0	0	0		0	0	1	0	0	0					1	29.6729	0
	1-SYBR	MBP-1	DMSO-a		1.55011	0.632368	0	0		0	0				1.27819	0.354105	0	0		0	0	1.27819	0.354105	0	0					1	29.0405	0
	1-SYBR	MBP-1	DMSO-b		2.49192	1.31726	0	0		0	0				1.72067	0.782973	0	0		0	0	1.72067	0.782973	0	0					1	28.3556	0
	1-SYBR	MBP-1	Ketoconazole-a		7.34234	2.87624	0	0		0	0				3.88011	1.9561	0	0		0	0	3.88011	1.9561	0	0					1	26.7966	0
	1-SYBR	MBP-1	Ketoconazole-b		6.5483	2.71112	0	0		0	0				3.05227	1.60988	0	0		0	0	3.05227	1.60988	0	0					1	26.9618	0
	1-SYBR	MBP-1	Ketoconazole1-a		8.24016	3.04267	0	0		0	0				3.58289	1.84112	0	0		0	0	3.58289	1.84112	0	0					1	26.6302	0
	1-SYBR	MBP-1	Ketoconazole1b		8.82226	3.14115	0	0		0	0				3.0681	1.61734	0	0		0	0	3.0681	1.61734	0	0					1	26.5317	0
	1-SYBR	MBP-1	Rapamycin-1-a		0.50945	-0.972987	0	0		0	0				0.496608	-1.00982	0	0		0	0	0.496608	-1.00982	0	0					1	30.6459	0
	1-SYBR	MBP-1	Rapamycin-1-b		0.847562	-0.238609	0	0		0	0				0.684257	-0.547391	0	0		0	0	0.684257	-0.547391	0	0					1	29.9115	0
	1-SYBR	MBP-1	Rapamycin-a		0.565207	-0.823148	0	0		0	0				0.469259	-1.09155	0	0		0	0	0.469259	-1.09155	0	0					1	30.496	0
	1-SYBR	MBP-1	Rapamycin-b		0.329035	-1.60369	0	0		0	0				0.25773	-1.95607	0	0		0	0	0.25773	-1.95607	0	0					1	31.2766	0
	1-SYBR	MBP-1	Tasin-1-1-a		9.33395	3.22249	0	0		0	0				5.94983	2.57285	0	0		0	0	5.94983	2.57285	0	0					1	26.4504	0
	1-SYBR	MBP-1	Tasin-1-1-b		9.14011	3.19221	0	0		0	0				5.19269	2.37648	0	0		0	0	5.19269	2.37648	0	0					1	26.4807	0
	1-SYBR	MBP-1	Tasin-1-a		6.3182	2.65951	0	0		0	0				3.96537	1.98746	0	0		0	0	3.96537	1.98746	0	0					1	27.0134	0
	1-SYBR	MBP-1	Tasin-1-b		7.35256	2.87825	0	0		0	0				4.38586	2.13286	0	0		0	0	4.38586	2.13286	0	0					1	26.7946	0
	1-SYBR	MBP-1	WZ811-1-a		2.94952	1.56048	0	0		0	0				1.43922	0.525291	0	0		0	0	1.43922	0.525291	0	0					1	28.1124	0
	1-SYBR	MBP-1	WZ811-1-b		3.1228	1.64284	0	0		0	0				1.28846	0.365652	0	0		0	0	1.28846	0.365652	0	0					1	28.03	0
	1-SYBR	MBP-1	WZ811-a		1.972	0.979661	0	0		0	0				1.01415	0.0202714	0	0		0	0	1.01415	0.0202714	0	0					1	28.6932	0
	1-SYBR	MBP-1	WZ811-b		2.45341	1.29479	0	0		0	0				1.27766	0.353503	0	0		0	0	1.27766	0.353503	0	0					1	28.3781	0
	1-SYBR	PDGFRa	Amorolfine-1-a		2.43119	1.28166	0	0		0	0				1.42242	0.508347	0	0		0	0	1.42242	0.508347	0	0					1	26.8227	0
	1-SYBR	PDGFRa	Amorolfine-1-b		2.23877	1.16271	0	0		0	0				1.17691	0.235009	0	0		0	0	1.17691	0.235009	0	0					1	26.9416	0
	1-SYBR	PDGFRa	Amorolfine-a		1.64394	0.717157	0	0		0	0				1.04749	0.066934	0	0		0	0	1.04749	0.066934	0	0					1	27.3872	0
	1-SYBR	PDGFRa	Amorolfine-b		2.42308	1.27684	0	0		0	0				1.40849	0.494152	0	0		0	0	1.40849	0.494152	0	0					1	26.8275	0
	1-SYBR	PDGFRa	CYM5520-1-a		2.49458	1.3188	0	0		0	0				1.29613	0.37421	0	0		0	0	1.29613	0.37421	0	0					1	26.7856	0
	1-SYBR	PDGFRa	CYM5520-1-b		1.95265	0.965432	0	0		0	0				0.903396	-0.14657	0	0		0	0	0.903396	-0.14657	0	0					1	27.1389	0
	1-SYBR	PDGFRa	CYM5520-a		1.67091	0.740636	0	0		0	0				0.93697	-0.0939252	0	0		0	0	0.93697	-0.0939252	0	0					1	27.3637	0
	1-SYBR	PDGFRa	CYM5520-b		2.15663	1.10878	0	0		0	0				1.0095	0.013647	0	0		0	0	1.0095	0.013647	0	0					1	26.9956	0
	1-SYBR	PDGFRa	DMSO-1-a		0.667377	-0.583426	0	0		0	0				0.799777	-0.322331	0	0		0	0	0.799777	-0.322331	0	0					1	28.6878	0
	1-SYBR	PDGFRa	DMSO-1-b	C	1	0	0	0		0	0				1	0	0	0		0	0	1	0	0	0					1	28.1044	0
	1-SYBR	PDGFRa	DMSO-a		1.13204	0.178931	0	0		0	0				0.933465	-0.0993324	0	0		0	0	0.933465	-0.0993324	0	0					1	27.9254	0
	1-SYBR	PDGFRa	DMSO-b		1.51368	0.59806	0	0		0	0				1.0452	0.0637775	0	0		0	0	1.0452	0.0637775	0	0					1	27.5063	0
	1-SYBR	PDGFRa	Ketoconazole-a		2.88619	1.52917	0	0		0	0				1.52523	0.609025	0	0		0	0	1.52523	0.609025	0	0					1	26.5752	0
	1-SYBR	PDGFRa	Ketoconazole-b		3.07523	1.6207	0	0		0	0				1.43342	0.519457	0	0		0	0	1.43342	0.519457	0	0					1	26.4837	0
	1-SYBR	PDGFRa	Ketoconazole1-a		2.64852	1.40518	0	0		0	0				1.1516	0.203636	0	0		0	0	1.1516	0.203636	0	0					1	26.6992	0
	1-SYBR	PDGFRa	Ketoconazole1b		2.8098	1.49047	0	0		0	0				0.977157	-0.0333384	0	0		0	0	0.977157	-0.0333384	0	0					1	26.6139	0
	1-SYBR	PDGFRa	Rapamycin-1-a		2.90849	1.54027	0	0		0	0				2.83517	1.50343	0	0		0	0	2.83517	1.50343	0	0					1	26.5641	0
	1-SYBR	PDGFRa	Rapamycin-1-b		3.00612	1.5879	0	0		0	0				2.42691	1.27912	0	0		0	0	2.42691	1.27912	0	0					1	26.5165	0
	1-SYBR	PDGFRa	Rapamycin-a		3.21833	1.68631	0	0		0	0				2.67199	1.41791	0	0		0	0	2.67199	1.41791	0	0					1	26.418	0
	1-SYBR	PDGFRa	Rapamycin-b		3.09792	1.6313	0	0		0	0				2.42657	1.27892	0	0		0	0	2.42657	1.27892	0	0					1	26.4731	0
	1-SYBR	PDGFRa	Tasin-1-1-a		2.57414	1.36409	0	0		0	0				1.64086	0.714453	0	0		0	0	1.64086	0.714453	0	0					1	26.7403	0
	1-SYBR	PDGFRa	Tasin-1-1-b		2.54757	1.34912	0	0		0	0				1.44733	0.533392	0	0		0	0	1.44733	0.533392	0	0					1	26.7552	0
	1-SYBR	PDGFRa	Tasin-1-a		1.25763	0.330709	0	0		0	0				0.789303	-0.341348	0	0		0	0	0.789303	-0.341348	0	0					1	27.7736	0
	1-SYBR	PDGFRa	Tasin-1-b		1.94532	0.96001	0	0		0	0				1.1604	0.214623	0	0		0	0	1.1604	0.214623	0	0					1	27.1443	0
	1-SYBR	PDGFRa	WZ811-1-a		1.88288	0.912938	0	0		0	0				0.918753	-0.122251	0	0		0	0	0.918753	-0.122251	0	0					1	27.1914	0
	1-SYBR	PDGFRa	WZ811-1-b		2.61617	1.38746	0	0		0	0				1.07943	0.110273	0	0		0	0	1.07943	0.110273	0	0					1	26.7169	0
	1-SYBR	PDGFRa	WZ811-a		2.17622	1.12183	0	0		0	0				1.11918	0.162437	0	0		0	0	1.11918	0.162437	0	0					1	26.9825	0
	1-SYBR	PDGFRa	WZ811-b		1.89736	0.923993	0	0		0	0				0.988087	-0.0172898	0	0		0	0	0.988087	-0.0172898	0	0					1	27.1804	0
	1-SYBR	SOX10	Amorolfine-1-a		1.62741	0.702574	0	0		0	0				0.952148	-0.0707422	0	0		0	0	0.952148	-0.0707422	0	0					1	25.585	0
	1-SYBR	SOX10	Amorolfine-1-b		1.88949	0.917997	0	0		0	0				0.993298	-0.0097012	0	0		0	0	0.993298	-0.0097012	0	0					1	25.3695	0
	1-SYBR	SOX10	Amorolfine-a		1.83541	0.8761	0	0		0	0				1.16949	0.225877	0	0		0	0	1.16949	0.225877	0	0					1	25.4114	0
	1-SYBR	SOX10	Amorolfine-b		2.01212	1.00871	0	0		0	0				1.16961	0.226023	0	0		0	0	1.16961	0.226023	0	0					1	25.2788	0
	1-SYBR	SOX10	CYM5520-1-a		2.08153	1.05764	0	0		0	0				1.08152	0.113056	0	0		0	0	1.08152	0.113056	0	0					1	25.2299	0
	1-SYBR	SOX10	CYM5520-1-b		2.20986	1.14395	0	0		0	0				1.0224	0.0319527	0	0		0	0	1.0224	0.0319527	0	0					1	25.1436	0
	1-SYBR	SOX10	CYM5520-a		1.55955	0.641126	0	0		0	0				0.874521	-0.193435	0	0		0	0	0.874521	-0.193435	0	0					1	25.6464	0
	1-SYBR	SOX10	CYM5520-b		1.84216	0.881396	0	0		0	0				0.862303	-0.213734	0	0		0	0	0.862303	-0.213734	0	0					1	25.4061	0
	1-SYBR	SOX10	DMSO-1-a		0.845322	-0.242428	0	0		0	0				1.01302	0.0186676	0	0		0	0	1.01302	0.0186676	0	0					1	26.53	0
	1-SYBR	SOX10	DMSO-1-b	C	1	0	0	0		0	0				1	0	0	0		0	0	1	0	0	0					1	26.2875	0
	1-SYBR	SOX10	DMSO-a		1.53165	0.615083	0	0		0	0				1.26297	0.33682	0	0		0	0	1.26297	0.33682	0	0					1	25.6725	0
	1-SYBR	SOX10	DMSO-b		1.59361	0.672295	0	0		0	0				1.10039	0.138012	0	0		0	0	1.10039	0.138012	0	0					1	25.6152	0
	1-SYBR	SOX10	Ketoconazole-a		2.68047	1.42249	0	0		0	0				1.41651	0.502346	0	0		0	0	1.41651	0.502346	0	0					1	24.8651	0
	1-SYBR	SOX10	Ketoconazole-b		2.65853	1.41063	0	0		0	0				1.23919	0.309393	0	0		0	0	1.23919	0.309393	0	0					1	24.8769	0
	1-SYBR	SOX10	Ketoconazole1-a		3.28708	1.71681	0	0		0	0				1.42925	0.51526	0	0		0	0	1.42925	0.51526	0	0					1	24.5707	0
	1-SYBR	SOX10	Ketoconazole1b		3.41879	1.77348	0	0		0	0				1.18894	0.24968	0	0		0	0	1.18894	0.24968	0	0					1	24.5141	0
	1-SYBR	SOX10	Rapamycin-1-a		1.47845	0.564086	0	0		0	0				1.44118	0.527251	0	0		0	0	1.44118	0.527251	0	0					1	25.7235	0
	1-SYBR	SOX10	Rapamycin-1-b		1.34755	0.430334	0	0		0	0				1.08791	0.121553	0	0		0	0	1.08791	0.121553	0	0					1	25.8572	0
	1-SYBR	SOX10	Rapamycin-a		1.20823	0.272892	0	0		0	0				1.00312	0.00449411	0	0		0	0	1.00312	0.00449411	0	0					1	26.0147	0
	1-SYBR	SOX10	Rapamycin-b		1.21198	0.277361	0	0		0	0				0.949331	-0.0750169	0	0		0	0	0.949331	-0.0750169	0	0					1	26.0102	0
	1-SYBR	SOX10	Tasin-1-1-a		1.8672	0.900879	0	0		0	0				1.19023	0.251241	0	0		0	0	1.19023	0.251241	0	0					1	25.3867	0
	1-SYBR	SOX10	Tasin-1-1-b		1.99849	0.998909	0	0		0	0				1.13538	0.183179	0	0		0	0	1.13538	0.183179	0	0					1	25.2886	0
	1-SYBR	SOX10	Tasin-1-a		1.36429	0.448151	0	0		0	0				0.856244	-0.223906	0	0		0	0	0.856244	-0.223906	0	0					1	25.8394	0
	1-SYBR	SOX10	Tasin-1-b		1.84077	0.880306	0	0		0	0				1.09803	0.134919	0	0		0	0	1.09803	0.134919	0	0					1	25.4072	0
	1-SYBR	SOX10	WZ811-1-a		2.56354	1.35814	0	0		0	0				1.25088	0.322948	0	0		0	0	1.25088	0.322948	0	0					1	24.9294	0
	1-SYBR	SOX10	WZ811-1-b		2.40546	1.26631	0	0		0	0				0.992491	-0.0108741	0	0		0	0	0.992491	-0.0108741	0	0					1	25.0212	0
	1-SYBR	SOX10	WZ811-a		2.25337	1.17208	0	0		0	0				1.15885	0.212695	0	0		0	0	1.15885	0.212695	0	0					1	25.1155	0
	1-SYBR	SOX10	WZ811-b		2.15588	1.10828	0	0		0	0				1.12272	0.166997	0	0		0	0	1.12272	0.166997	0	0					1	25.1793	0

## Sheet: Supplemental Figure 3b
Imge #	%both	%red only	%green only	4	% overlap	% green only	% red only
A	76.32	5.26	0	81.58	93.5523	6.44766	0
B	92.68	0	7.32	100	92.68	0	7.32
C	58.14	2.33	25.58	86.05	67.5654	2.70773	29.7269
D	54.35	1.09	9.78	65.22	83.3333	1.67127	14.9954
E	66.67	2.08	6.25	75	88.8933	2.77333	8.33333
F	61.4	8.77	14.04	84.21	72.913	10.4144	16.6726
G	62.5	5	7.5	75	83.3333	6.66667	10
I	57.14	3.57	21.43	82.14	69.5642	4.34624	26.0896
J	59.65	3.51	22.81	85.97	69.3847	4.08282	26.5325
K	22.73	0.91	3.64	27.28	83.3211	3.33578	13.3431
L	39.24	5.06	2.53	46.83	83.7924	10.805	5.40252
M	41.03	10.26	5.13	56.42	72.7224	18.185	9.09252
AVERAGE					80.088	5.953	13.959

## Sheet: Figure 5e
cell type	overlap	human	mouse
oligos	41	233	157
OPCs	34	157	534
astros	79	371	634
ALCs Overlap	Human ALCs	Mouse ALCs		OLLCs Overlap	human OLLCs	Mouse OLLCs		OPC Overlap	human OPCs	Mouse OPCs
GFAP	AGT	GJA1		BCAS1	MIR219A2	FA2H		FABP7	C1orf61	SNX22
AQP4	CD99	MLC1		PLP1	PRDX1	PPP1R16B		PTPRZ1	HMP19	NXPH1
CLU	MGST1	ACSBG1		SIRT2	KIF21A	RTKN		SOX6	CALM1	IGF2
SPARCL1	S100A10	APOE		CNP	SLC25A5	GPD1		ARL4A	DBI	DUSP6
ID3	CA2	SORBS1		SLC44A1	WASF1	EPHB1		SOX4	RACK1	ABHD2
F3	HSPB8	SLC1A2		RAB33A	GPC3	ADAMTS4		GRIA2	RAB31	ACCN2
DCLK1	NMB	KCNN3		NFASC	UGT8	AATK		GPM6A	HIP1	ACCN4
EDNRB	ANOS1	LRIG1		FYN	DYNLL1	SH3GL3		NOVA1	EEF1A1	ACHE
EZR	CRYAB	ALDOC		GPR17	CADM2	CNTN2		HEY1	MAP2	ACSL6
TNC	SPARC	GDPD2		MOG	SMOC1	SRCIN1		CCND1	GAS5	ADAM9
DTNA	PEA15	GABBR2		ENPP6	FERMT1	TMCC2		ZFP36L2	RPL13A	ADAMTS1
RGMA	IGFBP7	ARHGEF4		APOD	ARHGAP5	ELOVL1		EPN2	RPL18A	ADCYAP1R1
VIM	B2M	PFKFB3		MBP	LSAMP	OTUD7B		BEX2	RPS8	ADNP
ATP1B2	AHCYL1	SLC4A4		CDK18	EPB41L2	MARCH8		HES5	PHLDA1	AFAP1L2
TGFB2	SPON1	PDPN		MYRF	SGK1	DHCR24		TRAF4	RPL15	AGRN
ID4	PON2	PDLIM4		CHN2	TUBA1A	MAPK8IP1		KHDRBS3	RPL23	AI854517
CCDC80	PSRC1	SDC2		TMOD1	GALNT13	PACS2		B2M	RPL34	ALAS2
ID1	FABP5	FKBP10		TMEM163	TMEM206	ADO		TRIB2	RPS25	ALCAM
ID2	OGFRL1	ANK2		TMEM108	FAM13C	ABCA2		SERPINE2	RPS27	ALDH2
CNN3	NFIA	SPRY2		PTGDS	ATCAY	ABLIM2		CNTN1	RPL10A	AMOTL2
CST3	LIMCH1	TNIK		ERBB3	MARCKSL1	ACSL1		ATP1B2	RPS28	AMPD3
ITGA6	HLA-C	PMP22		RAP2A	GRIA2	ACSS2		TRIM9	TRIO	ANXA6
HOPX	CXXC5	FMN2		RND2	HMGCS1	ADI1		GPR37L1	RPL6	APCDD1
MALAT1	RASSF4	CAMK2G		ICK	SCRG1	ADSSL1		FXYD6	RPS29	APEX1
DKK3	HLA-B	IRS2		CLDN11	HIPK2	AGPAT4		GPR17	MTATP6P1	APOE
ZFP36L1	IFI16	JAM2		SEMA4D	PFN2	ANLN		MYO5A	RPL21	ARGLU1
NTRK2	NLRP1	SDC3		MAG	SOX2-OT	ARHGEF10		NEU4	RPL13P12	ARHGAP31
ATP1A2	PRPS1	NDRG2		APLP1	CENPJ	ARSG		NNAT	LIMA1	ARL4C
RFX4	WLS	FAM181B		PRICKLE1	SGCD	ASPA		NRXN1	STMN2	ARSB
FOS	TMEM255A	SOX21		PLEKHA1	TNR	CAPN5		P2RX7	TAOK3	ARXES1
CTNND2	LRRCC1	VCL		PADI2	SEMA6D	CAR14		SMOC1	FGF12	ARXES2
TIMP3	RNF19A	ARL4C		STRN	SOX10	CARHSP1		TAGLN3	RPS2P5	ASPH
BAALC	HSDL2	CPEB4		SLC12A2	FRMD4B	CDC42EP2		TNR	ETV1	ASTN1
JUN	BDH2	TJP1		OSBPL1A	MT-CO1	CLDN14		TTC3	RPL37	ASTN2
HEY1	RHOC	HMGB2		PLLP	BCAN	CMTM5			PLPPR1	ATF3
BHLHE40	RAB13	DEK		SEMA5A	E2F3	COL9A3			RPS21	ATP1A2
CYR61	VMP1	NASP		GLTP	PGRMC1	CPOX			RP4-765C7.2	ATP1B1
SLC1A3	PLA2G16	HMGB3		SHISA4	CRB1	CRYAB			RPL39	B3GAT2
TMEM47	DST	CKAP5		S100B	PPP2R2B	DBNDD2			SCD5	B4GALNT1
PBXIP1	SPTBN1	HMGN1		SECISBP2L	TCF7L2	DDR1			OLIG1	BASP1
HES1	ITM2B	HNRNPA2B1		APBB1	PTMA	DIP2A			NKX2-2	BCAN
SLC3A2	ADAM9	MMD			RTN4	DLK2			DCX	BEX1
DCLK2	PRDX6	SRSF10			FXYD6	DNAJB2			RPL36	BGN
MEIS2	ANXA5	CBX5			NCAM1	DOCK10			AC007969.5	BHLHB9
NPAS3	PDLIM3	IER2			GNB4	DPY19L1			RP11-84E17.1	BMP7
NEAT1	FHL1	TUBB2A			MT-CO3	DUSP15			MIF	BTG2
ENAH	CTNNA1	EGR1			FDPS	EFHD1			CA10	C1QB
PBX1	LAPTM4A	SFPQ			MAP4K5	EFNB3			RPL36A	C1QC
BTG2	CAMK2N1	RBMX			CAMSAP2	ELOVL7			HIST3H2A	C1QL1
GLUD1	AK2	GLA			FDFT1	EML1			RPL41	C1QL3
HTRA1	SPAG16	HNRNPH1			ACTB	ENDOD1			GABPB1-AS1	C1QTNF6
PDLIM5	MIR100HG	HNRNPM			ACTG1	ENOPH1			COL11A1	C530028O21RIK
ANXA6	AP1S2	IKBIP			PPFIBP1	ENPP2			SNHG8	CACNG4
SAT1	PSAP	KLF6			MYO5A	ERMN			EPB41L4A-AS1	CALCRL
NR2F1	HLA-A	POU3F3			MOB3B	FAH			RPL9P9	CALY
MEST	MPC1	ABCA1			CCSER2	FAM57A			RP11-343H5.4	CAMK1
IDH2	WASF2	ABCD2			ACAT2	FEZ1			H19	CASK
ALCAM	FTH1	ABI1			FGF12	GAL3ST1			IFI6	CASKIN1
ALDH2	PTTG1IP	ABR			MPZL1	GAMT			HLA-A	CASKIN2
ATF3	CANX	ACAA2			PCDH7	GAS7			HLA-B	CAV1
ATP1B1	TSPAN3	ACADL			DSTN	GJB1			HS3ST1	CAV2
BMPR1B	SPECC1	ACSL6			SNX22	GJC2			IGFBP5	CBR3
CDH2	RAB29	ACSS1			PEBP1	GJC3			PMP2	CCDC107
CDO1	DAAM1	ACTR3B			TSC22D4	GOLGA7			RBP1	CCL3
CTGF	LAMP2	ADAMTS1			GNG2	GP1BB			HLA-C	CCL4
DNAJC3	TSPAN5	ADCY2			MSMO1	GPR37			ISG15	CCND3
DUSP1	REXO2	ADCYAP1R1			PLPPR1	GPR62			CD9	CCNL1
FJX1	DARS	ADHFE1			HIST3H2A	GSN			WWTR1	CD164
FSTL1	NPC2	ADORA2B			ZEB2	GSS			IFI16	CD200
GLUL	GABARAPL2	ADRBK2			TNFRSF21	HAPLN2			FOS	CD302
IGFBP5	ADK	AFAP1L2			SCD	HIST1H2BC			BAALC	CD83
ITGAV	MAP1B	AFF4			ANP32B	HS3ST1			C1orf21	CDH13
ITSN1	ATP2B4	AGRN			NDUFB2	INF2			SAT1	CDH2
JUNB	MORN2	AI464131			KANK1	JAM3			SCRG1	CDK5R1
PLOD2	C1orf198	AI854517			NKX2-2	JOSD2			MTSS1	CDO1
SLC9A3R1	TMED10	AIFM3			MAP4K4	KAZN			NUPL2	CELF2
SRGAP3	RIT1	AKAP8			EBP	KIF19A			CST3	CENPV
TOB1	PMP2	AKT2			PTN	KIF5A			S100B	CHGA
WWTR1	QPRT	ALDH1L1			ARPC5	KLHL2			WSCD1	CHL1
	NREP	ALPL			TSC22D1	KNDC1			CD63	CHPF
	MT-ND5	ALS2CL			HSD17B7	LASS2			NDFIP1	CHPT1
	GNPTG	AMMECR1L			RP11-89N17.4	LGI3			PLLP	CHRNA4
	CD63	AMOT			KCTD12	LIMS2			PPIB	CHST11
	ZBTB20	AMOTL2			ZNF488	LPAR1			RGS16	CLK1
	PLPP3	AMPD2			ARHGAP5-AS1	MAL			SRI	CLSTN3
	FAM171B	ANGPTL4			SLC7A14	MAP6D1			PLPP3	CLU
	MT-RNR2	AP3S1			TMCC3	MICALL1			REV3L	CMTM3
	SULF2	APCDD1			DLG1	MOBP			CARS	CMTM4
	STAT3	APPL2			SLC24A2	MTAP1A			ADGRG1	CNOT6
	MYL6	ARGLU1			FAM131C	MTAP7			SEC11C	COL1A2
	LINC00461	ARHGAP21			TMEM63A	NDRG1			RTN1	COL3A1
	ADD3	ARHGAP5			APCDD1	NIPA1			CRABP1	COL4A1
	CAMTA1	ARHGEF12			CPM	NIPAL4			ELAVL4	COTL1
	FERMT2	ARHGEF25			FBXO32	NKAIN1			MIAT	CPE
	TMOD1	ARHGEF26			TM7SF3	NKAIN2			NREP	CPSF6
	GOLM1	ARHGEF40			RGS16	NKX6-2			TERF2IP	CRMP1
	ACO2	ARL4A			RASGEF1B	NUDT4			SOX11	CRYL1
	LAMP1	ARPP21			TRIM2	OPALIN			CEP170	CSF1R
	APP	ARRB1			FRMD4A	PARVB			TMSB4X	CSPG4
	CTSB	ARXES1			PLCB1	PCDH9			MATR3	CSPG5
	CALU	ARXES2			FMNL2	PCYT2			STMN1	CTHRC1
	NME3	ASAH1			GOLIM4	PDLIM2			MOG	CTNND2
	NTPCR	ASPH			PIGM	PEX5L			BCAS1	CTSS
	LAMTOR2	ASTN1			TECPR2	PHLDA3			FAM13C	CWC22
	TXN	ATE1			STX4	PHLDB1			CRB1	CX3CL1
	SNX3	ATL2			PKP4	PLEKHB1			PLP1	CX3CR1
	MAP4	ATP11B			ZFYVE16	PLEKHH1			RP11-89N17.4	CXADR
	CHURC1	ATP13A4			TECR	PLXNB3			RND2	CXCL14
	APC	ATRX			ACLY	PPAP2C			CHN2	CXCR7
	IFI6	AXL			SEPT7	PPP1R14A			ARHGAP5	CYFIP1
	FEZ2	AZIN1			BIN1	PPPDE2			FERMT1	CYP2J9
	CKB	BAI3			CTD-2636A23.2	PRKCZ			SGCD	CYR61
	SDCBP	BCAN			RP4-555D20.2	PRR18			ENPP6	DAB1
	KIF1B	BCLAF1			LCORL	PRR5L			PKP4	DAG1
	GSTM3	BMP7			SPOCK1	PTPRD			CDK18	DBC1
	SNX5	BMPR1A			ATP1B1	QDPR			GNB4	DBN1
	WASL	BTBD17			DIXDC1	RHOU			UGT8	DCAF12L1
	PCSK1N	BTG1			ITPR2	RNF122			NFASC	DCLK1
	PHYHIPL	CADM1			SCARB1	RRAS2			CENPJ	DCN
	LINC00998	CAR8			MGLL	S1PR5			ERBB3	DDAH1
	SARAF	CASKIN1			ANKS1B	SBF1			MIR219A2	DEK
	DDR1	CBR3			TMEM59	SCCPDH			MOB3B	DLGAP1
	PDE4DIP	CBS			HAS2	SCD1			WASF1	DLL1
	BAZ2B	CCAR1			NAV1	SEPT4			TMEM108	DLL3
	ZFAND6	CCDC141			SLC1A1	SLAIN1			TNS3	DMRTB1
	HADHB	CCDC50			RIMS2	SLC48A1			CNP	DNAJB4
	MRPS6	CCDC88A			RNF144A	SLCO3A1			AFMID	DNER
	HACD3	CCND1			B3GAT1	SOX2OT			PLCB1	DOCK9
	ALDOA	CCND2			GNB1	SPG20			FRMD4B	DOS
	GNG5	CCND3			DPYSL2	SRD5A1			MBP	DPP10
	RDX	CCNL1			MFSD2A	SSH3			FYN	DPP6
	HSPE1	CCNL2			MALAT1	STMN4			SLC44A1	DPYSL3
	GAP43	CCNT2			POLB	TMBIM1			KIF21A	DSCAM
	APLP2	CDH10			SH3BGRL	TMEFF2			GPC3	DUSP1
	PPP1CB	CDK11B			SKIL	TMEM117			PIGM	DUSP26
	ADAR	CEBPB			TNS2	TMEM125			GALNT13	E130309F12RIK
	SRI	CECR5			NCOR2	TMEM141			KANK1	EDNRB
	HIGD1A	CELF2			QKI	TMEM151A			LCORL	EFS
	SPG20	CHRDL1			ST3GAL5	TMEM159			ICK	EGR1
	PALLD	CHST1			RNF13	TMEM88B			RAB33A	EIF4EBP2
	CDC42BPA	CHST10			TNS3	TPPP			ATCAY	ELFN2
	ITM2C	CHST11			PARP1	TPPP3			E2F3	EMID1
	TTYH1	CHSY1			FSCN1	TPRN			SIRT2	ENAH
	CD59	CHUK			PPP1R12B	TRAK2			GNG2	ENC1
	RHEB	CLDN10			TNIK	TRF			HIPK2	EPAS1
	GTF2H5	CLK1			CAP1	TRIM59			APOD	EPB4.1
	SESN3	CLK2			LRRN3	TRP53INP2			TALDO1	EPDR1
	TFF3	CLK4			LSS	TSPAN15			RNF13	EPS8
	CFC1	CMTM3			ZCCHC17	TSPAN17			EPB41L2	ERGIC1
	COL21A1	CNOT6			GOLGA4	TSPAN2			PRDX1	ETV4
	SPAG6	CNOT7			BACE1	TTLL7			CADM2	ETV5
	HP	COQ10B			CUEDC2	TUBB4			MPZL1	F2R
	F5	CPE			WSB1	TYRO3			DSTN	F3
	EFNB3	CPNE2			INTS13	UGT8A			SLC25A5	FADS2
	TTC6	CPSF6			SRP14	UST			DYNLL1	FAM181B
	SLIT2	CPSF7			IDI1	ZDHHC9			PFN2	FAM40A
	TSTD1	CPT1A			EPS8	ZFP365			SOX2-OT	FAM57B
	SULF1	CREBZF			RDX					FAM5C
	TCTEX1D1	CROT			SELENOW					FAM69B
	NDNF	CRY2			CADM1					FAM70A
	TSPAN2	CSDC2			SELENOT					FAM70B
	ANXA2	CSPG5			SCARB2					FARP1
	GALNT3	CTBP2			RDH11					FBXO3
	SULT1C4	CTH			RHOB					FCHSD2
	PALMD	CTSC			NEAT1					FCRLS
	DHRS3	CWC22			MAP7D1					FIP1L1
	FOXP1	CXCL14			ARID4B					FNDC4
	NNMT	CYFIP1			CNDP2					FOSB
	LEFTY2	CYP2D22			HOOK3					FOXG1
	CFAP70	CYP2J9			ARHGEF7					FUBP1
	RSPH1	CYP4F15			REEP3					G0S2
	C5orf49	D4WSU53E			CTBP2					GAA
	PKIB	DAAM2			DHCR7					GABRA3
	CCDC3	DAB1			SHTN1					GABRB3
	PLTP	DAG1			RSRP1					GALNT10
	NPTX2	DBN1			GCC2					GAP43
	RASD1	DBP			GNPTAB					GAS1
	CAPS	DBX2			DNM3					GAS6
	TPPP3	DDAH1			CYP51A1					GJA1
	SPAG1	DDHD1			ZKSCAN1					GLS
	EVA1C	DDX17			PHACTR3					GM13691
	HOXB-AS3	DDX3X			LRRTM2					GM13695
	C8orf34	DDX3Y			GPR155					GM13696
	S1PR3	DDX42			SFT2D1					GM13697
	IFITM2	DENND1A			GNAI1					GM13698
	FBLN5	DIO2			PCDH11X					GM2A
	PLXDC2	DLGAP1			PTPRO					GM5643
	PIFO	DMTF1			MARCKS					GOLM1
	TAGLN2	DNAJB4			SYT11					GPC5
	IER3	DNER			RBPJ					GPCPD1
	SLC40A1	DNM1L			SMARCA4					GPLD1
	DMD	DOCK1			HMGCR					GPR162
	MAOB	DUSP6			NDUFS2					GPR34
	FBXO32	DYRK1A			UBL3					GPRASP1
	SELENBP1	ECHDC2			CA14					GPT2
	MFAP4	EEPD1			FNTA					GPX7
	IFITM3	EFHD2			CRYL1					GPX8
	NPHP1	EGFR			IDH1					GRIA3
	C3orf58	EIF1A			ANGPTL2					GRIA4
	CTSH	EIF2S3Y			KTN1					GRID1
	PLS3	EIF4G3			MMAB					GRIN3A
	SKAP2	ELOVL2			LBH					GSTA4
	C10orf10	EMD			CORO1C					GTL3
	COLEC12	EMID1			RPAIN					H2-D1
	CD36	EMP2			TTYH1					H2AFY2
	CHST9	ENTPD2			DSTYK					HAP1
	KIF9	EPAS1			RRBP1					HEXB
	BLVRB	EPC1			GPR37L1					HMGB3
	NME5	EPDR1			NREP					HMGN1
	ZNF503	EPHB3			SH3BGRL3					HN1
	RGS9	EPHX2			TMEM97					HNRNPA0
	CADM3	EPS15L1			ANK3					HNRNPD
	CEP126	EPS8			TIMP2					HNRNPH1
	HOXA-AS2	ETV4			CLDND1					HNRNPM
	CLSTN2	ETV5			PYCR2					HSF2
	TSHZ2	FABP7			TERF2IP					HSPA5
	NEXN	FADS2			MIDN					HTRA1
	H2AFJ	FAM120C			AKAP9					ID2
	CHL1	FAM13C			FGFR1OP2					IER2
	FCGRT	FAM193B			SS18L2					IER5
	COL18A1	FAM20A			ZNF24					IGFBP2
	SPATS2L	FAM20C			ZFAND5					IGFBP3
	DNALI1	FAM40A			INSIG1					IGFBP4
	RARRES3	FAM59B			GPM6B					IGLON5
	HOXA5	FBRSL1			FAM118A					IGSF21
	TACC1	FGFBP3			ATP2B1					IL17D
	IQCG	FGFR1			MVD					IL1A
	PLEKHA4	FGFR3			ARMCX3					ISOC1
	CCDC146	FMO1			RAC1					ITGAM
	AGTRAP	FMR1			MT-RNR1					ITGAV
	GOLIM4	FNBP4			RAB7A					ITGB5
	MAF	FNDC5			ARHGAP35					ITGB8
	PLEKHA5	FOSB			PAPSS1					IVNS1ABP
	LTBP3	FOSL2								JAM2
	CYB5R1	FOXG1								JMJD1C
	RAI14	FXYD1								JUN
	CALD1	FZD10								JUNB
	ANXA1	FZD9								KCND2
	HLA-E	G0S2								KCND3
	RP11-356J5.12	G530011O06RIK								KCNIP1
	FNDC3B	GABBR1								KCNIP3
	NTN1	GABRG1								KCNK1
	C8orf4	GADD45G								KCTD12
	C21orf62	GAS1								KDELR2
	PARP9	GCAP14								KIF21B
	MAP2K4	GCFC1								KIF3A
	DSTN	GEM								KIFC3
	GALNT2	GGNBP2								KLF2
	TSPAN4	GJB6								KLF4
	HOTAIRM1	GLDC								KLHDC10
	PTEN	GLS								KLHL13
	C1orf54	GLT25D2								KLHL7
	HOXB5	GM129								LAPTM4A
	MYL12A	GM13691								LAPTM5
	CSRP2	GM13695								LASP1
	KLHDC9	GM13696								LBH
	CCNDBP1	GM13697								LENG8
	IFT57	GM13698								LHFPL2
	GADD45B	GM17066								LHFPL3
	TIMP1	GM9766								LINGO1
	LMAN2L	GNA13								LIX1L
	MTUS1	GNL2								LMNB1
	CD164	GPAM								LMO4
	MAP9	GPC4								LNX1
	PARP14	GPC5								LPCAT1
	RRAGD	GPCPD1								LPHN3
	IFT22	GPLD1								LRP1
	CRIP2	GPM6A								LRP11
	SYPL1	GPR19								LRP3
	SSBP2	GPR37L1								LRRC4C
	CTSL	GPR56								LRRN2
	P4HTM	GPX8								LRRN3
	HOXB3	GRAMD4								LRRTM1
	PROX1	GRHL1								LRRTM2
	TCTN1	GRIA2								LRRTM3
	PTPMT1	GRIN2C								LUC7L3
	CAST	GRM3								LUZP2
	TGOLN2	GRM5								LY6E
	TUSC3	GSK3B								LY6H
	C6orf203	GSTM1								LY86
	B4GAT1	HAPLN1								LYPD1
	TPM1	HBEGF								LYPD6
	SRPRA	HES5								MAGED1
	RHOB	HGF								MAGEH1
	PYCR2	HSD11B1								MARCH6
	HSPB1	HSPA5								MARCKS
	DNAJC10	IFRD1								MATN4
	MLEC	IGDCC4								MCFD2
	MLF1	IGFBP2								MCM5
	HEXIM1	IL6ST								MCM6
	ZDHHC4	IMPACT								MDK
	LMNA	IRAK2								MEGF11
	TCEAL3	IRF2BP2								MESDC2
	NFE2L1	ITGA7								MFSD2A
	GPAA1	ITGB5								MGAT5B
	LGALS3BP	ITIH3								MIDN
	LRP10	IVNS1ABP								MMP15
	STK33	JMJD1C								MMP16
	IFI27L2	KALRN								MMP17
	VOPP1	KCNE1L								MOSC2
	VAMP3	KCNIP3								MPEG1
	CDK5RAP2	KCNK2								MTAP2
	DZIP3	KDM6B								MTPN
	TRAM1	KIDINS220								MTSS1L
	PPCS	KIF21B								MYEF2
	HSD17B12	KIFC3								MYT1
	CETN2	KLF10								NAP1L5
	ATRAID	KLF15								NASP
	DHX40	KLF2								NCALD
	TMEM59	KLF4								NCAN
	DTWD1	KLF7								NCKAP1
	RHBDD2	KLHL9								NECAB2
	CFAP36	LAMB2								NELL2
	C1GALT1C1	LCAT								NETO2
	SEPT10	LENG8								NFIX
	TMEM230	LFNG								NFKBIA
	NUCB2	LHX2								NKAIN4
	NUCB1	LIME1								NLGN1
	BICD1	LIN7C								NLGN2
	MAPK10	LONRF3								NLGN3
	P4HA1	LPCAT1								NMNAT2
	GFRA1	LPHN1								NOTCH1
	DPP7	LRP1								NPTX2
	IFI27L1	LRP4								NR1D2
	RP11-792A8.4	LRTM2								NR4A1
	ACSL4	LUC7L								NRARP
	OPTN	LUC7L3								NRCAM
	IDS	LUZP2								NRXN2
	EBAG9	LXN								NSG1
	S100B	MACF1								NSG2
	JKAMP	MAFF								NT5DC2
	SMARCA1	MAGI1								NTM
	ACADVL	MARCH6								NTN1
	MTCH2	MARCH7								NTRK2
	XBP1	MBOAT2								NTRK3
	RIOX2	MDK								OGT
	TM9SF3	MDM4								OLFM2
	FAM229B	MEGF10								OLFML3
	RTN1	MERTK								OPCML
	GNPDA1	MFAP3L								OPRL1
	C14orf132	MFGE8								OSTF1
	NFIC	MIAT								P2RY12
	TBL1XR1	MIDN								PAFAH1B3
	LINC00662	MLL3								PCDH15
	GOLGB1	MMP14								PCDHGC3
	TMEM179B	MRAS								PCMTD2
	CIB1	MSI1								PCSK2
	DNAJB1	MSI2								PDGFRA
	ADSS	MT3								PDLIM5
	WDR73	MTAP2								PDPN
	MXI1	MTMR11								PFKM
	LAGE3	MTSS1L								PGCP
	HEXA	MYO10								PGM2
	LITAF	NAP1L5								PID1
	COLGALT2	NCAN								PIK3R1
	CTNNB1	NEDD9								PKIA
	CCDC34	NFIB								PLA2G7
	ERP29	NFIX								PLEK
	HSD11B1L	NFKBIA								PLEKHO1
	MAT2A	NFKBIZ								PLK2
	TSC22D3	NGEF								PLXNB2
	IFT88	NHSL1								PMP22
	SEC23B	NKAIN4								PNLIP
	RNASEH2C	NKTR								PNN
	XPC	NNAT								PODXL2
	CALM2	NOTCH1								POLG
	SERINC3	NOTCH3								POU3F3
	HSPH1	NR1D1								POU6F1
	ARFGAP3	NR1D2								PPAP2B
	CALCOCO2	NR2E1								PPAPDC1A
	SQSTM1	NR4A1								PPFIBP1
		NR4A2								PPP1R14B
		NR4A3								PPP1R14C
		NRARP								PPP2R2B
		NRCAM								PRKCB
		NRXN1								PRPF4B
		NTM								PTBP2
		NTRK3								PTPN5
		NTSR2								PTPRG
		NUP93								PTPRN
		NWD1								PTPRN2
		NXF1								PTPRS
		OAT								PVRL2
		OGT								QPCT
		OTUD1								RAB12
		OTX1								RAB8B
		PABPN1								RAMP1
		PAMR1								RAMP2
		PAQR6								RANBP9
		PAQR7								RARS
		PAX6								RASGRF1
		PCDH10								RBM25
		PCDHGC3								RBM39
		PDCD4								RBMX
		PDE1B								RCN1
		PDE9A								REEP1
		PDGFRB								REEP2
		PDK4								RESP18
		PER1								RGS1
		PER3								RHBDF1
		PFKFB2								RHOQ
		PFKM								RIN2
		PGCP								RLBP1
		PGM2								RNASE4
		PHF21B								RPRM
		PHKA1								RRM1
		PHKB								S100A1
		PHKG1								S100A4
		PITPNC1								S1PR1
		PLA2G3								SAMD14
		PLA2G7								SASH1
		PLCD4								SBF2
		PLD2								SCG3
		PLEKHF2								SDC2
		PLEKHO1								SDC3
		PLK2								SELPLG
		PLXNB1								SEMA3D
		PLXNB2								SEMA5B
		PNN								SEPT3
		PNP								SERF1
		PNRC1								SETD5
		POLG								SEZ6
		POLR3H								SEZ6L
		PPAP2B								SF3B1
		PPP1R12A								SFPQ
		PPP1R15A								SFRS18
		PPP1R3C								SFXN1
		PPP1R3G								SGPL1
		PPP2R2B								SH3BP4
		PRKCD								SHC4
		PRPF38B								SHISA7
		PRPF39								SIRPA
		PRPF4B								SLC16A2
		PRRC2C								SLC1A2
		PSD2								SLC1A3
		PTAR1								SLC1A4
		PTBP1								SLC23A2
		PTBP2								SLC29A1
		PTCH1								SLC30A5
		PTPN12								SLC31A1
		PTPN9								SLC35F1
		PTPRS								SLC38A3
		PTPRZ1								SLC6A1
		PTX3								SLC7A10
		PXDN								SLC7A3
		PYGB								SLC7A5
		RAB34								SLC8A2
		RASA2								SLITRK1
		RAVER2								SMAD5
		RB1								SNX25
		RBBP6								SOX2
		RBM25								SOX21
		RBM26								SOX3
		RBM39								SPARCL1
		RBM5								SPIRE1
		RCN2								SPOCK2
		REEP2								SPON1
		RGS20								SPRED1
		RGS7								SPRN
		RHBDF1								SPRY1
		RHOQ								SPRY2
		RIMKLB								SRC
		RLBP1								SRRM2
		RNF215								SRSF10
		RNF24								SSB
		S1PR1								SSFA2
		SAFB2								SSTR1
		SASH1								STOM
		SCARB1								SULF2
		SCG3								SUSD4
		SDC4								SUSD5
		SEC63								TACC2
		SEMA4A								TAGLN2
		SEMA4B								TCEAL6
		SEMA5B								TCF4
		SEMA6D								TGFBR1
		SEPT11								TIA1
		SEPT9								TIMP3
		SERPINE2								TIMP4
		SERPINH1								TLCD1
		SETD5								TMEM100
		SEZ6L								TMEM119
		SF3B1								TMEM121
		SFRP1								TMEM132B
		SFRS18								TMEM176A
		SFSWAP								TMEM176B
		SFXN1								TMEM179
		SFXN5								TMEM35
		SH3PXD2B								TMEM55A
		SIK1								TMEM86A
		SIRPA								TMEM9
		SLC13A3								TMPO
		SLC13A5								TMX4
		SLC14A1								TNFRSF19
		SLC15A2								TNFRSF1A
		SLC1A4								TNPO1
		SLC20A1								TOP1
		SLC25A18								TOP2B
		SLC25A25								TOR2A
		SLC25A36								TPM1
		SLC27A1								TRIL
		SLC30A10								TSC22D1
		SLC30A5								TSPAN12
		SLC31A1								TSPAN13
		SLC38A3								TSPAN6
		SLC39A12								TUB
		SLC41A1								TXNDC5
		SLC4A3								TXNIP
		SLC6A1								TXNRD1
		SLC6A11								UGDH
		SLC7A10								UNC119
		SLC7A11								USP24
		SLC7A2								VAT1L
		SLC7A5								VCAM1
		SLCO1C1								VCAN
		SLITRK2								VEGFA
		SMAD5								VEZF1
		SMEK1								VIM
		SMO								VOPP1
		SMPDL3A								VSTM2B
		SNRK								VTN
		SNRNP70								WDR6
		SOAT1								WDR82
		SOCS3								WNT7B
		SON								WSB1
		SORCS2								XIST
		SOX1								XPR1
		SOX2								XYLT1
		SOX4								ZC3H11A
		SOX9								ZDHHC2
		SPAG9								ZEB1
		SPIRE1								ZFP219
		SPRY4								ZFP36L1
		SRC								ZFP445
		SREBF1
		SREK1
		SRF
		SRRM2
		SRSF1
		SRSF11
		SRSF5
		SRSF6
		SSB
		SSFA2
		ST6GALNAC5
		STARD4
		STEAP3
		STK17B
		STK38
		STT3B
		STX16
		SYBU
		SYNE1
		TAGLN3
		TANK
		TBC1D10A
		TBCE
		TBKBP1
		TCF4
		THBS1
		TIA1
		TIMP4
		TIPARP
		TLCD1
		TLE4
		TMC7
		TMED5
		TMEM100
		TMEM161B
		TMEM164
		TMEM170B
		TMEM176A
		TMEM176B
		TMEM218
		TMEM44
		TMEM55A
		TMEM9
		TNFRSF19
		TOM1L1
		TOP1
		TOP2B
		TOPORS
		TPBG
		TPCN1
		TRA2A
		TRAF7
		TRAK1
		TRIB2
		TRIL
		TRIM9
		TRPM7
		TSC22D1
		TSPAN12
		TSPAN7
		TST
		TTC14
		TTC3
		TTYH3
		TUBB2A-PS2
		TUBB2B
		TULP3
		TXNDC5
		TXNIP
		UBP1
		UBR5
		USP2
		USP24
		USP47
		VCAM1
		VCAN
		VEGFA
		VLDLR
		WASF3
		WDR6
		WNT7A
		WSB1
		WWC1
		XIST
		XPO1
		XPR1
		YTHDC1
		YTHDF3
		ZC3H11A
		ZC3H7A
		ZCCHC7
		ZDHHC21
		ZEB1
		ZFP219
		ZFP280C
		ZFP36
		ZFP36L2
		ZFP445
		ZFP532
		ZNF512B
